# Supplementary material for: A single-cell and spatial wheat root atlas with cross-species annotations delineates conserved tissue-specific marker genes and regulators
Source: Cell Rep. 2025 Feb 1;44(2):115240. doi: 10.1016/j.celrep.2025.115240 (PMC11860762; doi:10.1016/j.celrep.2025.115240)
Supplement: Table S1. Necessary reported information to allow evaluation and repetition of a plant single-cell experiment, related to Figure 1 [file mmc2.xlsx]

## Sheet: Table Legend
Table S1. Necessary reported information to allow evaluation and repetition of a plant single cell experiment, related to Figure 1

## Sheet: Table S1
	Details	Experimental information
Biological material	Species	Wheat (Triticum aestivum)
	Accession	(Chinese Spring)
	Genotype	(Chinese Spring)
	Tissue type	Root apical meristems
	Detailed growth conditions	Seeds were pre-soaked in milli-Q water for 4 days in the dark at 4 °C, followed by 10-min treatment at 50 °C in a water bath. Seeds were then transferred onto a MS (Murashige and Skoog) medium plate, grown in a tissue culture room (24 °C, 06.00-22.00 light). After germination, seeds were transferred to soil (Jiffy) in a growth room (20 °C, 06.00-22.00 light).
	Harvest conditions	Soil-grown root meristem were cleaned and cut at ~ 0.5 cm from the tip at room temperature
Sample preparation	Isolation protocol	Root tips were digested for 1.5 hours in enzyme buffer (0.4 M mannitol, 20 mM MeS, 20 mM KCl, 1.25% Cellulase RS (Yakult), 1.25% Cellulase R10 (Yakult), 0.3% Macerozyme R10 (Yakult), 0.12% Pectolyase Y-23 (Yakult), 10 mM CaCl2, 0.1% BSA, 0.018% beta-mercaptoethanol, pH = 5.7, the enzyme buffer were pre-heated at 60 °C for 10 minutes, cool down to room temperature before use) with gentle shaking a…
	Tissue dissection	~0.5 cm root tips cut using a scalpel
	Fixation	N/A
	Cell/nuclei enrichment	LeviCell magnetic enrichment
	Total sample preparation time	2.5-3 hours
	Estimated cell number loaded	5000
	Instrument/Method/Kit	Chromium/Droplet-based microfluidics/NextGEM 3’ v3.1
	Cell viability test	Cell viability test was done prior to real experiment using Trypan blue staining, overall viability rate is >70%
Libraries	Library construction	According to manufacturer’s instructions (CG000204 Rev D).
	Amplification method	12 cycles were used for cDNA amplification and 14 for index PCR.
	End bias	3′-end
Sequence results	Instrument/method	NovaSeq6000
	Library layout/paired-end	Single index
	N° sequenced reads	Replicate 1: 109,940,346
		Replicate 2: 254,070,158
		Replicate 3: 187,087,696
Raw data	Reference genome	IWGSC CS RefSeq v2.1
	Annotation version	IWGSC CS RefSeq v2.1.gtf
	Mapping method (incl. software, customized settings)	STAR (cellranger 6.0.0)
	Mapping efficiency	Sample 1: 89.8%
		Sample 2: 64.9%
		Sample 3: 55.1%
	Sequencing saturation	Sample 1: 42.5%
		Sample 2: 35.7%
		Sample 3: 25.7%
	Estimation of ambient RNA	Fraction Reads in Cell:
		Sample 1: 67.3%
		Sample 2: 69.6%
		Sample 3: 46.8%
	Imputation method and settings	NA
Processed data	N° captured cells	Sample 1: 1,784
		Sample 2: 3,303
		Sample 3: 2,770
	N° high quality cells	7,388 in total
	Filter criteria: % mitochondrial reads/cell	0.1
	Filter criteria: % chloroplast reads/cell	0.05
	Filter criteria: Minimum N° UMI/cell	800
	N° total detected transcripts	78115
	Doublet rate	Sample 1: 1.13%
		Sample 2: 2.37%
		Sample 3: 1.89%
	Replicate comparisons	See Figure S1B
	Batch correction method for merging (incl. reasoning for batch correction)	Harmony (replicates were prepared independently at different days)
	Additional processing	N/A
Validation	Method of automatic annotation of clusters	Cross-species orthology-based mapping approach
	Method of manual annotation (markers, gene function info)	N/A
	Verification in planta (e.g. Number of markers used for validation)	Untargeted Spatial Transcriptomics
Data availability	Analysis scripts & codes (GitHub)	Available at GitHub repository: https://github.com/VIB-PSB/wheat_root_atlas.
	Excel Tables DEG for each cluster	See Table S4
	Objects/count matrix in repository (which one, where?)	Accessible at NCBI with GEO number GSE270342
	On-line tool/browser URL	Accessible at www.single-cell.be/plant
	Cell-level metadata table	N/A
Additional	additional comments from the authors	N/A
