# Supplementary material for: A single-cell and spatial wheat root atlas with cross-species annotations delineates conserved tissue-specific marker genes and regulators
Source: Cell Rep. 2025 Feb 1;44(2):115240. doi: 10.1016/j.celrep.2025.115240 (PMC11860762; doi:10.1016/j.celrep.2025.115240)
Supplement: Table S3. All significant hits between tae and other species in use (ath, osa, zma, and sn-tae) in both ways (tae to X and X to tae), related to Figure 1 [file mmc4.xlsx]

## Sheet: Table Legend
Table S3. All significant hits between tae and other species in use (ath, osa, zma, and sn-tae) in both ways (tae-to-X, X-to-tae), related to Figure 1

## Sheet: Ath-scTae-both-ways
tae cluster	ath cluster	number of matches	enrichment fold	p-value	q-value	significant	match IDs	matching genes 1	matching genes 2
10	Xylem	29	3.8	9e-06	0.000441	TRUE	ORTHO905GF000146,ORTHO905GF000193,ORTHO905GF000298,ORTHO905GF000303,ORTHO905GF000313,ORTHO905GF000545,ORTHO905GF000596,ORTHO905GF000638,ORTHO905GF000770,ORTHO905GF000851,ORTHO905GF000968,ORTHO905GF000996,ORTHO905GF001486,ORTHO905GF002577,ORTHO905GF002782,ORTHO905GF002972,ORTHO905GF003247,ORTHO905GF003310,ORTHO905GF003358,ORTHO905GF005173,ORTHO905GF005877,ORTHO905GF006895,ORTHO905GF007503,ORTHO905…	AT1G08340,AT1G20850,AT1G27380,AT1G35780,AT1G55210,AT1G67510,AT1G72230,AT1G75280,AT1G75840,AT1G79620,AT2G04850,AT2G27740,AT2G28315,AT2G36355,AT2G40320,AT2G44690,AT2G46710,AT3G09980,AT3G10080,AT3G11490,AT3G29360,AT3G52900,AT3G52920,AT3G53620,AT3G59690,AT3G62020,AT4G11210,AT4G18780,AT4G20890,AT4G23690,AT4G35350,AT5G01360,AT5G03170,AT5G12250,AT5G15490,AT5G16490,AT5G17420,AT5G23750,AT5G23860,AT5G26330…	TraesCS1A03G0062800,TraesCS1A03G0402200,TraesCS1A03G0793500,TraesCS1B03G0066500,TraesCS1B03G0109800,TraesCS1B03G0263100,TraesCS1B03G0493300,TraesCS1B03G0911600,TraesCS1D03G0049400,TraesCS1D03G0080800,TraesCS1D03G0186800,TraesCS1D03G0371000,TraesCS1D03G0645100,TraesCS1D03G0759800,TraesCS2A03G0730800,TraesCS2A03G1052500,TraesCS2B03G0454200,TraesCS2B03G0806600,TraesCS2B03G1012300,TraesCS2B03G1177400…
10	Xylem	29	3.78	9e-06	0.00049	TRUE	ORTHO905GF000146,ORTHO905GF000193,ORTHO905GF000298,ORTHO905GF000303,ORTHO905GF000313,ORTHO905GF000545,ORTHO905GF000596,ORTHO905GF000638,ORTHO905GF000770,ORTHO905GF000851,ORTHO905GF000968,ORTHO905GF000996,ORTHO905GF001486,ORTHO905GF002577,ORTHO905GF002782,ORTHO905GF002972,ORTHO905GF003247,ORTHO905GF003310,ORTHO905GF003358,ORTHO905GF005173,ORTHO905GF005877,ORTHO905GF006895,ORTHO905GF007503,ORTHO905…	TraesCS1A03G0062800,TraesCS1A03G0402200,TraesCS1A03G0793500,TraesCS1B03G0066500,TraesCS1B03G0109800,TraesCS1B03G0263100,TraesCS1B03G0493300,TraesCS1B03G0911600,TraesCS1D03G0049400,TraesCS1D03G0080800,TraesCS1D03G0186800,TraesCS1D03G0371000,TraesCS1D03G0645100,TraesCS1D03G0759800,TraesCS2A03G0730800,TraesCS2A03G1052500,TraesCS2B03G0454200,TraesCS2B03G0806600,TraesCS2B03G1012300,TraesCS2B03G1177400…	AT1G08340,AT1G20850,AT1G27380,AT1G35780,AT1G55210,AT1G67510,AT1G72230,AT1G75280,AT1G75840,AT1G79620,AT2G04850,AT2G27740,AT2G28315,AT2G36355,AT2G40320,AT2G44690,AT2G46710,AT3G09980,AT3G10080,AT3G11490,AT3G29360,AT3G52900,AT3G52920,AT3G53620,AT3G59690,AT3G62020,AT4G11210,AT4G18780,AT4G20890,AT4G23690,AT4G35350,AT5G01360,AT5G03170,AT5G12250,AT5G15490,AT5G16490,AT5G17420,AT5G23750,AT5G23860,AT5G26330…
10	Trichoblast	14	2.08	0.00254	0.0452582	TRUE	ORTHO905GF000041,ORTHO905GF000043,ORTHO905GF000298,ORTHO905GF000303,ORTHO905GF000313,ORTHO905GF000465,ORTHO905GF000537,ORTHO905GF000596,ORTHO905GF000770,ORTHO905GF000968,ORTHO905GF001220,ORTHO905GF001486,ORTHO905GF003310,ORTHO905GF012822	TraesCS1A03G0313300,TraesCS1A03G0793500,TraesCS1B03G0109800,TraesCS1B03G0397800,TraesCS1B03G0911600,TraesCS1D03G0080800,TraesCS1D03G0304200,TraesCS1D03G0759800,TraesCS2A03G0363200,TraesCS2A03G1162800,TraesCS2B03G0484900,TraesCS2D03G1111900,TraesCS3A03G0635100,TraesCS3B03G0705000,TraesCS3D03G0576000,TraesCS4A03G0528300,TraesCS4A03G0686700,TraesCS4B03G0109200,TraesCS4B03G0269000,TraesCS4D03G0229600…	AT1G08340,AT1G20090,AT1G75840,AT2G20520,AT2G27360,AT2G46860,AT3G02230,AT3G48940,AT3G49960,AT3G60280,AT4G01480,AT4G20860,AT4G23400,AT4G27270,AT4G35950,AT4G37530,AT5G15650,AT5G16510,AT5G22400,AT5G23750,AT5G39320,AT5G67400
11	Phloem	16	2.93	9e-06	0.000441	TRUE	ORTHO905GF000048,ORTHO905GF000147,ORTHO905GF000199,ORTHO905GF000298,ORTHO905GF000325,ORTHO905GF000589,ORTHO905GF001069,ORTHO905GF001372,ORTHO905GF001486,ORTHO905GF002171,ORTHO905GF002308,ORTHO905GF003037,ORTHO905GF003983,ORTHO905GF004075,ORTHO905GF008021,ORTHO905GF009490	AT1G29160,AT1G49240,AT1G65960,AT1G70670,AT1G76160,AT2G02000,AT2G02130,AT2G02230,AT2G34140,AT3G12110,AT3G21770,AT3G48940,AT3G53620,AT4G27350,AT5G08350,AT5G09810,AT5G21105,AT5G23360,AT5G23370,AT5G47920,AT5G53250,AT5G65020	TraesCS1A03G0483700,TraesCS1A03G0827500,TraesCS1B03G0109800,TraesCS1B03G0951500,TraesCS1D03G0271100,TraesCS1D03G0796200,TraesCS2A03G0650000,TraesCS2B03G0559800,TraesCS2B03G0719400,TraesCS2B03G0782200,TraesCS2D03G0651000,TraesCS2D03G0850800,TraesCS3D03G0041800,TraesCS4B03G0840800,TraesCS4D03G0748700,TraesCS6A03G0643500,TraesCS6A03G0649500,TraesCS6A03G0965900,TraesCS6B03G0776100,TraesCS6D03G0534200…
11	Phloem	16	2.71	9e-06	0.00049	TRUE	ORTHO905GF000048,ORTHO905GF000147,ORTHO905GF000199,ORTHO905GF000298,ORTHO905GF000325,ORTHO905GF000589,ORTHO905GF001069,ORTHO905GF001372,ORTHO905GF001486,ORTHO905GF002171,ORTHO905GF002308,ORTHO905GF003037,ORTHO905GF003983,ORTHO905GF004075,ORTHO905GF008021,ORTHO905GF009490	TraesCS1A03G0483700,TraesCS1A03G0827500,TraesCS1B03G0109800,TraesCS1B03G0951500,TraesCS1D03G0271100,TraesCS1D03G0796200,TraesCS2A03G0650000,TraesCS2B03G0559800,TraesCS2B03G0719400,TraesCS2B03G0782200,TraesCS2D03G0651000,TraesCS2D03G0850800,TraesCS3D03G0041800,TraesCS4B03G0840800,TraesCS4D03G0748700,TraesCS6A03G0643500,TraesCS6A03G0649500,TraesCS6A03G0965900,TraesCS6B03G0776100,TraesCS6D03G0534200…	AT1G29160,AT1G49240,AT1G65960,AT1G70670,AT1G76160,AT2G02000,AT2G02130,AT2G02230,AT2G34140,AT3G12110,AT3G21770,AT3G48940,AT3G53620,AT4G27350,AT5G08350,AT5G09810,AT5G21105,AT5G23360,AT5G23370,AT5G47920,AT5G53250,AT5G65020
11	Xylem	13	2.28	0.00088	0.0191644	TRUE	ORTHO905GF000147,ORTHO905GF000222,ORTHO905GF000298,ORTHO905GF000325,ORTHO905GF000589,ORTHO905GF000770,ORTHO905GF001069,ORTHO905GF001486,ORTHO905GF003620,ORTHO905GF004075,ORTHO905GF004545,ORTHO905GF005832,ORTHO905GF009490	AT1G10200,AT1G49240,AT1G65960,AT2G04780,AT3G06035,AT3G12110,AT3G18780,AT3G29360,AT3G53620,AT4G35100,AT5G09810,AT5G15490,AT5G21105,AT5G23750,AT5G39320,AT5G53250,AT5G54240,AT5G60660,AT5G66920	TraesCS1A03G0483700,TraesCS1B03G0109800,TraesCS1D03G0271100,TraesCS2A03G0290300,TraesCS2A03G0650000,TraesCS2B03G0559800,TraesCS2B03G0719400,TraesCS2D03G0305400,TraesCS3D03G0041800,TraesCS4D03G0092300,TraesCS5A03G0264700,TraesCS5B03G1379500,TraesCS5D03G1233700,TraesCS6A03G0649500,TraesCS6B03G0776100,TraesCS6D03G0538900,TraesCS7A03G0884400,TraesCS7B03G0003800,TraesCS7B03G0728600,TraesCS7D03G0539900
12	Dividing	16	12.41	9e-06	0.000441	TRUE	ORTHO905GF000219,ORTHO905GF001050,ORTHO905GF001610,ORTHO905GF005812,ORTHO905GF005829,ORTHO905GF006401,ORTHO905GF006628,ORTHO905GF007867,ORTHO905GF007992,ORTHO905GF008127,ORTHO905GF008268,ORTHO905GF011802,ORTHO905GF012046,ORTHO905GF012139,ORTHO905GF012557,ORTHO905GF012785	AT1G20610,AT1G20930,AT1G50490,AT1G76310,AT1G76540,AT2G17620,AT2G25060,AT2G26760,AT2G27970,AT2G38620,AT2G42110,AT3G02640,AT3G11520,AT3G12870,AT3G20060,AT3G51230,AT3G54180,AT4G02800,AT4G15830,AT4G31840,AT4G32830,AT4G35620,AT4G37490,AT5G06150,AT5G16250,AT5G20950,AT5G25090,AT5G67270	TraesCS1A03G0459700,TraesCS1A03G0526900,TraesCS1A03G0853600,TraesCS1B03G0616100,TraesCS1B03G0879500,TraesCS1B03G0987400,TraesCS1D03G0432000,TraesCS1D03G0508400,TraesCS1D03G0735800,TraesCS1D03G0823500,TraesCS2A03G0132400,TraesCS2A03G0863000,TraesCS2B03G0179700,TraesCS2B03G0955500,TraesCS2D03G0129500,TraesCS2D03G0803000,TraesCS3A03G0236000,TraesCS3A03G0446200,TraesCS3A03G0796600,TraesCS3A03G1041900…
12	Dividing	16	10.54	9e-06	0.00049	TRUE	ORTHO905GF000219,ORTHO905GF001050,ORTHO905GF001610,ORTHO905GF005812,ORTHO905GF005829,ORTHO905GF006401,ORTHO905GF006628,ORTHO905GF007867,ORTHO905GF007992,ORTHO905GF008127,ORTHO905GF008268,ORTHO905GF011802,ORTHO905GF012046,ORTHO905GF012139,ORTHO905GF012557,ORTHO905GF012785	TraesCS1A03G0459700,TraesCS1A03G0526900,TraesCS1A03G0853600,TraesCS1B03G0616100,TraesCS1B03G0879500,TraesCS1B03G0987400,TraesCS1D03G0432000,TraesCS1D03G0508400,TraesCS1D03G0735800,TraesCS1D03G0823500,TraesCS2A03G0132400,TraesCS2A03G0863000,TraesCS2B03G0179700,TraesCS2B03G0955500,TraesCS2D03G0129500,TraesCS2D03G0803000,TraesCS3A03G0236000,TraesCS3A03G0446200,TraesCS3A03G0796600,TraesCS3A03G1041900…	AT1G20610,AT1G20930,AT1G50490,AT1G76310,AT1G76540,AT2G17620,AT2G25060,AT2G26760,AT2G27970,AT2G38620,AT2G42110,AT3G02640,AT3G11520,AT3G12870,AT3G20060,AT3G51230,AT3G54180,AT4G02800,AT4G15830,AT4G31840,AT4G32830,AT4G35620,AT4G37490,AT5G06150,AT5G16250,AT5G20950,AT5G25090,AT5G67270
13	Phloem	8	3.28	0.0004	0.0098	TRUE	ORTHO905GF000256,ORTHO905GF001372,ORTHO905GF001997,ORTHO905GF002011,ORTHO905GF002797,ORTHO905GF003223,ORTHO905GF004279,ORTHO905GF007367	AT1G29050,AT1G78520,AT2G02130,AT2G26600,AT2G31110,AT2G32280,AT2G46630,AT3G02770,AT4G21310,AT5G50720	TraesCS3B03G0001000,TraesCS3B03G0483000,TraesCS4B03G0840800,TraesCS4D03G0748700,TraesCS5D03G0557600,TraesCS6B03G0482100,TraesCS6D03G0332400,TraesCS7A03G0517200,TraesCS7A03G0757500,TraesCS7A03G0853800,TraesCS7B03G0335800,TraesCS7B03G1302500,TraesCS7D03G0500500,TraesCS7D03G0728800,TraesCSU03G0052100
3	QC	5	12.16	1e-05	0.00049	TRUE	ORTHO905GF000014,ORTHO905GF000020,ORTHO905GF000042,ORTHO905GF001363,ORTHO905GF001770	TraesCS1A03G0538100,TraesCS1A03G0596000,TraesCS1A03G0669000,TraesCS1A03G0669100,TraesCS1A03G0723300,TraesCS1A03G0730200,TraesCS1A03G0730300,TraesCS1A03G0730400,TraesCS1A03G0737200,TraesCS1A03G0737600,TraesCS1A03G0878900,TraesCS1A03G0879000,TraesCS1A03G0879500,TraesCS1A03G0879600,TraesCS1A03G0882500,TraesCS1A03G0885400,TraesCS1B03G0694400,TraesCS1B03G0694700,TraesCS1B03G0788800,TraesCS1B03G0825700…	AT1G09200,AT1G51060,AT1G54690,AT2G37470,AT3G27360,AT5G10390,AT5G59690,AT5G65360
3	LRC	7	6.25	3e-05	0.001176	TRUE	ORTHO905GF000014,ORTHO905GF000020,ORTHO905GF000042,ORTHO905GF000072,ORTHO905GF001438,ORTHO905GF001770,ORTHO905GF001833	TraesCS1A03G0090500,TraesCS1A03G0090800,TraesCS1A03G0538100,TraesCS1A03G0596000,TraesCS1A03G0669000,TraesCS1A03G0669100,TraesCS1A03G0723300,TraesCS1A03G0730200,TraesCS1A03G0730300,TraesCS1A03G0730400,TraesCS1A03G0737200,TraesCS1A03G0737600,TraesCS1A03G0878900,TraesCS1A03G0879000,TraesCS1A03G0879500,TraesCS1A03G0879600,TraesCS1A03G0882500,TraesCS1A03G0885400,TraesCS1B03G0109500,TraesCS1B03G0109700…	AT1G06760,AT1G09200,AT1G20696,AT2G28740,AT2G37470,AT3G45980,AT3G53730,AT4G27230,AT5G10980,AT5G22880,AT5G27670,AT5G59970
3	Columella	5	9.87	5e-05	0.00163333	TRUE	ORTHO905GF000014,ORTHO905GF000020,ORTHO905GF000042,ORTHO905GF001363,ORTHO905GF001770	TraesCS1A03G0538100,TraesCS1A03G0596000,TraesCS1A03G0669000,TraesCS1A03G0669100,TraesCS1A03G0723300,TraesCS1A03G0730200,TraesCS1A03G0730300,TraesCS1A03G0730400,TraesCS1A03G0737200,TraesCS1A03G0737600,TraesCS1A03G0878900,TraesCS1A03G0879000,TraesCS1A03G0879500,TraesCS1A03G0879600,TraesCS1A03G0882500,TraesCS1A03G0885400,TraesCS1B03G0694400,TraesCS1B03G0694700,TraesCS1B03G0788800,TraesCS1B03G0825700…	AT1G08880,AT1G09200,AT1G51060,AT3G45980,AT3G53730,AT5G59690,AT5G59910,AT5G65360
3	LRC	7	3.46	0.00022	0.00616	TRUE	ORTHO905GF000014,ORTHO905GF000020,ORTHO905GF000042,ORTHO905GF000072,ORTHO905GF001438,ORTHO905GF001770,ORTHO905GF001833	AT1G06760,AT1G09200,AT1G20696,AT2G28740,AT2G37470,AT3G45980,AT3G53730,AT4G27230,AT5G10980,AT5G22880,AT5G27670,AT5G59970	TraesCS1A03G0090500,TraesCS1A03G0090800,TraesCS1A03G0538100,TraesCS1A03G0596000,TraesCS1A03G0669000,TraesCS1A03G0669100,TraesCS1A03G0723300,TraesCS1A03G0730200,TraesCS1A03G0730300,TraesCS1A03G0730400,TraesCS1A03G0737200,TraesCS1A03G0737600,TraesCS1A03G0878900,TraesCS1A03G0879000,TraesCS1A03G0879500,TraesCS1A03G0879600,TraesCS1A03G0882500,TraesCS1A03G0885400,TraesCS1B03G0109500,TraesCS1B03G0109700…
3	Initials	4	9.24	0.00046	0.01127	TRUE	ORTHO905GF000014,ORTHO905GF000020,ORTHO905GF000042,ORTHO905GF001833	TraesCS1A03G0538100,TraesCS1A03G0596000,TraesCS1A03G0669000,TraesCS1A03G0669100,TraesCS1A03G0723300,TraesCS1A03G0730200,TraesCS1A03G0730300,TraesCS1A03G0730400,TraesCS1A03G0737200,TraesCS1A03G0737600,TraesCS1A03G0878900,TraesCS1A03G0879000,TraesCS1A03G0879500,TraesCS1A03G0879600,TraesCS1A03G0882500,TraesCS1A03G0885400,TraesCS1B03G0694400,TraesCS1B03G0694700,TraesCS1B03G0788800,TraesCS1B03G0825700…	AT3G51880,AT4G40030,AT5G59690,AT5G59910
3	QC	5	4.08	0.0024	0.04704	TRUE	ORTHO905GF000014,ORTHO905GF000020,ORTHO905GF000042,ORTHO905GF001363,ORTHO905GF001770	AT1G09200,AT1G51060,AT1G54690,AT2G37470,AT3G27360,AT5G10390,AT5G59690,AT5G65360	TraesCS1A03G0538100,TraesCS1A03G0596000,TraesCS1A03G0669000,TraesCS1A03G0669100,TraesCS1A03G0723300,TraesCS1A03G0730200,TraesCS1A03G0730300,TraesCS1A03G0730400,TraesCS1A03G0737200,TraesCS1A03G0737600,TraesCS1A03G0878900,TraesCS1A03G0879000,TraesCS1A03G0879500,TraesCS1A03G0879600,TraesCS1A03G0882500,TraesCS1A03G0885400,TraesCS1B03G0694400,TraesCS1B03G0694700,TraesCS1B03G0788800,TraesCS1B03G0825700…
6	Phloem	11	6.12	9e-06	0.000441	TRUE	ORTHO905GF000298,ORTHO905GF000313,ORTHO905GF000726,ORTHO905GF000807,ORTHO905GF001282,ORTHO905GF001372,ORTHO905GF001751,ORTHO905GF002797,ORTHO905GF004469,ORTHO905GF006355,ORTHO905GF010769	AT1G12010,AT1G62380,AT2G02130,AT2G32280,AT2G44790,AT3G03270,AT3G05880,AT3G05890,AT3G21600,AT3G53620,AT4G15960,AT4G21310,AT4G39700,AT5G53120	TraesCS1B03G0109800,TraesCS2A03G0312800,TraesCS2B03G0431200,TraesCS2D03G0328500,TraesCS3A03G0715100,TraesCS3B03G0820500,TraesCS4B03G0238600,TraesCS4B03G0840800,TraesCS4D03G0201600,TraesCS4D03G0748700,TraesCS5A03G0621200,TraesCS5B03G0639000,TraesCS5D03G0588300,TraesCS6A03G0835200,TraesCS6A03G0841800,TraesCS6B03G0996700,TraesCS7A03G0757500,TraesCS7B03G0588000,TraesCS7B03G0654200,TraesCS7D03G0500700…
6	Phloem	11	2.4	0.00218	0.042728	TRUE	ORTHO905GF000298,ORTHO905GF000313,ORTHO905GF000726,ORTHO905GF000807,ORTHO905GF001282,ORTHO905GF001372,ORTHO905GF001751,ORTHO905GF002797,ORTHO905GF004469,ORTHO905GF006355,ORTHO905GF010769	TraesCS1B03G0109800,TraesCS2A03G0312800,TraesCS2B03G0431200,TraesCS2D03G0328500,TraesCS3A03G0715100,TraesCS3B03G0820500,TraesCS4B03G0238600,TraesCS4B03G0840800,TraesCS4D03G0201600,TraesCS4D03G0748700,TraesCS5A03G0621200,TraesCS5B03G0639000,TraesCS5D03G0588300,TraesCS6A03G0835200,TraesCS6A03G0841800,TraesCS6B03G0996700,TraesCS7A03G0757500,TraesCS7B03G0588000,TraesCS7B03G0654200,TraesCS7D03G0500700…	AT1G12010,AT1G62380,AT2G02130,AT2G32280,AT2G44790,AT3G03270,AT3G05880,AT3G05890,AT3G21600,AT3G53620,AT4G15960,AT4G21310,AT4G39700,AT5G53120
8	Trichoblast	16	2.14	0.00021	0.00616	TRUE	ORTHO905GF000043,ORTHO905GF000178,ORTHO905GF000465,ORTHO905GF000537,ORTHO905GF000968,ORTHO905GF001023,ORTHO905GF001231,ORTHO905GF001411,ORTHO905GF001485,ORTHO905GF001743,ORTHO905GF001914,ORTHO905GF002177,ORTHO905GF006245,ORTHO905GF009155,ORTHO905GF011329,ORTHO905GF011554	AT1G30870,AT1G48930,AT2G20520,AT2G27080,AT2G27360,AT2G46740,AT3G07880,AT3G09925,AT3G16690,AT3G49960,AT4G23400,AT4G34580,AT4G37530,AT4G37640,AT5G05500,AT5G22410,AT5G55050,AT5G67400	TraesCS1A03G0547600,TraesCS1B03G0637100,TraesCS1D03G0527600,TraesCS2A03G0508300,TraesCS2A03G0979000,TraesCS2A03G1281500,TraesCS2B03G0611400,TraesCS2B03G0914600,TraesCS2B03G1468700,TraesCS2D03G0496100,TraesCS2D03G0769800,TraesCS2D03G1242700,TraesCS3A03G0635100,TraesCS3A03G0805600,TraesCS3B03G0268700,TraesCS3B03G0705000,TraesCS3B03G1515400,TraesCS3D03G1192800,TraesCS4B03G0689300,TraesCS4B03G0990200…
8	Trichoblast	16	2.34	0.00025	0.007	TRUE	ORTHO905GF000043,ORTHO905GF000178,ORTHO905GF000465,ORTHO905GF000537,ORTHO905GF000968,ORTHO905GF001023,ORTHO905GF001231,ORTHO905GF001411,ORTHO905GF001485,ORTHO905GF001743,ORTHO905GF001914,ORTHO905GF002177,ORTHO905GF006245,ORTHO905GF009155,ORTHO905GF011329,ORTHO905GF011554	TraesCS1A03G0547600,TraesCS1B03G0637100,TraesCS1D03G0527600,TraesCS2A03G0508300,TraesCS2A03G0979000,TraesCS2A03G1281500,TraesCS2B03G0611400,TraesCS2B03G0914600,TraesCS2B03G1468700,TraesCS2D03G0496100,TraesCS2D03G0769800,TraesCS2D03G1242700,TraesCS3A03G0635100,TraesCS3A03G0805600,TraesCS3B03G0268700,TraesCS3B03G0705000,TraesCS3B03G1515400,TraesCS3D03G1192800,TraesCS4B03G0689300,TraesCS4B03G0990200…	AT1G30870,AT1G48930,AT2G20520,AT2G27080,AT2G27360,AT2G46740,AT3G07880,AT3G09925,AT3G16690,AT3G49960,AT4G23400,AT4G34580,AT4G37530,AT4G37640,AT5G05500,AT5G22410,AT5G55050,AT5G67400
9	Endodermis	6	5.42	0.00012	0.004704	TRUE	ORTHO905GF000222,ORTHO905GF000313,ORTHO905GF000465,ORTHO905GF000545,ORTHO905GF001253,ORTHO905GF002531	AT1G01620,AT1G09560,AT2G36830,AT2G37170,AT2G37180,AT2G44790,AT2G45960,AT3G16240,AT3G61430,AT4G00430,AT4G35100	TraesCS2A03G0920600,TraesCS2B03G1009100,TraesCS3D03G1192600,TraesCS5A03G0479300,TraesCS6A03G0661900,TraesCS6A03G0966200,TraesCS6B03G0815900,TraesCS6B03G1181300,TraesCS6B03G1250200,TraesCS6D03G0550200,TraesCS6D03G0894200,TraesCS7A03G0413900,TraesCS7B03G0218800,TraesCS7B03G0675100,TraesCS7D03G0401600
9	Endodermis	6	3.88	0.00185	0.0402889	TRUE	ORTHO905GF000222,ORTHO905GF000313,ORTHO905GF000465,ORTHO905GF000545,ORTHO905GF001253,ORTHO905GF002531	TraesCS2A03G0920600,TraesCS2B03G1009100,TraesCS3D03G1192600,TraesCS5A03G0479300,TraesCS6A03G0661900,TraesCS6A03G0966200,TraesCS6B03G0815900,TraesCS6B03G1181300,TraesCS6B03G1250200,TraesCS6D03G0550200,TraesCS6D03G0894200,TraesCS7A03G0413900,TraesCS7B03G0218800,TraesCS7B03G0675100,TraesCS7D03G0401600	AT1G01620,AT1G09560,AT2G36830,AT2G37170,AT2G37180,AT2G44790,AT2G45960,AT3G16240,AT3G61430,AT4G00430,AT4G35100

## Sheet: Osa-scTae-both-ways
tae cluster	osa cluster	number of matches	enrichment fold	p-value	q-value	significant	match IDs	matching genes 1	matching genes 2
1	epidermis (near root hair)	11	2.93	0.00022	0.00352	TRUE	ORTHO905GF000093,ORTHO905GF000125,ORTHO905GF000465,ORTHO905GF000545,ORTHO905GF001012,ORTHO905GF002613,ORTHO905GF003377,ORTHO905GF004829,ORTHO905GF008771,ORTHO905GF014044,ORTHO905GF014637	TraesCS1B03G0651500,TraesCS1B03G1166600,TraesCS1D03G0538300,TraesCS2A03G0303700,TraesCS2B03G0423400,TraesCS2B03G0731200,TraesCS2B03G1083100,TraesCS2D03G0321600,TraesCS4A03G0065100,TraesCS4B03G0721600,TraesCS4B03G0721800,TraesCS4D03G0642600,TraesCS6A03G0967400,TraesCS6A03G0967600,TraesCS6B03G1184200,TraesCS6B03G1184300,TraesCS6D03G0848200,TraesCS7B03G0299800,TraesCS7B03G0801500,TraesCS7D03G0923300…	Os01g0284500,Os01g0946700,Os01g0947000,Os03g0155900,Os03g0368000,Os03g0368300,Os03g0428700,Os04g0559700,Os07g0106200,Os07g0193000,Os07g0559700,Os07g0639000,Os10g0417600,Os10g0439100,Os10g0439200,Os10g0555700
1	epidermis (near root hair)	11	2.28	0.00072	0.01344	TRUE	ORTHO905GF000093,ORTHO905GF000125,ORTHO905GF000465,ORTHO905GF000545,ORTHO905GF001012,ORTHO905GF002613,ORTHO905GF003377,ORTHO905GF004829,ORTHO905GF008771,ORTHO905GF014044,ORTHO905GF014637	Os01g0284500,Os01g0946700,Os01g0947000,Os03g0155900,Os03g0368000,Os03g0368300,Os03g0428700,Os04g0559700,Os07g0106200,Os07g0193000,Os07g0559700,Os07g0639000,Os10g0417600,Os10g0439100,Os10g0439200,Os10g0555700	TraesCS1B03G0651500,TraesCS1B03G1166600,TraesCS1D03G0538300,TraesCS2A03G0303700,TraesCS2B03G0423400,TraesCS2B03G0731200,TraesCS2B03G1083100,TraesCS2D03G0321600,TraesCS4A03G0065100,TraesCS4B03G0721600,TraesCS4B03G0721800,TraesCS4D03G0642600,TraesCS6A03G0967400,TraesCS6A03G0967600,TraesCS6B03G1184200,TraesCS6B03G1184300,TraesCS6D03G0848200,TraesCS7B03G0299800,TraesCS7B03G0801500,TraesCS7D03G0923300…
1	stele	8	3.17	0.00097	0.01552	TRUE	ORTHO905GF000093,ORTHO905GF000465,ORTHO905GF000545,ORTHO905GF002613,ORTHO905GF003135,ORTHO905GF003377,ORTHO905GF004829,ORTHO905GF010465	Os01g0284500,Os01g0946700,Os03g0368000,Os04g0559700,Os04g0652700,Os04g0688100,Os10g0417600,Os10g0555600	TraesCS1B03G0651500,TraesCS1B03G1166600,TraesCS1D03G0538300,TraesCS2A03G1334600,TraesCS2B03G1083100,TraesCS2B03G1341500,TraesCS2D03G1302200,TraesCS6A03G0967400,TraesCS6A03G0967600,TraesCS6B03G1184200,TraesCS6B03G1184300,TraesCS6D03G0848200,TraesCS7B03G0801500,TraesCS7D03G0923300,TraesCSU03G0047200
10	metaxylem	32	4.26	9e-06	0.000252	TRUE	ORTHO905GF000043,ORTHO905GF000146,ORTHO905GF000303,ORTHO905GF000313,ORTHO905GF000537,ORTHO905GF000545,ORTHO905GF000596,ORTHO905GF000638,ORTHO905GF000770,ORTHO905GF000851,ORTHO905GF000969,ORTHO905GF001220,ORTHO905GF001482,ORTHO905GF002577,ORTHO905GF002782,ORTHO905GF002851,ORTHO905GF002972,ORTHO905GF003247,ORTHO905GF003358,ORTHO905GF005173,ORTHO905GF005585,ORTHO905GF006895,ORTHO905GF007503,ORTHO905…	TraesCS1A03G0062800,TraesCS1A03G0223500,TraesCS1A03G0313300,TraesCS1A03G0402200,TraesCS1B03G0066500,TraesCS1B03G0263100,TraesCS1B03G0325900,TraesCS1B03G0397800,TraesCS1B03G0493300,TraesCS1D03G0049400,TraesCS1D03G0186800,TraesCS1D03G0236500,TraesCS1D03G0304200,TraesCS1D03G0371000,TraesCS1D03G0913700,TraesCS2A03G0363200,TraesCS2A03G0364600,TraesCS2A03G0730800,TraesCS2A03G0734000,TraesCS2B03G0454200…	Os01g0110200,Os01g0134900,Os01g0249200,Os01g0300200,Os01g0750300,Os01g0805900,Os01g0896200,Os01g0967200,Os01g0971400,Os02g0114200,Os02g0250400,Os02g0312600,Os02g0528100,Os02g0628200,Os02g0731400,Os02g0742200,Os03g0194300,Os03g0329700,Os03g0762400,Os03g0807500,Os04g0408600,Os04g0410600,Os05g0108600,Os05g0277500,Os05g0356700,Os05g0556400,Os06g0218600,Os06g0234200,Os06g0671900,Os07g0604400,Os07g0604…
10	epidermis	19	3.84	9e-06	0.000252	TRUE	ORTHO905GF000043,ORTHO905GF000146,ORTHO905GF000313,ORTHO905GF000545,ORTHO905GF000576,ORTHO905GF000638,ORTHO905GF000968,ORTHO905GF000996,ORTHO905GF002577,ORTHO905GF002782,ORTHO905GF002851,ORTHO905GF003310,ORTHO905GF005585,ORTHO905GF007503,ORTHO905GF007961,ORTHO905GF009555,ORTHO905GF009586,ORTHO905GF010246,ORTHO905GF018675	TraesCS1A03G0313300,TraesCS1A03G0402200,TraesCS1A03G0793500,TraesCS1B03G0263100,TraesCS1B03G0397800,TraesCS1B03G0493300,TraesCS1B03G0911600,TraesCS1D03G0186800,TraesCS1D03G0304200,TraesCS1D03G0371000,TraesCS1D03G0645100,TraesCS1D03G0759800,TraesCS1D03G0913700,TraesCS2A03G0364600,TraesCS2A03G0730800,TraesCS2B03G0454200,TraesCS2B03G0806600,TraesCS2B03G1012300,TraesCS2D03G0354800,TraesCS2D03G0381300…	Os01g0106400,Os01g0110200,Os01g0249200,Os01g0282800,Os01g0668100,Os01g0750300,Os01g0805900,Os01g0896200,Os02g0628200,Os03g0387800,Os03g0416200,Os04g0408600,Os05g0413200,Os05g0501300,Os05g0556400,Os06g0156600,Os06g0218600,Os07g0636800,Os08g0157500,Os09g0422500,Os10g0467800
10	epidermis	19	5.02	9e-06	0.000336	TRUE	ORTHO905GF000043,ORTHO905GF000146,ORTHO905GF000313,ORTHO905GF000545,ORTHO905GF000576,ORTHO905GF000638,ORTHO905GF000968,ORTHO905GF000996,ORTHO905GF002577,ORTHO905GF002782,ORTHO905GF002851,ORTHO905GF003310,ORTHO905GF005585,ORTHO905GF007503,ORTHO905GF007961,ORTHO905GF009555,ORTHO905GF009586,ORTHO905GF010246,ORTHO905GF018675	Os01g0106400,Os01g0110200,Os01g0249200,Os01g0282800,Os01g0668100,Os01g0750300,Os01g0805900,Os01g0896200,Os02g0628200,Os03g0387800,Os03g0416200,Os04g0408600,Os05g0413200,Os05g0501300,Os05g0556400,Os06g0156600,Os06g0218600,Os07g0636800,Os08g0157500,Os09g0422500,Os10g0467800	TraesCS1A03G0313300,TraesCS1A03G0402200,TraesCS1A03G0793500,TraesCS1B03G0263100,TraesCS1B03G0397800,TraesCS1B03G0493300,TraesCS1B03G0911600,TraesCS1D03G0186800,TraesCS1D03G0304200,TraesCS1D03G0371000,TraesCS1D03G0645100,TraesCS1D03G0759800,TraesCS1D03G0913700,TraesCS2A03G0364600,TraesCS2A03G0730800,TraesCS2B03G0454200,TraesCS2B03G0806600,TraesCS2B03G1012300,TraesCS2D03G0354800,TraesCS2D03G0381300…
10	metaxylem	32	3.68	9e-06	0.000336	TRUE	ORTHO905GF000043,ORTHO905GF000146,ORTHO905GF000303,ORTHO905GF000313,ORTHO905GF000537,ORTHO905GF000545,ORTHO905GF000596,ORTHO905GF000638,ORTHO905GF000770,ORTHO905GF000851,ORTHO905GF000969,ORTHO905GF001220,ORTHO905GF001482,ORTHO905GF002577,ORTHO905GF002782,ORTHO905GF002851,ORTHO905GF002972,ORTHO905GF003247,ORTHO905GF003358,ORTHO905GF005173,ORTHO905GF005585,ORTHO905GF006895,ORTHO905GF007503,ORTHO905…	Os01g0110200,Os01g0134900,Os01g0249200,Os01g0300200,Os01g0750300,Os01g0805900,Os01g0896200,Os01g0967200,Os01g0971400,Os02g0114200,Os02g0250400,Os02g0312600,Os02g0528100,Os02g0628200,Os02g0731400,Os02g0742200,Os03g0194300,Os03g0329700,Os03g0762400,Os03g0807500,Os04g0408600,Os04g0410600,Os05g0108600,Os05g0277500,Os05g0356700,Os05g0556400,Os06g0218600,Os06g0234200,Os06g0671900,Os07g0604400,Os07g0604…	TraesCS1A03G0062800,TraesCS1A03G0223500,TraesCS1A03G0313300,TraesCS1A03G0402200,TraesCS1B03G0066500,TraesCS1B03G0263100,TraesCS1B03G0325900,TraesCS1B03G0397800,TraesCS1B03G0493300,TraesCS1D03G0049400,TraesCS1D03G0186800,TraesCS1D03G0236500,TraesCS1D03G0304200,TraesCS1D03G0371000,TraesCS1D03G0913700,TraesCS2A03G0363200,TraesCS2A03G0364600,TraesCS2A03G0730800,TraesCS2A03G0734000,TraesCS2B03G0454200…
11	endodermis	8	2.78	0.00367	0.0456711	TRUE	ORTHO905GF000147,ORTHO905GF000291,ORTHO905GF000325,ORTHO905GF000568,ORTHO905GF001450,ORTHO905GF004032,ORTHO905GF016997,ORTHO905GF018617	TraesCS1A03G0483700,TraesCS1A03G0535100,TraesCS1B03G0625200,TraesCS1D03G0516200,TraesCS2A03G0650000,TraesCS2B03G0719400,TraesCS3A03G0744700,TraesCS3B03G0850100,TraesCS3D03G0686200,TraesCS6A03G0684200,TraesCS6B03G0794300,TraesCS6B03G0945500,TraesCS6D03G0573300,TraesCS7B03G1179800,TraesCS7D03G1266100	Os01g0263000,Os01g0543100,Os01g0763900,Os02g0519700,Os02g0669000,Os03g0327600,Os04g0423800,Os07g0119400,Os10g0510000,Os10g0536700,Os11g0163100
14	root cap	20	3.3	9e-06	0.000252	TRUE	ORTHO905GF000023,ORTHO905GF000027,ORTHO905GF000031,ORTHO905GF000034,ORTHO905GF000041,ORTHO905GF000093,ORTHO905GF000125,ORTHO905GF000177,ORTHO905GF000209,ORTHO905GF000249,ORTHO905GF000251,ORTHO905GF000298,ORTHO905GF001723,ORTHO905GF002086,ORTHO905GF002862,ORTHO905GF003466,ORTHO905GF005373,ORTHO905GF008461,ORTHO905GF015895,ORTHO905GF020638	TraesCS1A03G0053300,TraesCS1A03G0502500,TraesCS1A03G0502600,TraesCS1A03G0644100,TraesCS1B03G0058000,TraesCS1B03G0574600,TraesCS1B03G0882400,TraesCS1D03G0043400,TraesCS1D03G0080800,TraesCS1D03G0485700,TraesCS1D03G0486300,TraesCS1D03G0486700,TraesCS2A03G1032100,TraesCS2A03G1032300,TraesCS2B03G0731200,TraesCS2B03G1153200,TraesCS2D03G0347500,TraesCS2D03G0971100,TraesCS2D03G0971700,TraesCS2D03G0971800…	Os01g0248000,Os01g0615100,Os01g0803200,Os01g0947000,Os01g0949750,Os01g0968300,Os02g0704900,Os02g0755900,Os03g0734100,Os03g0734200,Os04g0552000,Os05g0169100,Os05g0246300,Os06g0266400,Os06g0549900,Os07g0106200,Os07g0128800,Os07g0442900,Os08g0260600,Os08g0524400,Os09g0425900,Os10g0527400,Os10g0531400,Os11g0587600,Os12g0437800
14	root cap	20	2.01	0.00045	0.01008	TRUE	ORTHO905GF000023,ORTHO905GF000027,ORTHO905GF000031,ORTHO905GF000034,ORTHO905GF000041,ORTHO905GF000093,ORTHO905GF000125,ORTHO905GF000177,ORTHO905GF000209,ORTHO905GF000249,ORTHO905GF000251,ORTHO905GF000298,ORTHO905GF001723,ORTHO905GF002086,ORTHO905GF002862,ORTHO905GF003466,ORTHO905GF005373,ORTHO905GF008461,ORTHO905GF015895,ORTHO905GF020638	Os01g0248000,Os01g0615100,Os01g0803200,Os01g0947000,Os01g0949750,Os01g0968300,Os02g0704900,Os02g0755900,Os03g0734100,Os03g0734200,Os04g0552000,Os05g0169100,Os05g0246300,Os06g0266400,Os06g0549900,Os07g0106200,Os07g0128800,Os07g0442900,Os08g0260600,Os08g0524400,Os09g0425900,Os10g0527400,Os10g0531400,Os11g0587600,Os12g0437800	TraesCS1A03G0053300,TraesCS1A03G0502500,TraesCS1A03G0502600,TraesCS1A03G0644100,TraesCS1B03G0058000,TraesCS1B03G0574600,TraesCS1B03G0882400,TraesCS1D03G0043400,TraesCS1D03G0080800,TraesCS1D03G0485700,TraesCS1D03G0486300,TraesCS1D03G0486700,TraesCS2A03G1032100,TraesCS2A03G1032300,TraesCS2B03G0731200,TraesCS2B03G1153200,TraesCS2D03G0347500,TraesCS2D03G0971100,TraesCS2D03G0971700,TraesCS2D03G0971800…
14	epidermis	11	2.41	0.00341	0.038192	TRUE	ORTHO905GF000027,ORTHO905GF000214,ORTHO905GF000313,ORTHO905GF000545,ORTHO905GF000576,ORTHO905GF000638,ORTHO905GF000639,ORTHO905GF001200,ORTHO905GF002851,ORTHO905GF007961,ORTHO905GF018675	Os01g0110200,Os01g0168800,Os01g0249200,Os01g0764000,Os01g0896200,Os03g0283200,Os03g0416200,Os06g0218600,Os07g0636800,Os08g0157500,Os10g0529300	TraesCS1A03G0193000,TraesCS1A03G0502500,TraesCS1A03G0502600,TraesCS1B03G0260500,TraesCS1B03G0260800,TraesCS1B03G0263100,TraesCS1B03G0574600,TraesCS1D03G0186800,TraesCS1D03G0485700,TraesCS1D03G0486300,TraesCS1D03G0486700,TraesCS2A03G0364600,TraesCS3A03G0209900,TraesCS3A03G0294100,TraesCS3A03G0935200,TraesCS3A03G1018500,TraesCS3A03G1018700,TraesCS3B03G0012900,TraesCS3B03G1165300,TraesCS3D03G0008300…
2	cortex	4	14.54	6e-05	0.001344	TRUE	ORTHO905GF000160,ORTHO905GF001253,ORTHO905GF014031,ORTHO905GF017475	TraesCS1A03G0554700,TraesCS1B03G0646400,TraesCS2A03G0988000,TraesCS2D03G0925700,TraesCS3A03G0974500,TraesCS3D03G0911000,TraesCS7B03G0675100,TraesCS7B03G0820900	Os01g0914300,Os02g0658100,Os02g0662000,Os04g0554500,Os06g0336200,Os06g0711900,Os10g0552600,Os10g0552700,Os10g0552800
2	cortex	4	9.79	0.00012	0.00336	TRUE	ORTHO905GF000160,ORTHO905GF001253,ORTHO905GF014031,ORTHO905GF017475	Os01g0914300,Os02g0658100,Os02g0662000,Os04g0554500,Os06g0336200,Os06g0711900,Os10g0552600,Os10g0552700,Os10g0552800	TraesCS1A03G0554700,TraesCS1B03G0646400,TraesCS2A03G0988000,TraesCS2D03G0925700,TraesCS3A03G0974500,TraesCS3D03G0911000,TraesCS7B03G0675100,TraesCS7B03G0820900
5	epidermis	5	5	0.00116	0.01624	TRUE	ORTHO905GF000027,ORTHO905GF000214,ORTHO905GF000293,ORTHO905GF001194,ORTHO905GF001200	Os01g0168800,Os01g0764000,Os03g0300400,Os03g0845000,Os10g0529300	TraesCS1A03G0193000,TraesCS1B03G0260800,TraesCS1D03G0487600,TraesCS3A03G0209900,TraesCS3B03G1165300,TraesCS3B03G1165500,TraesCS3D03G0946200,TraesCS5D03G1163500,TraesCS7A03G0384500,TraesCS7D03G0370000
8	root_hair	29	3.46	9e-06	0.000252	TRUE	ORTHO905GF000043,ORTHO905GF000299,ORTHO905GF000537,ORTHO905GF000968,ORTHO905GF001023,ORTHO905GF001131,ORTHO905GF001231,ORTHO905GF001411,ORTHO905GF001485,ORTHO905GF001914,ORTHO905GF002613,ORTHO905GF003377,ORTHO905GF003912,ORTHO905GF005528,ORTHO905GF005893,ORTHO905GF006245,ORTHO905GF009155,ORTHO905GF009932,ORTHO905GF011329,ORTHO905GF011554,ORTHO905GF014032,ORTHO905GF014048,ORTHO905GF014637,ORTHO905…	TraesCS1A03G0547600,TraesCS1B03G0637100,TraesCS1B03G0651500,TraesCS1B03G0767000,TraesCS1B03G1166600,TraesCS1D03G0508600,TraesCS1D03G0527600,TraesCS1D03G0538300,TraesCS1D03G0951700,TraesCS2A03G0462100,TraesCS2A03G0508300,TraesCS2A03G0753300,TraesCS2A03G0821300,TraesCS2A03G1162700,TraesCS2A03G1281500,TraesCS2B03G0582100,TraesCS2B03G0611400,TraesCS2B03G0914600,TraesCS2B03G1319000,TraesCS2B03G1468700…	Os01g0119000,Os01g0164075,Os01g0164300,Os01g0216400,Os01g0233000,Os01g0812100,Os02g0135500,Os02g0280200,Os02g0285300,Os02g0719000,Os03g0203700,Os03g0608000,Os04g0430600,Os04g0472200,Os04g0674800,Os05g0210100,Os05g0563550,Os06g0108600,Os06g0211300,Os06g0319133,Os07g0193000,Os07g0499500,Os07g0542900,Os08g0525000,Os08g0532700,Os09g0323700,Os10g0122600,Os10g0398100,Os10g0417600,Os10g0546100,Os10g0555…
8	root_hair	29	2.09	9e-06	0.000336	TRUE	ORTHO905GF000043,ORTHO905GF000299,ORTHO905GF000537,ORTHO905GF000968,ORTHO905GF001023,ORTHO905GF001131,ORTHO905GF001231,ORTHO905GF001411,ORTHO905GF001485,ORTHO905GF001914,ORTHO905GF002613,ORTHO905GF003377,ORTHO905GF003912,ORTHO905GF005528,ORTHO905GF005893,ORTHO905GF006245,ORTHO905GF009155,ORTHO905GF009932,ORTHO905GF011329,ORTHO905GF011554,ORTHO905GF014032,ORTHO905GF014048,ORTHO905GF014637,ORTHO905…	Os01g0119000,Os01g0164075,Os01g0164300,Os01g0216400,Os01g0233000,Os01g0812100,Os02g0135500,Os02g0280200,Os02g0285300,Os02g0719000,Os03g0203700,Os03g0608000,Os04g0430600,Os04g0472200,Os04g0674800,Os05g0210100,Os05g0563550,Os06g0108600,Os06g0211300,Os06g0319133,Os07g0193000,Os07g0499500,Os07g0542900,Os08g0525000,Os08g0532700,Os09g0323700,Os10g0122600,Os10g0398100,Os10g0417600,Os10g0546100,Os10g0555…	TraesCS1A03G0547600,TraesCS1B03G0637100,TraesCS1B03G0651500,TraesCS1B03G0767000,TraesCS1B03G1166600,TraesCS1D03G0508600,TraesCS1D03G0527600,TraesCS1D03G0538300,TraesCS1D03G0951700,TraesCS2A03G0462100,TraesCS2A03G0508300,TraesCS2A03G0753300,TraesCS2A03G0821300,TraesCS2A03G1162700,TraesCS2A03G1281500,TraesCS2B03G0582100,TraesCS2B03G0611400,TraesCS2B03G0914600,TraesCS2B03G1319000,TraesCS2B03G1468700…
8	epidermis (near root hair)	15	2.46	0.00015	0.0028	TRUE	ORTHO905GF000043,ORTHO905GF000465,ORTHO905GF000545,ORTHO905GF000627,ORTHO905GF002613,ORTHO905GF003037,ORTHO905GF003377,ORTHO905GF005893,ORTHO905GF009932,ORTHO905GF013360,ORTHO905GF014048,ORTHO905GF014637,ORTHO905GF014733,ORTHO905GF016926,ORTHO905GF018757	TraesCS1B03G0651500,TraesCS1B03G1166600,TraesCS1D03G0538300,TraesCS1D03G0951700,TraesCS2A03G0462100,TraesCS2A03G0821300,TraesCS2A03G0979000,TraesCS2B03G0582100,TraesCS2D03G0468100,TraesCS3A03G0365400,TraesCS3A03G0552600,TraesCS3B03G0050900,TraesCS3B03G0439100,TraesCS3B03G0636500,TraesCS3B03G1515400,TraesCS3D03G0040200,TraesCS3D03G1192800,TraesCS5B03G0106800,TraesCS6B03G1029600,TraesCS6B03G1184300…	Os01g0119000,Os01g0214800,Os01g0233000,Os01g0284500,Os02g0285300,Os04g0472200,Os04g0559700,Os05g0134700,Os06g0211300,Os06g0254700,Os06g0319133,Os07g0176500,Os07g0193000,Os07g0542900,Os10g0417600,Os10g0555700
9	stele	7	3.33	0.00147	0.0182933	TRUE	ORTHO905GF000291,ORTHO905GF000446,ORTHO905GF000465,ORTHO905GF000545,ORTHO905GF002531,ORTHO905GF003135,ORTHO905GF017305	Os01g0263300,Os01g0284500,Os03g0146100,Os04g0559700,Os04g0688100,Os05g0499300,Os07g0175600	TraesCS1A03G0117100,TraesCS1B03G0155900,TraesCS1B03G0906900,TraesCS1B03G0907000,TraesCS1B03G0907800,TraesCS1D03G0105400,TraesCS2A03G0749000,TraesCS2A03G1334500,TraesCS2B03G0825500,TraesCS2B03G1538800,TraesCS2D03G0692900,TraesCS3A03G0429700,TraesCS3A03G0429900,TraesCS3B03G0507800,TraesCS3B03G0508400,TraesCS3B03G0508500,TraesCS3D03G0402300,TraesCS3D03G0402600,TraesCS3D03G0402800,TraesCS3D03G1192600…
9	stele	7	3.34	0.00198	0.02772	TRUE	ORTHO905GF000291,ORTHO905GF000446,ORTHO905GF000465,ORTHO905GF000545,ORTHO905GF002531,ORTHO905GF003135,ORTHO905GF017305	TraesCS1A03G0117100,TraesCS1B03G0155900,TraesCS1B03G0906900,TraesCS1B03G0907000,TraesCS1B03G0907800,TraesCS1D03G0105400,TraesCS2A03G0749000,TraesCS2A03G1334500,TraesCS2B03G0825500,TraesCS2B03G1538800,TraesCS2D03G0692900,TraesCS3A03G0429700,TraesCS3A03G0429900,TraesCS3B03G0507800,TraesCS3B03G0508400,TraesCS3B03G0508500,TraesCS3D03G0402300,TraesCS3D03G0402600,TraesCS3D03G0402800,TraesCS3D03G1192600…	Os01g0263300,Os01g0284500,Os03g0146100,Os04g0559700,Os04g0688100,Os05g0499300,Os07g0175600

## Sheet: Zma-scTae-both-ways
tae cluster	zma cluster	number of matches	enrichment fold	p-value	q-value	significant	match IDs	matching genes 1	matching genes 2
10	15. Xylem	14	13.23	9e-06	0.000267273	TRUE	ORTHO905GF000298,ORTHO905GF000303,ORTHO905GF000596,ORTHO905GF000851,ORTHO905GF002972,ORTHO905GF003247,ORTHO905GF005142,ORTHO905GF006895,ORTHO905GF007961,ORTHO905GF009555,ORTHO905GF010010,ORTHO905GF011940,ORTHO905GF013311,ORTHO905GF015499	Zm00001d012167,Zm00001d014006,Zm00001d017770,Zm00001d023434,Zm00001d028170,Zm00001d029012,Zm00001d032972,Zm00001d034546,Zm00001d034621,Zm00001d035689,Zm00001d039946,Zm00001d043477,Zm00001d045085,Zm00001d052273	TraesCS1A03G0062800,TraesCS1A03G0223500,TraesCS1A03G0427500,TraesCS1B03G0066500,TraesCS1B03G0109800,TraesCS1B03G0325900,TraesCS1B03G0516300,TraesCS1D03G0049400,TraesCS1D03G0080800,TraesCS1D03G0236500,TraesCS1D03G0402900,TraesCS3A03G0077400,TraesCS3B03G0103000,TraesCS3B03G0828300,TraesCS3D03G0666000,TraesCS3D03G0867400,TraesCS4A03G0086500,TraesCS4A03G0280400,TraesCS4A03G0528300,TraesCS4B03G0269000…
11	16. Early Endodermis	18	5.8	9e-06	0.000267273	TRUE	ORTHO905GF000199,ORTHO905GF000222,ORTHO905GF000291,ORTHO905GF000298,ORTHO905GF000602,ORTHO905GF000899,ORTHO905GF001286,ORTHO905GF001372,ORTHO905GF001486,ORTHO905GF003037,ORTHO905GF003983,ORTHO905GF004032,ORTHO905GF006606,ORTHO905GF009490,ORTHO905GF015578,ORTHO905GF016997,ORTHO905GF017276,ORTHO905GF018617	Zm00001d002958,Zm00001d003569,Zm00001d009373,Zm00001d010171,Zm00001d014285,Zm00001d016567,Zm00001d016625,Zm00001d017386,Zm00001d021774,Zm00001d024379,Zm00001d025371,Zm00001d027500,Zm00001d029747,Zm00001d037343,Zm00001d038065,Zm00001d038066,Zm00001d043361,Zm00001d050553,Zm00001d051223	TraesCS1A03G0535100,TraesCS1A03G0623200,TraesCS1A03G0623300,TraesCS1B03G0109800,TraesCS1B03G0625200,TraesCS1B03G0711800,TraesCS1B03G0711900,TraesCS1D03G0516200,TraesCS1D03G0584800,TraesCS1D03G0584900,TraesCS2A03G0265800,TraesCS2A03G0741600,TraesCS2A03G0775400,TraesCS2B03G0368000,TraesCS2B03G0559800,TraesCS2B03G0782200,TraesCS2B03G0818100,TraesCS2B03G0856800,TraesCS2D03G0651000,TraesCS2D03G0684200…
12	20. Initials	19	3.68	9e-06	0.000267273	TRUE	ORTHO905GF000219,ORTHO905GF001050,ORTHO905GF001610,ORTHO905GF003135,ORTHO905GF004315,ORTHO905GF005829,ORTHO905GF006401,ORTHO905GF006628,ORTHO905GF006676,ORTHO905GF007867,ORTHO905GF007992,ORTHO905GF008127,ORTHO905GF008268,ORTHO905GF011802,ORTHO905GF012046,ORTHO905GF012139,ORTHO905GF012557,ORTHO905GF014037,ORTHO905GF017085	Zm00001d002662,Zm00001d002897,Zm00001d003172,Zm00001d004133,Zm00001d006358,Zm00001d008815,Zm00001d010656,Zm00001d011928,Zm00001d012165,Zm00001d012560,Zm00001d013144,Zm00001d013268,Zm00001d014419,Zm00001d019312,Zm00001d025762,Zm00001d026129,Zm00001d030101,Zm00001d031485,Zm00001d032565,Zm00001d034015,Zm00001d036360,Zm00001d038647,Zm00001d038682,Zm00001d039498,Zm00001d040390,Zm00001d042527,Zm00001d0…	TraesCS1A03G0459700,TraesCS1A03G0526900,TraesCS1A03G0824700,TraesCS1B03G0616100,TraesCS1B03G0879500,TraesCS1D03G0432000,TraesCS1D03G0508400,TraesCS1D03G0735800,TraesCS1D03G0793500,TraesCS2A03G0066800,TraesCS2A03G0132400,TraesCS2A03G0863000,TraesCS2B03G0179700,TraesCS2B03G0509200,TraesCS2B03G0955500,TraesCS2D03G0129500,TraesCS2D03G0803000,TraesCS3A03G0236000,TraesCS3A03G0446200,TraesCS3A03G0796600…
13	6. Mature Endodermis	10	8.65	9e-06	0.000267273	TRUE	ORTHO905GF001372,ORTHO905GF002011,ORTHO905GF002797,ORTHO905GF004147,ORTHO905GF006538,ORTHO905GF010215,ORTHO905GF016557,ORTHO905GF017040,ORTHO905GF018918,ORTHO905GF021234	Zm00001d012602,Zm00001d019069,Zm00001d027500,Zm00001d027539,Zm00001d030345,Zm00001d031773,Zm00001d034497,Zm00001d043737,Zm00001d049606,Zm00001d052034,Zm00001d052783	TraesCS3A03G0390900,TraesCS3A03G0654700,TraesCS3A03G0782300,TraesCS3B03G0486000,TraesCS3B03G0742300,TraesCS3B03G0900500,TraesCS3D03G0382200,TraesCS3D03G0599200,TraesCS3D03G0721900,TraesCS4B03G0262700,TraesCS4B03G0840800,TraesCS4D03G0223700,TraesCS4D03G0748700,TraesCS4D03G0760600,TraesCS5A03G0536400,TraesCS5A03G1060100,TraesCS5B03G1121200,TraesCS5D03G0499900,TraesCS5D03G0557600,TraesCS7A03G0348900…
14	5. Mature Pith	21	3.18	9e-06	0.000267273	TRUE	ORTHO905GF000027,ORTHO905GF000136,ORTHO905GF000177,ORTHO905GF000214,ORTHO905GF000285,ORTHO905GF000313,ORTHO905GF000465,ORTHO905GF000528,ORTHO905GF000545,ORTHO905GF000576,ORTHO905GF000639,ORTHO905GF000719,ORTHO905GF000851,ORTHO905GF001053,ORTHO905GF001370,ORTHO905GF002339,ORTHO905GF002622,ORTHO905GF003466,ORTHO905GF004744,ORTHO905GF006714,ORTHO905GF007661	Zm00001d002690,Zm00001d010870,Zm00001d012561,Zm00001d017455,Zm00001d019726,Zm00001d020401,Zm00001d024839,Zm00001d026154,Zm00001d027948,Zm00001d028693,Zm00001d029699,Zm00001d031779,Zm00001d032186,Zm00001d033707,Zm00001d034621,Zm00001d037194,Zm00001d040519,Zm00001d042099,Zm00001d043344,Zm00001d044908,Zm00001d047441,Zm00001d049541,Zm00001d051333,Zm00001d052335	TraesCS1A03G0193000,TraesCS1A03G0502500,TraesCS1A03G0502600,TraesCS1B03G0260500,TraesCS1B03G0260800,TraesCS1B03G0263100,TraesCS1B03G0574600,TraesCS1B03G0882400,TraesCS1D03G0186800,TraesCS1D03G0209600,TraesCS1D03G0222800,TraesCS1D03G0485700,TraesCS1D03G0486300,TraesCS1D03G0486700,TraesCS2A03G0648100,TraesCS2B03G1093200,TraesCS2D03G1206200,TraesCS3A03G0294100,TraesCS3A03G1018500,TraesCS3A03G1018700…
14	3. Stele	28	2.09	1e-05	0.000267273	TRUE	ORTHO905GF000027,ORTHO905GF000031,ORTHO905GF000136,ORTHO905GF000177,ORTHO905GF000193,ORTHO905GF000213,ORTHO905GF000214,ORTHO905GF000285,ORTHO905GF000298,ORTHO905GF000313,ORTHO905GF000528,ORTHO905GF000545,ORTHO905GF000556,ORTHO905GF000576,ORTHO905GF000639,ORTHO905GF000719,ORTHO905GF001053,ORTHO905GF001370,ORTHO905GF001723,ORTHO905GF002072,ORTHO905GF002451,ORTHO905GF002622,ORTHO905GF003466,ORTHO905…	Zm00001d004754,Zm00001d006948,Zm00001d008794,Zm00001d010870,Zm00001d018220,Zm00001d019725,Zm00001d019726,Zm00001d019750,Zm00001d020134,Zm00001d020400,Zm00001d020552,Zm00001d021321,Zm00001d024839,Zm00001d026154,Zm00001d027557,Zm00001d027948,Zm00001d028693,Zm00001d029688,Zm00001d031779,Zm00001d033707,Zm00001d034940,Zm00001d035616,Zm00001d037182,Zm00001d037194,Zm00001d038320,Zm00001d038558,Zm00001d0…	TraesCS1A03G0193000,TraesCS1A03G0502500,TraesCS1A03G0502600,TraesCS1B03G0260500,TraesCS1B03G0260800,TraesCS1B03G0263100,TraesCS1B03G0574600,TraesCS1B03G0783100,TraesCS1B03G0882400,TraesCS1D03G0080800,TraesCS1D03G0186800,TraesCS1D03G0209600,TraesCS1D03G0222800,TraesCS1D03G0485700,TraesCS1D03G0486300,TraesCS1D03G0486700,TraesCS2B03G0432300,TraesCS2B03G1093200,TraesCS2D03G1206200,TraesCS3A03G0184100…
3	14. Early Cortex II	10	22.94	9e-06	0.000267273	TRUE	ORTHO905GF000014,ORTHO905GF000020,ORTHO905GF000042,ORTHO905GF000072,ORTHO905GF001363,ORTHO905GF001438,ORTHO905GF001770,ORTHO905GF001833,ORTHO905GF003631,ORTHO905GF029590	Zm00001d002543,Zm00001d002601,Zm00001d003493,Zm00001d003725,Zm00001d003730,Zm00001d005791,Zm00001d006213,Zm00001d006547,Zm00001d006548,Zm00001d008669,Zm00001d010575,Zm00001d011236,Zm00001d012837,Zm00001d013066,Zm00001d013067,Zm00001d013392,Zm00001d016723,Zm00001d018981,Zm00001d019045,Zm00001d020584,Zm00001d020585,Zm00001d021300,Zm00001d021433,Zm00001d021477,Zm00001d021706,Zm00001d021707,Zm00001d0…	TraesCS1A03G0090500,TraesCS1A03G0090800,TraesCS1A03G0538100,TraesCS1A03G0596000,TraesCS1A03G0669000,TraesCS1A03G0669100,TraesCS1A03G0723300,TraesCS1A03G0730200,TraesCS1A03G0730300,TraesCS1A03G0730400,TraesCS1A03G0737200,TraesCS1A03G0737600,TraesCS1A03G0878900,TraesCS1A03G0879000,TraesCS1A03G0879500,TraesCS1A03G0879600,TraesCS1A03G0882500,TraesCS1A03G0885400,TraesCS1B03G0109500,TraesCS1B03G0109700…
3	12. Endodermis Initials	9	4.21	9e-06	0.000267273	TRUE	ORTHO905GF000014,ORTHO905GF000020,ORTHO905GF000042,ORTHO905GF000072,ORTHO905GF001363,ORTHO905GF001438,ORTHO905GF001770,ORTHO905GF003631,ORTHO905GF029590	Zm00001d002543,Zm00001d002601,Zm00001d003725,Zm00001d003730,Zm00001d005791,Zm00001d006547,Zm00001d008669,Zm00001d010575,Zm00001d011236,Zm00001d012837,Zm00001d013066,Zm00001d013067,Zm00001d019045,Zm00001d020584,Zm00001d020585,Zm00001d021300,Zm00001d021706,Zm00001d023901,Zm00001d025913,Zm00001d026015,Zm00001d038381,Zm00001d039733,Zm00001d039790,Zm00001d042730,Zm00001d044246,Zm00001d050100,Zm00001d0…	TraesCS1A03G0090500,TraesCS1A03G0090800,TraesCS1A03G0538100,TraesCS1A03G0596000,TraesCS1A03G0669000,TraesCS1A03G0669100,TraesCS1A03G0723300,TraesCS1A03G0730200,TraesCS1A03G0730300,TraesCS1A03G0730400,TraesCS1A03G0737200,TraesCS1A03G0737600,TraesCS1A03G0878900,TraesCS1A03G0879000,TraesCS1A03G0879500,TraesCS1A03G0879600,TraesCS1A03G0882500,TraesCS1A03G0885400,TraesCS1B03G0109500,TraesCS1B03G0109700…
5	3. Stele	13	2.87	9e-06	0.000267273	TRUE	ORTHO905GF000027,ORTHO905GF000203,ORTHO905GF000213,ORTHO905GF000214,ORTHO905GF000285,ORTHO905GF000293,ORTHO905GF000444,ORTHO905GF000528,ORTHO905GF001194,ORTHO905GF002451,ORTHO905GF002622,ORTHO905GF004066,ORTHO905GF013381	Zm00001d006948,Zm00001d011434,Zm00001d011841,Zm00001d017991,Zm00001d019725,Zm00001d019726,Zm00001d019750,Zm00001d020400,Zm00001d020915,Zm00001d027557,Zm00001d028630,Zm00001d028814,Zm00001d028815,Zm00001d028816,Zm00001d031779,Zm00001d042922,Zm00001d043344	TraesCS1A03G0193000,TraesCS1A03G0718600,TraesCS1B03G0260800,TraesCS1B03G0819300,TraesCS1D03G0487600,TraesCS1D03G0681300,TraesCS2A03G0314100,TraesCS3B03G1165300,TraesCS3B03G1165500,TraesCS3D03G0544400,TraesCS3D03G0946200,TraesCS3D03G1103900,TraesCS4A03G0063800,TraesCS4B03G0722900,TraesCS5B03G0540200,TraesCS5D03G0494200,TraesCS5D03G1163500,TraesCS6A03G0812000,TraesCS6B03G0359800,TraesCS6B03G0962400…
6	6. Mature Endodermis	16	8.42	9e-06	0.000267273	TRUE	ORTHO905GF000185,ORTHO905GF000298,ORTHO905GF000313,ORTHO905GF001370,ORTHO905GF001372,ORTHO905GF002797,ORTHO905GF004326,ORTHO905GF004469,ORTHO905GF004834,ORTHO905GF006394,ORTHO905GF006538,ORTHO905GF012208,ORTHO905GF015411,ORTHO905GF015743,ORTHO905GF017040,ORTHO905GF020425	Zm00001d005733,Zm00001d005895,Zm00001d009138,Zm00001d010171,Zm00001d019069,Zm00001d020794,Zm00001d021938,Zm00001d023477,Zm00001d027500,Zm00001d031655,Zm00001d034497,Zm00001d035616,Zm00001d035662,Zm00001d046112,Zm00001d048799,Zm00001d049606,Zm00001d052191,Zm00001d052336,Zm00001d052783,Zm00001d053404	TraesCS1A03G1037900,TraesCS1B03G0109800,TraesCS1B03G1236400,TraesCS1D03G1000900,TraesCS2A03G1202600,TraesCS3D03G1184000,TraesCS4B03G0262700,TraesCS4B03G0840800,TraesCS4D03G0223700,TraesCS4D03G0748700,TraesCS5A03G0127300,TraesCS5A03G0410800,TraesCS5A03G0535600,TraesCS5A03G0603800,TraesCS5A03G0621200,TraesCS5A03G1060100,TraesCS5B03G0138900,TraesCS5B03G0408000,TraesCS5B03G0547100,TraesCS5B03G0639000…
9	5. Mature Pith	10	3.67	1e-05	0.000267273	TRUE	ORTHO905GF000090,ORTHO905GF000222,ORTHO905GF000291,ORTHO905GF000313,ORTHO905GF000465,ORTHO905GF000545,ORTHO905GF001253,ORTHO905GF003037,ORTHO905GF003135,ORTHO905GF003208	Zm00001d002690,Zm00001d002898,Zm00001d003006,Zm00001d003707,Zm00001d008299,Zm00001d017276,Zm00001d017279,Zm00001d017455,Zm00001d019563,Zm00001d020395,Zm00001d025402,Zm00001d037194,Zm00001d037343,Zm00001d040364,Zm00001d040519,Zm00001d051174,Zm00001d051333,Zm00001d051362	TraesCS2A03G0749000,TraesCS2A03G0920600,TraesCS2A03G1334500,TraesCS2B03G0825500,TraesCS2B03G1009100,TraesCS2B03G1538800,TraesCS2D03G0692900,TraesCS3A03G0429700,TraesCS3A03G0429900,TraesCS3B03G0507800,TraesCS3B03G0508400,TraesCS3B03G0508500,TraesCS3D03G0402300,TraesCS3D03G0402600,TraesCS3D03G0402800,TraesCS5A03G0479300,TraesCS5B03G0538700,TraesCS5D03G0492700,TraesCS6A03G0661900,TraesCS6A03G0966200…
10	15. Xylem	14	5.59	9e-06	0.0003675	TRUE	ORTHO905GF000298,ORTHO905GF000303,ORTHO905GF000596,ORTHO905GF000851,ORTHO905GF002972,ORTHO905GF003247,ORTHO905GF005142,ORTHO905GF006895,ORTHO905GF007961,ORTHO905GF009555,ORTHO905GF010010,ORTHO905GF011940,ORTHO905GF013311,ORTHO905GF015499	TraesCS1A03G0062800,TraesCS1A03G0223500,TraesCS1A03G0427500,TraesCS1B03G0066500,TraesCS1B03G0109800,TraesCS1B03G0325900,TraesCS1B03G0516300,TraesCS1D03G0049400,TraesCS1D03G0080800,TraesCS1D03G0236500,TraesCS1D03G0402900,TraesCS3A03G0077400,TraesCS3B03G0103000,TraesCS3B03G0828300,TraesCS3D03G0666000,TraesCS3D03G0867400,TraesCS4A03G0086500,TraesCS4A03G0280400,TraesCS4A03G0528300,TraesCS4B03G0269000…	Zm00001d012167,Zm00001d014006,Zm00001d017770,Zm00001d023434,Zm00001d028170,Zm00001d029012,Zm00001d032972,Zm00001d034546,Zm00001d034621,Zm00001d035689,Zm00001d039946,Zm00001d043477,Zm00001d045085,Zm00001d052273
11	16. Early Endodermis	18	4.65	9e-06	0.0003675	TRUE	ORTHO905GF000199,ORTHO905GF000222,ORTHO905GF000291,ORTHO905GF000298,ORTHO905GF000602,ORTHO905GF000899,ORTHO905GF001286,ORTHO905GF001372,ORTHO905GF001486,ORTHO905GF003037,ORTHO905GF003983,ORTHO905GF004032,ORTHO905GF006606,ORTHO905GF009490,ORTHO905GF015578,ORTHO905GF016997,ORTHO905GF017276,ORTHO905GF018617	TraesCS1A03G0535100,TraesCS1A03G0623200,TraesCS1A03G0623300,TraesCS1B03G0109800,TraesCS1B03G0625200,TraesCS1B03G0711800,TraesCS1B03G0711900,TraesCS1D03G0516200,TraesCS1D03G0584800,TraesCS1D03G0584900,TraesCS2A03G0265800,TraesCS2A03G0741600,TraesCS2A03G0775400,TraesCS2B03G0368000,TraesCS2B03G0559800,TraesCS2B03G0782200,TraesCS2B03G0818100,TraesCS2B03G0856800,TraesCS2D03G0651000,TraesCS2D03G0684200…	Zm00001d002958,Zm00001d003569,Zm00001d009373,Zm00001d010171,Zm00001d014285,Zm00001d016567,Zm00001d016625,Zm00001d017386,Zm00001d021774,Zm00001d024379,Zm00001d025371,Zm00001d027500,Zm00001d029747,Zm00001d037343,Zm00001d038065,Zm00001d038066,Zm00001d043361,Zm00001d050553,Zm00001d051223
12	20. Initials	19	6.44	9e-06	0.0003675	TRUE	ORTHO905GF000219,ORTHO905GF001050,ORTHO905GF001610,ORTHO905GF003135,ORTHO905GF004315,ORTHO905GF005829,ORTHO905GF006401,ORTHO905GF006628,ORTHO905GF006676,ORTHO905GF007867,ORTHO905GF007992,ORTHO905GF008127,ORTHO905GF008268,ORTHO905GF011802,ORTHO905GF012046,ORTHO905GF012139,ORTHO905GF012557,ORTHO905GF014037,ORTHO905GF017085	TraesCS1A03G0459700,TraesCS1A03G0526900,TraesCS1A03G0824700,TraesCS1B03G0616100,TraesCS1B03G0879500,TraesCS1D03G0432000,TraesCS1D03G0508400,TraesCS1D03G0735800,TraesCS1D03G0793500,TraesCS2A03G0066800,TraesCS2A03G0132400,TraesCS2A03G0863000,TraesCS2B03G0179700,TraesCS2B03G0509200,TraesCS2B03G0955500,TraesCS2D03G0129500,TraesCS2D03G0803000,TraesCS3A03G0236000,TraesCS3A03G0446200,TraesCS3A03G0796600…	Zm00001d002662,Zm00001d002897,Zm00001d003172,Zm00001d004133,Zm00001d006358,Zm00001d008815,Zm00001d010656,Zm00001d011928,Zm00001d012165,Zm00001d012560,Zm00001d013144,Zm00001d013268,Zm00001d014419,Zm00001d019312,Zm00001d025762,Zm00001d026129,Zm00001d030101,Zm00001d031485,Zm00001d032565,Zm00001d034015,Zm00001d036360,Zm00001d038647,Zm00001d038682,Zm00001d039498,Zm00001d040390,Zm00001d042527,Zm00001d0…
14	3. Stele	28	1.94	1e-05	0.0003675	TRUE	ORTHO905GF000027,ORTHO905GF000031,ORTHO905GF000136,ORTHO905GF000177,ORTHO905GF000193,ORTHO905GF000213,ORTHO905GF000214,ORTHO905GF000285,ORTHO905GF000298,ORTHO905GF000313,ORTHO905GF000528,ORTHO905GF000545,ORTHO905GF000556,ORTHO905GF000576,ORTHO905GF000639,ORTHO905GF000719,ORTHO905GF001053,ORTHO905GF001370,ORTHO905GF001723,ORTHO905GF002072,ORTHO905GF002451,ORTHO905GF002622,ORTHO905GF003466,ORTHO905…	TraesCS1A03G0193000,TraesCS1A03G0502500,TraesCS1A03G0502600,TraesCS1B03G0260500,TraesCS1B03G0260800,TraesCS1B03G0263100,TraesCS1B03G0574600,TraesCS1B03G0783100,TraesCS1B03G0882400,TraesCS1D03G0080800,TraesCS1D03G0186800,TraesCS1D03G0209600,TraesCS1D03G0222800,TraesCS1D03G0485700,TraesCS1D03G0486300,TraesCS1D03G0486700,TraesCS2B03G0432300,TraesCS2B03G1093200,TraesCS2D03G1206200,TraesCS3A03G0184100…	Zm00001d004754,Zm00001d006948,Zm00001d008794,Zm00001d010870,Zm00001d018220,Zm00001d019725,Zm00001d019726,Zm00001d019750,Zm00001d020134,Zm00001d020400,Zm00001d020552,Zm00001d021321,Zm00001d024839,Zm00001d026154,Zm00001d027557,Zm00001d027948,Zm00001d028693,Zm00001d029688,Zm00001d031779,Zm00001d033707,Zm00001d034940,Zm00001d035616,Zm00001d037182,Zm00001d037194,Zm00001d038320,Zm00001d038558,Zm00001d0…
3	7. Epidermis/LRC	9	6.95	9e-06	0.0003675	TRUE	ORTHO905GF000014,ORTHO905GF000020,ORTHO905GF000042,ORTHO905GF000072,ORTHO905GF001363,ORTHO905GF001438,ORTHO905GF001770,ORTHO905GF001833,ORTHO905GF003631	TraesCS1A03G0090500,TraesCS1A03G0090800,TraesCS1A03G0538100,TraesCS1A03G0596000,TraesCS1A03G0669000,TraesCS1A03G0669100,TraesCS1A03G0723300,TraesCS1A03G0730200,TraesCS1A03G0730300,TraesCS1A03G0730400,TraesCS1A03G0737200,TraesCS1A03G0737600,TraesCS1A03G0878900,TraesCS1A03G0879000,TraesCS1A03G0879500,TraesCS1A03G0879600,TraesCS1A03G0882500,TraesCS1A03G0885400,TraesCS1B03G0109500,TraesCS1B03G0109700…	Zm00001d002543,Zm00001d002601,Zm00001d003725,Zm00001d005791,Zm00001d006213,Zm00001d008669,Zm00001d011236,Zm00001d012837,Zm00001d013066,Zm00001d013067,Zm00001d018981,Zm00001d019045,Zm00001d020584,Zm00001d020585,Zm00001d021300,Zm00001d021433,Zm00001d021477,Zm00001d021706,Zm00001d023901,Zm00001d025381,Zm00001d025406,Zm00001d025913,Zm00001d026015,Zm00001d034479,Zm00001d039733,Zm00001d039790,Zm00001d0…
3	12. Endodermis Initials	9	10.71	9e-06	0.0003675	TRUE	ORTHO905GF000014,ORTHO905GF000020,ORTHO905GF000042,ORTHO905GF000072,ORTHO905GF001363,ORTHO905GF001438,ORTHO905GF001770,ORTHO905GF003631,ORTHO905GF029590	TraesCS1A03G0090500,TraesCS1A03G0090800,TraesCS1A03G0538100,TraesCS1A03G0596000,TraesCS1A03G0669000,TraesCS1A03G0669100,TraesCS1A03G0723300,TraesCS1A03G0730200,TraesCS1A03G0730300,TraesCS1A03G0730400,TraesCS1A03G0737200,TraesCS1A03G0737600,TraesCS1A03G0878900,TraesCS1A03G0879000,TraesCS1A03G0879500,TraesCS1A03G0879600,TraesCS1A03G0882500,TraesCS1A03G0885400,TraesCS1B03G0109500,TraesCS1B03G0109700…	Zm00001d002543,Zm00001d002601,Zm00001d003725,Zm00001d003730,Zm00001d005791,Zm00001d006547,Zm00001d008669,Zm00001d010575,Zm00001d011236,Zm00001d012837,Zm00001d013066,Zm00001d013067,Zm00001d019045,Zm00001d020584,Zm00001d020585,Zm00001d021300,Zm00001d021706,Zm00001d023901,Zm00001d025913,Zm00001d026015,Zm00001d038381,Zm00001d039733,Zm00001d039790,Zm00001d042730,Zm00001d044246,Zm00001d050100,Zm00001d0…
3	14. Early Cortex II	10	15.76	9e-06	0.0003675	TRUE	ORTHO905GF000014,ORTHO905GF000020,ORTHO905GF000042,ORTHO905GF000072,ORTHO905GF001363,ORTHO905GF001438,ORTHO905GF001770,ORTHO905GF001833,ORTHO905GF003631,ORTHO905GF029590	TraesCS1A03G0090500,TraesCS1A03G0090800,TraesCS1A03G0538100,TraesCS1A03G0596000,TraesCS1A03G0669000,TraesCS1A03G0669100,TraesCS1A03G0723300,TraesCS1A03G0730200,TraesCS1A03G0730300,TraesCS1A03G0730400,TraesCS1A03G0737200,TraesCS1A03G0737600,TraesCS1A03G0878900,TraesCS1A03G0879000,TraesCS1A03G0879500,TraesCS1A03G0879600,TraesCS1A03G0882500,TraesCS1A03G0885400,TraesCS1B03G0109500,TraesCS1B03G0109700…	Zm00001d002543,Zm00001d002601,Zm00001d003493,Zm00001d003725,Zm00001d003730,Zm00001d005791,Zm00001d006213,Zm00001d006547,Zm00001d006548,Zm00001d008669,Zm00001d010575,Zm00001d011236,Zm00001d012837,Zm00001d013066,Zm00001d013067,Zm00001d013392,Zm00001d016723,Zm00001d018981,Zm00001d019045,Zm00001d020584,Zm00001d020585,Zm00001d021300,Zm00001d021433,Zm00001d021477,Zm00001d021706,Zm00001d021707,Zm00001d0…
6	6. Mature Endodermis	16	4.03	9e-06	0.0003675	TRUE	ORTHO905GF000185,ORTHO905GF000298,ORTHO905GF000313,ORTHO905GF001370,ORTHO905GF001372,ORTHO905GF002797,ORTHO905GF004326,ORTHO905GF004469,ORTHO905GF004834,ORTHO905GF006394,ORTHO905GF006538,ORTHO905GF012208,ORTHO905GF015411,ORTHO905GF015743,ORTHO905GF017040,ORTHO905GF020425	TraesCS1A03G1037900,TraesCS1B03G0109800,TraesCS1B03G1236400,TraesCS1D03G1000900,TraesCS2A03G1202600,TraesCS3D03G1184000,TraesCS4B03G0262700,TraesCS4B03G0840800,TraesCS4D03G0223700,TraesCS4D03G0748700,TraesCS5A03G0127300,TraesCS5A03G0410800,TraesCS5A03G0535600,TraesCS5A03G0603800,TraesCS5A03G0621200,TraesCS5A03G1060100,TraesCS5B03G0138900,TraesCS5B03G0408000,TraesCS5B03G0547100,TraesCS5B03G0639000…	Zm00001d005733,Zm00001d005895,Zm00001d009138,Zm00001d010171,Zm00001d019069,Zm00001d020794,Zm00001d021938,Zm00001d023477,Zm00001d027500,Zm00001d031655,Zm00001d034497,Zm00001d035616,Zm00001d035662,Zm00001d046112,Zm00001d048799,Zm00001d049606,Zm00001d052191,Zm00001d052336,Zm00001d052783,Zm00001d053404
3	7. Epidermis/LRC	9	3.52	2e-05	0.00049	TRUE	ORTHO905GF000014,ORTHO905GF000020,ORTHO905GF000042,ORTHO905GF000072,ORTHO905GF001363,ORTHO905GF001438,ORTHO905GF001770,ORTHO905GF001833,ORTHO905GF003631	Zm00001d002543,Zm00001d002601,Zm00001d003725,Zm00001d005791,Zm00001d006213,Zm00001d008669,Zm00001d011236,Zm00001d012837,Zm00001d013066,Zm00001d013067,Zm00001d018981,Zm00001d019045,Zm00001d020584,Zm00001d020585,Zm00001d021300,Zm00001d021433,Zm00001d021477,Zm00001d021706,Zm00001d023901,Zm00001d025381,Zm00001d025406,Zm00001d025913,Zm00001d026015,Zm00001d034479,Zm00001d039733,Zm00001d039790,Zm00001d0…	TraesCS1A03G0090500,TraesCS1A03G0090800,TraesCS1A03G0538100,TraesCS1A03G0596000,TraesCS1A03G0669000,TraesCS1A03G0669100,TraesCS1A03G0723300,TraesCS1A03G0730200,TraesCS1A03G0730300,TraesCS1A03G0730400,TraesCS1A03G0737200,TraesCS1A03G0737600,TraesCS1A03G0878900,TraesCS1A03G0879000,TraesCS1A03G0879500,TraesCS1A03G0879600,TraesCS1A03G0882500,TraesCS1A03G0885400,TraesCS1B03G0109500,TraesCS1B03G0109700…
4	0. Early Stele	4	16.47	3e-05	0.000678462	TRUE	ORTHO905GF001452,ORTHO905GF002972,ORTHO905GF006908,ORTHO905GF007561	Zm00001d021850,Zm00001d024281,Zm00001d024925,Zm00001d034546,Zm00001d043736	TraesCS2A03G0073200,TraesCS2A03G0412800,TraesCS2B03G0107600,TraesCS3A03G0654600,TraesCS7D03G1240300
5	3. Stele	13	2.85	0.00015	0.0049	TRUE	ORTHO905GF000027,ORTHO905GF000203,ORTHO905GF000213,ORTHO905GF000214,ORTHO905GF000285,ORTHO905GF000293,ORTHO905GF000444,ORTHO905GF000528,ORTHO905GF001194,ORTHO905GF002451,ORTHO905GF002622,ORTHO905GF004066,ORTHO905GF013381	TraesCS1A03G0193000,TraesCS1A03G0718600,TraesCS1B03G0260800,TraesCS1B03G0819300,TraesCS1D03G0487600,TraesCS1D03G0681300,TraesCS2A03G0314100,TraesCS3B03G1165300,TraesCS3B03G1165500,TraesCS3D03G0544400,TraesCS3D03G0946200,TraesCS3D03G1103900,TraesCS4A03G0063800,TraesCS4B03G0722900,TraesCS5B03G0540200,TraesCS5D03G0494200,TraesCS5D03G1163500,TraesCS6A03G0812000,TraesCS6B03G0359800,TraesCS6B03G0962400…	Zm00001d006948,Zm00001d011434,Zm00001d011841,Zm00001d017991,Zm00001d019725,Zm00001d019726,Zm00001d019750,Zm00001d020400,Zm00001d020915,Zm00001d027557,Zm00001d028630,Zm00001d028814,Zm00001d028815,Zm00001d028816,Zm00001d031779,Zm00001d042922,Zm00001d043344
9	5. Mature Pith	10	3.25	0.00021	0.006174	TRUE	ORTHO905GF000090,ORTHO905GF000222,ORTHO905GF000291,ORTHO905GF000313,ORTHO905GF000465,ORTHO905GF000545,ORTHO905GF001253,ORTHO905GF003037,ORTHO905GF003135,ORTHO905GF003208	TraesCS2A03G0749000,TraesCS2A03G0920600,TraesCS2A03G1334500,TraesCS2B03G0825500,TraesCS2B03G1009100,TraesCS2B03G1538800,TraesCS2D03G0692900,TraesCS3A03G0429700,TraesCS3A03G0429900,TraesCS3B03G0507800,TraesCS3B03G0508400,TraesCS3B03G0508500,TraesCS3D03G0402300,TraesCS3D03G0402600,TraesCS3D03G0402800,TraesCS5A03G0479300,TraesCS5B03G0538700,TraesCS5D03G0492700,TraesCS6A03G0661900,TraesCS6A03G0966200…	Zm00001d002690,Zm00001d002898,Zm00001d003006,Zm00001d003707,Zm00001d008299,Zm00001d017276,Zm00001d017279,Zm00001d017455,Zm00001d019563,Zm00001d020395,Zm00001d025402,Zm00001d037194,Zm00001d037343,Zm00001d040364,Zm00001d040519,Zm00001d051174,Zm00001d051333,Zm00001d051362
5	5. Mature Pith	8	3.57	0.00036	0.00756	TRUE	ORTHO905GF000027,ORTHO905GF000214,ORTHO905GF000285,ORTHO905GF000293,ORTHO905GF000528,ORTHO905GF001194,ORTHO905GF002622,ORTHO905GF013381	Zm00001d008595,Zm00001d011434,Zm00001d019726,Zm00001d020401,Zm00001d028816,Zm00001d029699,Zm00001d031779,Zm00001d043344	TraesCS1A03G0193000,TraesCS1B03G0260800,TraesCS1D03G0487600,TraesCS3B03G1165300,TraesCS3B03G1165500,TraesCS3D03G0544400,TraesCS3D03G0946200,TraesCS4A03G0063800,TraesCS4B03G0722900,TraesCS5B03G0540200,TraesCS5D03G0494200,TraesCS5D03G1163500,TraesCS7A03G0214300,TraesCS7A03G0384500,TraesCS7D03G0370000
1	7. Epidermis/LRC	10	3.2	0.00033	0.008085	TRUE	ORTHO905GF000379,ORTHO905GF000545,ORTHO905GF002862,ORTHO905GF003135,ORTHO905GF003377,ORTHO905GF005359,ORTHO905GF006685,ORTHO905GF008771,ORTHO905GF010465,ORTHO905GF014637	TraesCS1B03G1166600,TraesCS2A03G0303700,TraesCS2A03G0858200,TraesCS2A03G0860100,TraesCS2A03G1334600,TraesCS2B03G0423400,TraesCS2B03G1341500,TraesCS2D03G0321600,TraesCS2D03G1302200,TraesCS3B03G1405100,TraesCS5A03G0684700,TraesCS5B03G0722200,TraesCS5D03G0654200,TraesCS6A03G0967400,TraesCS6A03G0967600,TraesCS6B03G1184200,TraesCS6B03G1184300,TraesCS6D03G0848200,TraesCS7B03G0299800	Zm00001d002035,Zm00001d002897,Zm00001d003185,Zm00001d003187,Zm00001d006933,Zm00001d008210,Zm00001d019089,Zm00001d021017,Zm00001d025754,Zm00001d032950,Zm00001d033063,Zm00001d048954
9	1. Mature Cortex I	6	4.92	0.00032	0.008085	TRUE	ORTHO905GF000222,ORTHO905GF000465,ORTHO905GF000545,ORTHO905GF001253,ORTHO905GF002531,ORTHO905GF013286	TraesCS2A03G0920600,TraesCS2B03G1009100,TraesCS3D03G1192600,TraesCS5A03G0479300,TraesCS6A03G0941500,TraesCS6A03G0966200,TraesCS6B03G1181300,TraesCS6B03G1250200,TraesCS6D03G0894200,TraesCS7B03G0675100	Zm00001d002690,Zm00001d008210,Zm00001d014282,Zm00001d019565,Zm00001d026177,Zm00001d027652,Zm00001d051362
11	4. Pericycle	5	5.4	0.00069	0.0156046	TRUE	ORTHO905GF000199,ORTHO905GF000291,ORTHO905GF001450,ORTHO905GF015578,ORTHO905GF018617	TraesCS2A03G0741600,TraesCS2B03G0818100,TraesCS2D03G0684200,TraesCS2D03G0850800,TraesCS6A03G0643500,TraesCS6A03G0684200,TraesCS6B03G0794300,TraesCS6B03G0945500,TraesCS6D03G0534200,TraesCS6D03G0573300,TraesCS7B03G1179800	Zm00001d009373,Zm00001d016625,Zm00001d025371,Zm00001d051223,Zm00001d051419
11	0. Early Stele	7	4.12	0.00087	0.017052	TRUE	ORTHO905GF000147,ORTHO905GF000291,ORTHO905GF000298,ORTHO905GF001486,ORTHO905GF005832,ORTHO905GF007561,ORTHO905GF016870	Zm00001d002842,Zm00001d007045,Zm00001d009373,Zm00001d018641,Zm00001d027330,Zm00001d032480,Zm00001d034761,Zm00001d035616,Zm00001d043736	TraesCS1A03G0483700,TraesCS1B03G0109800,TraesCS2A03G0290300,TraesCS2D03G0305400,TraesCS2D03G0603700,TraesCS3A03G0654600,TraesCS3B03G0738300,TraesCS3D03G0599100,TraesCS6A03G0649500,TraesCS6B03G0776100,TraesCS6B03G0945500,TraesCS6D03G0538900
2	14. Early Cortex II	3	10.88	0.00117	0.0214988	TRUE	ORTHO905GF000160,ORTHO905GF014031,ORTHO905GF017475	Zm00001d012080,Zm00001d014758,Zm00001d017508,Zm00001d026162,Zm00001d026163,Zm00001d029859	TraesCS1A03G0554700,TraesCS1B03G0646400,TraesCS2A03G0988000,TraesCS2D03G0925700,TraesCS3A03G0974500,TraesCS3D03G0911000,TraesCS7B03G0820900
11	6. Mature Endodermis	10	2.73	0.00162	0.02646	TRUE	ORTHO905GF000147,ORTHO905GF000291,ORTHO905GF000298,ORTHO905GF000899,ORTHO905GF001370,ORTHO905GF001372,ORTHO905GF001486,ORTHO905GF001732,ORTHO905GF003037,ORTHO905GF006606	Zm00001d002842,Zm00001d009373,Zm00001d010171,Zm00001d017386,Zm00001d020260,Zm00001d024386,Zm00001d027330,Zm00001d027500,Zm00001d032480,Zm00001d035616,Zm00001d037343,Zm00001d038065,Zm00001d052336	TraesCS1A03G0483700,TraesCS1A03G0623200,TraesCS1B03G0109800,TraesCS1B03G0711800,TraesCS1D03G0584800,TraesCS3B03G0249300,TraesCS3D03G0185400,TraesCS3D03G0185900,TraesCS4A03G0042300,TraesCS4B03G0741800,TraesCS4B03G0840800,TraesCS4D03G0661400,TraesCS4D03G0748700,TraesCS5A03G0410800,TraesCS5A03G0505600,TraesCS5D03G0360700,TraesCS6A03G0649500,TraesCS6B03G0776100,TraesCS6B03G0945500,TraesCS6D03G0538900…
14	10. Phloem	14	2.25	0.00156	0.02646	TRUE	ORTHO905GF000023,ORTHO905GF000177,ORTHO905GF000213,ORTHO905GF000214,ORTHO905GF000285,ORTHO905GF000313,ORTHO905GF000528,ORTHO905GF000576,ORTHO905GF000639,ORTHO905GF001053,ORTHO905GF001370,ORTHO905GF001723,ORTHO905GF007839,ORTHO905GF017204	Zm00001d019725,Zm00001d019726,Zm00001d020552,Zm00001d022262,Zm00001d023664,Zm00001d026154,Zm00001d028692,Zm00001d028693,Zm00001d032363,Zm00001d037194,Zm00001d042099,Zm00001d043344,Zm00001d049541,Zm00001d050011,Zm00001d052209,Zm00001d052335,Zm00001d052336	TraesCS1A03G0193000,TraesCS1A03G0954900,TraesCS1B03G0260500,TraesCS1B03G0260800,TraesCS1D03G0931100,TraesCS2B03G0432300,TraesCS2B03G1093200,TraesCS2D03G1206200,TraesCS3A03G0294100,TraesCS4A03G0063800,TraesCS4A03G0214400,TraesCS4A03G0525200,TraesCS4B03G0722900,TraesCS4D03G0232500,TraesCS4D03G0492800,TraesCS5A03G1145500,TraesCS5D03G0532900,TraesCS6D03G0205200,TraesCS7A03G0197800,TraesCS7A03G0214300…
1	7. Epidermis/LRC	10	2.17	0.00236	0.0365179	TRUE	ORTHO905GF000379,ORTHO905GF000545,ORTHO905GF002862,ORTHO905GF003135,ORTHO905GF003377,ORTHO905GF005359,ORTHO905GF006685,ORTHO905GF008771,ORTHO905GF010465,ORTHO905GF014637	Zm00001d002035,Zm00001d002897,Zm00001d003185,Zm00001d003187,Zm00001d006933,Zm00001d008210,Zm00001d019089,Zm00001d021017,Zm00001d025754,Zm00001d032950,Zm00001d033063,Zm00001d048954	TraesCS1B03G1166600,TraesCS2A03G0303700,TraesCS2A03G0858200,TraesCS2A03G0860100,TraesCS2A03G1334600,TraesCS2B03G0423400,TraesCS2B03G1341500,TraesCS2D03G0321600,TraesCS2D03G1302200,TraesCS3B03G1405100,TraesCS5A03G0684700,TraesCS5B03G0722200,TraesCS5D03G0654200,TraesCS6A03G0967400,TraesCS6A03G0967600,TraesCS6B03G1184200,TraesCS6B03G1184300,TraesCS6D03G0848200,TraesCS7B03G0299800
1	17. Cortex Initials	4	6.12	0.00265	0.038955	TRUE	ORTHO905GF000379,ORTHO905GF000545,ORTHO905GF003135,ORTHO905GF010465	Zm00001d002035,Zm00001d002897,Zm00001d008210,Zm00001d021629	TraesCS2A03G1334600,TraesCS2B03G1341500,TraesCS2D03G1302200,TraesCS3B03G1405100,TraesCS6A03G0967400,TraesCS6A03G0967600,TraesCS6B03G1184200,TraesCS6B03G1184300,TraesCS6D03G0848200
14	5. Mature Pith	21	1.69	0.00208	0.04368	TRUE	ORTHO905GF000027,ORTHO905GF000136,ORTHO905GF000177,ORTHO905GF000214,ORTHO905GF000285,ORTHO905GF000313,ORTHO905GF000465,ORTHO905GF000528,ORTHO905GF000545,ORTHO905GF000576,ORTHO905GF000639,ORTHO905GF000719,ORTHO905GF000851,ORTHO905GF001053,ORTHO905GF001370,ORTHO905GF002339,ORTHO905GF002622,ORTHO905GF003466,ORTHO905GF004744,ORTHO905GF006714,ORTHO905GF007661	TraesCS1A03G0193000,TraesCS1A03G0502500,TraesCS1A03G0502600,TraesCS1B03G0260500,TraesCS1B03G0260800,TraesCS1B03G0263100,TraesCS1B03G0574600,TraesCS1B03G0882400,TraesCS1D03G0186800,TraesCS1D03G0209600,TraesCS1D03G0222800,TraesCS1D03G0485700,TraesCS1D03G0486300,TraesCS1D03G0486700,TraesCS2A03G0648100,TraesCS2B03G1093200,TraesCS2D03G1206200,TraesCS3A03G0294100,TraesCS3A03G1018500,TraesCS3A03G1018700…	Zm00001d002690,Zm00001d010870,Zm00001d012561,Zm00001d017455,Zm00001d019726,Zm00001d020401,Zm00001d024839,Zm00001d026154,Zm00001d027948,Zm00001d028693,Zm00001d029699,Zm00001d031779,Zm00001d032186,Zm00001d033707,Zm00001d034621,Zm00001d037194,Zm00001d040519,Zm00001d042099,Zm00001d043344,Zm00001d044908,Zm00001d047441,Zm00001d049541,Zm00001d051333,Zm00001d052335
6	16. Early Endodermis	6	3.74	0.00331	0.04634	TRUE	ORTHO905GF000298,ORTHO905GF000602,ORTHO905GF001282,ORTHO905GF001372,ORTHO905GF004032,ORTHO905GF006394	Zm00001d009138,Zm00001d010171,Zm00001d016567,Zm00001d023651,Zm00001d027500,Zm00001d029747	TraesCS1A03G0535100,TraesCS1B03G0109800,TraesCS1B03G0625200,TraesCS1D03G0516200,TraesCS4A03G0053600,TraesCS4B03G0735300,TraesCS4B03G0840800,TraesCS4D03G0654500,TraesCS4D03G0748700,TraesCS7B03G0692500,TraesCS7D03G0500700

## Sheet: snTae-scTae-both-ways
tae_sc cluster	tae_sn cluster	number of matches	enrichment fold	p-value	q-value	significant	match IDs	matching genes 1	matching genes 2
9	17_Endodermis II(casparian strip)	26	22.43	9e-06	0.000198	TRUE	TraesCS1A03G0117100,TraesCS1D03G0105400,TraesCS2A03G0749000,TraesCS2A03G0920600,TraesCS2A03G1006000,TraesCS2B03G0825500,TraesCS2D03G0692900,TraesCS3A03G0429700,TraesCS3A03G0429900,TraesCS3B03G0507800,TraesCS3B03G0508400,TraesCS3B03G0508500,TraesCS3D03G0402300,TraesCS3D03G0402600,TraesCS3D03G0402800,TraesCS3D03G1192600,TraesCS5A03G0479300,TraesCS6A03G0661900,TraesCS6B03G0758700,TraesCS6B03G0815900…	TraesCS1A03G0117100,TraesCS1D03G0105400,TraesCS2A03G0749000,TraesCS2A03G0920600,TraesCS2A03G1006000,TraesCS2B03G0825500,TraesCS2D03G0692900,TraesCS3A03G0429700,TraesCS3A03G0429900,TraesCS3B03G0507800,TraesCS3B03G0508400,TraesCS3B03G0508500,TraesCS3D03G0402300,TraesCS3D03G0402600,TraesCS3D03G0402800,TraesCS3D03G1192600,TraesCS5A03G0479300,TraesCS6A03G0661900,TraesCS6B03G0758700,TraesCS6B03G0815900…	TraesCS1A03G0117100,TraesCS1D03G0105400,TraesCS2A03G0749000,TraesCS2A03G0920600,TraesCS2A03G1006000,TraesCS2B03G0825500,TraesCS2D03G0692900,TraesCS3A03G0429700,TraesCS3A03G0429900,TraesCS3B03G0507800,TraesCS3B03G0508400,TraesCS3B03G0508500,TraesCS3D03G0402300,TraesCS3D03G0402600,TraesCS3D03G0402800,TraesCS3D03G1192600,TraesCS5A03G0479300,TraesCS6A03G0661900,TraesCS6B03G0758700,TraesCS6B03G0815900…
9	9_Phloem Pole Pericycle(PPP)	7	15.86	9e-06	0.000198	TRUE	TraesCS1D03G0105400,TraesCS3A03G0429900,TraesCS3B03G0508500,TraesCS3D03G0402800,TraesCS6A03G0966200,TraesCS6B03G0758700,TraesCS6D03G0526000	TraesCS1D03G0105400,TraesCS3A03G0429900,TraesCS3B03G0508500,TraesCS3D03G0402800,TraesCS6A03G0966200,TraesCS6B03G0758700,TraesCS6D03G0526000	TraesCS1D03G0105400,TraesCS3A03G0429900,TraesCS3B03G0508500,TraesCS3D03G0402800,TraesCS6A03G0966200,TraesCS6B03G0758700,TraesCS6D03G0526000
9	10_Endodermis I (casparian strip)	14	13.45	9e-06	0.000198	TRUE	TraesCS2D03G0321300,TraesCS3A03G0429700,TraesCS3B03G0508400,TraesCS3B03G0898100,TraesCS3D03G0402600,TraesCS5B03G0538700,TraesCS5D03G0492700,TraesCS6B03G0758700,TraesCS6D03G0526000,TraesCS6D03G0633900,TraesCS6D03G0670000,TraesCS7A03G1218100,TraesCS7D03G0401600,TraesCS7D03G1158700	TraesCS2D03G0321300,TraesCS3A03G0429700,TraesCS3B03G0508400,TraesCS3B03G0898100,TraesCS3D03G0402600,TraesCS5B03G0538700,TraesCS5D03G0492700,TraesCS6B03G0758700,TraesCS6D03G0526000,TraesCS6D03G0633900,TraesCS6D03G0670000,TraesCS7A03G1218100,TraesCS7D03G0401600,TraesCS7D03G1158700	TraesCS2D03G0321300,TraesCS3A03G0429700,TraesCS3B03G0508400,TraesCS3B03G0898100,TraesCS3D03G0402600,TraesCS5B03G0538700,TraesCS5D03G0492700,TraesCS6B03G0758700,TraesCS6D03G0526000,TraesCS6D03G0633900,TraesCS6D03G0670000,TraesCS7A03G1218100,TraesCS7D03G0401600,TraesCS7D03G1158700
9	17_Endodermis II(casparian strip)	26	11.1	9e-06	0.000213231	TRUE	TraesCS1A03G0117100,TraesCS1D03G0105400,TraesCS2A03G0749000,TraesCS2A03G0920600,TraesCS2A03G1006000,TraesCS2B03G0825500,TraesCS2D03G0692900,TraesCS3A03G0429700,TraesCS3A03G0429900,TraesCS3B03G0507800,TraesCS3B03G0508400,TraesCS3B03G0508500,TraesCS3D03G0402300,TraesCS3D03G0402600,TraesCS3D03G0402800,TraesCS3D03G1192600,TraesCS5A03G0479300,TraesCS6A03G0661900,TraesCS6B03G0758700,TraesCS6B03G0815900…	TraesCS1A03G0117100,TraesCS1D03G0105400,TraesCS2A03G0749000,TraesCS2A03G0920600,TraesCS2A03G1006000,TraesCS2B03G0825500,TraesCS2D03G0692900,TraesCS3A03G0429700,TraesCS3A03G0429900,TraesCS3B03G0507800,TraesCS3B03G0508400,TraesCS3B03G0508500,TraesCS3D03G0402300,TraesCS3D03G0402600,TraesCS3D03G0402800,TraesCS3D03G1192600,TraesCS5A03G0479300,TraesCS6A03G0661900,TraesCS6B03G0758700,TraesCS6B03G0815900…	TraesCS1A03G0117100,TraesCS1D03G0105400,TraesCS2A03G0749000,TraesCS2A03G0920600,TraesCS2A03G1006000,TraesCS2B03G0825500,TraesCS2D03G0692900,TraesCS3A03G0429700,TraesCS3A03G0429900,TraesCS3B03G0507800,TraesCS3B03G0508400,TraesCS3B03G0508500,TraesCS3D03G0402300,TraesCS3D03G0402600,TraesCS3D03G0402800,TraesCS3D03G1192600,TraesCS5A03G0479300,TraesCS6A03G0661900,TraesCS6B03G0758700,TraesCS6B03G0815900…
9	10_Endodermis I (casparian strip)	14	5.92	9e-06	0.000213231	TRUE	TraesCS2D03G0321300,TraesCS3A03G0429700,TraesCS3B03G0508400,TraesCS3B03G0898100,TraesCS3D03G0402600,TraesCS5B03G0538700,TraesCS5D03G0492700,TraesCS6B03G0758700,TraesCS6D03G0526000,TraesCS6D03G0633900,TraesCS6D03G0670000,TraesCS7A03G1218100,TraesCS7D03G0401600,TraesCS7D03G1158700	TraesCS2D03G0321300,TraesCS3A03G0429700,TraesCS3B03G0508400,TraesCS3B03G0898100,TraesCS3D03G0402600,TraesCS5B03G0538700,TraesCS5D03G0492700,TraesCS6B03G0758700,TraesCS6D03G0526000,TraesCS6D03G0633900,TraesCS6D03G0670000,TraesCS7A03G1218100,TraesCS7D03G0401600,TraesCS7D03G1158700	TraesCS2D03G0321300,TraesCS3A03G0429700,TraesCS3B03G0508400,TraesCS3B03G0898100,TraesCS3D03G0402600,TraesCS5B03G0538700,TraesCS5D03G0492700,TraesCS6B03G0758700,TraesCS6D03G0526000,TraesCS6D03G0633900,TraesCS6D03G0670000,TraesCS7A03G1218100,TraesCS7D03G0401600,TraesCS7D03G1158700
8	6_Root Hair	33	11.3	9e-06	0.000198	TRUE	TraesCS1A03G0547600,TraesCS1D03G0508600,TraesCS1D03G0527600,TraesCS2A03G0462100,TraesCS2A03G0508300,TraesCS2A03G0991200,TraesCS2B03G0582100,TraesCS2B03G0611400,TraesCS2B03G0914600,TraesCS2B03G1100500,TraesCS2B03G1468700,TraesCS2D03G0321900,TraesCS2D03G0468100,TraesCS2D03G0496100,TraesCS2D03G0769800,TraesCS3B03G0050900,TraesCS3D03G0040200,TraesCS4B03G0178500,TraesCS4B03G0689300,TraesCS4D03G0618200…	TraesCS1A03G0547600,TraesCS1D03G0508600,TraesCS1D03G0527600,TraesCS2A03G0462100,TraesCS2A03G0508300,TraesCS2A03G0991200,TraesCS2B03G0582100,TraesCS2B03G0611400,TraesCS2B03G0914600,TraesCS2B03G1100500,TraesCS2B03G1468700,TraesCS2D03G0321900,TraesCS2D03G0468100,TraesCS2D03G0496100,TraesCS2D03G0769800,TraesCS3B03G0050900,TraesCS3D03G0040200,TraesCS4B03G0178500,TraesCS4B03G0689300,TraesCS4D03G0618200…	TraesCS1A03G0547600,TraesCS1D03G0508600,TraesCS1D03G0527600,TraesCS2A03G0462100,TraesCS2A03G0508300,TraesCS2A03G0991200,TraesCS2B03G0582100,TraesCS2B03G0611400,TraesCS2B03G0914600,TraesCS2B03G1100500,TraesCS2B03G1468700,TraesCS2D03G0321900,TraesCS2D03G0468100,TraesCS2D03G0496100,TraesCS2D03G0769800,TraesCS3B03G0050900,TraesCS3D03G0040200,TraesCS4B03G0178500,TraesCS4B03G0689300,TraesCS4D03G0618200…
8	6_Root Hair	33	16.81	9e-06	0.000213231	TRUE	TraesCS1A03G0547600,TraesCS1D03G0508600,TraesCS1D03G0527600,TraesCS2A03G0462100,TraesCS2A03G0508300,TraesCS2A03G0991200,TraesCS2B03G0582100,TraesCS2B03G0611400,TraesCS2B03G0914600,TraesCS2B03G1100500,TraesCS2B03G1468700,TraesCS2D03G0321900,TraesCS2D03G0468100,TraesCS2D03G0496100,TraesCS2D03G0769800,TraesCS3B03G0050900,TraesCS3D03G0040200,TraesCS4B03G0178500,TraesCS4B03G0689300,TraesCS4D03G0618200…	TraesCS1A03G0547600,TraesCS1D03G0508600,TraesCS1D03G0527600,TraesCS2A03G0462100,TraesCS2A03G0508300,TraesCS2A03G0991200,TraesCS2B03G0582100,TraesCS2B03G0611400,TraesCS2B03G0914600,TraesCS2B03G1100500,TraesCS2B03G1468700,TraesCS2D03G0321900,TraesCS2D03G0468100,TraesCS2D03G0496100,TraesCS2D03G0769800,TraesCS3B03G0050900,TraesCS3D03G0040200,TraesCS4B03G0178500,TraesCS4B03G0689300,TraesCS4D03G0618200…	TraesCS1A03G0547600,TraesCS1D03G0508600,TraesCS1D03G0527600,TraesCS2A03G0462100,TraesCS2A03G0508300,TraesCS2A03G0991200,TraesCS2B03G0582100,TraesCS2B03G0611400,TraesCS2B03G0914600,TraesCS2B03G1100500,TraesCS2B03G1468700,TraesCS2D03G0321900,TraesCS2D03G0468100,TraesCS2D03G0496100,TraesCS2D03G0769800,TraesCS3B03G0050900,TraesCS3D03G0040200,TraesCS4B03G0178500,TraesCS4B03G0689300,TraesCS4D03G0618200…
7	0_Epidermis/Cortex I	13	16.28	9e-06	0.000198	TRUE	TraesCS2A03G0038300,TraesCS2A03G0309200,TraesCS2B03G0426800,TraesCS2B03G0426900,TraesCS2B03G1534500,TraesCS2D03G0039600,TraesCS2D03G0324400,TraesCS2D03G0324500,TraesCS3B03G0134900,TraesCS4A03G0828700,TraesCS5B03G1313200,TraesCS5D03G1173000,TraesCS7B03G0854100	TraesCS2A03G0038300,TraesCS2A03G0309200,TraesCS2B03G0426800,TraesCS2B03G0426900,TraesCS2B03G1534500,TraesCS2D03G0039600,TraesCS2D03G0324400,TraesCS2D03G0324500,TraesCS3B03G0134900,TraesCS4A03G0828700,TraesCS5B03G1313200,TraesCS5D03G1173000,TraesCS7B03G0854100	TraesCS2A03G0038300,TraesCS2A03G0309200,TraesCS2B03G0426800,TraesCS2B03G0426900,TraesCS2B03G1534500,TraesCS2D03G0039600,TraesCS2D03G0324400,TraesCS2D03G0324500,TraesCS3B03G0134900,TraesCS4A03G0828700,TraesCS5B03G1313200,TraesCS5D03G1173000,TraesCS7B03G0854100
7	0_Epidermis/Cortex I	13	20.04	9e-06	0.000213231	TRUE	TraesCS2A03G0038300,TraesCS2A03G0309200,TraesCS2B03G0426800,TraesCS2B03G0426900,TraesCS2B03G1534500,TraesCS2D03G0039600,TraesCS2D03G0324400,TraesCS2D03G0324500,TraesCS3B03G0134900,TraesCS4A03G0828700,TraesCS5B03G1313200,TraesCS5D03G1173000,TraesCS7B03G0854100	TraesCS2A03G0038300,TraesCS2A03G0309200,TraesCS2B03G0426800,TraesCS2B03G0426900,TraesCS2B03G1534500,TraesCS2D03G0039600,TraesCS2D03G0324400,TraesCS2D03G0324500,TraesCS3B03G0134900,TraesCS4A03G0828700,TraesCS5B03G1313200,TraesCS5D03G1173000,TraesCS7B03G0854100	TraesCS2A03G0038300,TraesCS2A03G0309200,TraesCS2B03G0426800,TraesCS2B03G0426900,TraesCS2B03G1534500,TraesCS2D03G0039600,TraesCS2D03G0324400,TraesCS2D03G0324500,TraesCS3B03G0134900,TraesCS4A03G0828700,TraesCS5B03G1313200,TraesCS5D03G1173000,TraesCS7B03G0854100
6	21_Companion Cell	15	14.26	9e-06	0.000198	TRUE	TraesCS1A03G1037900,TraesCS1D03G1000900,TraesCS2A03G1202600,TraesCS3A03G0715100,TraesCS3A03G1137900,TraesCS3A03G1146800,TraesCS3B03G0924900,TraesCS3B03G1323800,TraesCS3D03G1070900,TraesCS3D03G1184000,TraesCS4D03G0201600,TraesCS5A03G0621200,TraesCS5D03G0588300,TraesCS7B03G0654200,TraesCS7D03G0596300	TraesCS1A03G1037900,TraesCS1D03G1000900,TraesCS2A03G1202600,TraesCS3A03G0715100,TraesCS3A03G1137900,TraesCS3A03G1146800,TraesCS3B03G0924900,TraesCS3B03G1323800,TraesCS3D03G1070900,TraesCS3D03G1184000,TraesCS4D03G0201600,TraesCS5A03G0621200,TraesCS5D03G0588300,TraesCS7B03G0654200,TraesCS7D03G0596300	TraesCS1A03G1037900,TraesCS1D03G1000900,TraesCS2A03G1202600,TraesCS3A03G0715100,TraesCS3A03G1137900,TraesCS3A03G1146800,TraesCS3B03G0924900,TraesCS3B03G1323800,TraesCS3D03G1070900,TraesCS3D03G1184000,TraesCS4D03G0201600,TraesCS5A03G0621200,TraesCS5D03G0588300,TraesCS7B03G0654200,TraesCS7D03G0596300
6	21_Companion Cell	15	11.63	9e-06	0.000213231	TRUE	TraesCS1A03G1037900,TraesCS1D03G1000900,TraesCS2A03G1202600,TraesCS3A03G0715100,TraesCS3A03G1137900,TraesCS3A03G1146800,TraesCS3B03G0924900,TraesCS3B03G1323800,TraesCS3D03G1070900,TraesCS3D03G1184000,TraesCS4D03G0201600,TraesCS5A03G0621200,TraesCS5D03G0588300,TraesCS7B03G0654200,TraesCS7D03G0596300	TraesCS1A03G1037900,TraesCS1D03G1000900,TraesCS2A03G1202600,TraesCS3A03G0715100,TraesCS3A03G1137900,TraesCS3A03G1146800,TraesCS3B03G0924900,TraesCS3B03G1323800,TraesCS3D03G1070900,TraesCS3D03G1184000,TraesCS4D03G0201600,TraesCS5A03G0621200,TraesCS5D03G0588300,TraesCS7B03G0654200,TraesCS7D03G0596300	TraesCS1A03G1037900,TraesCS1D03G1000900,TraesCS2A03G1202600,TraesCS3A03G0715100,TraesCS3A03G1137900,TraesCS3A03G1146800,TraesCS3B03G0924900,TraesCS3B03G1323800,TraesCS3D03G1070900,TraesCS3D03G1184000,TraesCS4D03G0201600,TraesCS5A03G0621200,TraesCS5D03G0588300,TraesCS7B03G0654200,TraesCS7D03G0596300
6	16_Protophloem	9	7.05	9e-06	0.000213231	TRUE	TraesCS3D03G0739400,TraesCS4B03G0840800,TraesCS4D03G0748700,TraesCS6A03G0325300,TraesCS6B03G0419800,TraesCS6D03G0280000,TraesCS7B03G0654200,TraesCS7B03G0692500,TraesCS7D03G0596300	TraesCS3D03G0739400,TraesCS4B03G0840800,TraesCS4D03G0748700,TraesCS6A03G0325300,TraesCS6B03G0419800,TraesCS6D03G0280000,TraesCS7B03G0654200,TraesCS7B03G0692500,TraesCS7D03G0596300	TraesCS3D03G0739400,TraesCS4B03G0840800,TraesCS4D03G0748700,TraesCS6A03G0325300,TraesCS6B03G0419800,TraesCS6D03G0280000,TraesCS7B03G0654200,TraesCS7B03G0692500,TraesCS7D03G0596300
6	16_Protophloem	9	6.48	9e-06	0.000198	TRUE	TraesCS3D03G0739400,TraesCS4B03G0840800,TraesCS4D03G0748700,TraesCS6A03G0325300,TraesCS6B03G0419800,TraesCS6D03G0280000,TraesCS7B03G0654200,TraesCS7B03G0692500,TraesCS7D03G0596300	TraesCS3D03G0739400,TraesCS4B03G0840800,TraesCS4D03G0748700,TraesCS6A03G0325300,TraesCS6B03G0419800,TraesCS6D03G0280000,TraesCS7B03G0654200,TraesCS7B03G0692500,TraesCS7D03G0596300	TraesCS3D03G0739400,TraesCS4B03G0840800,TraesCS4D03G0748700,TraesCS6A03G0325300,TraesCS6B03G0419800,TraesCS6D03G0280000,TraesCS7B03G0654200,TraesCS7B03G0692500,TraesCS7D03G0596300
4	5_Provascular Cells	6	24.87	9e-06	0.000198	TRUE	TraesCS1D03G0042100,TraesCS3A03G0016400,TraesCS3D03G0013700,TraesCS5A03G0363500,TraesCS5A03G0580100,TraesCS5D03G0346300	TraesCS1D03G0042100,TraesCS3A03G0016400,TraesCS3D03G0013700,TraesCS5A03G0363500,TraesCS5A03G0580100,TraesCS5D03G0346300	TraesCS1D03G0042100,TraesCS3A03G0016400,TraesCS3D03G0013700,TraesCS5A03G0363500,TraesCS5A03G0580100,TraesCS5D03G0346300
4	5_Provascular Cells	6	10.19	9e-06	0.000213231	TRUE	TraesCS1D03G0042100,TraesCS3A03G0016400,TraesCS3D03G0013700,TraesCS5A03G0363500,TraesCS5A03G0580100,TraesCS5D03G0346300	TraesCS1D03G0042100,TraesCS3A03G0016400,TraesCS3D03G0013700,TraesCS5A03G0363500,TraesCS5A03G0580100,TraesCS5D03G0346300	TraesCS1D03G0042100,TraesCS3A03G0016400,TraesCS3D03G0013700,TraesCS5A03G0363500,TraesCS5A03G0580100,TraesCS5D03G0346300
3	3_Proximal Meristem	39	5.09	9e-06	0.000198	TRUE	TraesCS1A03G0090500,TraesCS1A03G0737600,TraesCS1B03G0694400,TraesCS1B03G0976000,TraesCS1B03G1050300,TraesCS1D03G0080500,TraesCS1D03G0080700,TraesCS1D03G0632200,TraesCS1D03G0856400,TraesCS2B03G0580400,TraesCS2B03G0857900,TraesCS2D03G0899800,TraesCS3D03G0317600,TraesCS4A03G0678100,TraesCS4B03G0117000,TraesCS4B03G0567900,TraesCS5A03G0835700,TraesCS5A03G0846400,TraesCS5B03G0772400,TraesCS5B03G0873600…	TraesCS1A03G0090500,TraesCS1A03G0737600,TraesCS1B03G0694400,TraesCS1B03G0976000,TraesCS1B03G1050300,TraesCS1D03G0080500,TraesCS1D03G0080700,TraesCS1D03G0632200,TraesCS1D03G0856400,TraesCS2B03G0580400,TraesCS2B03G0857900,TraesCS2D03G0899800,TraesCS3D03G0317600,TraesCS4A03G0678100,TraesCS4B03G0117000,TraesCS4B03G0567900,TraesCS5A03G0835700,TraesCS5A03G0846400,TraesCS5B03G0772400,TraesCS5B03G0873600…	TraesCS1A03G0090500,TraesCS1A03G0737600,TraesCS1B03G0694400,TraesCS1B03G0976000,TraesCS1B03G1050300,TraesCS1D03G0080500,TraesCS1D03G0080700,TraesCS1D03G0632200,TraesCS1D03G0856400,TraesCS2B03G0580400,TraesCS2B03G0857900,TraesCS2D03G0899800,TraesCS3D03G0317600,TraesCS4A03G0678100,TraesCS4B03G0117000,TraesCS4B03G0567900,TraesCS5A03G0835700,TraesCS5A03G0846400,TraesCS5B03G0772400,TraesCS5B03G0873600…
3	3_Proximal Meristem	39	21.93	9e-06	0.000213231	TRUE	TraesCS1A03G0090500,TraesCS1A03G0737600,TraesCS1B03G0694400,TraesCS1B03G0976000,TraesCS1B03G1050300,TraesCS1D03G0080500,TraesCS1D03G0080700,TraesCS1D03G0632200,TraesCS1D03G0856400,TraesCS2B03G0580400,TraesCS2B03G0857900,TraesCS2D03G0899800,TraesCS3D03G0317600,TraesCS4A03G0678100,TraesCS4B03G0117000,TraesCS4B03G0567900,TraesCS5A03G0835700,TraesCS5A03G0846400,TraesCS5B03G0772400,TraesCS5B03G0873600…	TraesCS1A03G0090500,TraesCS1A03G0737600,TraesCS1B03G0694400,TraesCS1B03G0976000,TraesCS1B03G1050300,TraesCS1D03G0080500,TraesCS1D03G0080700,TraesCS1D03G0632200,TraesCS1D03G0856400,TraesCS2B03G0580400,TraesCS2B03G0857900,TraesCS2D03G0899800,TraesCS3D03G0317600,TraesCS4A03G0678100,TraesCS4B03G0117000,TraesCS4B03G0567900,TraesCS5A03G0835700,TraesCS5A03G0846400,TraesCS5B03G0772400,TraesCS5B03G0873600…	TraesCS1A03G0090500,TraesCS1A03G0737600,TraesCS1B03G0694400,TraesCS1B03G0976000,TraesCS1B03G1050300,TraesCS1D03G0080500,TraesCS1D03G0080700,TraesCS1D03G0632200,TraesCS1D03G0856400,TraesCS2B03G0580400,TraesCS2B03G0857900,TraesCS2D03G0899800,TraesCS3D03G0317600,TraesCS4A03G0678100,TraesCS4B03G0117000,TraesCS4B03G0567900,TraesCS5A03G0835700,TraesCS5A03G0846400,TraesCS5B03G0772400,TraesCS5B03G0873600…
2	1_Immature Pericycle Cells(IPC)	2	24.17	0.00229	0.0371221	TRUE	TraesCS1B03G0768600,TraesCS2B03G1501600	TraesCS1B03G0768600,TraesCS2B03G1501600	TraesCS1B03G0768600,TraesCS2B03G1501600
14	15_Root Cap	28	6.59	9e-06	0.000198	TRUE	TraesCS1A03G0053300,TraesCS1D03G0043400,TraesCS2A03G1032100,TraesCS2A03G1032300,TraesCS2B03G0731200,TraesCS2B03G1153200,TraesCS2B03G1214600,TraesCS2D03G0971100,TraesCS2D03G0971700,TraesCS2D03G0971800,TraesCS2D03G1025100,TraesCS3A03G0756500,TraesCS3A03G1224100,TraesCS3A03G1224300,TraesCS3A03G1226700,TraesCS3B03G0864600,TraesCS3B03G1268400,TraesCS3B03G1464500,TraesCS3B03G1464600,TraesCS3D03G0655200…	TraesCS1A03G0053300,TraesCS1D03G0043400,TraesCS2A03G1032100,TraesCS2A03G1032300,TraesCS2B03G0731200,TraesCS2B03G1153200,TraesCS2B03G1214600,TraesCS2D03G0971100,TraesCS2D03G0971700,TraesCS2D03G0971800,TraesCS2D03G1025100,TraesCS3A03G0756500,TraesCS3A03G1224100,TraesCS3A03G1224300,TraesCS3A03G1226700,TraesCS3B03G0864600,TraesCS3B03G1268400,TraesCS3B03G1464500,TraesCS3B03G1464600,TraesCS3D03G0655200…	TraesCS1A03G0053300,TraesCS1D03G0043400,TraesCS2A03G1032100,TraesCS2A03G1032300,TraesCS2B03G0731200,TraesCS2B03G1153200,TraesCS2B03G1214600,TraesCS2D03G0971100,TraesCS2D03G0971700,TraesCS2D03G0971800,TraesCS2D03G1025100,TraesCS3A03G0756500,TraesCS3A03G1224100,TraesCS3A03G1224300,TraesCS3A03G1226700,TraesCS3B03G0864600,TraesCS3B03G1268400,TraesCS3B03G1464500,TraesCS3B03G1464600,TraesCS3D03G0655200…
14	15_Root Cap	28	11.78	9e-06	0.000213231	TRUE	TraesCS1A03G0053300,TraesCS1D03G0043400,TraesCS2A03G1032100,TraesCS2A03G1032300,TraesCS2B03G0731200,TraesCS2B03G1153200,TraesCS2B03G1214600,TraesCS2D03G0971100,TraesCS2D03G0971700,TraesCS2D03G0971800,TraesCS2D03G1025100,TraesCS3A03G0756500,TraesCS3A03G1224100,TraesCS3A03G1224300,TraesCS3A03G1226700,TraesCS3B03G0864600,TraesCS3B03G1268400,TraesCS3B03G1464500,TraesCS3B03G1464600,TraesCS3D03G0655200…	TraesCS1A03G0053300,TraesCS1D03G0043400,TraesCS2A03G1032100,TraesCS2A03G1032300,TraesCS2B03G0731200,TraesCS2B03G1153200,TraesCS2B03G1214600,TraesCS2D03G0971100,TraesCS2D03G0971700,TraesCS2D03G0971800,TraesCS2D03G1025100,TraesCS3A03G0756500,TraesCS3A03G1224100,TraesCS3A03G1224300,TraesCS3A03G1226700,TraesCS3B03G0864600,TraesCS3B03G1268400,TraesCS3B03G1464500,TraesCS3B03G1464600,TraesCS3D03G0655200…	TraesCS1A03G0053300,TraesCS1D03G0043400,TraesCS2A03G1032100,TraesCS2A03G1032300,TraesCS2B03G0731200,TraesCS2B03G1153200,TraesCS2B03G1214600,TraesCS2D03G0971100,TraesCS2D03G0971700,TraesCS2D03G0971800,TraesCS2D03G1025100,TraesCS3A03G0756500,TraesCS3A03G1224100,TraesCS3A03G1224300,TraesCS3A03G1226700,TraesCS3B03G0864600,TraesCS3B03G1268400,TraesCS3B03G1464500,TraesCS3B03G1464600,TraesCS3D03G0655200…
13	16_Protophloem	10	12.93	9e-06	0.000213231	TRUE	TraesCS1A03G0542800,TraesCS1B03G0632800,TraesCS1D03G0523600,TraesCS4B03G0840800,TraesCS4B03G0857100,TraesCS4D03G0748700,TraesCS5D03G0769300,TraesCS6A03G0325300,TraesCS6D03G0280000,TraesCS7D03G0195000	TraesCS1A03G0542800,TraesCS1B03G0632800,TraesCS1D03G0523600,TraesCS4B03G0840800,TraesCS4B03G0857100,TraesCS4D03G0748700,TraesCS5D03G0769300,TraesCS6A03G0325300,TraesCS6D03G0280000,TraesCS7D03G0195000	TraesCS1A03G0542800,TraesCS1B03G0632800,TraesCS1D03G0523600,TraesCS4B03G0840800,TraesCS4B03G0857100,TraesCS4D03G0748700,TraesCS5D03G0769300,TraesCS6A03G0325300,TraesCS6D03G0280000,TraesCS7D03G0195000
13	16_Protophloem	10	3.61	8e-05	0.00164267	TRUE	TraesCS1A03G0542800,TraesCS1B03G0632800,TraesCS1D03G0523600,TraesCS4B03G0840800,TraesCS4B03G0857100,TraesCS4D03G0748700,TraesCS5D03G0769300,TraesCS6A03G0325300,TraesCS6D03G0280000,TraesCS7D03G0195000	TraesCS1A03G0542800,TraesCS1B03G0632800,TraesCS1D03G0523600,TraesCS4B03G0840800,TraesCS4B03G0857100,TraesCS4D03G0748700,TraesCS5D03G0769300,TraesCS6A03G0325300,TraesCS6D03G0280000,TraesCS7D03G0195000	TraesCS1A03G0542800,TraesCS1B03G0632800,TraesCS1D03G0523600,TraesCS4B03G0840800,TraesCS4B03G0857100,TraesCS4D03G0748700,TraesCS5D03G0769300,TraesCS6A03G0325300,TraesCS6D03G0280000,TraesCS7D03G0195000
12	2_Meristem I	4	19.8	9e-06	0.000198	TRUE	TraesCS2A03G0066800,TraesCS2D03G1167400,TraesCS3D03G0057300,TraesCS4D03G0035900	TraesCS2A03G0066800,TraesCS2D03G1167400,TraesCS3D03G0057300,TraesCS4D03G0035900	TraesCS2A03G0066800,TraesCS2D03G1167400,TraesCS3D03G0057300,TraesCS4D03G0035900
12	7_Meristem II	32	19.75	9e-06	0.000198	TRUE	TraesCS1A03G0459700,TraesCS1A03G0526900,TraesCS1A03G0824700,TraesCS1A03G0853600,TraesCS1B03G0616100,TraesCS1B03G0987400,TraesCS1D03G0432000,TraesCS1D03G0508400,TraesCS1D03G0823500,TraesCS2A03G0132400,TraesCS2A03G0863000,TraesCS2A03G1051500,TraesCS2B03G0179700,TraesCS2B03G0509200,TraesCS2B03G0955500,TraesCS2B03G1176500,TraesCS2D03G0129500,TraesCS2D03G0803000,TraesCS2D03G0992400,TraesCS3A03G0446200…	TraesCS1A03G0459700,TraesCS1A03G0526900,TraesCS1A03G0824700,TraesCS1A03G0853600,TraesCS1B03G0616100,TraesCS1B03G0987400,TraesCS1D03G0432000,TraesCS1D03G0508400,TraesCS1D03G0823500,TraesCS2A03G0132400,TraesCS2A03G0863000,TraesCS2A03G1051500,TraesCS2B03G0179700,TraesCS2B03G0509200,TraesCS2B03G0955500,TraesCS2B03G1176500,TraesCS2D03G0129500,TraesCS2D03G0803000,TraesCS2D03G0992400,TraesCS3A03G0446200…	TraesCS1A03G0459700,TraesCS1A03G0526900,TraesCS1A03G0824700,TraesCS1A03G0853600,TraesCS1B03G0616100,TraesCS1B03G0987400,TraesCS1D03G0432000,TraesCS1D03G0508400,TraesCS1D03G0823500,TraesCS2A03G0132400,TraesCS2A03G0863000,TraesCS2A03G1051500,TraesCS2B03G0179700,TraesCS2B03G0509200,TraesCS2B03G0955500,TraesCS2B03G1176500,TraesCS2D03G0129500,TraesCS2D03G0803000,TraesCS2D03G0992400,TraesCS3A03G0446200…
12	7_Meristem II	32	16.02	9e-06	0.000213231	TRUE	TraesCS1A03G0459700,TraesCS1A03G0526900,TraesCS1A03G0824700,TraesCS1A03G0853600,TraesCS1B03G0616100,TraesCS1B03G0987400,TraesCS1D03G0432000,TraesCS1D03G0508400,TraesCS1D03G0823500,TraesCS2A03G0132400,TraesCS2A03G0863000,TraesCS2A03G1051500,TraesCS2B03G0179700,TraesCS2B03G0509200,TraesCS2B03G0955500,TraesCS2B03G1176500,TraesCS2D03G0129500,TraesCS2D03G0803000,TraesCS2D03G0992400,TraesCS3A03G0446200…	TraesCS1A03G0459700,TraesCS1A03G0526900,TraesCS1A03G0824700,TraesCS1A03G0853600,TraesCS1B03G0616100,TraesCS1B03G0987400,TraesCS1D03G0432000,TraesCS1D03G0508400,TraesCS1D03G0823500,TraesCS2A03G0132400,TraesCS2A03G0863000,TraesCS2A03G1051500,TraesCS2B03G0179700,TraesCS2B03G0509200,TraesCS2B03G0955500,TraesCS2B03G1176500,TraesCS2D03G0129500,TraesCS2D03G0803000,TraesCS2D03G0992400,TraesCS3A03G0446200…	TraesCS1A03G0459700,TraesCS1A03G0526900,TraesCS1A03G0824700,TraesCS1A03G0853600,TraesCS1B03G0616100,TraesCS1B03G0987400,TraesCS1D03G0432000,TraesCS1D03G0508400,TraesCS1D03G0823500,TraesCS2A03G0132400,TraesCS2A03G0863000,TraesCS2A03G1051500,TraesCS2B03G0179700,TraesCS2B03G0509200,TraesCS2B03G0955500,TraesCS2B03G1176500,TraesCS2D03G0129500,TraesCS2D03G0803000,TraesCS2D03G0992400,TraesCS3A03G0446200…
11	14_Immature Sieve Elements	28	8.97	9e-06	0.000198	TRUE	TraesCS1A03G0483700,TraesCS1A03G0623200,TraesCS1A03G0623300,TraesCS1A03G1030600,TraesCS1B03G0625200,TraesCS1D03G0516200,TraesCS1D03G0584800,TraesCS1D03G0991800,TraesCS2A03G0741600,TraesCS2A03G0775400,TraesCS2B03G0368000,TraesCS2B03G0818100,TraesCS2B03G0856800,TraesCS2D03G0715400,TraesCS4B03G0741800,TraesCS4B03G0840800,TraesCS5A03G0505600,TraesCS6A03G0643500,TraesCS6A03G0649500,TraesCS6A03G0684200…	TraesCS1A03G0483700,TraesCS1A03G0623200,TraesCS1A03G0623300,TraesCS1A03G1030600,TraesCS1B03G0625200,TraesCS1D03G0516200,TraesCS1D03G0584800,TraesCS1D03G0991800,TraesCS2A03G0741600,TraesCS2A03G0775400,TraesCS2B03G0368000,TraesCS2B03G0818100,TraesCS2B03G0856800,TraesCS2D03G0715400,TraesCS4B03G0741800,TraesCS4B03G0840800,TraesCS5A03G0505600,TraesCS6A03G0643500,TraesCS6A03G0649500,TraesCS6A03G0684200…	TraesCS1A03G0483700,TraesCS1A03G0623200,TraesCS1A03G0623300,TraesCS1A03G1030600,TraesCS1B03G0625200,TraesCS1D03G0516200,TraesCS1D03G0584800,TraesCS1D03G0991800,TraesCS2A03G0741600,TraesCS2A03G0775400,TraesCS2B03G0368000,TraesCS2B03G0818100,TraesCS2B03G0856800,TraesCS2D03G0715400,TraesCS4B03G0741800,TraesCS4B03G0840800,TraesCS5A03G0505600,TraesCS6A03G0643500,TraesCS6A03G0649500,TraesCS6A03G0684200…
11	14_Immature Sieve Elements	28	11.84	9e-06	0.000213231	TRUE	TraesCS1A03G0483700,TraesCS1A03G0623200,TraesCS1A03G0623300,TraesCS1A03G1030600,TraesCS1B03G0625200,TraesCS1D03G0516200,TraesCS1D03G0584800,TraesCS1D03G0991800,TraesCS2A03G0741600,TraesCS2A03G0775400,TraesCS2B03G0368000,TraesCS2B03G0818100,TraesCS2B03G0856800,TraesCS2D03G0715400,TraesCS4B03G0741800,TraesCS4B03G0840800,TraesCS5A03G0505600,TraesCS6A03G0643500,TraesCS6A03G0649500,TraesCS6A03G0684200…	TraesCS1A03G0483700,TraesCS1A03G0623200,TraesCS1A03G0623300,TraesCS1A03G1030600,TraesCS1B03G0625200,TraesCS1D03G0516200,TraesCS1D03G0584800,TraesCS1D03G0991800,TraesCS2A03G0741600,TraesCS2A03G0775400,TraesCS2B03G0368000,TraesCS2B03G0818100,TraesCS2B03G0856800,TraesCS2D03G0715400,TraesCS4B03G0741800,TraesCS4B03G0840800,TraesCS5A03G0505600,TraesCS6A03G0643500,TraesCS6A03G0649500,TraesCS6A03G0684200…	TraesCS1A03G0483700,TraesCS1A03G0623200,TraesCS1A03G0623300,TraesCS1A03G1030600,TraesCS1B03G0625200,TraesCS1D03G0516200,TraesCS1D03G0584800,TraesCS1D03G0991800,TraesCS2A03G0741600,TraesCS2A03G0775400,TraesCS2B03G0368000,TraesCS2B03G0818100,TraesCS2B03G0856800,TraesCS2D03G0715400,TraesCS4B03G0741800,TraesCS4B03G0840800,TraesCS5A03G0505600,TraesCS6A03G0643500,TraesCS6A03G0649500,TraesCS6A03G0684200…
11	11_Metaxylem	7	3.95	0.00072	0.01232	TRUE	TraesCS1A03G0190000,TraesCS1A03G0483700,TraesCS3D03G0599100,TraesCS4B03G0998900,TraesCS6B03G0776100,TraesCS6B03G0945500,TraesCS6D03G0538900	TraesCS1A03G0190000,TraesCS1A03G0483700,TraesCS3D03G0599100,TraesCS4B03G0998900,TraesCS6B03G0776100,TraesCS6B03G0945500,TraesCS6D03G0538900	TraesCS1A03G0190000,TraesCS1A03G0483700,TraesCS3D03G0599100,TraesCS4B03G0998900,TraesCS6B03G0776100,TraesCS6B03G0945500,TraesCS6D03G0538900
10	13_Protoxylem	17	7.92	9e-06	0.000198	TRUE	TraesCS1A03G0427500,TraesCS1A03G0793500,TraesCS1B03G0516300,TraesCS1B03G0911600,TraesCS1D03G0049400,TraesCS1D03G0402900,TraesCS1D03G0612500,TraesCS2A03G1052500,TraesCS2A03G1162800,TraesCS2B03G0806600,TraesCS2B03G1177400,TraesCS2D03G0861600,TraesCS3D03G0867400,TraesCS5A03G0388600,TraesCS5B03G0387000,TraesCS5D03G0377000,TraesCS5D03G1067600	TraesCS1A03G0427500,TraesCS1A03G0793500,TraesCS1B03G0516300,TraesCS1B03G0911600,TraesCS1D03G0049400,TraesCS1D03G0402900,TraesCS1D03G0612500,TraesCS2A03G1052500,TraesCS2A03G1162800,TraesCS2B03G0806600,TraesCS2B03G1177400,TraesCS2D03G0861600,TraesCS3D03G0867400,TraesCS5A03G0388600,TraesCS5B03G0387000,TraesCS5D03G0377000,TraesCS5D03G1067600	TraesCS1A03G0427500,TraesCS1A03G0793500,TraesCS1B03G0516300,TraesCS1B03G0911600,TraesCS1D03G0049400,TraesCS1D03G0402900,TraesCS1D03G0612500,TraesCS2A03G1052500,TraesCS2A03G1162800,TraesCS2B03G0806600,TraesCS2B03G1177400,TraesCS2D03G0861600,TraesCS3D03G0867400,TraesCS5A03G0388600,TraesCS5B03G0387000,TraesCS5D03G0377000,TraesCS5D03G1067600
10	13_Protoxylem	17	11.14	9e-06	0.000213231	TRUE	TraesCS1A03G0427500,TraesCS1A03G0793500,TraesCS1B03G0516300,TraesCS1B03G0911600,TraesCS1D03G0049400,TraesCS1D03G0402900,TraesCS1D03G0612500,TraesCS2A03G1052500,TraesCS2A03G1162800,TraesCS2B03G0806600,TraesCS2B03G1177400,TraesCS2D03G0861600,TraesCS3D03G0867400,TraesCS5A03G0388600,TraesCS5B03G0387000,TraesCS5D03G0377000,TraesCS5D03G1067600	TraesCS1A03G0427500,TraesCS1A03G0793500,TraesCS1B03G0516300,TraesCS1B03G0911600,TraesCS1D03G0049400,TraesCS1D03G0402900,TraesCS1D03G0612500,TraesCS2A03G1052500,TraesCS2A03G1162800,TraesCS2B03G0806600,TraesCS2B03G1177400,TraesCS2D03G0861600,TraesCS3D03G0867400,TraesCS5A03G0388600,TraesCS5B03G0387000,TraesCS5D03G0377000,TraesCS5D03G1067600	TraesCS1A03G0427500,TraesCS1A03G0793500,TraesCS1B03G0516300,TraesCS1B03G0911600,TraesCS1D03G0049400,TraesCS1D03G0402900,TraesCS1D03G0612500,TraesCS2A03G1052500,TraesCS2A03G1162800,TraesCS2B03G0806600,TraesCS2B03G1177400,TraesCS2D03G0861600,TraesCS3D03G0867400,TraesCS5A03G0388600,TraesCS5B03G0387000,TraesCS5D03G0377000,TraesCS5D03G1067600
1	0_Epidermis/Cortex I	6	8.27	2e-05	0.00044	TRUE	TraesCS2A03G0858200,TraesCS2A03G0860100,TraesCS3B03G1405100,TraesCS3D03G1197600,TraesCS5D03G1173000,TraesCS7B03G0854100	TraesCS2A03G0858200,TraesCS2A03G0860100,TraesCS3B03G1405100,TraesCS3D03G1197600,TraesCS5D03G1173000,TraesCS7B03G0854100	TraesCS2A03G0858200,TraesCS2A03G0860100,TraesCS3B03G1405100,TraesCS3D03G1197600,TraesCS5D03G1173000,TraesCS7B03G0854100
1	0_Epidermis/Cortex I	6	5.68	0.0003	0.005775	TRUE	TraesCS2A03G0858200,TraesCS2A03G0860100,TraesCS3B03G1405100,TraesCS3D03G1197600,TraesCS5D03G1173000,TraesCS7B03G0854100	TraesCS2A03G0858200,TraesCS2A03G0860100,TraesCS3B03G1405100,TraesCS3D03G1197600,TraesCS5D03G1173000,TraesCS7B03G0854100	TraesCS2A03G0858200,TraesCS2A03G0860100,TraesCS3B03G1405100,TraesCS3D03G1197600,TraesCS5D03G1173000,TraesCS7B03G0854100
1	12_Epidermis/Cortex II	4	8.57	0.00065	0.0117765	TRUE	TraesCS2B03G0731200,TraesCS2B03G1341500,TraesCS3A03G0966500,TraesCS3B03G0861400	TraesCS2B03G0731200,TraesCS2B03G1341500,TraesCS3A03G0966500,TraesCS3B03G0861400	TraesCS2B03G0731200,TraesCS2B03G1341500,TraesCS3A03G0966500,TraesCS3B03G0861400
