# Supplementary material for: A single-cell and spatial wheat root atlas with cross-species annotations delineates conserved tissue-specific marker genes and regulators
Source: Cell Rep. 2025 Feb 1;44(2):115240. doi: 10.1016/j.celrep.2025.115240 (PMC11860762; doi:10.1016/j.celrep.2025.115240)
Supplement: Table S4. DEGs (avgLog2FC > 0.25, p_adj < 0.05) in wheat scRNA-seq, related to Figure 1 [file mmc5.xlsx]

## Sheet: Table Legend
Table S4. Differentially expressed genes (avgLog2FC>0.25, p_val_adj<0.05) in wheat scRNA-seq, related to Figure 1

## Sheet: Table S4
Gene_ID	p_val	avg_log2FC	pct.1	pct.2	pct.1/pct.2	p_val_adj	cluster	annotation
TraesCS5B03G1052800	7.18755e-122	0.464642	0.82	0.517	1.58607	5.16318e-117	0 - Unknown	[gene=LOC119312101] [db_xref=GeneID:119312101] [protein=dehydrin Rab15-like isoform X2] [protein_id=XP_037443734.1] [location=complement(join(618956313..618956576,618956656..618956844))] [gbkey=CDS]
TraesCS1B03G0069700	6.70075e-94	0.411754	0.882	0.633	1.39336	4.81348e-89	0 - Unknown	[gene=LOC119340483] [db_xref=GeneID:119340483] [protein=subtilisin-chymotrypsin inhibitor-2A-like] [protein_id=XP_037468606.1] [location=16370953..16371177] [gbkey=CDS]
TraesCS2B03G1501600	8.41456e-91	0.405176	0.842	0.602	1.39867	6.0446e-86	0 - Unknown	[gene=LOC119366462] [db_xref=GeneID:119366462] [protein=4-hydroxy-7-methoxy-3-oxo-3,4-dihydro-2H-1,4-benzoxazin-2-yl glucoside beta-D-glucosidase 1b, chloroplastic] [protein_id=XP_037488099.1] [location=complement(join(805147782..805148013,805148133..805148238,805148574..805148676,805148915..805148949,805149059..805149392,805149496..805149754,805150088..805150175,805150268..805150339,805150483..8…
TraesCS5A03G0948700	1.47596e-76	0.344475	0.736	0.485	1.51753	1.06025e-71	0 - Unknown	[gene=LOC119303228] [db_xref=GeneID:119303228] [protein=cytochrome P450 81Q32-like] [protein_id=XP_037436232.1] [location=join(599223149..599224084,599225389..599226003)] [gbkey=CDS]
TraesCS5A03G1006700	2.42288e-76	0.434619	0.547	0.348	1.57184	1.74047e-71	0 - Unknown	[gene=LOC119298113] [db_xref=GeneID:119298113] [protein=dehydrin Rab15-like] [protein_id=XP_037431525.1] [location=complement(join(617453350..617453613,617453707..617453892))] [gbkey=CDS]
TraesCS3B03G0498100	3.85426e-71	0.25581	0.988	0.876	1.12785	2.76871e-66	0 - Unknown	[gene=LOC119275728] [db_xref=GeneID:119275728] [protein=late embryogenis abundant protein 41-like] [protein_id=XP_037412525.1] [location=complement(244410913..244411200)] [gbkey=CDS]
TraesCS4B03G0489300	3.71077e-69	0.295849	0.886	0.688	1.28779	2.66563e-64	0 - Unknown	[gene=LOC119296278] [db_xref=GeneID:119296278] [protein=ricin B-like lectin R40C1] [protein_id=XP_037430575.1] [location=join(391936166..391936468,391936635..391937144,391937293..391937521,391937727..391937728)] [gbkey=CDS]
TraesCS3D03G0146400	5.04056e-61	0.294606	0.879	0.673	1.30609	3.62089e-56	0 - Unknown	[gene=LOC119266974] [db_xref=GeneID:119266974] [protein=metallothionein-like protein 1] [protein_id=XP_037404155.1] [location=complement(join(45347059..45347224,45347568..45347632))] [gbkey=CDS]
TraesCS5B03G1052600	6.53206e-60	0.352168	0.39	0.207	1.88406	4.6923e-55	0 - Unknown	[gene=LOC119312101] [db_xref=GeneID:119312101] [protein=dehydrin Rab15-like isoform X2] [protein_id=XP_037443734.1] [location=complement(join(618956313..618956576,618956656..618956844))] [gbkey=CDS]
TraesCS1B03G0841700	2.63563e-59	0.323919	0.425	0.234	1.81624	1.8933e-54	0 - Unknown	[gene=LOC119348552] [db_xref=GeneID:119348552] [protein=UPF0098 protein CPn_0877/CP_0992/CPj0877/CpB0906-like] [protein_id=XP_037472488.1] [location=complement(join(545656151..545656225,545656314..545656838))] [gbkey=CDS]
TraesCS3D03G0061500	1.1904e-58	0.366073	0.599	0.384	1.5599	8.55125e-54	0 - Unknown	[gene=LOC119266816] [db_xref=GeneID:119266816] [protein=Bowman-Birk type trypsin inhibitor-like isoform X1] [protein_id=XP_037403991.1] [location=complement(join(24761382..24761803,24761894..24762005))] [gbkey=CDS]
TraesCS1B03G0768600	3.82947e-58	0.286357	0.815	0.573	1.42234	2.7509e-53	0 - Unknown	[gene=LOC119344902] [db_xref=GeneID:119344902] [protein=uncharacterized protein LOC119344902] [protein_id=XP_037471092.1] [location=join(503925475..503925550,503925700..503925896)] [gbkey=CDS]
TraesCS2A03G0313900	4.50295e-57	0.277832	0.714	0.485	1.47216	3.23469e-52	0 - Unknown	[gene=LOC119353667] [db_xref=GeneID:119353667] [protein=cytochrome P450 709B1-like] [protein_id=XP_037476216.1] [location=join(109349253..109349529,109349605..109349828,109349926..109350170,109350279..109351080)] [gbkey=CDS]
TraesCS1D03G0703900	1.33836e-56	0.340499	0.394	0.212	1.85849	9.61414e-52	0 - Unknown	[gene=LOC119348552] [db_xref=GeneID:119348552] [protein=UPF0098 protein CPn_0877/CP_0992/CPj0877/CpB0906-like] [protein_id=XP_037472488.1] [location=complement(join(545656151..545656225,545656314..545656838))] [gbkey=CDS]
TraesCS4B03G0939900	1.95764e-55	0.266915	0.753	0.519	1.45087	1.40627e-50	0 - Unknown	[gene=LOC119292163] [db_xref=GeneID:119292163] [protein=stem 28 kDa glycoprotein-like] [protein_id=XP_037426893.1] [location=join(663735744..663736177,663737085..663737469)] [gbkey=CDS]
TraesCS3A03G0812200	9.72115e-55	0.278937	0.672	0.463	1.4514	6.98319e-50	0 - Unknown	[gene=LOC119269375] [db_xref=GeneID:119269375] [protein=NAC domain-containing protein 68-like] [protein_id=XP_037407086.1] [location=complement(join(585718543..585718965,585719076..585719362,585719488..585719722))] [gbkey=CDS]
TraesCS3B03G0087700	9.3174e-54	0.309641	0.637	0.422	1.50948	6.69316e-49	0 - Unknown	[gene=LOC119274467] [db_xref=GeneID:119274467] [protein=Bowman-Birk type trypsin inhibitor isoform X2] [protein_id=XP_037411069.1] [location=complement(join(23933934..23934352,23934467..23934596))] [gbkey=CDS]
TraesCS4D03G0668900	1.37485e-52	0.272047	0.332	0.16	2.075	9.87627e-48	0 - Unknown	[gene=LOC119291536] [db_xref=GeneID:119291536] [protein=embryonic protein DC-8-like] [protein_id=XP_037426208.1] [location=complement(join(578578100..578579253,578579333..578579651))] [gbkey=CDS]
TraesCS2D03G0859100LC	1.45026e-52	0.319323	0.358	0.179	2	1.0418e-47	0 - Unknown	#N/A
TraesCS2B03G1500200	2e-52	0.265937	0.941	0.796	1.18216	1.4367e-47	0 - Unknown	[gene=LOC119366462] [db_xref=GeneID:119366462] [protein=4-hydroxy-7-methoxy-3-oxo-3,4-dihydro-2H-1,4-benzoxazin-2-yl glucoside beta-D-glucosidase 1b, chloroplastic] [protein_id=XP_037488099.1] [location=complement(join(805147782..805148013,805148133..805148238,805148574..805148676,805148915..805148949,805149059..805149392,805149496..805149754,805150088..805150175,805150268..805150339,805150483..8…
TraesCS3D03G0392300	8.37045e-50	0.252632	0.785	0.572	1.37238	6.01291e-45	0 - Unknown	[gene=LOC119267859] [db_xref=GeneID:119267859] [protein=late embryogenis abundant protein 41-like] [protein_id=XP_037405192.1] [location=complement(203790002..203790289)] [gbkey=CDS]
TraesCS4A03G0277700	4.54286e-49	0.253607	0.893	0.756	1.18122	3.26336e-44	0 - Unknown	[gene=LOC119285574] [db_xref=GeneID:119285574] [protein=ricin B-like lectin R40C1] [protein_id=XP_037420774.1] [location=complement(join(174832839..174832840,174833022..174833250,174833393..174833902,174834060..174834362))] [gbkey=CDS]
TraesCS2B03G0432000	1.02386e-48	0.253259	0.804	0.59	1.36271	7.35491e-44	0 - Unknown	[gene=LOC119362836] [db_xref=GeneID:119362836] [protein=cytochrome P450 709B1-like] [protein_id=XP_037483999.1] [location=join(170258002..170258275,170258351..170258574,170258673..170258917,170259030..170259831)] [gbkey=CDS]
TraesCS3A03G0092600	3.66676e-48	0.330284	0.471	0.293	1.60751	2.63402e-43	0 - Unknown	[gene=LOC119266815] [db_xref=GeneID:119266815] [protein=Bowman-Birk type trypsin inhibitor-like] [protein_id=XP_037403990.1] [location=complement(join(24713061..24713476,24713563..24713674))] [gbkey=CDS]
TraesCS6D03G0136800	7.02708e-47	0.274801	0.699	0.516	1.35465	5.0479e-42	0 - Unknown	[gene=LOC119322790] [db_xref=GeneID:119322790] [protein=gamma-glutamylcyclotransferase 2-2-like] [protein_id=XP_037452206.1] [location=join(74976526..74976634,74976739..74976815,74977774..74977830,74977922..74977978,74978066..74978106,74978187..74978258,74978353..74978432,74978669..74978832)] [gbkey=CDS]
TraesCS1B03G1038600	1.38405e-46	0.297729	0.394	0.224	1.75893	9.94236e-42	0 - Unknown	[gene=LOC119329294] [db_xref=GeneID:119329294] [protein=late embryogenesis abundant protein 19-like] [protein_id=XP_037458234.1] [location=join(556353232..556353291,556353390..556353941)] [gbkey=CDS]
TraesCS5D03G0953200	1.07421e-44	0.320343	0.476	0.315	1.51111	7.7166e-40	0 - Unknown	[gene=LOC119312101] [db_xref=GeneID:119312101] [protein=dehydrin Rab15-like isoform X2] [protein_id=XP_037443734.1] [location=complement(join(618956313..618956576,618956656..618956844))] [gbkey=CDS]
TraesCS2B03G1008200	1.81037e-44	0.283812	0.323	0.167	1.93413	1.30048e-39	0 - Unknown	[gene=LOC119368052] [db_xref=GeneID:119368052] [protein=defensin-like protein CAL1] [protein_id=XP_037489313.1] [location=complement(join(578070694..578070884,578070989..578071055))] [gbkey=CDS]
TraesCS3D03G0338100	4.71877e-42	0.250999	0.42	0.254	1.65354	3.38973e-37	0 - Unknown	[gene=LOC119275513] [db_xref=GeneID:119275513] [protein=late embryogenesis abundant protein Lea14-A-like] [protein_id=XP_037412275.1] [location=complement(196516319..196516774)] [gbkey=CDS]
TraesCS1A03G0887200	3.44702e-41	0.326793	0.44	0.284	1.5493	2.47617e-36	0 - Unknown	[gene=LOC119289203] [db_xref=GeneID:119289203] [protein=late embryogenesis abundant protein, group 3] [protein_id=XP_037424484.1] [location=join(556192431..556192490,556192596..556193210)] [gbkey=CDS]
TraesCS3B03G0317200	3.59934e-41	0.276037	0.409	0.249	1.64257	2.58558e-36	0 - Unknown	[gene=LOC119275138] [db_xref=GeneID:119275138] [protein=probable galactinol--sucrose galactosyltransferase 2] [protein_id=XP_037411829.1] [location=complement(join(128525712..128526315,128526419..128526621,128526722..128527597,128527725..128527773,128527863..128527953,128528045..128528301,128528690..128528880))] [gbkey=CDS]
TraesCS1A03G0098300	1.68621e-40	0.304441	0.483	0.324	1.49074	1.21129e-35	0 - Unknown	[gene=LOC119340483] [db_xref=GeneID:119340483] [protein=subtilisin-chymotrypsin inhibitor-2A-like] [protein_id=XP_037468606.1] [location=16370953..16371177] [gbkey=CDS]
TraesCS3D03G0061300	1.23506e-38	0.292918	0.368	0.217	1.69585	8.87206e-34	0 - Unknown	[gene=LOC119280577] [db_xref=GeneID:119280577] [protein=Bowman-Birk type trypsin inhibitor-like] [protein_id=XP_037417284.1] [location=complement(join(23269610..23270085,23270190..23270334))] [gbkey=CDS]
TraesCS1B03G0068200	4.01688e-37	0.277127	0.457	0.296	1.54392	2.88552e-32	0 - Unknown	[gene=LOC119340483] [db_xref=GeneID:119340483] [protein=subtilisin-chymotrypsin inhibitor-2A-like] [protein_id=XP_037468606.1] [location=16370953..16371177] [gbkey=CDS]
TraesCS3B03G0087500	3.43229e-35	0.30323	0.476	0.346	1.37572	2.46559e-30	0 - Unknown	[gene=LOC119274466] [db_xref=GeneID:119274466] [protein=Bowman-Birk type trypsin inhibitor-like] [protein_id=XP_037411067.1] [location=complement(join(23925256..23925536,23925616..23925876,23925996..23926113))] [gbkey=CDS]
TraesCS6A03G0152600	2.70178e-31	0.255332	0.537	0.408	1.31618	1.94082e-26	0 - Unknown	[gene=LOC119314497] [db_xref=GeneID:119314497] [protein=gamma-glutamylcyclotransferase 2-2-like] [protein_id=XP_037445102.1] [location=join(40771649..40771757,40771846..40771922,40772939..40772995,40773087..40773143,40773232..40773272,40773352..40773423,40773519..40773598,40773835..40773998)] [gbkey=CDS]
TraesCS6D03G0772700	8.02606e-31	0.261073	0.264	0.144	1.83333	5.76552e-26	0 - Unknown	[gene=LOC119318251] [db_xref=GeneID:119318251] [protein=dehydrin DHN3-like] [protein_id=XP_037448669.1] [location=join(594095356..594095553,594095668..594095958)] [gbkey=CDS]
TraesCS5A03G0907300	1.18138e-30	0.288077	0.414	0.287	1.44251	8.48644e-26	0 - Unknown	[gene=LOC119303067] [db_xref=GeneID:119303067] [protein=linoleate 9S-lipoxygenase 2-like] [protein_id=XP_037436054.1] [location=join(583401600..583401801,583401903..583402195,583402302..583402524,583402607..583402945,583403198..583403283,583403362..583404041,583404133..583404904)] [gbkey=CDS]
TraesCS6D03G0772500	1.64282e-30	0.251992	0.259	0.139	1.86331	1.18012e-25	0 - Unknown	[gene=LOC119323215] [db_xref=GeneID:119323215] [protein=dehydrin DHN4-like] [protein_id=XP_037452706.1] [location=join(660278422..660278625,660278714..660279205)] [gbkey=CDS]
TraesCS5B03G0937300	1.82004e-29	0.313746	0.439	0.319	1.37618	1.30742e-24	0 - Unknown	[gene=LOC119306171] [db_xref=GeneID:119306171] [protein=dehydrin DHN2] [protein_id=XP_037438367.1] [location=join(565757499..565757705,565757804..565758028)] [gbkey=CDS]
TraesCS5D03G0852000	2.41556e-29	0.310968	0.356	0.234	1.52137	1.73522e-24	0 - Unknown	[gene=LOC119306171] [db_xref=GeneID:119306171] [protein=dehydrin DHN2] [protein_id=XP_037438367.1] [location=join(565757499..565757705,565757804..565758028)] [gbkey=CDS]
TraesCS2B03G0949900	1.36891e-21	0.25864	0.365	0.263	1.38783	9.83354e-17	0 - Unknown	[gene=LOC119364754] [db_xref=GeneID:119364754] [protein=chitinase 4-like] [protein_id=XP_037486170.1] [location=complement(join(543991580..543991983,543992074..543992497))] [gbkey=CDS]
TraesCS7A03G1349900	2.39904e-20	0.262249	0.429	0.324	1.32407	1.72335e-15	0 - Unknown	[gene=LOC119338257] [db_xref=GeneID:119338257] [protein=uncharacterized protein LOC119338257] [protein_id=XP_037466451.1] [location=join(757991469..757991758,757992005..757992185,757992278..757992475,757992576..757992830)] [gbkey=CDS]
TraesCS3A03G0754700LC	0	1.02477	0.908	0.304	2.98684	0	1 - Epidermis	#N/A
TraesCS3B03G0861400	0	0.92214	0.821	0.222	3.6982	0	1 - Epidermis	[gene=LOC119277127] [db_xref=GeneID:119277127] [protein=peroxidase 2-like] [protein_id=XP_037414253.1] [location=join(566932179..566932490,566932646..566933392)] [gbkey=CDS]
TraesCS4B03G0721800	0	0.71094	0.66	0.143	4.61538	0	1 - Epidermis	[gene=LOC119291448] [db_xref=GeneID:119291448] [protein=expansin-A31-like] [protein_id=XP_037426099.1] [location=join(558335115..558335247,558335381..558336012)] [gbkey=CDS]
TraesCS1B03G0651500	8.64091e-307	0.809351	0.814	0.267	3.04869	6.20719e-302	1 - Epidermis	[gene=LOC119338973] [db_xref=GeneID:119338973] [protein=expansin-B2-like] [protein_id=XP_037467069.1] [location=complement(join(425020664..425021191,425021427..425021536,425021632..425021809))] [gbkey=CDS]
TraesCS6A03G0967600	1.34496e-301	0.782016	0.747	0.225	3.32	9.66149e-297	1 - Epidermis	[gene=LOC119318470] [db_xref=GeneID:119318470] [protein=germin-like protein 1-1] [protein_id=XP_037448927.1] [location=join(613525324..613525444,613525549..613526075)] [gbkey=CDS]
TraesCS2B03G0423400	9.39082e-301	0.755418	0.688	0.182	3.78022	6.74589e-296	1 - Epidermis	[gene=LOC119362800] [db_xref=GeneID:119362800] [protein=peroxidase 2-like] [protein_id=XP_037483962.1] [location=complement(join(165215787..165216551,165216625..165216843))] [gbkey=CDS]
TraesCS4A03G0065200	3.69119e-296	0.48145	0.48	0.068	7.05882	2.65156e-291	1 - Epidermis	[gene=LOC119284728] [db_xref=GeneID:119284728] [protein=expansin-A28-like] [protein_id=XP_037419787.1] [location=complement(join(26839861..26840173,26840275..26840723))] [gbkey=CDS]
TraesCS4B03G0721600	9.00062e-293	0.617056	0.563	0.108	5.21296	6.4656e-288	1 - Epidermis	[gene=LOC119291447] [db_xref=GeneID:119291447] [protein=expansin-A28-like] [protein_id=XP_037426098.1] [location=join(558228964..558229412,558229502..558229814)] [gbkey=CDS]
TraesCS4A03G0065100	1.39104e-287	0.611302	0.548	0.102	5.37255	9.99251e-283	1 - Epidermis	[gene=LOC119288593] [db_xref=GeneID:119288593] [protein=expansin-A31-like] [protein_id=XP_037424082.1] [location=complement(join(26748206..26748837,26748971..26749103))] [gbkey=CDS]
TraesCS3D03G1197600	8.75468e-283	0.594924	0.549	0.105	5.22857	6.28893e-278	1 - Epidermis	[gene=LOC119270812] [db_xref=GeneID:119270812] [protein=BURP domain-containing protein 13-like] [protein_id=XP_037408765.1] [location=join(766002955..766003114,766011087..766011880)] [gbkey=CDS]
TraesCS6B03G1184200	3.16122e-272	0.713393	0.927	0.52	1.78269	2.27086e-267	1 - Epidermis	[gene=LOC119320194] [db_xref=GeneID:119320194] [protein=germin-like protein 1-1] [protein_id=XP_037450199.1] [location=join(693195461..693195581,693195688..693196217)] [gbkey=CDS]
TraesCS4D03G0642600	2.22616e-269	0.559922	0.523	0.097	5.39175	1.59916e-264	1 - Epidermis	[gene=LOC119291447] [db_xref=GeneID:119291447] [protein=expansin-A28-like] [protein_id=XP_037426098.1] [location=join(558228964..558229412,558229502..558229814)] [gbkey=CDS]
TraesCS4B03G0941900	1.70943e-264	0.689476	0.71	0.215	3.30233	1.22797e-259	1 - Epidermis	[gene=LOC119292174] [db_xref=GeneID:119292174] [protein=trans-cinnamate 4-monooxygenase-like] [protein_id=XP_037426903.1] [location=join(664528974..664529318,664529678..664530114,664530623..664530744,664531393..664531991)] [gbkey=CDS]
TraesCS2D03G0321600	2.2694e-260	0.622809	0.562	0.122	4.60656	1.63022e-255	1 - Epidermis	[gene=LOC119362800] [db_xref=GeneID:119362800] [protein=peroxidase 2-like] [protein_id=XP_037483962.1] [location=complement(join(165215787..165216551,165216625..165216843))] [gbkey=CDS]
TraesCS4D03G0642700	7.79189e-254	0.447998	0.428	0.062	6.90323	5.5973e-249	1 - Epidermis	[gene=LOC119288593] [db_xref=GeneID:119288593] [protein=expansin-A31-like] [protein_id=XP_037424082.1] [location=complement(join(26748206..26748837,26748971..26749103))] [gbkey=CDS]
TraesCS6B03G1184300	1.85032e-252	0.69174	0.787	0.298	2.64094	1.32917e-247	1 - Epidermis	[gene=LOC119320153] [db_xref=GeneID:119320153] [protein=germin-like protein 1-1] [protein_id=XP_037450160.1] [location=join(693199027..693199147,693199260..693199789)] [gbkey=CDS]
TraesCS6D03G0848200	2.09947e-252	0.642315	0.987	0.749	1.31776	1.50816e-247	1 - Epidermis	[gene=LOC119318469] [db_xref=GeneID:119318469] [protein=germin-like protein 1-1] [protein_id=XP_037448926.1] [location=join(613468852..613468972,613469078..613469607)] [gbkey=CDS]
TraesCS5B03G0722200	4.4089e-250	0.750635	0.781	0.301	2.59468	3.16713e-245	1 - Epidermis	[gene=LOC119310955] [db_xref=GeneID:119310955] [protein=auxin-induced in root cultures protein 12-like] [protein_id=XP_037442471.1] [location=477143501..477144295] [gbkey=CDS]
TraesCS4A03G1056600LC	3.79841e-248	0.785141	0.696	0.221	3.14932	2.72859e-243	1 - Epidermis	#N/A
TraesCS6A03G0967400	5.75218e-246	0.635989	0.976	0.686	1.42274	4.13208e-241	1 - Epidermis	[gene=LOC119318469] [db_xref=GeneID:119318469] [protein=germin-like protein 1-1] [protein_id=XP_037448926.1] [location=join(613468852..613468972,613469078..613469607)] [gbkey=CDS]
TraesCS6D03G0086400	1.01515e-241	0.539617	0.555	0.127	4.37008	7.29234e-237	1 - Epidermis	[gene=LOC119324480] [db_xref=GeneID:119324480] [protein=transcription factor MYB82-like] [protein_id=XP_037454171.1] [location=complement(join(35515096..35515756,35515999..35516128,35516519..35516654))] [gbkey=CDS]
TraesCS3D03G0900300	1.31171e-240	0.606703	0.579	0.144	4.02083	9.42268e-236	1 - Epidermis	[gene=LOC119270003] [db_xref=GeneID:119270003] [protein=uncharacterized protein LOC119270003 isoform X1] [protein_id=XP_037407842.1] [location=complement(join(658002459..658002619,658004958..658005501))] [gbkey=CDS]
TraesCS7B03G0299800	3.65048e-239	0.602827	0.648	0.179	3.62011	2.62232e-234	1 - Epidermis	[gene=LOC119340124] [db_xref=GeneID:119340124] [protein=HIPL1 protein-like isoform X1] [protein_id=XP_037467925.1] [location=join(144100912..144101178,144101268..144102032,144102115..144102331,144102590..144102759,144102838..144103079,144103207..144103606)] [gbkey=CDS]
TraesCS6B03G0123000	9.19323e-238	0.49063	0.535	0.116	4.61207	6.60396e-233	1 - Epidermis	[gene=LOC119324480] [db_xref=GeneID:119324480] [protein=transcription factor MYB82-like] [protein_id=XP_037454171.1] [location=complement(join(35515096..35515756,35515999..35516128,35516519..35516654))] [gbkey=CDS]
TraesCS3A03G0287200	2.24714e-237	0.599879	0.522	0.115	4.53913	1.61423e-232	1 - Epidermis	[gene=LOC119267390] [db_xref=GeneID:119267390] [protein=uncharacterized protein LOC119267390] [protein_id=XP_037404669.1] [location=complement(join(104194356..104194781,104196272..104196383,104196481..104196680))] [gbkey=CDS]
TraesCS1D03G0538300	1.31248e-231	0.694446	0.776	0.297	2.61279	9.42822e-227	1 - Epidermis	[gene=LOC119275212] [db_xref=GeneID:119275212] [protein=expansin-B2-like] [protein_id=XP_037411918.1] [location=complement(join(387399886..387400413,387400644..387400753,387400874..387401051))] [gbkey=CDS]
TraesCS2D03G0321500	1.01985e-219	0.467228	0.433	0.078	5.55128	7.3261e-215	1 - Epidermis	[gene=LOC119362800] [db_xref=GeneID:119362800] [protein=peroxidase 2-like] [protein_id=XP_037483962.1] [location=complement(join(165215787..165216551,165216625..165216843))] [gbkey=CDS]
TraesCS2B03G0423200	5.02473e-217	0.408621	0.408	0.066	6.18182	3.60951e-212	1 - Epidermis	[gene=LOC119362799] [db_xref=GeneID:119362799] [protein=peroxidase 2-like] [protein_id=XP_037483961.1] [location=complement(join(164834518..164835282,164835566..164835991))] [gbkey=CDS]
TraesCS5A03G0684700	9.95299e-217	0.5837	0.59	0.161	3.6646	7.14973e-212	1 - Epidermis	[gene=LOC119302144] [db_xref=GeneID:119302144] [protein=auxin-induced in root cultures protein 12-like] [protein_id=XP_037435074.1] [location=436454872..436455666] [gbkey=CDS]
TraesCS1A03G0685800	1.01207e-213	0.432289	0.397	0.065	6.10769	7.2702e-209	1 - Epidermis	[gene=LOC119353852] [db_xref=GeneID:119353852] [protein=basic salivary proline-rich protein 1-like] [protein_id=XP_037476445.1] [location=join(478824659..478824820,478824911..478825113,478825199..478825871)] [gbkey=CDS]
TraesCS5D03G0654200	3.92527e-211	0.601296	0.652	0.207	3.14976	2.81971e-206	1 - Epidermis	[gene=LOC119310955] [db_xref=GeneID:119310955] [protein=auxin-induced in root cultures protein 12-like] [protein_id=XP_037442471.1] [location=477143501..477144295] [gbkey=CDS]
TraesCSU03G0047200	7.00429e-210	0.560125	0.485	0.108	4.49074	5.03153e-205	1 - Epidermis	[gene=LOC119348072] [db_xref=GeneID:119348072] [protein=glucan endo-1,3-beta-glucosidase GI-like] [protein_id=XP_037472350.1] [location=complement(10704..11636)] [gbkey=CDS]
TraesCS2A03G0303700	2.37024e-209	0.66085	0.55	0.148	3.71622	1.70266e-204	1 - Epidermis	[gene=LOC119353632] [db_xref=GeneID:119353632] [protein=peroxidase 2-like] [protein_id=XP_037476167.1] [location=complement(join(103076901..103077665,103077752..103077970))] [gbkey=CDS]
TraesCS2A03G0305200	1.70062e-204	0.445822	0.328	0.043	7.62791	1.22164e-199	1 - Epidermis	[gene=LOC119353634] [db_xref=GeneID:119353634] [protein=peroxidase 2-like] [protein_id=XP_037476169.1] [location=join(104027140..104027412,104027518..104028273)] [gbkey=CDS]
TraesCS2A03G1334600	1.74228e-198	0.522701	0.519	0.131	3.96183	1.25156e-193	1 - Epidermis	[gene=LOC119357251] [db_xref=GeneID:119357251] [protein=peroxidase 12-like] [protein_id=XP_037480144.1] [location=complement(join(780118622..780119242,780119366..780119551,780119931..780120143))] [gbkey=CDS]
TraesCSU03G0511900	2.20823e-198	0.546197	0.417	0.081	5.14815	1.58628e-193	1 - Epidermis	[gene=LOC119292204] [db_xref=GeneID:119292204] [protein=pEARLI1-like lipid transfer protein 3] [protein_id=XP_037426932.1] [location=complement(666075108..666075551)] [gbkey=CDS]
TraesCS6A03G0083500	7.95119e-198	0.525821	0.591	0.177	3.33898	5.71174e-193	1 - Epidermis	[gene=LOC119315246] [db_xref=GeneID:119315246] [protein=transcription factor MYB8-like] [protein_id=XP_037445810.1] [location=join(19420673..19420808,19421314..19421443,19421647..19422298)] [gbkey=CDS]
TraesCS6A03G0307200	5.48788e-197	0.475895	0.478	0.108	4.42593	3.94222e-192	1 - Epidermis	[gene=LOC119318832] [db_xref=GeneID:119318832] [protein=thiosulfate sulfurtransferase 16, chloroplastic-like] [protein_id=XP_037449306.1] [location=join(106918988..106919177,106919290..106919360,106919453..106919506,106919626..106919718)] [gbkey=CDS]
TraesCS3A03G1064300	5.197e-195	0.557993	0.95	0.677	1.40325	3.73327e-190	1 - Epidermis	[gene=LOC119278392] [db_xref=GeneID:119278392] [protein=sarcoplasmic reticulum histidine-rich calcium-binding protein-like] [protein_id=XP_037415642.1] [location=complement(768154113..768155045)] [gbkey=CDS]
TraesCS3B03G0728300	3.51519e-192	0.504678	0.423	0.088	4.80682	2.52514e-187	1 - Epidermis	[gene=LOC119276586] [db_xref=GeneID:119276586] [protein=oxalate oxidase 2-like] [protein_id=XP_037413591.1] [location=470668563..470669237] [gbkey=CDS]
TraesCS7B03G0854100	1.67152e-191	0.767447	0.884	0.51	1.73333	1.20074e-186	1 - Epidermis	[gene=LOC119341924] [db_xref=GeneID:119341924] [protein=uncharacterized protein LOC119341924] [protein_id=XP_037469669.1] [location=complement(join(581119514..581119780,581119874..581119993,581120113..581120217))] [gbkey=CDS]
TraesCS2D03G0666400	1.4016e-190	0.446463	0.418	0.083	5.03614	1.00684e-185	1 - Epidermis	[gene=LOC119355025] [db_xref=GeneID:119355025] [protein=nudix hydrolase 13, mitochondrial-like] [protein_id=XP_037477696.1] [location=join(500720485..500720561,500720648..500720735,500720826..500720909,500721642..500722028)] [gbkey=CDS]
TraesCS6B03G0004100	1.50545e-190	0.605971	0.468	0.109	4.29358	1.08144e-185	1 - Epidermis	#N/A
TraesCS6A03G0740100	6.13333e-190	0.354289	0.376	0.064	5.875	4.40588e-185	1 - Epidermis	[gene=LOC119317629] [db_xref=GeneID:119317629] [protein=GDSL esterase/lipase At1g28600-like] [protein_id=XP_037448007.1] [location=complement(join(517540678..517540871,517540983..517541259,517541357..517541508,517541683..517541898,517541992..517542089,517543213..517543376))] [gbkey=CDS]
TraesCS7B03G0801500	8.48656e-186	0.567826	0.496	0.128	3.875	6.09632e-181	1 - Epidermis	[gene=LOC119341726] [db_xref=GeneID:119341726] [protein=peroxidase 2-like] [protein_id=XP_037469483.1] [location=546056413..546057390] [gbkey=CDS]
TraesCS2D03G0731000	1.08744e-185	0.373731	0.392	0.072	5.44444	7.81166e-181	1 - Epidermis	[gene=LOC119364463] [db_xref=GeneID:119364463] [protein=sugar transport protein MST1-like] [protein_id=XP_037485837.1] [location=join(498777038..498777173,498777255..498777574,498781853..498782485,498782569..498783012)] [gbkey=CDS]
TraesCS7D03G0923300	3.58327e-185	0.552857	0.519	0.142	3.65493	2.57405e-180	1 - Epidermis	[gene=LOC119341807] [db_xref=GeneID:119341807] [protein=peroxidase 2-like] [protein_id=XP_037469556.1] [location=546168644..546169621] [gbkey=CDS]
TraesCS1D03G0649700	4.78897e-184	0.393777	0.43	0.09	4.77778	3.44016e-179	1 - Epidermis	[gene=LOC119350519] [db_xref=GeneID:119350519] [protein=calcium homeostasis endoplasmic reticulum protein-like] [protein_id=XP_037474211.1] [location=join(509484029..509484084,509484651..509484801,509484894..509485096,509485174..509485840)] [gbkey=CDS]
TraesCS3D03G1030000	1.98244e-183	0.410688	0.443	0.098	4.52041	1.42409e-178	1 - Epidermis	[gene=LOC119282252] [db_xref=GeneID:119282252] [protein=chitinase CLP-like] [protein_id=XP_037418443.1] [location=complement(786833002..786834291)] [gbkey=CDS]
TraesCS3D03G0196900	2.57184e-183	0.332016	0.3	0.04	7.5	1.84748e-178	1 - Epidermis	[gene=LOC119274968] [db_xref=GeneID:119274968] [protein=lecithin-cholesterol acyltransferase-like 1] [protein_id=XP_037411634.1] [location=join(93780245..93780612,93780705..93781581)] [gbkey=CDS]
TraesCS7B03G1275000	4.67735e-182	0.324756	0.314	0.045	6.97778	3.35997e-177	1 - Epidermis	[gene=LOC119338244] [db_xref=GeneID:119338244] [protein=ricin B-like lectin R40G2] [protein_id=XP_037466441.1] [location=join(748868529..748868663,748868783..748868905,748869026..748869535,748869631..748869753,748869841..748870077)] [gbkey=CDS]
TraesCS6D03G0261500	8.14005e-182	0.390599	0.368	0.065	5.66154	5.84741e-177	1 - Epidermis	[gene=LOC119318832] [db_xref=GeneID:119318832] [protein=thiosulfate sulfurtransferase 16, chloroplastic-like] [protein_id=XP_037449306.1] [location=join(106918988..106919177,106919290..106919360,106919453..106919506,106919626..106919718)] [gbkey=CDS]
TraesCS1B03G0780300	1.67404e-181	0.353498	0.363	0.064	5.67188	1.20255e-176	1 - Epidermis	[gene=LOC119350519] [db_xref=GeneID:119350519] [protein=calcium homeostasis endoplasmic reticulum protein-like] [protein_id=XP_037474211.1] [location=join(509484029..509484084,509484651..509484801,509484894..509485096,509485174..509485840)] [gbkey=CDS]
TraesCS7D03G1300600	2.51201e-181	0.322894	0.293	0.038	7.71053	1.8045e-176	1 - Epidermis	[gene=LOC119341210] [db_xref=GeneID:119341210] [protein=uncharacterized protein LOC119341210] [protein_id=XP_037468974.1] [location=complement(join(773718345..773718355,773721271..773721796))] [gbkey=CDS]
TraesCS2B03G1341500	8.14623e-181	0.56585	0.684	0.263	2.60076	5.85184e-176	1 - Epidermis	[gene=LOC119366039] [db_xref=GeneID:119366039] [protein=endonuclease 4-like] [protein_id=XP_037487595.1] [location=complement(join(746684511..746684629,746684731..746684801,746684904..746684971,746685074..746685166,746685311..746685450,746685552..746685644,746686408..746686579,746686677..746686787))] [gbkey=CDS]
TraesCS2A03G0306300	2.0794e-179	0.370076	0.275	0.033	8.33333	1.49374e-174	1 - Epidermis	[gene=LOC119353634] [db_xref=GeneID:119353634] [protein=peroxidase 2-like] [protein_id=XP_037476169.1] [location=join(104027140..104027412,104027518..104028273)] [gbkey=CDS]
TraesCS7D03G0620600	8.12553e-179	0.581196	0.854	0.491	1.73931	5.83698e-174	1 - Epidermis	[gene=LOC119342076] [db_xref=GeneID:119342076] [protein=uncharacterized protein LOC119342076] [protein_id=XP_037469810.1] [location=263780502..263781206] [gbkey=CDS]
TraesCS3B03G1110800	1.27464e-178	0.478742	0.546	0.16	3.4125	9.15639e-174	1 - Epidermis	[gene=LOC119278025] [db_xref=GeneID:119278025] [protein=uncharacterized protein LOC119278025] [protein_id=XP_037415271.1] [location=complement(join(710554102..710554259,710555586..710556156))] [gbkey=CDS]
TraesCSU03G0188600	3.06508e-178	0.532451	0.601	0.2	3.005	2.2018e-173	1 - Epidermis	[gene=LOC119293758] [db_xref=GeneID:119293758] [protein=leucoanthocyanidin reductase-like isoform X1] [protein_id=XP_037428020.1] [location=join(471121101..471121304,471121383..471121532,471121654..471121891,471121956..471122159,471122231..471122487)] [gbkey=CDS]
TraesCS3A03G0326900	5.81415e-178	0.355839	0.382	0.073	5.23288	4.17659e-173	1 - Epidermis	[gene=LOC119267558] [db_xref=GeneID:119267558] [protein=GDSL esterase/lipase At1g28600-like] [protein_id=XP_037404860.1] [location=join(129108757..129109024,129109150..129109365,129109449..129109597,129109684..129109960,129110308..129110537)] [gbkey=CDS]
TraesCS7D03G0468700	6.16275e-178	0.460095	0.535	0.151	3.54305	4.42701e-173	1 - Epidermis	[gene=LOC119332424] [db_xref=GeneID:119332424] [protein=HIPL1 protein-like isoform X2] [protein_id=XP_037461507.1] [location=join(179371664..179371766,179371849..179372006,179372094..179372858,179372941..179373157,179373420..179373589,179373669..179373910,179374038..179374437)] [gbkey=CDS]
TraesCS1B03G0977200	1.84703e-177	0.332152	0.335	0.054	6.2037	1.32682e-172	1 - Epidermis	[gene=LOC119349078] [db_xref=GeneID:119349078] [protein=putative leucine-rich repeat receptor-like protein kinase At2g19210] [protein_id=XP_037472981.1] [location=join(608858425..608858512,608858636..608859194,608859268..608859480,608861737..608862026,608862121..608862259,608862426..608862497,608862601..608862672,608862767..608862847,608862985..608863148,608863249..608863496,608863581..608863707,…
TraesCS2D03G0972300	9.95617e-176	0.348548	0.364	0.066	5.51515	7.15202e-171	1 - Epidermis	[gene=LOC119351902] [db_xref=GeneID:119351902] [protein=xyloglucan endotransglucosylase/hydrolase protein 24-like] [protein_id=XP_037474575.1] [location=complement(join(690196537..690196936,690197038..690197237,690197354..690197644))] [gbkey=CDS]
TraesCS3B03G0391400	9.18731e-175	0.358037	0.392	0.077	5.09091	6.5997e-170	1 - Epidermis	[gene=LOC119275407] [db_xref=GeneID:119275407] [protein=GDSL esterase/lipase At5g45910-like] [protein_id=XP_037412128.1] [location=complement(join(175040643..175040878,175042988..175043261,175043366..175043514,175043615..175043830,175043953..175044199))] [gbkey=CDS]
TraesCS3B03G1405100	2.3759e-172	0.515307	0.58	0.194	2.98969	1.70673e-167	1 - Epidermis	[gene=LOC119278744] [db_xref=GeneID:119278744] [protein=protein DETOXIFICATION 40-like] [protein_id=XP_037415976.1] [location=complement(join(829574103..829574186,829574496..829574582,829574738..829574856,829575014..829575252,829575357..829575413,829575511..829576142,829581181..829581441))] [gbkey=CDS]
TraesCS4D03G0639000	1.95001e-171	0.344587	0.386	0.076	5.07895	1.40079e-166	1 - Epidermis	[gene=LOC119284742] [db_xref=GeneID:119284742] [protein=4-coumarate--CoA ligase-like 1] [protein_id=XP_037419800.1] [location=complement(join(29152639..29152755,29152959..29153061,29153200..29153267,29154324..29154466,29154891..29155083,29156125..29157150))] [gbkey=CDS]
TraesCS3D03G0695000	4.55887e-171	0.315817	0.328	0.054	6.07407	3.27487e-166	1 - Epidermis	[gene=LOC119269137] [db_xref=GeneID:119269137] [protein=peroxidase 2-like] [protein_id=XP_037406803.1] [location=join(552310933..552311253,552311345..552312088)] [gbkey=CDS]
TraesCS6A03G0006100	1.57792e-170	0.2825	0.3	0.043	6.97674	1.1335e-165	1 - Epidermis	[gene=LOC119319161] [db_xref=GeneID:119319161] [protein=protein disulfide isomerase-like 1-4 isoform X2] [protein_id=XP_037449544.1] [location=complement(join(1957651..1957737,1957998..1958054,1959052..1959186,1959268..1959348,1959432..1959500,1960015..1960089,1960231..1960317,1960486..1960566,1960665..1960783,1960897..1961062,1961861..1961990,1962071..1962645))] [gbkey=CDS]
TraesCS6D03G0703200	1.93845e-170	0.503373	0.41	0.09	4.55556	1.39249e-165	1 - Epidermis	[gene=LOC119321983] [db_xref=GeneID:119321983] [protein=peroxidase 2-like] [protein_id=XP_037451380.1] [location=complement(join(618752130..618752918,618753038..618753319))] [gbkey=CDS]
TraesCS2A03G0860100	2.60087e-169	0.510054	0.526	0.154	3.41558	1.86833e-164	1 - Epidermis	[gene=LOC119355594] [db_xref=GeneID:119355594] [protein=uncharacterized protein LOC119355594] [protein_id=XP_037478313.1] [location=join(595003751..595003832,595004892..595005389,595005480..595005997)] [gbkey=CDS]
TraesCS2B03G1083100	3.96074e-169	0.541114	0.927	0.645	1.43721	2.8452e-164	1 - Epidermis	[gene=LOC119365235] [db_xref=GeneID:119365235] [protein=aquaporin PIP1-3/PIP1-4] [protein_id=XP_037486744.1] [location=complement(join(625410205..625410300,625410854..625410994,625411117..625411412,625411518..625411851))] [gbkey=CDS]
TraesCS3D03G0037900	5.78062e-169	0.559587	0.508	0.145	3.50345	4.15251e-164	1 - Epidermis	[gene=LOC119270960] [db_xref=GeneID:119270960] [protein=probable polygalacturonase At1g80170] [protein_id=XP_037408848.1] [location=join(13523174..13523320,13523412..13523543,13523924..13524332,13524414..13524495,13524631..13524739,13524831..13524962,13525102..13525419)] [gbkey=CDS]
TraesCSU03G0193900	8.36589e-169	0.476679	0.405	0.089	4.55056	6.00964e-164	1 - Epidermis	[gene=LOC119336106] [db_xref=GeneID:119336106] [protein=peroxidase 1-like] [protein_id=XP_037464026.1] [location=join(124172468..124172629,124176089..124176136,124176234..124177013)] [gbkey=CDS]
TraesCS3A03G0966500	1.05769e-168	0.547786	0.626	0.232	2.69828	7.5979e-164	1 - Epidermis	[gene=LOC119270003] [db_xref=GeneID:119270003] [protein=uncharacterized protein LOC119270003 isoform X1] [protein_id=XP_037407842.1] [location=complement(join(658002459..658002619,658004958..658005501))] [gbkey=CDS]
TraesCS2B03G0731200	2.29443e-168	0.548172	0.696	0.289	2.4083	1.64821e-163	1 - Epidermis	[gene=LOC119363920] [db_xref=GeneID:119363920] [protein=sugar transport protein MST3-like] [protein_id=XP_037485186.1] [location=join(406343602..406343734,406343823..406344145,406345845..406346942)] [gbkey=CDS]
TraesCS2D03G0067200	1.54348e-166	0.415293	0.496	0.133	3.72932	1.10876e-161	1 - Epidermis	[gene=LOC119352843] [db_xref=GeneID:119352843] [protein=subtilisin-like protease SBT5.3 isoform X2] [protein_id=XP_037475328.1] [location=complement(join(19100261..19100323,19100442..19100531,19100631..19100716,19100819..19100879,19101004..19101174,19101286..19101432,19102396..19102898,19102972..19103300,19103399..19103644,19103809..19103897,19104234..19104759,19105022..19105121,19105767..1910592…
TraesCS4A03G0889000	3.12361e-166	0.362833	0.368	0.072	5.11111	2.24384e-161	1 - Epidermis	[gene=LOC119287571] [db_xref=GeneID:119287571] [protein=probable inorganic phosphate transporter 1-8] [protein_id=XP_037423031.1] [location=633413008..633414618] [gbkey=CDS]
TraesCS2A03G1032900	3.35268e-166	0.405314	0.416	0.095	4.37895	2.4084e-161	1 - Epidermis	[gene=LOC119351902] [db_xref=GeneID:119351902] [protein=xyloglucan endotransglucosylase/hydrolase protein 24-like] [protein_id=XP_037474575.1] [location=complement(join(690196537..690196936,690197038..690197237,690197354..690197644))] [gbkey=CDS]
TraesCS3D03G0695100	1.20357e-165	0.29286	0.312	0.049	6.36735	8.64586e-161	1 - Epidermis	[gene=LOC119269137] [db_xref=GeneID:119269137] [protein=peroxidase 2-like] [protein_id=XP_037406803.1] [location=join(552310933..552311253,552311345..552312088)] [gbkey=CDS]
TraesCS6D03G0100400	1.82017e-164	0.327514	0.338	0.059	5.72881	1.30752e-159	1 - Epidermis	[gene=LOC119318985] [db_xref=GeneID:119318985] [protein=sigma intracellular receptor 2-like] [protein_id=XP_037449414.1] [location=complement(join(22281979..22282149,22282264..22282596))] [gbkey=CDS]
TraesCS5B03G1242400	2.26519e-164	0.388176	0.416	0.095	4.37895	1.6272e-159	1 - Epidermis	[gene=LOC119312666] [db_xref=GeneID:119312666] [protein=probable inorganic phosphate transporter 1-8] [protein_id=XP_037444308.1] [location=complement(691066281..691067900)] [gbkey=CDS]
TraesCS1B03G1166600	2.96402e-162	0.535675	0.791	0.407	1.94349	2.1292e-157	1 - Epidermis	[gene=LOC119349586] [db_xref=GeneID:119349586] [protein=GDP-mannose 3,5-epimerase 1] [protein_id=XP_037473539.1] [location=join(675183733..675184148,675184586..675184679,675184776..675184905,675184972..675185104,675185265..675185472,675185642..675185797)] [gbkey=CDS]
TraesCS2A03G0858200	1.76987e-161	0.532871	0.598	0.217	2.75576	1.27138e-156	1 - Epidermis	[gene=LOC119355590] [db_xref=GeneID:119355590] [protein=uncharacterized protein LOC119355590] [protein_id=XP_037478311.1] [location=join(594259744..594259813,594259909..594260418,594260508..594261061)] [gbkey=CDS]
TraesCS2D03G0844200	1.90107e-161	0.472802	0.946	0.737	1.28358	1.36563e-156	1 - Epidermis	[gene=LOC119355766] [db_xref=GeneID:119355766] [protein=elicitor-responsive protein 3-like] [protein_id=XP_037478532.1] [location=complement(join(617347687..617347746,617348220..617348334,617348596..617348722,617349270..617349335,617349565..617349631))] [gbkey=CDS]
TraesCS1A03G0558900	4.59318e-161	0.419577	0.467	0.121	3.8595	3.29951e-156	1 - Epidermis	[gene=LOC119275212] [db_xref=GeneID:119275212] [protein=expansin-B2-like] [protein_id=XP_037411918.1] [location=complement(join(387399886..387400413,387400644..387400753,387400874..387401051))] [gbkey=CDS]
TraesCS2D03G0321400	6.52453e-161	0.301065	0.265	0.035	7.57143	4.6869e-156	1 - Epidermis	[gene=LOC119362799] [db_xref=GeneID:119362799] [protein=peroxidase 2-like] [protein_id=XP_037483961.1] [location=complement(join(164834518..164835282,164835566..164835991))] [gbkey=CDS]
TraesCS3D03G0894500	1.80764e-160	0.409916	0.449	0.112	4.00893	1.29852e-155	1 - Epidermis	[gene=LOC119269981] [db_xref=GeneID:119269981] [protein=chitinase CLP-like] [protein_id=XP_037407821.1] [location=complement(655487502..655488758)] [gbkey=CDS]
TraesCSU03G0141200	4.73779e-160	0.451727	0.373	0.079	4.72152	3.40339e-155	1 - Epidermis	[gene=LOC119335846] [db_xref=GeneID:119335846] [protein=peroxidase 1-like] [protein_id=XP_037463803.1] [location=join(124076472..124076681,124076779..124077558)] [gbkey=CDS]
TraesCS7A03G0484900	4.79932e-157	0.392181	0.457	0.117	3.90598	3.44759e-152	1 - Epidermis	[gene=LOC119332424] [db_xref=GeneID:119332424] [protein=HIPL1 protein-like isoform X2] [protein_id=XP_037461507.1] [location=join(179371664..179371766,179371849..179372006,179372094..179372858,179372941..179373157,179373420..179373589,179373669..179373910,179374038..179374437)] [gbkey=CDS]
TraesCS3D03G0992200	5.74159e-156	0.481145	0.922	0.649	1.42065	4.12447e-151	1 - Epidermis	[gene=LOC119278392] [db_xref=GeneID:119278392] [protein=sarcoplasmic reticulum histidine-rich calcium-binding protein-like] [protein_id=XP_037415642.1] [location=complement(768154113..768155045)] [gbkey=CDS]
TraesCS2A03G1272500	1.21284e-155	0.369155	0.393	0.09	4.36667	8.71246e-151	1 - Epidermis	[gene=LOC119357064] [db_xref=GeneID:119357064] [protein=barwin-like] [protein_id=XP_037479946.1] [location=complement(762401869..762402369)] [gbkey=CDS]
TraesCS3D03G0274500	7.43785e-155	0.342653	0.333	0.062	5.37097	5.34298e-150	1 - Epidermis	[gene=LOC119267390] [db_xref=GeneID:119267390] [protein=uncharacterized protein LOC119267390] [protein_id=XP_037404669.1] [location=complement(join(104194356..104194781,104196272..104196383,104196481..104196680))] [gbkey=CDS]
TraesCS1B03G0882200	6.21054e-154	0.4101	0.409	0.1	4.09	4.46134e-149	1 - Epidermis	[gene=LOC119348795] [db_xref=GeneID:119348795] [protein=aldehyde dehydrogenase family 2 member C4-like] [protein_id=XP_037472678.1] [location=join(565183317..565183401,565184947..565185089,565185185..565185568,565185653..565185742,565185843..565186016,565186135..565186272,565187608..565187745,565187871..565187932,565188053..565188326)] [gbkey=CDS]
TraesCS1A03G0848200	1.37956e-153	0.269054	0.279	0.042	6.64286	9.91007e-149	1 - Epidermis	[gene=LOC119287608] [db_xref=GeneID:119287608] [protein=probable LRR receptor-like serine/threonine-protein kinase At1g05700] [protein_id=XP_037423087.1] [location=join(543834243..543834333,543834458..543834992,543835079..543835300,543835572..543835852,543836277..543836415,543836543..543836614,543836716..543836787,543836886..543836966,543837104..543837264,543837362..543837609,543837696..543837822…
TraesCS1A03G0200600	1.56509e-153	0.390419	0.426	0.106	4.01887	1.12428e-148	1 - Epidermis	[gene=LOC119364221] [db_xref=GeneID:119364221] [protein=chitinase 10-like] [protein_id=XP_037485553.1] [location=join(77677611..77678131,77678232..77678604)] [gbkey=CDS]
TraesCS4B03G0809400	5.71287e-152	0.406028	0.997	0.873	1.14204	4.10384e-147	1 - Epidermis	[gene=LOC119291762] [db_xref=GeneID:119291762] [protein=aquaporin TIP1-1] [protein_id=XP_037426469.1] [location=complement(join(612849495..612850114,612850608..612850740))] [gbkey=CDS]
TraesCS2D03G1302200	1.34848e-149	0.535119	0.626	0.256	2.44531	9.68682e-145	1 - Epidermis	[gene=LOC119366553] [db_xref=GeneID:119366553] [protein=peroxidase 12-like] [protein_id=XP_037488205.1] [location=complement(join(815123205..815123825,815123986..815124171,815124452..815124664))] [gbkey=CDS]
TraesCS5D03G1150800	1.53472e-148	0.316178	0.272	0.041	6.63415	1.10246e-143	1 - Epidermis	[gene=LOC119306737] [db_xref=GeneID:119306737] [protein=expansin-A31-like] [protein_id=XP_037438775.1] [location=join(701592059..701592191,701592300..701592931)] [gbkey=CDS]
TraesCS2D03G0050700	5.565e-147	0.401033	0.403	0.098	4.11224	3.99762e-142	1 - Epidermis	[gene=LOC119366847] [db_xref=GeneID:119366847] [protein=anthranilate O-methyltransferase 2-like] [protein_id=XP_037488447.1] [location=join(15958580..15958654,15958748..15959164,15960846..15961115,15961431..15961802)] [gbkey=CDS]
TraesCS5D03G1133200	1.94792e-145	0.390254	0.44	0.118	3.72881	1.39929e-140	1 - Epidermis	[gene=LOC119287519] [db_xref=GeneID:119287519] [protein=ammonium transporter 3 member 2] [protein_id=XP_037422967.1] [location=complement(join(628380074..628380555,628381525..628382455))] [gbkey=CDS]
TraesCS6D03G0848300	1.71373e-142	0.482431	0.625	0.256	2.44141	1.23106e-137	1 - Epidermis	[gene=LOC119318470] [db_xref=GeneID:119318470] [protein=germin-like protein 1-1] [protein_id=XP_037448927.1] [location=join(613525324..613525444,613525549..613526075)] [gbkey=CDS]
TraesCS2B03G0107000	2.07818e-142	0.404791	0.491	0.147	3.34014	1.49286e-137	1 - Epidermis	[gene=LOC119361877] [db_xref=GeneID:119361877] [protein=subtilisin-like protease SBT5.3] [protein_id=XP_037482934.1] [location=complement(join(24108308..24108930,24109020..24109348,24109679..24109927,24110053..24110141,24110403..24110937,24111217..24111316,24112086..24112247,24112378..24112457,24112777..24112844,24112913..24113005))] [gbkey=CDS]
TraesCS4A03G0829000	3.31641e-142	0.390665	0.315	0.061	5.16393	2.38234e-137	1 - Epidermis	[gene=LOC119289404] [db_xref=GeneID:119289404] [protein=glycine-rich cell wall structural protein 2-like] [protein_id=XP_037424635.1] [location=617775270..617776151] [gbkey=CDS]
TraesCS4D03G0187400	1.50314e-141	0.355229	0.375	0.089	4.21348	1.07978e-136	1 - Epidermis	[gene=LOC119295291] [db_xref=GeneID:119295291] [protein=1-aminocyclopropane-1-carboxylate oxidase-like] [protein_id=XP_037429586.1] [location=join(104579801..104579902,104579994..104580232,104580306..104580648,104580910..104581176)] [gbkey=CDS]
TraesCS2B03G0005500	1.84396e-141	0.43379	0.528	0.178	2.96629	1.32461e-136	1 - Epidermis	[gene=LOC119353947] [db_xref=GeneID:119353947] [protein=protein FREE1-like] [protein_id=XP_037476545.1] [location=join(153012119..153012820,153013000..153013086,153013182..153013313,153014191..153014325,153014588..153014653,153014749..153014859,153015347..153015439,153016307..153016414,153019446..153019476,153019553..153019626,153020643..153020683,153020812..153020962,153021059..153021320,1530216…
TraesCS2A03G1180300	2.88044e-141	0.46094	0.572	0.213	2.68545	2.06917e-136	1 - Epidermis	[gene=LOC119356805] [db_xref=GeneID:119356805] [protein=endonuclease 4-like] [protein_id=XP_037479691.1] [location=complement(join(738445018..738445136,738445227..738445297,738445386..738445453,738445552..738445644,738445746..738445885,738446008..738446100,738447099..738447270,738447358..738447468))] [gbkey=CDS]
TraesCS1D03G0951700	4.00144e-141	0.466405	0.865	0.555	1.55856	2.87444e-136	1 - Epidermis	[gene=LOC119349586] [db_xref=GeneID:119349586] [protein=GDP-mannose 3,5-epimerase 1] [protein_id=XP_037473539.1] [location=join(675183733..675184148,675184586..675184679,675184776..675184905,675184972..675185104,675185265..675185472,675185642..675185797)] [gbkey=CDS]
TraesCS2A03G0303600	7.01213e-141	0.280122	0.263	0.04	6.575	5.03716e-136	1 - Epidermis	[gene=LOC119359098] [db_xref=GeneID:119359098] [protein=peroxidase 2-like] [protein_id=XP_037481327.1] [location=complement(join(103042053..103042817,103044089..103044514))] [gbkey=CDS]
TraesCS2B03G1544300	5.69384e-140	0.256482	0.226	0.029	7.7931	4.09017e-135	1 - Epidermis	#N/A
TraesCS5D03G1172900	4.30858e-138	0.525929	0.546	0.194	2.81443	3.09507e-133	1 - Epidermis	[gene=LOC119306792] [db_xref=GeneID:119306792] [protein=putative glycine-rich cell wall structural protein 1] [protein_id=XP_037438814.1] [location=complement(709966235..709967116)] [gbkey=CDS]
TraesCS5A03G0242800	1.62692e-137	0.336281	0.371	0.085	4.36471	1.1687e-132	1 - Epidermis	[gene=LOC119300408] [db_xref=GeneID:119300408] [protein=GDSL esterase/lipase At5g55050-like] [protein_id=XP_037433274.1] [location=complement(join(140427181..140427404,140427517..140427748,140433429..140433686,140433824..140433957,140434854..140435112))] [gbkey=CDS]
TraesCS1A03G0542400	2.71945e-137	0.634221	0.655	0.31	2.1129	1.95352e-132	1 - Epidermis	[gene=LOC119274472] [db_xref=GeneID:119274472] [protein=chitinase 8-like] [protein_id=XP_037411078.1] [location=join(378233991..378234264,378234366..378234477,378234765..378235137)] [gbkey=CDS]
TraesCS2A03G0414000	9.49812e-136	0.479959	0.865	0.596	1.45134	6.82297e-131	1 - Epidermis	[gene=LOC119354073] [db_xref=GeneID:119354073] [protein=aquaporin PIP2-1] [protein_id=XP_037476671.1] [location=join(178510820..178511437,178512713..178512853,178512955..178513068)] [gbkey=CDS]
TraesCS5A03G1246600	9.52483e-136	0.350368	0.407	0.107	3.80374	6.84216e-131	1 - Epidermis	[gene=LOC119304265] [db_xref=GeneID:119304265] [protein=trans-cinnamate 4-monooxygenase-like] [protein_id=XP_037437342.1] [location=complement(join(696205815..696206413,696207305..696207426,696208201..696208637,696208993..696209340))] [gbkey=CDS]
TraesCS2A03G0296100	2.22301e-134	0.515616	0.374	0.094	3.97872	1.5969e-129	1 - Epidermis	[gene=LOC119359091] [db_xref=GeneID:119359091] [protein=peroxidase 2-like] [protein_id=XP_037481321.1] [location=complement(join(98942785..98943534,98943723..98944016))] [gbkey=CDS]
TraesCS3D03G0311200	3.54454e-134	0.317261	0.371	0.088	4.21591	2.54622e-129	1 - Epidermis	[gene=LOC119267554] [db_xref=GeneID:119267554] [protein=GDSL esterase/lipase At5g45910-like] [protein_id=XP_037404855.1] [location=join(128645900..128646143,128646284..128646499,128646606..128646754,128646859..128647126,128648298..128648302,128649369..128649605)] [gbkey=CDS]
TraesCS3B03G0885400	3.69423e-132	0.462403	0.393	0.103	3.81553	2.65375e-127	1 - Epidermis	[gene=LOC119281593] [db_xref=GeneID:119281593] [protein=expansin-A8-like] [protein_id=XP_037417978.1] [location=complement(join(578266944..578267569,578267667..578267790))] [gbkey=CDS]
TraesCS1B03G0960000	8.28309e-132	0.437531	0.501	0.168	2.98214	5.95015e-127	1 - Epidermis	[gene=LOC119321926] [db_xref=GeneID:119321926] [protein=non-symbiotic hemoglobin-like] [protein_id=XP_037451362.1] [location=complement(join(539558818..539559199,539559280..539559374))] [gbkey=CDS]
TraesCS2D03G0322900	5.00527e-130	0.328604	0.235	0.034	6.91176	3.59554e-125	1 - Epidermis	[gene=LOC119348041] [db_xref=GeneID:119348041] [protein=peroxidase 2-like] [partial=5'] [protein_id=XP_037472333.1] [location=complement(1285..>2010)] [gbkey=CDS]
TraesCS5B03G1242300	3.06307e-129	0.326703	0.35	0.083	4.21687	2.20036e-124	1 - Epidermis	[gene=LOC119312666] [db_xref=GeneID:119312666] [protein=probable inorganic phosphate transporter 1-8] [protein_id=XP_037444308.1] [location=complement(691066281..691067900)] [gbkey=CDS]
TraesCS2B03G0951100	6.3539e-129	0.348123	0.334	0.076	4.39474	4.56433e-124	1 - Epidermis	[gene=LOC119355594] [db_xref=GeneID:119355594] [protein=uncharacterized protein LOC119355594] [protein_id=XP_037478313.1] [location=join(595003751..595003832,595004892..595005389,595005480..595005997)] [gbkey=CDS]
TraesCS5B03G0259700	8.62098e-128	0.359678	0.393	0.101	3.89109	6.19288e-123	1 - Epidermis	[gene=LOC119305307] [db_xref=GeneID:119305307] [protein=GDSL esterase/lipase At5g55050-like] [protein_id=XP_037437768.1] [location=join(145265837..145266095,145266649..145266782,145266930..145267187,145267421..145267661,145267781..145268010)] [gbkey=CDS]
TraesCS3A03G0588000	7.4801e-127	0.458814	0.446	0.139	3.20863	5.37333e-122	1 - Epidermis	[gene=LOC119268442] [db_xref=GeneID:119268442] [protein=cytochrome P450 72A15-like] [protein_id=XP_037405971.1] [location=join(436279118..436279663,436279882..436280126,436280235..436280619,436280746..436281171)] [gbkey=CDS]
TraesCS7B03G0246800	3.12282e-126	0.330102	0.35	0.085	4.11765	2.24327e-121	1 - Epidermis	[gene=LOC119337154] [db_xref=GeneID:119337154] [protein=aquaporin NIP2-2-like] [protein_id=XP_037465164.1] [location=join(116370069..116370236,116370362..116370586,116372248..116372442,116372557..116372618,116373130..116373382)] [gbkey=CDS]
TraesCS7B03G0030900	3.63905e-126	0.294182	0.351	0.083	4.22892	2.61411e-121	1 - Epidermis	[gene=LOC119337166] [db_xref=GeneID:119337166] [protein=long chain acyl-CoA synthetase 4-like] [protein_id=XP_037465185.1] [location=complement(join(10702522..10702557,10702682..10702801,10702901..10703083,10703398..10703537,10703628..10703873,10704004..10704121,10704235..10704310,10704414..10704480,10704994..10705081,10705156..10705266,10705368..10705535,10706071..10706165,10706256..10706295,107…
TraesCS3B03G0341200	3.8555e-126	0.29039	0.322	0.071	4.53521	2.7696e-121	1 - Epidermis	[gene=LOC119275224] [db_xref=GeneID:119275224] [protein=uncharacterized protein LOC119275224] [protein_id=XP_037411926.1] [location=complement(145931584..145935090)] [gbkey=CDS]
TraesCS1B03G1040000	4.36422e-126	0.43663	0.485	0.161	3.01242	3.13504e-121	1 - Epidermis	[gene=LOC119349277] [db_xref=GeneID:119349277] [protein=probable polygalacturonase At1g80170] [protein_id=XP_037473199.1] [location=join(635478173..635478319,635478395..635478526,635478621..635479029,635479123..635479204,635479287..635479395,635479505..635479627,635479722..635480024)] [gbkey=CDS]
TraesCS1D03G0191900LC	1.05404e-125	0.377699	0.456	0.144	3.16667	7.5717e-121	1 - Epidermis	#N/A
TraesCS1B03G1243900	1.61012e-125	0.297133	0.299	0.061	4.90164	1.15663e-120	1 - Epidermis	[gene=LOC119349046] [db_xref=GeneID:119349046] [protein=uncharacterized protein LOC119349046] [protein_id=XP_037472956.1] [location=complement(join(598175315..598175425,598175512..598175607,598176705..598176865,598178457..598178522,598178909..598178968,598179100..598179127))] [gbkey=CDS]
TraesCS7A03G0958600	2.17098e-125	0.343352	0.31	0.067	4.62687	1.55952e-120	1 - Epidermis	[gene=LOC119334468] [db_xref=GeneID:119334468] [protein=peroxidase 2-like] [protein_id=XP_037462923.1] [location=584545311..584546285] [gbkey=CDS]
TraesCS2D03G0431000	1.58475e-124	0.498147	0.814	0.521	1.56238	1.13841e-119	1 - Epidermis	[gene=LOC119354073] [db_xref=GeneID:119354073] [protein=aquaporin PIP2-1] [protein_id=XP_037476671.1] [location=join(178510820..178511437,178512713..178512853,178512955..178513068)] [gbkey=CDS]
TraesCS3B03G0487400	6.14003e-124	0.376984	0.381	0.104	3.66346	4.41069e-119	1 - Epidermis	[gene=LOC119275681] [db_xref=GeneID:119275681] [protein=expansin-A8-like] [protein_id=XP_037412471.1] [location=complement(join(233088029..233088657,233088783..233088927))] [gbkey=CDS]
TraesCS3B03G1099600	6.33541e-122	0.29056	0.34	0.081	4.19753	4.55104e-117	1 - Epidermis	[gene=LOC119277994] [db_xref=GeneID:119277994] [protein=chitinase CLP-like] [protein_id=XP_037415246.1] [location=complement(704414553..704415803)] [gbkey=CDS]
TraesCS2B03G0880300	9.40468e-122	0.281636	0.334	0.076	4.39474	6.75585e-117	1 - Epidermis	[gene=LOC119364463] [db_xref=GeneID:119364463] [protein=sugar transport protein MST1-like] [protein_id=XP_037485837.1] [location=join(498777038..498777173,498777255..498777574,498781853..498782485,498782569..498783012)] [gbkey=CDS]
TraesCS4A03G1016800	6.11852e-121	0.345986	0.997	0.894	1.11521	4.39524e-116	1 - Epidermis	[gene=LOC119287655] [db_xref=GeneID:119287655] [protein=aquaporin TIP1-1-like] [protein_id=XP_037423134.1] [location=join(644501514..644501646,644502147..644502766)] [gbkey=CDS]
TraesCS2A03G0722800	1.21763e-120	0.301975	0.301	0.064	4.70312	8.74682e-116	1 - Epidermis	[gene=LOC119355025] [db_xref=GeneID:119355025] [protein=nudix hydrolase 13, mitochondrial-like] [protein_id=XP_037477696.1] [location=join(500720485..500720561,500720648..500720735,500720826..500720909,500721642..500722028)] [gbkey=CDS]
TraesCS5D03G1173000	1.30243e-119	0.527254	0.616	0.268	2.29851	9.35602e-115	1 - Epidermis	[gene=LOC119312855] [db_xref=GeneID:119312855] [protein=glycine-rich cell wall structural protein 2-like] [protein_id=XP_037444526.1] [location=complement(709974857..709975741)] [gbkey=CDS]
TraesCS3B03G0971400	1.75469e-119	0.44792	0.636	0.284	2.23944	1.26048e-114	1 - Epidermis	[gene=LOC119281695] [db_xref=GeneID:119281695] [protein=uncharacterized protein LOC119281695] [protein_id=XP_037418054.1] [location=complement(631581735..631581995)] [gbkey=CDS]
TraesCS3B03G1110600	4.56195e-119	0.458399	0.531	0.211	2.51659	3.27708e-114	1 - Epidermis	[gene=LOC119278024] [db_xref=GeneID:119278024] [protein=uncharacterized protein LOC119278024] [protein_id=XP_037415270.1] [location=complement(join(710293564..710293640,710295488..710296031))] [gbkey=CDS]
TraesCS2B03G0995100	4.89985e-119	0.345571	0.967	0.853	1.13365	3.51981e-114	1 - Epidermis	[gene=LOC119364906] [db_xref=GeneID:119364906] [protein=elicitor-responsive protein 3-like] [protein_id=XP_037486374.1] [location=complement(join(568514115..568514174,568514619..568514733,568514993..568515119,568515615..568515680,568515906..568515972))] [gbkey=CDS]
TraesCS7D03G1077100	1.06373e-118	0.497627	0.538	0.208	2.58654	7.6413e-114	1 - Epidermis	[gene=LOC119339830] [db_xref=GeneID:119339830] [protein=agglutinin isolectin 3-like] [protein_id=XP_037467627.1] [location=complement(647140314..647140955)] [gbkey=CDS]
TraesCS7D03G0801800	3.36012e-118	0.416113	0.974	0.782	1.24552	2.41374e-113	1 - Epidermis	[gene=LOC119337190] [db_xref=GeneID:119337190] [protein=probable aquaporin TIP2-2] [protein_id=XP_037465206.1] [location=join(465541930..465542059,465542143..465542390,465542483..465542851)] [gbkey=CDS]
TraesCS3A03G0049400	1.41608e-117	0.345176	0.33	0.08	4.125	1.01724e-112	1 - Epidermis	[gene=LOC119270960] [db_xref=GeneID:119270960] [protein=probable polygalacturonase At1g80170] [protein_id=XP_037408848.1] [location=join(13523174..13523320,13523412..13523543,13523924..13524332,13524414..13524495,13524631..13524739,13524831..13524962,13525102..13525419)] [gbkey=CDS]
TraesCS1B03G0269300	6.1161e-116	0.35585	0.407	0.124	3.28226	4.3935e-111	1 - Epidermis	[gene=LOC119323932] [db_xref=GeneID:119323932] [protein=chitinase 10-like] [protein_id=XP_037453543.1] [location=complement(join(143108846..143109218,143109318..143109838))] [gbkey=CDS]
TraesCS1A03G0888700	2.66753e-115	0.287841	0.298	0.066	4.51515	1.91622e-110	1 - Epidermis	[gene=LOC119349277] [db_xref=GeneID:119349277] [protein=probable polygalacturonase At1g80170] [protein_id=XP_037473199.1] [location=join(635478173..635478319,635478395..635478526,635478621..635479029,635479123..635479204,635479287..635479395,635479505..635479627,635479722..635480024)] [gbkey=CDS]
TraesCS2A03G0038300	4.63975e-115	0.495937	0.658	0.322	2.04348	3.33296e-110	1 - Epidermis	[gene=LOC119352725] [db_xref=GeneID:119352725] [protein=probable apyrase 3] [protein_id=XP_037475204.1] [location=join(9407944..9408183,9408289..9408417,9408540..9408596,9408733..9408825,9408926..9409122,9410499..9410590,9410691..9410905,9410996..9411185,9411322..9411452)] [gbkey=CDS]
TraesCS2D03G0917400	5.03301e-115	0.473683	0.865	0.625	1.384	3.61547e-110	1 - Epidermis	[gene=LOC119365235] [db_xref=GeneID:119365235] [protein=aquaporin PIP1-3/PIP1-4] [protein_id=XP_037486744.1] [location=complement(join(625410205..625410300,625410854..625410994,625411117..625411412,625411518..625411851))] [gbkey=CDS]
TraesCS3D03G0712800	6.59537e-115	0.410665	0.388	0.115	3.37391	4.73778e-110	1 - Epidermis	[gene=LOC119281594] [db_xref=GeneID:119281594] [protein=expansin-A8-like] [protein_id=XP_037417979.1] [location=complement(join(578282140..578282765,578282863..578282986))] [gbkey=CDS]
TraesCS7A03G0452500	7.33117e-115	0.332225	0.292	0.064	4.5625	5.26634e-110	1 - Epidermis	[gene=LOC119327966] [db_xref=GeneID:119327966] [protein=peroxidase 1-like] [protein_id=XP_037456915.1] [location=join(160748330..160748539,160748618..160749388)] [gbkey=CDS]
TraesCS1D03G0534300	7.97017e-115	0.458557	0.903	0.686	1.31633	5.72537e-110	1 - Epidermis	[gene=LOC119275001] [db_xref=GeneID:119275001] [protein=cortical cell-delineating protein-like] [protein_id=XP_037411679.1] [location=complement(385014284..385014718)] [gbkey=CDS]
TraesCS5D03G0067400	1.04857e-114	0.369051	0.917	0.764	1.20026	7.5324e-110	1 - Epidermis	[gene=LOC119298844] [db_xref=GeneID:119298844] [protein=cysteine synthase] [protein_id=XP_037432047.1] [location=complement(join(19925454..19925543,19925808..19925888,19926115..19926174,19926380..19926459,19926844..19926895,19927010..19927147,19927249..19927512,19928597..19928654,19928768..19928877,19928977..19929021))] [gbkey=CDS]
TraesCS4B03G0655900	1.47943e-113	0.488088	0.518	0.207	2.50242	1.06275e-108	1 - Epidermis	[gene=LOC119291157] [db_xref=GeneID:119291157] [protein=glutamine synthetase cytosolic isozyme 1-2] [protein_id=XP_037425769.1] [location=join(510541431..510541504,510541734..510541773,510541870..510541973,510542081..510542129,510542652..510542758,510543049..510543136,510543336..510543464,510543584..510543658,510543745..510544143)] [gbkey=CDS]
TraesCS2B03G0106300	3.83703e-113	0.419773	0.837	0.603	1.38806	2.75633e-108	1 - Epidermis	[gene=LOC119361875] [db_xref=GeneID:119361875] [protein=stress-response A/B barrel domain-containing protein HS1-like] [protein_id=XP_037482932.1] [location=join(24045395..24045543,24046180..24046366)] [gbkey=CDS]
TraesCS7D03G0132500LC	5.80788e-112	0.254501	0.212	0.033	6.42424	4.17209e-107	1 - Epidermis	#N/A
TraesCS3D03G0089800LC	6.63316e-112	0.384352	0.422	0.133	3.17293	4.76493e-107	1 - Epidermis	#N/A
TraesCS3B03G0675200	6.76362e-112	0.347119	0.356	0.099	3.59596	4.85864e-107	1 - Epidermis	[gene=LOC119276361] [db_xref=GeneID:119276361] [protein=carbonic anhydrase, chloroplastic isoform X2] [protein_id=XP_037413307.1] [location=join(433302949..433303104,433303434..433303495,433303625..433303673,433305702..433305818,433305908..433305961,433306148..433306233,433306333..433306438,433306597..433306731)] [gbkey=CDS]
TraesCS3D03G0712500	7.97978e-112	0.418026	0.419	0.134	3.12687	5.73227e-107	1 - Epidermis	[gene=LOC119281594] [db_xref=GeneID:119281594] [protein=expansin-A8-like] [protein_id=XP_037417979.1] [location=complement(join(578282140..578282765,578282863..578282986))] [gbkey=CDS]
TraesCS3D03G0701000	7.29977e-111	0.302422	0.326	0.082	3.97561	5.24379e-106	1 - Epidermis	[gene=LOC119269162] [db_xref=GeneID:119269162] [protein=beta-glucuronosyltransferase GlcAT14A-like] [protein_id=XP_037406832.1] [location=complement(join(555431733..555432394,555432490..555433048))] [gbkey=CDS]
TraesCS3B03G0959100	2.04744e-110	0.325606	0.404	0.123	3.28455	1.47078e-105	1 - Epidermis	[gene=LOC119277469] [db_xref=GeneID:119277469] [protein=protein trichome birefringence-like 28] [protein_id=XP_037414649.1] [location=join(619388507..619389228,619389356..619389527,619389833..619390032,619390174..619390329,619393733..619394123)] [gbkey=CDS]
TraesCS3A03G0325200	5.90639e-110	0.267115	0.302	0.07	4.31429	4.24285e-105	1 - Epidermis	[gene=LOC119267554] [db_xref=GeneID:119267554] [protein=GDSL esterase/lipase At5g45910-like] [protein_id=XP_037404855.1] [location=join(128645900..128646143,128646284..128646499,128646606..128646754,128646859..128647126,128648298..128648302,128649369..128649605)] [gbkey=CDS]
TraesCS5A03G0657700	2.23994e-109	0.365594	0.383	0.112	3.41964	1.60906e-104	1 - Epidermis	[gene=LOC119310838] [db_xref=GeneID:119310838] [protein=beta-glucosidase 30-like] [protein_id=XP_037442357.1] [location=complement(join(463623068..463624070,463625163..463625250,463625373..463625450,463625543..463625618,463625713..463625771,463625957..463626023,463626104..463626286))] [gbkey=CDS]
TraesCS5B03G0043100	2.86137e-109	0.393959	0.877	0.674	1.30119	2.05546e-104	1 - Epidermis	[gene=LOC119307110] [db_xref=GeneID:119307110] [protein=cysteine synthase-like] [protein_id=XP_037439104.1] [location=complement(join(20231173..20231262,20231481..20231561,20231673..20231732,20232051..20232130,20232515..20232566,20232681..20232818,20232919..20233182,20234362..20234419,20234535..20234644,20234748..20234792))] [gbkey=CDS]
TraesCS4B03G0974300	3.32182e-109	0.286144	0.179	0.023	7.78261	2.38623e-104	1 - Epidermis	#N/A
TraesCS2D03G0800100	5.90069e-109	0.331084	0.344	0.092	3.73913	4.23876e-104	1 - Epidermis	[gene=LOC119355594] [db_xref=GeneID:119355594] [protein=uncharacterized protein LOC119355594] [protein_id=XP_037478313.1] [location=join(595003751..595003832,595004892..595005389,595005480..595005997)] [gbkey=CDS]
TraesCS3D03G0543200	1.79415e-107	0.343643	0.342	0.093	3.67742	1.28883e-102	1 - Epidermis	[gene=LOC119268442] [db_xref=GeneID:119268442] [protein=cytochrome P450 72A15-like] [protein_id=XP_037405971.1] [location=join(436279118..436279663,436279882..436280126,436280235..436280619,436280746..436281171)] [gbkey=CDS]
TraesCS1D03G0023500	2.45818e-107	0.318952	0.36	0.101	3.56436	1.76584e-102	1 - Epidermis	[gene=LOC119358115] [db_xref=GeneID:119358115] [protein=enoyl-CoA delta isomerase 2, peroxisomal-like isoform X2] [protein_id=XP_037480716.1] [location=join(8965297..8966021,8966484..8966544)] [gbkey=CDS]
TraesCS2D03G1268900	1.06666e-106	0.494734	0.897	0.65	1.38	7.66235e-102	1 - Epidermis	[gene=LOC119366464] [db_xref=GeneID:119366464] [protein=4-hydroxy-7-methoxy-3-oxo-3,4-dihydro-2H-1,4-benzoxazin-2-yl glucoside beta-D-glucosidase 1b, chloroplastic] [protein_id=XP_037488102.1] [location=complement(join(805444263..805444494,805444614..805444719,805445054..805445156,805445395..805445429,805445539..805445872,805445976..805446234,805446567..805446654,805446747..805446818,805446962..8…
TraesCS3A03G0835800	4.85011e-106	0.265019	0.319	0.08	3.9875	3.48407e-101	1 - Epidermis	[gene=LOC119269470] [db_xref=GeneID:119269470] [protein=protein trichome birefringence-like 28] [protein_id=XP_037407202.1] [location=join(598960404..598961131,598961256..598961427,598961742..598961941,598962100..598962255,598965006..598965390)] [gbkey=CDS]
TraesCS2D03G0799100	1.30018e-105	0.298429	0.345	0.095	3.63158	9.33985e-101	1 - Epidermis	[gene=LOC119355590] [db_xref=GeneID:119355590] [protein=uncharacterized protein LOC119355590] [protein_id=XP_037478311.1] [location=join(594259744..594259813,594259909..594260418,594260508..594261061)] [gbkey=CDS]
TraesCS6B03G1249800	2.00076e-105	0.455315	0.786	0.497	1.58149	1.43724e-100	1 - Epidermis	[gene=LOC119325066] [db_xref=GeneID:119325066] [protein=aquaporin PIP1-5-like] [protein_id=XP_037454716.1] [location=join(709639909..709640550,709640665..709640805,709640921..709641016)] [gbkey=CDS]
TraesCS3A03G0550600	2.982e-105	0.28758	0.353	0.099	3.56566	2.14212e-100	1 - Epidermis	[gene=LOC119268291] [db_xref=GeneID:119268291] [protein=aldehyde dehydrogenase family 2 member C4-like] [protein_id=XP_037405777.1] [location=join(392656436..392656544,392658841..392658983,392659083..392659466,392659555..392659644,392659745..392659918,392660034..392660171,392660294..392660431,392660567..392660628,392660735..392661008)] [gbkey=CDS]
TraesCS3B03G0668500	3.18909e-105	0.348243	0.384	0.12	3.2	2.29088e-100	1 - Epidermis	[gene=LOC119276333] [db_xref=GeneID:119276333] [protein=cytochrome P450 72A15-like] [protein_id=XP_037413269.1] [location=join(429935634..429936179,429936276..429936520,429936622..429937006,429937133..429937558)] [gbkey=CDS]
TraesCS2D03G0264900	7.00398e-105	0.492757	0.609	0.298	2.04362	5.03131e-100	1 - Epidermis	[gene=LOC119362564] [db_xref=GeneID:119362564] [protein=momilactone A synthase-like] [protein_id=XP_037483703.1] [location=complement(join(128593799..128594678,128594780..128594808))] [gbkey=CDS]
TraesCS4A03G0590500	1.72247e-104	0.254402	0.276	0.061	4.52459	1.23734e-99	1 - Epidermis	[gene=LOC119286479] [db_xref=GeneID:119286479] [protein=1-aminocyclopropane-1-carboxylate oxidase-like] [protein_id=XP_037421759.1] [location=complement(join(512942803..512943060,512943260..512943602,512943680..512943918,512944008..512944109))] [gbkey=CDS]
TraesCS3B03G1329900	3.00501e-104	0.25773	0.261	0.055	4.74545	2.15865e-99	1 - Epidermis	[gene=LOC119278600] [db_xref=GeneID:119278600] [protein=glucan endo-1,3-beta-glucosidase GI-like] [protein_id=XP_037415826.1] [location=803125292..803126224] [gbkey=CDS]
TraesCS4A03G0873400	2.67287e-103	0.273672	0.327	0.086	3.80233	1.92005e-98	1 - Epidermis	[gene=LOC119287519] [db_xref=GeneID:119287519] [protein=ammonium transporter 3 member 2] [protein_id=XP_037422967.1] [location=complement(join(628380074..628380555,628381525..628382455))] [gbkey=CDS]
TraesCS4D03G0580300	3.49725e-103	0.308483	0.291	0.071	4.09859	2.51225e-98	1 - Epidermis	[gene=LOC119284976] [db_xref=GeneID:119284976] [protein=glutamine synthetase cytosolic isozyme 1-2-like] [protein_id=XP_037420062.1] [location=complement(join(60772161..60772559,60772660..60772734,60772838..60772966,60773106..60773193,60773543..60773649,60774157..60774205,60774327..60774430,60774535..60774574,60774811..60774884))] [gbkey=CDS]
TraesCS5B03G1313100	4.60267e-103	0.316522	0.292	0.07	4.17143	3.30633e-98	1 - Epidermis	[gene=LOC119306790] [db_xref=GeneID:119306790] [protein=glycine-rich cell wall structural protein 2-like] [protein_id=XP_037438813.1] [location=complement(709933660..709934541)] [gbkey=CDS]
TraesCS3A03G0960100	3.48515e-102	0.338177	0.446	0.16	2.7875	2.50355e-97	1 - Epidermis	[gene=LOC119269981] [db_xref=GeneID:119269981] [protein=chitinase CLP-like] [protein_id=XP_037407821.1] [location=complement(655487502..655488758)] [gbkey=CDS]
TraesCS2A03G0071700	3.52359e-102	0.303156	0.365	0.109	3.34862	2.53117e-97	1 - Epidermis	[gene=LOC119352843] [db_xref=GeneID:119352843] [protein=subtilisin-like protease SBT5.3 isoform X2] [protein_id=XP_037475328.1] [location=complement(join(19100261..19100323,19100442..19100531,19100631..19100716,19100819..19100879,19101004..19101174,19101286..19101432,19102396..19102898,19102972..19103300,19103399..19103644,19103809..19103897,19104234..19104759,19105022..19105121,19105767..1910592…
TraesCS5B03G0035700	9.31212e-102	0.279203	0.313	0.081	3.8642	6.68936e-97	1 - Epidermis	[gene=LOC119307092] [db_xref=GeneID:119307092] [protein=alpha-amylase/trypsin inhibitor-like] [protein_id=XP_037439083.1] [location=16713522..16714232] [gbkey=CDS]
TraesCS6D03G0767200	9.66104e-102	0.301297	0.37	0.108	3.42593	6.94001e-97	1 - Epidermis	[gene=LOC119324136] [db_xref=GeneID:119324136] [protein=pathogenesis-related protein PRMS-like] [protein_id=XP_037453798.1] [location=656841435..656841974] [gbkey=CDS]
TraesCS3D03G0045800	1.93609e-101	0.32854	0.368	0.111	3.31532	1.39079e-96	1 - Epidermis	[gene=LOC119270951] [db_xref=GeneID:119270951] [protein=probable glutathione S-transferase GSTU6] [protein_id=XP_037408844.1] [location=complement(join(12477929..12478435,12493767..12493979))] [gbkey=CDS]
TraesCS4A03G1112200	7.39318e-101	0.252761	0.291	0.07	4.15714	5.31089e-96	1 - Epidermis	[gene=LOC119289860] [db_xref=GeneID:119289860] [protein=uncharacterized protein LOC119289860] [protein_id=XP_037424954.1] [location=complement(join(716664848..716664987,716665095..716665188))] [gbkey=CDS]
TraesCS5B03G1308300	2.36487e-100	0.265498	0.281	0.066	4.25758	1.6988e-95	1 - Epidermis	[gene=LOC119312837] [db_xref=GeneID:119312837] [protein=expansin-A33-like] [protein_id=XP_037444500.1] [location=join(707618490..707618628,707618857..707619485)] [gbkey=CDS]
TraesCS5D03G0978300	2.94704e-100	0.310891	0.251	0.054	4.64815	2.11701e-95	1 - Epidermis	[gene=LOC119312189] [db_xref=GeneID:119312189] [protein=CASP-like protein 1U3] [protein_id=XP_037443820.1] [location=join(632328767..632328957,632329069..632329483)] [gbkey=CDS]
TraesCS1B03G1284700	3.32315e-99	0.420831	0.655	0.344	1.90407	2.38719e-94	1 - Epidermis	[gene=LOC119349904] [db_xref=GeneID:119349904] [protein=DIMBOA UDP-glucosyltransferase BX8-like] [protein_id=XP_037473901.1] [location=join(712605441..712605909,712606007..712606785)] [gbkey=CDS]
TraesCS5B03G1240700	9.56347e-99	0.416147	0.534	0.238	2.2437	6.86992e-94	1 - Epidermis	[gene=LOC119306676] [db_xref=GeneID:119306676] [protein=short-chain dehydrogenase reductase 3b-like] [protein_id=XP_037438735.1] [location=690729518..690730321] [gbkey=CDS]
TraesCS2D03G0778700	1.91873e-98	0.318662	0.474	0.177	2.67797	1.37832e-93	1 - Epidermis	[gene=LOC119364652] [db_xref=GeneID:119364652] [protein=peptide methionine sulfoxide reductase A2-1-like] [protein_id=XP_037486033.1] [location=complement(join(529621778..529622014,529622654..529622962))] [gbkey=CDS]
TraesCS2B03G0544100	2.7275e-98	0.485949	0.631	0.331	1.90634	1.9593e-93	1 - Epidermis	[gene=LOC119363263] [db_xref=GeneID:119363263] [protein=aquaporin PIP2-1-like] [protein_id=XP_037484474.1] [location=join(232437521..232438138,232439591..232439731,232439834..232439947)] [gbkey=CDS]
TraesCS4A03G0134700LC	2.80644e-98	0.364002	0.542	0.235	2.30638	2.01601e-93	1 - Epidermis	#N/A
TraesCS7D03G0022500	6.3074e-98	0.34793	0.476	0.181	2.62983	4.53092e-93	1 - Epidermis	[gene=LOC119288353] [db_xref=GeneID:119288353] [protein=sucrose:sucrose 1-fructosyltransferase-like] [protein_id=XP_037423886.1] [location=complement(join(743539356..743540057,743540978..743541816,743542501..743542509,743542713..743543139))] [gbkey=CDS]
TraesCS7D03G0410800	1.51636e-97	0.334963	0.432	0.153	2.82353	1.08928e-92	1 - Epidermis	[gene=LOC119329151] [db_xref=GeneID:119329151] [protein=ethylene-responsive transcription factor RAP2-13-like] [protein_id=XP_037458056.1] [location=complement(144575324..144576412)] [gbkey=CDS]
TraesCS1B03G0767000	5.13419e-97	0.264732	0.339	0.093	3.64516	3.68814e-92	1 - Epidermis	[gene=LOC119344860] [db_xref=GeneID:119344860] [protein=dirigent protein 1-like] [protein_id=XP_037471060.1] [location=complement(502793750..502794337)] [gbkey=CDS]
TraesCS2B03G0417600	1.15098e-96	0.262996	0.288	0.072	4	8.2681e-92	1 - Epidermis	[gene=LOC119360723] [db_xref=GeneID:119360723] [protein=sinapine esterase-like] [protein_id=XP_037482139.1] [location=join(161585812..161585821,161587774..161588049,161588180..161589066)] [gbkey=CDS]
TraesCS1A03G0502600	1.47266e-95	0.388389	0.928	0.756	1.22751	1.05788e-90	1 - Epidermis	[gene=LOC119272380] [db_xref=GeneID:119272380] [protein=probable glutathione S-transferase GSTU6] [protein_id=XP_037409783.1] [location=complement(join(350361699..350362073,350362185..350362514))] [gbkey=CDS]
TraesCS5D03G0245800	1.88944e-95	0.397633	0.624	0.315	1.98095	1.35728e-90	1 - Epidermis	[gene=LOC119300236] [db_xref=GeneID:119300236] [protein=2-alkenal reductase (NADP(+)-dependent)-like] [protein_id=XP_037433158.1] [location=join(130925468..130925611,130925949..130926035,130931877..130932054,130937622..130937788,130938477..130938559,130938681..130939059)] [gbkey=CDS]
TraesCS2A03G0835500	1.92095e-95	0.352685	0.485	0.2	2.425	1.37991e-90	1 - Epidermis	[gene=LOC119355504] [db_xref=GeneID:119355504] [protein=peptide methionine sulfoxide reductase A2-1] [protein_id=XP_037478211.1] [location=complement(join(581545028..581545264,581546014..581546322))] [gbkey=CDS]
TraesCS3B03G1274600	4.56124e-95	0.320116	0.425	0.149	2.85235	3.27657e-90	1 - Epidermis	[gene=LOC119278470] [db_xref=GeneID:119278470] [protein=chitinase CLP-like] [protein_id=XP_037415716.1] [location=786371952..786373229] [gbkey=CDS]
TraesCS2B03G1322200	3.51945e-94	0.33829	0.503	0.209	2.4067	2.5282e-89	1 - Epidermis	[gene=LOC119365980] [db_xref=GeneID:119365980] [protein=glutamine synthetase leaf isozyme, chloroplastic-like] [protein_id=XP_037487537.1] [location=join(737789134..737789372,737789847..737789886,737790080..737790183,737790296..737790344,737790462..737790568,737790667..737790754,737790868..737790996,737791131..737791205,737791519..737791572,737791645..737791682,737792042..737792201,737792296..737…
TraesCS4B03G1014400	3.6054e-93	0.32044	0.403	0.138	2.92029	2.58994e-88	1 - Epidermis	[gene=LOC119292328] [db_xref=GeneID:119292328] [protein=cytochrome P450 710A1-like] [protein_id=XP_037427073.1] [location=complement(678821954..678823510)] [gbkey=CDS]
TraesCS7B03G0259600	1.27147e-92	0.252382	0.252	0.057	4.42105	9.1336e-88	1 - Epidermis	[gene=LOC119335956] [db_xref=GeneID:119335956] [protein=peroxidase 1-like] [protein_id=XP_037463896.1] [location=complement(join(123589315..123590094,123590188..123590397))] [gbkey=CDS]
TraesCS6B03G1074200	1.73911e-92	0.317468	0.388	0.129	3.00775	1.24929e-87	1 - Epidermis	[gene=LOC119324136] [db_xref=GeneID:119324136] [protein=pathogenesis-related protein PRMS-like] [protein_id=XP_037453798.1] [location=656841435..656841974] [gbkey=CDS]
TraesCS1D03G0584800	5.34705e-92	0.40089	0.726	0.407	1.78378	3.84105e-87	1 - Epidermis	[gene=LOC119341452] [db_xref=GeneID:119341452] [protein=annexin D4-like] [protein_id=XP_037469226.1] [location=complement(join(463307834..463308112,463308199..463308423,463308523..463308926,463309068..463309107))] [gbkey=CDS]
TraesCS2A03G0858000	5.16775e-91	0.274116	0.272	0.068	4	3.71225e-86	1 - Epidermis	[gene=LOC119355588] [db_xref=GeneID:119355588] [protein=uncharacterized protein LOC119355588] [protein_id=XP_037478309.1] [location=join(594244082..594244151,594246436..594246939,594247020..594247585)] [gbkey=CDS]
TraesCS5B03G0465700	6.92826e-91	0.270368	0.332	0.098	3.38776	4.97691e-86	1 - Epidermis	[gene=LOC119308764] [db_xref=GeneID:119308764] [protein=ubiquitin-conjugating enzyme E2 28-like] [protein_id=XP_037440803.1] [location=join(335541768..335541983,335542518..335542748)] [gbkey=CDS]
TraesCS3A03G0771000	2.7986e-90	0.295135	0.232	0.051	4.54902	2.01037e-85	1 - Epidermis	[gene=LOC119272154] [db_xref=GeneID:119272154] [protein=expansin-A8-like] [protein_id=XP_037409610.1] [location=complement(join(564912466..564913091,564913190..564913313))] [gbkey=CDS]
TraesCS5B03G0675400	1.20565e-89	0.307022	0.42	0.154	2.72727	8.66079e-85	1 - Epidermis	[gene=LOC119310790] [db_xref=GeneID:119310790] [protein=fasciclin-like arabinogalactan protein 7] [protein_id=XP_037442307.1] [location=complement(458318082..458318876)] [gbkey=CDS]
TraesCS7D03G0468800	1.5083e-89	0.354553	0.428	0.16	2.675	1.08349e-84	1 - Epidermis	[gene=LOC119339036] [db_xref=GeneID:119339036] [protein=basic blue protein-like] [protein_id=XP_037467119.1] [location=complement(join(144162495..144162703,144162801..144163005))] [gbkey=CDS]
TraesCS2B03G0351000	1.56483e-89	0.427165	0.632	0.357	1.77031	1.1241e-84	1 - Epidermis	[gene=LOC119362564] [db_xref=GeneID:119362564] [protein=momilactone A synthase-like] [protein_id=XP_037483703.1] [location=complement(join(128593799..128594678,128594780..128594808))] [gbkey=CDS]
TraesCS7A03G0490700	1.67171e-89	0.403214	0.643	0.355	1.81127	1.20087e-84	1 - Epidermis	[gene=LOC119329488] [db_xref=GeneID:119329488] [protein=aldehyde dehydrogenase family 2 member B7, mitochondrial-like] [protein_id=XP_037458440.1] [location=join(182502544..182502652,182503804..182503941,182504142..182504284,182504377..182504530,182504631..182504860,182505427..182505516,182505642..182505815,182505923..182506060,182506211..182506348,182506469..182506530,182506619..182506892)] [gbk…
TraesCS3A03G0980000	4.93418e-89	0.405027	0.579	0.291	1.98969	3.54447e-84	1 - Epidermis	[gene=LOC119270062] [db_xref=GeneID:119270062] [protein=selenium-binding protein 1-like] [protein_id=XP_037407926.1] [location=join(663379722..663379884,663380867..663381062,663381135..663381362,663381636..663381867,663381952..663382059,663382153..663382425,663382842..663383126)] [gbkey=CDS]
TraesCS3B03G0885500	4.45867e-88	0.309287	0.277	0.073	3.79452	3.20288e-83	1 - Epidermis	[gene=LOC119281595] [db_xref=GeneID:119281595] [protein=expansin-A8-like] [protein_id=XP_037417980.1] [location=complement(join(578315271..578315896,578315994..578316117))] [gbkey=CDS]
TraesCS1D03G0221500	9.7402e-88	0.297315	0.385	0.132	2.91667	6.99687e-83	1 - Epidermis	[gene=LOC119325513] [db_xref=GeneID:119325513] [protein=glutathione S-transferase 4-like] [protein_id=XP_037455153.1] [location=join(161161296..161161497,161161591..161162060)] [gbkey=CDS]
TraesCS5B03G1313500	1.61608e-87	0.304401	0.349	0.113	3.0885	1.16091e-82	1 - Epidermis	[gene=LOC119306793] [db_xref=GeneID:119306793] [protein=cytochrome P450 87A3-like] [protein_id=XP_037438815.1] [location=complement(join(710000017..710000119,710000214..710000344,710000469..710000575,710000683..710000761,710000910..710000999,710001393..710001644,710001935..710002084,710002191..710002515,710002659..710002885))] [gbkey=CDS]
TraesCS5B03G1085700	1.65673e-87	0.270918	0.217	0.045	4.82222	1.19011e-82	1 - Epidermis	[gene=LOC119312189] [db_xref=GeneID:119312189] [protein=CASP-like protein 1U3] [protein_id=XP_037443820.1] [location=join(632328767..632328957,632329069..632329483)] [gbkey=CDS]
TraesCS7B03G0288200	1.03183e-86	0.36005	0.573	0.273	2.0989	7.41217e-82	1 - Epidermis	[gene=LOC119338487] [db_xref=GeneID:119338487] [protein=probable peroxygenase 5] [protein_id=XP_037466713.1] [location=complement(join(136411802..136411961,136412053..136412178,136412883..136412983,136414447..136414532,136414690..136414827,136414984..136415011))] [gbkey=CDS]
TraesCS3B03G0046200	1.19418e-86	0.360996	0.345	0.111	3.10811	8.57842e-82	1 - Epidermis	[gene=LOC119280498] [db_xref=GeneID:119280498] [protein=probable polygalacturonase At1g80170] [protein_id=XP_037417225.1] [location=complement(join(12767094..12767411,12767539..12767670,12767772..12767880,12768024..12768105,12768191..12768599,12768679..12768810,12768885..12769034))] [gbkey=CDS]
TraesCS5B03G0049000	2.17023e-86	0.376218	0.531	0.246	2.15854	1.55899e-81	1 - Epidermis	[gene=LOC119307121] [db_xref=GeneID:119307121] [protein=glutathione S-transferase 4-like] [protein_id=XP_037439115.1] [location=join(22264935..22265084,22265192..22265240,22265374..22265843)] [gbkey=CDS]
TraesCS6A03G0813100	3.28476e-86	0.309691	0.375	0.13	2.88462	2.35961e-81	1 - Epidermis	[gene=LOC119317898] [db_xref=GeneID:119317898] [protein=GDSL esterase/lipase At3g53100-like] [protein_id=XP_037448296.1] [location=join(558031168..558031447,558031547..558031677,558031918..558032625)] [gbkey=CDS]
TraesCS3D03G0712600	3.41397e-86	0.297455	0.253	0.063	4.01587	2.45243e-81	1 - Epidermis	[gene=LOC119272154] [db_xref=GeneID:119272154] [protein=expansin-A8-like] [protein_id=XP_037409610.1] [location=complement(join(564912466..564913091,564913190..564913313))] [gbkey=CDS]
TraesCS2B03G0891300	3.44277e-86	0.30692	0.385	0.137	2.81022	2.47312e-81	1 - Epidermis	[gene=LOC119364502] [db_xref=GeneID:119364502] [protein=uncharacterized protein LOC119364502] [protein_id=XP_037485879.1] [location=complement(504358804..504358965)] [gbkey=CDS]
TraesCS5A03G0917300	6.29056e-86	0.311923	0.9	0.738	1.21951	4.51882e-81	1 - Epidermis	[gene=LOC119303093] [db_xref=GeneID:119303093] [protein=auxin-responsive protein IAA13-like] [protein_id=XP_037436080.1] [location=complement(join(587404146..587404210,587404293..587404354,587404479..587404581,587404718..587404980,587406074..587406309))] [gbkey=CDS]
TraesCS2B03G1497800	7.49292e-86	0.310627	0.371	0.127	2.92126	5.38254e-81	1 - Epidermis	[gene=LOC119366450] [db_xref=GeneID:119366450] [protein=elicitor-responsive protein 3-like] [protein_id=XP_037488086.1] [location=complement(join(803971359..803971409,803971495..803971612,803971724..803971850,803971949..803972014,803972394..803972460))] [gbkey=CDS]
TraesCS4B03G0570700	2.54491e-85	0.423258	0.596	0.318	1.87421	1.82814e-80	1 - Epidermis	[gene=LOC119290806] [db_xref=GeneID:119290806] [protein=quinone-oxidoreductase QR2-like] [protein_id=XP_037425352.1] [location=join(448205116..448205138,448205224..448205815)] [gbkey=CDS]
TraesCSU03G0330800	9.15279e-84	0.393108	0.341	0.113	3.0177	6.57491e-79	1 - Epidermis	[gene=LOC119345744] [db_xref=GeneID:119345744] [protein=glycine-rich cell wall structural protein 2-like] [protein_id=XP_037471560.1] [location=2560..3156] [gbkey=CDS]
TraesCS4B03G0667300	1.65732e-83	0.270193	0.386	0.136	2.83824	1.19054e-78	1 - Epidermis	[gene=LOC119291208] [db_xref=GeneID:119291208] [protein=GDP-mannose transporter GONST3-like isoform X1] [protein_id=XP_037425817.1] [location=join(520944583..520944612,520945534..520946625)] [gbkey=CDS]
TraesCS4D03G0226500	1.98799e-83	0.317611	0.369	0.129	2.86047	1.42807e-78	1 - Epidermis	[gene=LOC119288995] [db_xref=GeneID:119288995] [protein=basic blue protein-like] [protein_id=XP_037424344.1] [location=complement(join(485125991..485126196,485126290..485126503))] [gbkey=CDS]
TraesCS2A03G0801500	2.9903e-83	0.256485	0.304	0.089	3.41573	2.14808e-78	1 - Epidermis	[gene=LOC119355359] [db_xref=GeneID:119355359] [protein=galactose mutarotase-like] [protein_id=XP_037478047.1] [location=join(559049620..559049800,559049908..559049957,559050299..559050422,559050498..559050605,559050865..559051487)] [gbkey=CDS]
TraesCS2B03G0737400	3.85183e-83	0.276203	0.985	0.902	1.09202	2.76696e-78	1 - Epidermis	[gene=LOC119363931] [db_xref=GeneID:119363931] [protein=uclacyanin 1-like] [protein_id=XP_037485202.1] [location=complement(join(407331831..407332255,407332349..407332520))] [gbkey=CDS]
TraesCS1D03G0485700	5.76906e-83	0.345592	0.952	0.748	1.27273	4.1442e-78	1 - Epidermis	[gene=LOC119335894] [db_xref=GeneID:119335894] [protein=probable glutathione S-transferase GSTU6] [protein_id=XP_037463841.1] [location=complement(join(368922825..368923208,368923316..368923645))] [gbkey=CDS]
TraesCS7B03G0303900	7.39094e-83	0.354956	0.805	0.579	1.39033	5.30928e-78	1 - Epidermis	[gene=LOC119337792] [db_xref=GeneID:119337792] [protein=aldehyde dehydrogenase family 2 member B7, mitochondrial-like] [protein_id=XP_037465877.1] [location=join(147442062..147442179,147443381..147443518,147443728..147443870,147443967..147444120,147444221..147444450,147445018..147445107,147445233..147445406,147445515..147445652,147445805..147445942,147446063..147446124,147446221..147446494)] [gbk…
TraesCS3D03G0235700	4.27959e-82	0.376691	0.594	0.303	1.9604	3.07424e-77	1 - Epidermis	[gene=LOC119267247] [db_xref=GeneID:119267247] [protein=probable WRKY transcription factor 72] [protein_id=XP_037404501.1] [location=complement(join(76639286..76640041,76640164..76640745,76640937..76641008,76641195..76641257))] [gbkey=CDS]
TraesCS5D03G1172700	8.89651e-82	0.267783	0.248	0.062	4	6.39081e-77	1 - Epidermis	[gene=LOC119306790] [db_xref=GeneID:119306790] [protein=glycine-rich cell wall structural protein 2-like] [protein_id=XP_037438813.1] [location=complement(709933660..709934541)] [gbkey=CDS]
TraesCS6A03G0892900	9.04042e-82	0.275962	0.336	0.108	3.11111	6.49419e-77	1 - Epidermis	[gene=LOC119318212] [db_xref=GeneID:119318212] [protein=pathogenesis-related protein PRMS-like] [protein_id=XP_037448633.1] [location=591115879..591116418] [gbkey=CDS]
TraesCS5D03G0102800	2.41844e-81	0.312368	0.379	0.139	2.72662	1.73728e-76	1 - Epidermis	[gene=LOC119307216] [db_xref=GeneID:119307216] [protein=cation/H(+) antiporter 19-like] [protein_id=XP_037439206.1] [location=join(38679344..38679547,38682542..38684770)] [gbkey=CDS]
TraesCS4A03G0204100	2.52181e-81	0.329791	0.92	0.758	1.21372	1.81154e-76	1 - Epidermis	[gene=LOC119285291] [db_xref=GeneID:119285291] [protein=quinone-oxidoreductase QR2-like] [protein_id=XP_037420424.1] [location=complement(join(112045363..112045954,112046031..112046053))] [gbkey=CDS]
TraesCS4A03G0833600	2.9437e-81	0.263363	0.263	0.07	3.75714	2.1146e-76	1 - Epidermis	[gene=LOC119287413] [db_xref=GeneID:119287413] [protein=expansin-A33-like] [protein_id=XP_037422846.1] [location=join(618817939..618818077,618818292..618818920)] [gbkey=CDS]
TraesCS2D03G0609300	8.69961e-81	0.360262	0.794	0.513	1.54776	6.24937e-76	1 - Epidermis	[gene=LOC119354696] [db_xref=GeneID:119354696] [protein=sugar transport protein MST3] [protein_id=XP_037477337.1] [location=complement(join(401888391..401889488,401891037..401891359,401891450..401891582))] [gbkey=CDS]
TraesCS5B03G0966100	1.7887e-80	0.3238	0.846	0.657	1.28767	1.28491e-75	1 - Epidermis	[gene=LOC119311770] [db_xref=GeneID:119311770] [protein=auxin-responsive protein IAA13-like] [protein_id=XP_037443368.1] [location=complement(join(582254164..582254201,582254283..582254344,582254469..582254571,582254701..582254963,582256090..582256328))] [gbkey=CDS]
TraesCS2B03G0421300	3.81235e-80	0.276147	0.322	0.103	3.12621	2.7386e-75	1 - Epidermis	[gene=LOC119362787] [db_xref=GeneID:119362787] [protein=berberine bridge enzyme-like 27] [protein_id=XP_037483947.1] [location=164440699..164442288] [gbkey=CDS]
TraesCS7B03G0299900	5.33306e-80	0.313362	0.372	0.136	2.73529	3.831e-75	1 - Epidermis	[gene=LOC119339036] [db_xref=GeneID:119339036] [protein=basic blue protein-like] [protein_id=XP_037467119.1] [location=complement(join(144162495..144162703,144162801..144163005))] [gbkey=CDS]
TraesCS2D03G0217100	6.40355e-80	0.266475	0.363	0.124	2.92742	4.59999e-75	1 - Epidermis	[gene=LOC119353255] [db_xref=GeneID:119353255] [protein=protein PYRICULARIA ORYZAE RESISTANCE 21-like] [protein_id=XP_037475748.1] [location=complement(join(63363414..63364249,63364369..63364450,63364588..63364599))] [gbkey=CDS]
TraesCS2D03G0611000	1.00982e-79	0.253281	0.993	0.919	1.08052	7.25405e-75	1 - Epidermis	[gene=LOC119354690] [db_xref=GeneID:119354690] [protein=uclacyanin 1-like] [protein_id=XP_037477331.1] [location=join(400981593..400981764,400981864..400982288)] [gbkey=CDS]
TraesCS4B03G0252400	4.10658e-79	0.296017	0.938	0.853	1.09965	2.94996e-74	1 - Epidermis	[gene=LOC119295392] [db_xref=GeneID:119295392] [protein=V-type proton ATPase 16 kDa proteolipid subunit] [protein_id=XP_037429709.1] [location=join(122883285..122883363,122883615..122883900,122884952..122885084)] [gbkey=CDS]
TraesCS4B03G0951400	4.80572e-79	0.368196	0.306	0.097	3.15464	3.45219e-74	1 - Epidermis	[gene=LOC119294269] [db_xref=GeneID:119294269] [protein=hydrophobic seed protein-like] [protein_id=XP_037428381.1] [location=complement(666440101..666440505)] [gbkey=CDS]
TraesCS2D03G0039600	5.37982e-79	0.404691	0.533	0.261	2.04215	3.86459e-74	1 - Epidermis	[gene=LOC119352725] [db_xref=GeneID:119352725] [protein=probable apyrase 3] [protein_id=XP_037475204.1] [location=join(9407944..9408183,9408289..9408417,9408540..9408596,9408733..9408825,9408926..9409122,9410499..9410590,9410691..9410905,9410996..9411185,9411322..9411452)] [gbkey=CDS]
TraesCS2A03G0979000	2.47941e-78	0.455638	0.591	0.319	1.85266	1.78108e-73	1 - Epidermis	[gene=LOC119356092] [db_xref=GeneID:119356092] [protein=aquaporin PIP1-3/PIP1-4-like] [protein_id=XP_037478890.1] [location=complement(join(667092760..667092855,667093347..667093487,667093583..667093878,667093964..667094297))] [gbkey=CDS]
TraesCS3A03G0449000	4.17758e-78	0.392332	0.474	0.215	2.20465	3.00097e-73	1 - Epidermis	[gene=LOC119267983] [db_xref=GeneID:119267983] [protein=expansin-A11-like] [protein_id=XP_037405355.1] [location=join(233500998..233501124,233501229..233501538,233501634..233501937)] [gbkey=CDS]
TraesCS5B03G1313200	1.90223e-77	0.307711	0.372	0.133	2.79699	1.36647e-72	1 - Epidermis	[gene=LOC119306792] [db_xref=GeneID:119306792] [protein=putative glycine-rich cell wall structural protein 1] [protein_id=XP_037438814.1] [location=complement(709966235..709967116)] [gbkey=CDS]
TraesCS7A03G0546800	2.08199e-77	0.300068	0.519	0.238	2.18067	1.49559e-72	1 - Epidermis	[gene=LOC119329694] [db_xref=GeneID:119329694] [protein=beta-1,2-xylosyltransferease XAX1-like] [protein_id=XP_037458664.1] [location=complement(join(217822030..217823234,217823519..217823755,217823858..217824053))] [gbkey=CDS]
TraesCS4D03G0840100	8.43441e-77	0.398685	0.458	0.197	2.32487	6.05886e-72	1 - Epidermis	#N/A
TraesCS2B03G0990200	4.83033e-76	0.276188	0.404	0.158	2.55696	3.46987e-71	1 - Epidermis	[gene=LOC119364891] [db_xref=GeneID:119364891] [protein=probable ascorbate-specific transmembrane electron transporter 2] [protein_id=XP_037486356.1] [location=join(566006147..566006296,566006948..566006996,566007123..566007325,566007409..566007723)] [gbkey=CDS]
TraesCS4A03G1222600	2.45856e-75	0.327365	0.504	0.234	2.15385	1.76611e-70	1 - Epidermis	[gene=LOC119288353] [db_xref=GeneID:119288353] [protein=sucrose:sucrose 1-fructosyltransferase-like] [protein_id=XP_037423886.1] [location=complement(join(743539356..743540057,743540978..743541816,743542501..743542509,743542713..743543139))] [gbkey=CDS]
TraesCS2A03G0130000	9.44208e-75	0.443639	0.453	0.208	2.17788	6.78272e-70	1 - Epidermis	[gene=LOC119353002] [db_xref=GeneID:119353002] [protein=probable aquaporin PIP2-6] [protein_id=XP_037475480.1] [location=complement(join(37217210..37217329,37217477..37218211))] [gbkey=CDS]
TraesCS5A03G1035600	1.92583e-74	0.251185	0.236	0.062	3.80645	1.38342e-69	1 - Epidermis	[gene=LOC119303531] [db_xref=GeneID:119303531] [protein=CASP-like protein 1U3] [protein_id=XP_037436558.1] [location=join(626618360..626618550,626618662..626619070)] [gbkey=CDS]
TraesCS2D03G1133500	3.42684e-74	0.32494	0.399	0.161	2.47826	2.46167e-69	1 - Epidermis	[gene=LOC119366039] [db_xref=GeneID:119366039] [protein=endonuclease 4-like] [protein_id=XP_037487595.1] [location=complement(join(746684511..746684629,746684731..746684801,746684904..746684971,746685074..746685166,746685311..746685450,746685552..746685644,746686408..746686579,746686677..746686787))] [gbkey=CDS]
TraesCS7A03G0020800	5.57796e-74	0.31938	0.449	0.194	2.31443	4.00693e-69	1 - Epidermis	[gene=LOC119330568] [db_xref=GeneID:119330568] [protein=sucrose:sucrose 1-fructosyltransferase-like] [protein_id=XP_037459576.1] [location=join(3621976..3622399,3622596..3622604,3623216..3624054,3625251..3625952)] [gbkey=CDS]
TraesCS3D03G0099800	7.73757e-74	0.342354	0.528	0.262	2.01527	5.55828e-69	1 - Epidermis	[gene=LOC119274607] [db_xref=GeneID:119274607] [protein=UDP-glycosyltransferase 88B1-like] [protein_id=XP_037411218.1] [location=47693952..47695367] [gbkey=CDS]
TraesCS1B03G0220100	7.88485e-74	0.282504	0.337	0.118	2.85593	5.66408e-69	1 - Epidermis	[gene=LOC119302193] [db_xref=GeneID:119302193] [protein=uncharacterized protein At4g08330, chloroplastic-like] [protein_id=XP_037435125.1] [location=join(107888112..107888182,107888302..107888695)] [gbkey=CDS]
TraesCS4D03G0216200	7.89805e-74	0.27804	0.952	0.871	1.093	5.67356e-69	1 - Epidermis	[gene=LOC119295392] [db_xref=GeneID:119295392] [protein=V-type proton ATPase 16 kDa proteolipid subunit] [protein_id=XP_037429709.1] [location=join(122883285..122883363,122883615..122883900,122884952..122885084)] [gbkey=CDS]
TraesCS2D03G0838700	1.00198e-73	0.338476	0.536	0.275	1.94909	7.19775e-69	1 - Epidermis	[gene=LOC119364891] [db_xref=GeneID:119364891] [protein=probable ascorbate-specific transmembrane electron transporter 2] [protein_id=XP_037486356.1] [location=join(566006147..566006296,566006948..566006996,566007123..566007325,566007409..566007723)] [gbkey=CDS]
TraesCS2D03G0343400	1.0299e-73	0.355307	0.475	0.216	2.19907	7.39826e-69	1 - Epidermis	[gene=LOC119353703] [db_xref=GeneID:119353703] [protein=ribonuclease 1-like] [protein_id=XP_037476251.1] [location=complement(join(112962875..112963504,112963664..112963759))] [gbkey=CDS]
TraesCS6D03G0283500	3.47696e-73	0.293783	0.965	0.846	1.14066	2.49767e-68	1 - Epidermis	[gene=LOC119325919] [db_xref=GeneID:119325919] [protein=probable glutathione S-transferase GSTU6] [protein_id=XP_037455540.1] [location=complement(join(191845312..191845680,191845780..191846103))] [gbkey=CDS]
TraesCS2B03G1355200	4.72298e-73	0.313184	0.876	0.683	1.28258	3.39275e-68	1 - Epidermis	[gene=LOC119366067] [db_xref=GeneID:119366067] [protein=oryzain alpha chain-like] [protein_id=XP_037487628.1] [location=join(751465038..751465497,751466608..751466843,751466935..751467075,751467784..751468233,751468365..751468469)] [gbkey=CDS]
TraesCS6D03G0566400	7.2039e-73	0.388802	0.569	0.303	1.87789	5.17492e-68	1 - Epidermis	[gene=LOC119317360] [db_xref=GeneID:119317360] [protein=expansin-B11-like] [protein_id=XP_037447696.1] [location=join(474589609..474589846,474589952..474590064,474590156..474590349,474590462..474590786)] [gbkey=CDS]
TraesCS1A03G0554500	1.60288e-72	0.400101	0.725	0.476	1.52311	1.15143e-67	1 - Epidermis	[gene=LOC119275001] [db_xref=GeneID:119275001] [protein=cortical cell-delineating protein-like] [protein_id=XP_037411679.1] [location=complement(385014284..385014718)] [gbkey=CDS]
TraesCS1A03G0043600	4.51719e-72	0.250441	0.951	0.85	1.11882	3.24492e-67	1 - Epidermis	[gene=LOC119358603] [db_xref=GeneID:119358603] [protein=V-type proton ATPase 16 kDa proteolipid subunit-like] [protein_id=XP_037480975.1] [location=complement(join(11724585..11724717,11726208..11726493,11726574..11726652))] [gbkey=CDS]
TraesCS3D03G0817100	5.86007e-72	0.365657	0.674	0.419	1.60859	4.20958e-67	1 - Epidermis	[gene=LOC119269690] [db_xref=GeneID:119269690] [protein=probable glutathione S-transferase GSTU1] [protein_id=XP_037407484.1] [location=625540610..625541287] [gbkey=CDS]
TraesCS7B03G0363600	8.85322e-72	0.282249	0.458	0.2	2.29	6.35971e-67	1 - Epidermis	[gene=LOC119337521] [db_xref=GeneID:119337521] [protein=beta-1,2-xylosyltransferease XAX1-like] [protein_id=XP_037465581.1] [location=join(188691800..188691995,188692091..188692330,188692643..188693847)] [gbkey=CDS]
TraesCS3B03G0728400	2.73109e-71	0.371629	0.412	0.176	2.34091	1.96188e-66	1 - Epidermis	[gene=LOC119276587] [db_xref=GeneID:119276587] [protein=oxalate oxidase 1-like] [protein_id=XP_037413592.1] [location=470672305..470672979] [gbkey=CDS]
TraesCS6D03G0036800	9.10996e-71	0.284637	0.23	0.062	3.70968	6.54414e-66	1 - Epidermis	#N/A
TraesCS5B03G1381800	9.99478e-70	0.356215	0.546	0.288	1.89583	7.17975e-65	1 - Epidermis	[gene=LOC119313073] [db_xref=GeneID:119313073] [protein=ABC transporter G family member 48-like] [protein_id=XP_037444791.1] [location=join(725911078..725911608,725912433..725912515,725912649..725912733,725912891..725913181,725913286..725913376,725913563..725914463,725914540..725914700,725914808..725914911,725915131..725915296,725915402..725915470,725915571..725915683,725915816..725916148,7259162…
TraesCS1D03G0216800	4.32947e-69	0.348593	0.598	0.334	1.79042	3.11008e-64	1 - Epidermis	[gene=LOC119325249] [db_xref=GeneID:119325249] [protein=endo-1,3;1,4-beta-D-glucanase-like] [protein_id=XP_037454888.1] [location=complement(join(158725555..158725692,158725944..158726044,158726124..158726213,158726379..158726469,158726558..158726675,158726944..158726965,158727064..158727292))] [gbkey=CDS]
TraesCS3B03G0309700	2.18641e-68	0.352483	0.659	0.396	1.66414	1.57061e-63	1 - Epidermis	[gene=LOC119275107] [db_xref=GeneID:119275107] [protein=probable WRKY transcription factor 72] [protein_id=XP_037411797.1] [location=complement(join(125119969..125120724,125120848..125121429,125121643..125121714,125121895..125121957))] [gbkey=CDS]
TraesCS6B03G1026100	2.62033e-68	0.260931	0.41	0.173	2.36994	1.88232e-63	1 - Epidermis	[gene=LOC119322686] [db_xref=GeneID:119322686] [protein=peptide methionine sulfoxide reductase B5] [protein_id=XP_037452068.1] [location=complement(join(637312717..637312869,637312982..637313138,637315067..637315161))] [gbkey=CDS]
TraesCS7D03G1239500	3.44934e-68	0.251459	0.251	0.073	3.43836	2.47783e-63	1 - Epidermis	[gene=LOC119292967] [db_xref=GeneID:119292967] [protein=dirigent protein 21-like] [protein_id=XP_037427496.1] [location=join(649688301..649688671,649688775..649688967,649689344..649689349)] [gbkey=CDS]
TraesCS6D03G0018400	2.02378e-66	0.345796	0.588	0.329	1.78723	1.45378e-61	1 - Epidermis	[gene=LOC119326793] [db_xref=GeneID:119326793] [protein=thiosulfate sulfurtransferase 16, chloroplastic-like] [protein_id=XP_037456295.1] [location=complement(join(6510208..6510303,6510393..6510707))] [gbkey=CDS]
TraesCS5D03G1118400	3.08474e-66	0.351119	0.546	0.298	1.83221	2.21593e-61	1 - Epidermis	[gene=LOC119306676] [db_xref=GeneID:119306676] [protein=short-chain dehydrogenase reductase 3b-like] [protein_id=XP_037438735.1] [location=690729518..690730321] [gbkey=CDS]
TraesCS7A03G1149100	1.16164e-65	0.410241	0.559	0.31	1.80323	8.34461e-61	1 - Epidermis	[gene=LOC119331601] [db_xref=GeneID:119331601] [protein=peroxidase 2-like] [protein_id=XP_037460660.1] [location=join(678314529..678314750,678314870..678315688)] [gbkey=CDS]
TraesCS3D03G1017600LC	1.63827e-65	0.253845	0.241	0.071	3.39437	1.17685e-60	1 - Epidermis	#N/A
TraesCS6A03G0675400	1.96585e-65	0.401656	0.66	0.44	1.5	1.41217e-60	1 - Epidermis	[gene=LOC119317360] [db_xref=GeneID:119317360] [protein=expansin-B11-like] [protein_id=XP_037447696.1] [location=join(474589609..474589846,474589952..474590064,474590156..474590349,474590462..474590786)] [gbkey=CDS]
TraesCSU03G0085400	4.12263e-65	0.335641	0.566	0.308	1.83766	2.96149e-60	1 - Epidermis	[gene=LOC119325919] [db_xref=GeneID:119325919] [protein=probable glutathione S-transferase GSTU6] [protein_id=XP_037455540.1] [location=complement(join(191845312..191845680,191845780..191846103))] [gbkey=CDS]
TraesCS6B03G1029200	2.80314e-64	0.275309	0.429	0.193	2.2228	2.01363e-59	1 - Epidermis	[gene=LOC119322935] [db_xref=GeneID:119322935] [protein=ferredoxin--nitrite reductase, chloroplastic] [protein_id=XP_037452375.1] [location=join(638763071..638763482,638764417..638764771,638764873..638765161,638765261..638765998)] [gbkey=CDS]
TraesCS6B03G1206600	8.73204e-64	0.302476	0.543	0.297	1.82828	6.27266e-59	1 - Epidermis	[gene=LOC119324568] [db_xref=GeneID:119324568] [protein=acetyl-coenzyme A synthetase, chloroplastic/glyoxysomal-like] [protein_id=XP_037454247.1] [location=complement(join(699214132..699214317,699214730..699214828,699214951..699215041,699215152..699215208,699215320..699215495,699215576..699215644,699215743..699215821,699215912..699215988,699216756..699216869,699217160..699217250,699217365..699217…
TraesCS6B03G0995200	9.04679e-62	0.356371	0.647	0.411	1.57421	6.49876e-57	1 - Epidermis	[gene=LOC119324531] [db_xref=GeneID:119324531] [protein=uncharacterized protein LOC119324531] [protein_id=XP_037454212.1] [location=621710698..621710997] [gbkey=CDS]
TraesCS4A03G0126900	9.95258e-62	0.269016	0.29	0.103	2.81553	7.14944e-57	1 - Epidermis	[gene=LOC119284976] [db_xref=GeneID:119284976] [protein=glutamine synthetase cytosolic isozyme 1-2-like] [protein_id=XP_037420062.1] [location=complement(join(60772161..60772559,60772660..60772734,60772838..60772966,60773106..60773193,60773543..60773649,60774157..60774205,60774327..60774430,60774535..60774574,60774811..60774884))] [gbkey=CDS]
TraesCS7D03G0524700	1.32035e-61	0.267343	0.443	0.205	2.16098	9.48475e-57	1 - Epidermis	[gene=LOC119337521] [db_xref=GeneID:119337521] [protein=beta-1,2-xylosyltransferease XAX1-like] [protein_id=XP_037465581.1] [location=join(188691800..188691995,188692091..188692330,188692643..188693847)] [gbkey=CDS]
TraesCS5D03G0904700	2.91126e-61	0.258806	0.974	0.849	1.14723	2.0913e-56	1 - Epidermis	[gene=LOC119311898] [db_xref=GeneID:119311898] [protein=cytochrome P450 81Q32-like] [protein_id=XP_037443512.1] [location=join(596209433..596210368,596210712..596211326)] [gbkey=CDS]
TraesCS7A03G0293700	3.42086e-61	0.28905	0.502	0.265	1.89434	2.45738e-56	1 - Epidermis	[gene=LOC119330213] [db_xref=GeneID:119330213] [protein=protein disulfide isomerase-like 1-5] [protein_id=XP_037459228.1] [location=join(84052467..84052951,84053031..84053160,84053293..84053458,84053715..84053833,84054016..84054096,84054195..84054281,84054441..84054512,84054590..84054658,84054909..84054986,84055115..84055249,84056216..84056269,84056360..84056509)] [gbkey=CDS]
TraesCS5D03G0876900	9.82683e-61	0.264347	0.834	0.696	1.19828	7.05911e-56	1 - Epidermis	[gene=LOC119303093] [db_xref=GeneID:119303093] [protein=auxin-responsive protein IAA13-like] [protein_id=XP_037436080.1] [location=complement(join(587404146..587404210,587404293..587404354,587404479..587404581,587404718..587404980,587406074..587406309))] [gbkey=CDS]
TraesCS6D03G0664000	2.02376e-60	0.313852	0.613	0.382	1.60471	1.45377e-55	1 - Epidermis	[gene=LOC119317803] [db_xref=GeneID:119317803] [protein=dihydropyrimidine dehydrogenase (NADP(+)), chloroplastic-like] [protein_id=XP_037448195.1] [location=complement(join(543561471..543561627,543562426..543562535,543562727..543562910,543562992..543563104,543563976..543564146,543564239..543564502,543567180..543567428))] [gbkey=CDS]
TraesCS1A03G0037600	6.11915e-60	0.265758	0.357	0.148	2.41216	4.39569e-55	1 - Epidermis	[gene=LOC119358353] [db_xref=GeneID:119358353] [protein=putative 12-oxophytodienoate reductase 5] [protein_id=XP_037480835.1] [location=join(9962564..9962622,9962732..9963177,9963556..9964139)] [gbkey=CDS]
TraesCS3A03G0889400	8.87874e-60	0.256891	0.305	0.115	2.65217	6.37804e-55	1 - Epidermis	[gene=LOC119269690] [db_xref=GeneID:119269690] [protein=probable glutathione S-transferase GSTU1] [protein_id=XP_037407484.1] [location=625540610..625541287] [gbkey=CDS]
TraesCS1D03G0257100	9.18545e-60	0.28566	0.513	0.273	1.87912	6.59837e-55	1 - Epidermis	[gene=LOC119327396] [db_xref=GeneID:119327396] [protein=GDSL esterase/lipase LIP-4-like] [protein_id=XP_037456403.1] [location=complement(join(186363536..186363786,186363934..186364198,186364283..186364437,186364571..186364756,186366608..186367061))] [gbkey=CDS]
TraesCS2A03G0941300	7.94875e-59	0.300699	0.554	0.312	1.77564	5.70998e-54	1 - Epidermis	[gene=LOC119355942] [db_xref=GeneID:119355942] [protein=glutamate dehydrogenase 2, mitochondrial] [protein_id=XP_037478739.1] [location=join(642770322..642770429,642770520..642770633,642772679..642772900,642772990..642773064,642773159..642773275,642773429..642773679,642773983..642774058,642774177..642774263,642774358..642774543)] [gbkey=CDS]
TraesCS1B03G0337900	4.60749e-58	0.282972	0.852	0.675	1.26222	3.30979e-53	1 - Epidermis	[gene=LOC119327256] [db_xref=GeneID:119327256] [protein=universal stress protein PHOS34-like] [protein_id=XP_037456343.1] [location=complement(join(184463913..184464000,184464104..184464222,184464310..184464419,184465293..184465476))] [gbkey=CDS]
TraesCS2D03G0328500	9.75277e-58	0.311105	0.894	0.741	1.20648	7.0059e-53	1 - Epidermis	[gene=LOC119353665] [db_xref=GeneID:119353665] [protein=hydrophobic protein LTI6A] [protein_id=XP_037476213.1] [location=complement(join(108953629..108953712,108953806..108953895))] [gbkey=CDS]
TraesCS6D03G0480400	1.78493e-57	0.256615	0.328	0.132	2.48485	1.2822e-52	1 - Epidermis	[gene=LOC119326331] [db_xref=GeneID:119326331] [protein=probable high-affinity nitrate transporter-activating protein 2.2] [protein_id=XP_037455904.1] [location=complement(join(422778623..422779080,422779339..422779477))] [gbkey=CDS]
TraesCS3B03G0053700	4.69619e-57	0.268166	0.433	0.207	2.09179	3.3735e-52	1 - Epidermis	[gene=LOC119274403] [db_xref=GeneID:119274403] [protein=beta-1,2-xylosyltransferase XYXT1-like] [protein_id=XP_037410993.1] [location=complement(join(14203294..14204510,14204721..14204843,14204944..14205036,14205390..14205537))] [gbkey=CDS]
TraesCS6B03G0932100	7.12981e-57	0.30207	0.697	0.476	1.46429	5.1217e-52	1 - Epidermis	[gene=LOC119322547] [db_xref=GeneID:119322547] [protein=dihydropyrimidine dehydrogenase (NADP(+)), chloroplastic-like] [protein_id=XP_037451928.1] [location=complement(join(578268084..578268240,578269016..578269125,578269316..578269502,578269583..578269695,578270563..578270733,578270825..578271088,578272866..578273126))] [gbkey=CDS]
TraesCS4B03G0647100	8.95639e-57	0.350894	0.639	0.41	1.55854	6.43382e-52	1 - Epidermis	[gene=LOC119293797] [db_xref=GeneID:119293797] [protein=non-symbiotic hemoglobin] [protein_id=XP_037428052.1] [location=join(505901035..505901150,505901246..505901360,505901461..505901577,505901697..505901837)] [gbkey=CDS]
TraesCS2D03G0795800	7.52246e-56	0.26691	0.393	0.18	2.18333	5.40376e-51	1 - Epidermis	[gene=LOC119364738] [db_xref=GeneID:119364738] [protein=probable calcium-binding protein CML22] [protein_id=XP_037486148.1] [location=complement(541699436..541700080)] [gbkey=CDS]
TraesCS1D03G0156400	3.30478e-55	0.275025	0.383	0.176	2.17614	2.37399e-50	1 - Epidermis	[gene=LOC119363064] [db_xref=GeneID:119363064] [protein=uncharacterized protein At4g08330, chloroplastic-like] [protein_id=XP_037484267.1] [location=complement(join(60945697..60946093,60946204..60946274))] [gbkey=CDS]
TraesCS6B03G0025400	4.10982e-55	0.300989	0.761	0.557	1.36625	2.95229e-50	1 - Epidermis	[gene=LOC119326793] [db_xref=GeneID:119326793] [protein=thiosulfate sulfurtransferase 16, chloroplastic-like] [protein_id=XP_037456295.1] [location=complement(join(6510208..6510303,6510393..6510707))] [gbkey=CDS]
TraesCS3D03G0416300	9.21264e-55	0.322444	0.394	0.185	2.12973	6.6179e-50	1 - Epidermis	[gene=LOC119275846] [db_xref=GeneID:119275846] [protein=expansin-A11-like] [protein_id=XP_037412670.1] [location=join(262546304..262546430,262546535..262546844,262546930..262547233)] [gbkey=CDS]
TraesCS2B03G1500200	9.56289e-55	0.284648	0.96	0.799	1.2015	6.8695e-50	1 - Epidermis	[gene=LOC119366462] [db_xref=GeneID:119366462] [protein=4-hydroxy-7-methoxy-3-oxo-3,4-dihydro-2H-1,4-benzoxazin-2-yl glucoside beta-D-glucosidase 1b, chloroplastic] [protein_id=XP_037488099.1] [location=complement(join(805147782..805148013,805148133..805148238,805148574..805148676,805148915..805148949,805149059..805149392,805149496..805149754,805150088..805150175,805150268..805150339,805150483..8…
TraesCS2A03G0854100	1.44923e-54	0.259754	0.375	0.169	2.21893	1.04105e-49	1 - Epidermis	[gene=LOC119355571] [db_xref=GeneID:119355571] [protein=probable calcium-binding protein CML22] [protein_id=XP_037478290.1] [location=complement(591366079..591366726)] [gbkey=CDS]
TraesCS4A03G0192700	3.26719e-54	0.277657	0.522	0.289	1.80623	2.34699e-49	1 - Epidermis	[gene=LOC119285243] [db_xref=GeneID:119285243] [protein=probable mannose-1-phosphate guanylyltransferase 1] [protein_id=XP_037420381.1] [location=complement(join(102819908..102820579,102820693..102820932,102821024..102821086,102821469..102821579))] [gbkey=CDS]
TraesCS6D03G0708600	3.01014e-53	0.28164	0.865	0.695	1.2446	2.16233e-48	1 - Epidermis	[gene=LOC119318007] [db_xref=GeneID:119318007] [protein=uncharacterized protein LOC119318007] [protein_id=XP_037448410.1] [location=567961806..567962105] [gbkey=CDS]
TraesCS3A03G0635100	1.27826e-52	0.311664	0.867	0.709	1.22285	9.18241e-48	1 - Epidermis	[gene=LOC119268632] [db_xref=GeneID:119268632] [protein=fasciclin-like arabinogalactan protein 11] [protein_id=XP_037406196.1] [location=474829643..474830380] [gbkey=CDS]
TraesCS6D03G0869100	2.93645e-52	0.274371	0.535	0.314	1.70382	2.1094e-47	1 - Epidermis	[gene=LOC119324568] [db_xref=GeneID:119324568] [protein=acetyl-coenzyme A synthetase, chloroplastic/glyoxysomal-like] [protein_id=XP_037454247.1] [location=complement(join(699214132..699214317,699214730..699214828,699214951..699215041,699215152..699215208,699215320..699215495,699215576..699215644,699215743..699215821,699215912..699215988,699216756..699216869,699217160..699217250,699217365..699217…
TraesCS6B03G0995400	3.70935e-52	0.260243	0.928	0.775	1.19742	2.66461e-47	1 - Epidermis	[gene=LOC119325840] [db_xref=GeneID:119325840] [protein=uncharacterized protein LOC119325840] [protein_id=XP_037455461.1] [location=621798128..621798424] [gbkey=CDS]
TraesCS5D03G0707900	1.04638e-51	0.29799	0.508	0.287	1.77003	7.51668e-47	1 - Epidermis	#N/A
TraesCS2D03G1267100	1.87614e-51	0.269531	0.479	0.256	1.87109	1.34772e-46	1 - Epidermis	[gene=LOC119357168] [db_xref=GeneID:119357168] [protein=elicitor-responsive protein 3-like] [protein_id=XP_037480050.1] [location=join(770850443..770850509,770850897..770850962,770851061..770851187,770851311..770851428,770851517..770851564)] [gbkey=CDS]
TraesCS2A03G0904700	1.35795e-50	0.281526	0.713	0.533	1.33771	9.75482e-46	1 - Epidermis	[gene=LOC119355766] [db_xref=GeneID:119355766] [protein=elicitor-responsive protein 3-like] [protein_id=XP_037478532.1] [location=complement(join(617347687..617347746,617348220..617348334,617348596..617348722,617349270..617349335,617349565..617349631))] [gbkey=CDS]
TraesCS7B03G0000200	1.5818e-50	0.281424	0.468	0.249	1.87952	1.13629e-45	1 - Epidermis	[gene=LOC119313073] [db_xref=GeneID:119313073] [protein=ABC transporter G family member 48-like] [protein_id=XP_037444791.1] [location=join(725911078..725911608,725912433..725912515,725912649..725912733,725912891..725913181,725913286..725913376,725913563..725914463,725914540..725914700,725914808..725914911,725915131..725915296,725915402..725915470,725915571..725915683,725915816..725916148,7259162…
TraesCS7D03G1094300	4.87701e-50	0.373771	0.453	0.249	1.81928	3.5034e-45	1 - Epidermis	[gene=LOC119331601] [db_xref=GeneID:119331601] [protein=peroxidase 2-like] [protein_id=XP_037460660.1] [location=join(678314529..678314750,678314870..678315688)] [gbkey=CDS]
TraesCS6A03G0011900	9.7343e-50	0.284824	0.475	0.259	1.83398	6.99264e-45	1 - Epidermis	[gene=LOC119319197] [db_xref=GeneID:119319197] [protein=thiosulfate sulfurtransferase 16, chloroplastic-like] [protein_id=XP_037449579.1] [location=complement(join(2938808..2938903,2938989..2939306))] [gbkey=CDS]
TraesCS5B03G0050700	2.17124e-49	0.25373	0.933	0.777	1.20077	1.55971e-44	1 - Epidermis	[gene=LOC119307129] [db_xref=GeneID:119307129] [protein=glutathione S-transferase 4-like] [protein_id=XP_037439125.1] [location=complement(join(22938815..22939284,22939420..22939468,22939577..22939726))] [gbkey=CDS]
TraesCS2D03G0066800	2.90739e-49	0.283102	0.507	0.295	1.71864	2.08852e-44	1 - Epidermis	[gene=LOC119361875] [db_xref=GeneID:119361875] [protein=stress-response A/B barrel domain-containing protein HS1-like] [protein_id=XP_037482932.1] [location=join(24045395..24045543,24046180..24046366)] [gbkey=CDS]
TraesCS2A03G0072100	6.42706e-49	0.294823	0.604	0.397	1.52141	4.61688e-44	1 - Epidermis	[gene=LOC119352842] [db_xref=GeneID:119352842] [protein=stress-response A/B barrel domain-containing protein HS1-like] [protein_id=XP_037475326.1] [location=join(19098560..19098720,19099356..19099542)] [gbkey=CDS]
TraesCS1A03G0502500	8.71826e-49	0.327135	0.761	0.597	1.27471	6.26276e-44	1 - Epidermis	[gene=LOC119272369] [db_xref=GeneID:119272369] [protein=probable glutathione S-transferase GSTU6] [protein_id=XP_037409774.1] [location=complement(join(350331455..350331841,350331928..350332248))] [gbkey=CDS]
TraesCS5A03G0736900	8.92245e-49	0.272103	0.55	0.342	1.60819	6.40944e-44	1 - Epidermis	[gene=LOC119302474] [db_xref=GeneID:119302474] [protein=GDP-mannose 3,5-epimerase 2-like] [protein_id=XP_037435408.1] [location=join(516520837..516521231,516521996..516522089,516522187..516522316,516522440..516522572,516523189..516523396,516523497..516523652)] [gbkey=CDS]
TraesCS4B03G0209500	9.26077e-49	0.297331	0.658	0.457	1.43982	6.65247e-44	1 - Epidermis	#N/A
TraesCS6D03G0894100	7.65301e-48	0.302022	0.709	0.501	1.41517	5.49754e-43	1 - Epidermis	[gene=LOC119318617] [db_xref=GeneID:119318617] [protein=aquaporin PIP1-5-like] [protein_id=XP_037449091.1] [location=join(623606203..623606844,623606942..623607082,623607199..623607294)] [gbkey=CDS]
TraesCS1A03G0721800	1.04178e-47	0.270947	0.556	0.325	1.71077	7.48366e-43	1 - Epidermis	[gene=LOC119282658] [db_xref=GeneID:119282658] [protein=uncharacterized protein LOC119282658] [protein_id=XP_037418703.1] [location=498090133..498090393] [gbkey=CDS]
TraesCS2A03G0638900	1.94401e-47	0.271048	0.795	0.574	1.38502	1.39648e-42	1 - Epidermis	[gene=LOC119354696] [db_xref=GeneID:119354696] [protein=sugar transport protein MST3] [protein_id=XP_037477337.1] [location=complement(join(401888391..401889488,401891037..401891359,401891450..401891582))] [gbkey=CDS]
TraesCS5A03G1060400	4.4618e-46	0.279962	0.463	0.257	1.80156	3.20514e-41	1 - Epidermis	[gene=LOC119303622] [db_xref=GeneID:119303622] [protein=AAA-ATPase At3g28510-like isoform X1] [protein_id=XP_037436651.1] [location=635935136..635936677] [gbkey=CDS]
TraesCS4D03G0575700	6.84094e-46	0.345094	0.577	0.391	1.4757	4.91419e-41	1 - Epidermis	[gene=LOC119288677] [db_xref=GeneID:119288677] [protein=non-symbiotic hemoglobin] [protein_id=XP_037424149.1] [location=complement(join(63113846..63113986,63114098..63114214,63114325..63114421,63115787..63115804,63115899..63116014))] [gbkey=CDS]
TraesCS2D03G0126300	1.4159e-45	0.298539	0.792	0.66	1.2	1.01711e-40	1 - Epidermis	[gene=LOC119362064] [db_xref=GeneID:119362064] [protein=probable aquaporin PIP2-6] [protein_id=XP_037483132.1] [location=join(50447548..50448282,50448393..50448512)] [gbkey=CDS]
TraesCS1B03G0644100	2.72176e-45	0.286395	0.579	0.365	1.5863	1.95518e-40	1 - Epidermis	[gene=LOC119338708] [db_xref=GeneID:119338708] [protein=proline dehydrogenase 2, mitochondrial-like] [protein_id=XP_037466870.1] [location=join(420042841..420043350,420043775..420044658,420044742..420044790)] [gbkey=CDS]
TraesCS3A03G1018500	4.76495e-45	0.306357	0.666	0.476	1.39916	3.4229e-40	1 - Epidermis	[gene=LOC119270153] [db_xref=GeneID:119270153] [protein=probable glutathione S-transferase GSTU6] [protein_id=XP_037408021.1] [location=complement(681530887..681531588)] [gbkey=CDS]
TraesCS2A03G1334700	5.673e-45	0.291842	0.484	0.281	1.72242	4.0752e-40	1 - Epidermis	[gene=LOC119368971] [db_xref=GeneID:119368971] [protein=cationic peroxidase SPC4-like] [protein_id=XP_037489960.1] [location=complement(join(815131564..815132226,815132630..815132740,815133005..815133289))] [gbkey=CDS]
TraesCS7D03G0969900LC	1.66365e-44	0.340239	0.341	0.162	2.10494	1.19508e-39	1 - Epidermis	#N/A
TraesCS1D03G0532400	9.06591e-44	0.272172	0.722	0.533	1.3546	6.51249e-39	1 - Epidermis	[gene=LOC119338708] [db_xref=GeneID:119338708] [protein=proline dehydrogenase 2, mitochondrial-like] [protein_id=XP_037466870.1] [location=join(420042841..420043350,420043775..420044658,420044742..420044790)] [gbkey=CDS]
TraesCS4A03G0132000	1.04758e-43	0.281464	0.612	0.398	1.53769	7.52527e-39	1 - Epidermis	[gene=LOC119284952] [db_xref=GeneID:119284952] [protein=sugar transport protein MST4-like] [protein_id=XP_037420037.1] [location=complement(join(57913792..57914883,57916669..57916988,57917778..57917913))] [gbkey=CDS]
TraesCS4A03G0657600	1.74063e-43	0.302967	0.407	0.215	1.89302	1.25038e-38	1 - Epidermis	[gene=LOC119293330] [db_xref=GeneID:119293330] [protein=uncharacterized protein LOC119293330] [protein_id=XP_037427733.1] [location=join(57050144..57050297,57050416..57050606)] [gbkey=CDS]
TraesCS4B03G0758100	4.2583e-43	0.262374	0.571	0.362	1.57735	3.05895e-38	1 - Epidermis	[gene=LOC119291573] [db_xref=GeneID:119291573] [protein=homeobox-leucine zipper protein HOX21-like isoform X2] [protein_id=XP_037426251.1] [location=complement(join(582645132..582645509,582646439..582646842,582646971..582647184))] [gbkey=CDS]
TraesCS3A03G0258600	5.60323e-43	0.27736	0.475	0.276	1.72101	4.02508e-38	1 - Epidermis	[gene=LOC119267302] [db_xref=GeneID:119267302] [protein=UDP-glycosyltransferase 75C1-like] [protein_id=XP_037404569.1] [location=87927725..87929170] [gbkey=CDS]
TraesCS2B03G0518700	6.00081e-43	0.262426	0.493	0.288	1.71181	4.31068e-38	1 - Epidermis	[gene=LOC119363165] [db_xref=GeneID:119363165] [protein=uncharacterized protein LOC119363165] [protein_id=XP_037484374.1] [location=complement(217977758..217978705)] [gbkey=CDS]
TraesCS6B03G1238200	2.07368e-42	0.257725	0.806	0.661	1.21936	1.48963e-37	1 - Epidermis	[gene=LOC119315265] [db_xref=GeneID:119315265] [protein=mitochondrial metalloendopeptidase OMA1-like] [protein_id=XP_037445827.1] [location=complement(join(622241460..622241709,622241819..622241970,622242088..622242246))] [gbkey=CDS]
TraesCS2D03G1265000	2.49853e-42	0.252922	0.837	0.688	1.21657	1.79482e-37	1 - Epidermis	[gene=LOC119357154] [db_xref=GeneID:119357154] [protein=stem-specific protein TSJT1-like] [protein_id=XP_037480038.1] [location=join(769211478..769211692,769211769..769212348)] [gbkey=CDS]
TraesCS1D03G0222800	4.9128e-42	0.276682	0.633	0.43	1.47209	3.52911e-37	1 - Epidermis	[gene=LOC119366862] [db_xref=GeneID:119366862] [protein=glutathione S-transferase 4-like] [protein_id=XP_037488459.1] [location=complement(join(132824200..132824672,132824755..132824956))] [gbkey=CDS]
TraesCS2B03G1297100	1.54626e-41	0.273471	0.57	0.369	1.54472	1.11076e-36	1 - Epidermis	[gene=LOC119365888] [db_xref=GeneID:119365888] [protein=beta-fructofuranosidase, insoluble isoenzyme 7-like isoform X1] [protein_id=XP_037487432.1] [location=complement(join(726132404..726132598,726132689..726132782,726132879..726134148,726134423..726134431,726134561..726134633))] [gbkey=CDS]
TraesCS2D03G1146600	9.17787e-41	0.269215	0.637	0.44	1.44773	6.59292e-36	1 - Epidermis	[gene=LOC119366067] [db_xref=GeneID:119366067] [protein=oryzain alpha chain-like] [protein_id=XP_037487628.1] [location=join(751465038..751465497,751466608..751466843,751466935..751467075,751467784..751468233,751468365..751468469)] [gbkey=CDS]
TraesCS3A03G0788700	5.09589e-40	0.255451	0.638	0.449	1.42094	3.66063e-35	1 - Epidermis	[gene=LOC119269278] [db_xref=GeneID:119269278] [protein=uncharacterized protein LOC119269278] [protein_id=XP_037406969.1] [location=join(573990765..573991426,573991538..573991621,573991724..573991859,573992689..573992961)] [gbkey=CDS]
TraesCS5D03G1060900	1.01588e-39	0.259656	0.553	0.37	1.49459	7.29757e-35	1 - Epidermis	[gene=LOC119303760] [db_xref=GeneID:119303760] [protein=ethylene-responsive transcription factor 3-like] [protein_id=XP_037436795.1] [location=complement(650558194..650559270)] [gbkey=CDS]
TraesCS3D03G0946100	8.55697e-36	0.262398	0.658	0.494	1.33198	6.1469e-31	1 - Epidermis	[gene=LOC119270153] [db_xref=GeneID:119270153] [protein=probable glutathione S-transferase GSTU6] [protein_id=XP_037408021.1] [location=complement(681530887..681531588)] [gbkey=CDS]
TraesCS6B03G0425000	2.14869e-33	0.259034	0.402	0.232	1.73276	1.54351e-28	1 - Epidermis	[gene=LOC119325369] [db_xref=GeneID:119325369] [protein=probable glutathione S-transferase GSTU6 isoform X2] [protein_id=XP_037455020.1] [location=complement(join(191812985..191813353,191813453..191813776))] [gbkey=CDS]
TraesCS4D03G0699100	2.44255e-33	0.273218	0.422	0.259	1.62934	1.7546e-28	1 - Epidermis	[gene=LOC119291649] [db_xref=GeneID:119291649] [protein=probable glutathione S-transferase GSTU6] [protein_id=XP_037426345.1] [location=593726553..593727260] [gbkey=CDS]
TraesCS7A03G0891000	4.29772e-28	0.265392	0.43	0.278	1.54676	3.08727e-23	1 - Epidermis	[gene=LOC119334467] [db_xref=GeneID:119334467] [protein=cysteine-rich and transmembrane domain-containing protein B-like] [protein_id=XP_037462922.1] [location=join(548832202..548832398,548832510..548832555)] [gbkey=CDS]
TraesCS2B03G0175100	1.87685e-27	0.254465	0.698	0.595	1.17311	1.34823e-22	1 - Epidermis	[gene=LOC119362064] [db_xref=GeneID:119362064] [protein=probable aquaporin PIP2-6] [protein_id=XP_037483132.1] [location=join(50447548..50448282,50448393..50448512)] [gbkey=CDS]
TraesCS5D03G0377000	0	1.7001	0.977	0.13	7.51538	0	10 - Xylem	[gene=LOC119308390] [db_xref=GeneID:119308390] [protein=cysteine protease XCP1-like] [protein_id=XP_037440411.1] [location=complement(join(275890601..275890822,275891053..275891964))] [gbkey=CDS]
TraesCS5A03G0388600	0	1.66972	0.962	0.127	7.5748	0	10 - Xylem	[gene=LOC119300870] [db_xref=GeneID:119300870] [protein=cysteine protease XCP1-like] [protein_id=XP_037433665.1] [location=join(256609994..256610842,256611067..256611288)] [gbkey=CDS]
TraesCS5B03G0387000	0	1.63874	0.966	0.115	8.4	0	10 - Xylem	[gene=LOC119308390] [db_xref=GeneID:119308390] [protein=cysteine protease XCP1-like] [protein_id=XP_037440411.1] [location=complement(join(275890601..275890822,275891053..275891964))] [gbkey=CDS]
TraesCS1D03G0049400	0	1.51957	0.913	0.07	13.0429	0	10 - Xylem	[gene=LOC119359168] [db_xref=GeneID:119359168] [protein=cysteine protease XCP1-like] [protein_id=XP_037481378.1] [location=join(15847132..15847965,15848167..15848388)] [gbkey=CDS]
TraesCS1A03G0062800	0	1.4788	0.916	0.08	11.45	0	10 - Xylem	[gene=LOC119359168] [db_xref=GeneID:119359168] [protein=cysteine protease XCP1-like] [protein_id=XP_037481378.1] [location=join(15847132..15847965,15848167..15848388)] [gbkey=CDS]
TraesCS2B03G0484900	0	1.15461	0.795	0.044	18.0682	0	10 - Xylem	[gene=LOC119363034] [db_xref=GeneID:119363034] [protein=UDP-arabinopyranose mutase 3] [protein_id=XP_037484234.1] [location=complement(join(198045360..198045707,198045882..198046050,198046129..198046379,198047945..198048259))] [gbkey=CDS]
TraesCS7B03G0805100	0	1.11562	0.776	0.051	15.2157	0	10 - Xylem	[gene=LOC119337352] [db_xref=GeneID:119337352] [protein=berberine bridge enzyme-like 4] [protein_id=XP_037465364.1] [location=complement(548037043..548038611)] [gbkey=CDS]
TraesCS3B03G1344800	0	1.0933	0.738	0.04	18.45	0	10 - Xylem	[gene=LOC119282391] [db_xref=GeneID:119282391] [protein=dirigent protein 22-like] [protein_id=XP_037418524.1] [location=809904807..809905325] [gbkey=CDS]
TraesCS6D03G0082600	0	1.08534	0.776	0.058	13.3793	0	10 - Xylem	[gene=LOC119319491] [db_xref=GeneID:119319491] [protein=serine carboxypeptidase 3] [protein_id=XP_037449857.1] [location=complement(join(18487263..18487403,18487659..18487792,18488106..18488364,18488473..18488561,18488915..18489065,18489157..18489300,18490006..18490125,18490537..18490705,18490884..18491194))] [gbkey=CDS]
TraesCSU03G0020100	0	1.0608	0.7	0.024	29.1667	0	10 - Xylem	[gene=LOC119366953] [db_xref=GeneID:119366953] [protein=dirigent protein 5-like] [protein_id=XP_037488517.1] [location=complement(31601025..31601630)] [gbkey=CDS]
TraesCS2A03G0730800	0	1.03022	0.783	0.036	21.75	0	10 - Xylem	[gene=LOC119355061] [db_xref=GeneID:119355061] [protein=uncharacterized protein LOC119355061] [protein_id=XP_037477742.1] [location=complement(join(508217305..508217379,508217527..508217607,508217724..508217834,508218051..508218293))] [gbkey=CDS]
TraesCS6D03G0654300	0	0.976827	0.719	0.055	13.0727	0	10 - Xylem	[gene=LOC119317759] [db_xref=GeneID:119317759] [protein=chemocyanin-like] [protein_id=XP_037448155.1] [location=join(537754156..537754327,537754424..537754623)] [gbkey=CDS]
TraesCS7A03G0969300	0	0.91874	0.646	0.042	15.381	0	10 - Xylem	[gene=LOC119329970] [db_xref=GeneID:119329970] [protein=berberine bridge enzyme-like 26] [protein_id=XP_037458974.1] [location=589901868..589903445] [gbkey=CDS]
TraesCS3B03G0012900	0	0.910558	0.654	0.032	20.4375	0	10 - Xylem	[gene=LOC119274257] [db_xref=GeneID:119274257] [protein=lysine-rich arabinogalactan protein 19-like] [protein_id=XP_037410824.1] [location=complement(join(3822124..3822207,3822302..3822937))] [gbkey=CDS]
TraesCS3D03G0008300	0	0.902353	0.646	0.028	23.0714	0	10 - Xylem	[gene=LOC119274257] [db_xref=GeneID:119274257] [protein=lysine-rich arabinogalactan protein 19-like] [protein_id=XP_037410824.1] [location=complement(join(3822124..3822207,3822302..3822937))] [gbkey=CDS]
TraesCS7A03G0446200	0	0.857997	0.62	0.04	15.5	0	10 - Xylem	[gene=LOC119331618] [db_xref=GeneID:119331618] [protein=rac-like GTP-binding protein 4] [protein_id=XP_037460681.1] [location=join(157489084..157489188,157489478..157489565,157489720..157489829,157489949..157490012,157490945..157491009,157491141..157491206,157491302..157491405,157491857..157491896)] [gbkey=CDS]
TraesCS2B03G0806600	0	0.828899	0.696	0.028	24.8571	0	10 - Xylem	[gene=LOC119364189] [db_xref=GeneID:119364189] [protein=uncharacterized protein LOC119364189] [protein_id=XP_037485512.1] [location=complement(join(458220893..458220967,458221058..458221138,458221254..458221364,458221538..458221786))] [gbkey=CDS]
TraesCS6A03G0080100	0	0.81882	0.605	0.026	23.2692	0	10 - Xylem	[gene=LOC119319491] [db_xref=GeneID:119319491] [protein=serine carboxypeptidase 3] [protein_id=XP_037449857.1] [location=complement(join(18487263..18487403,18487659..18487792,18488106..18488364,18488473..18488561,18488915..18489065,18489157..18489300,18490006..18490125,18490537..18490705,18490884..18491194))] [gbkey=CDS]
TraesCSU03G0019900	0	0.749534	0.513	0.026	19.7308	0	10 - Xylem	[gene=LOC119366953] [db_xref=GeneID:119366953] [protein=dirigent protein 5-like] [protein_id=XP_037488517.1] [location=complement(31601025..31601630)] [gbkey=CDS]
TraesCS5A03G0570800	0	0.741132	0.57	0.015	38	0	10 - Xylem	[gene=LOC119301686] [db_xref=GeneID:119301686] [protein=cellulose synthase A catalytic subunit 9 [UDP-forming]-like] [protein_id=XP_037434573.1] [location=complement(join(384914189..384914776,384914887..384915240,384915344..384915540,384915638..384915842,384915938..384916150,384916244..384916507,384916601..384917337,384917444..384917540,384917647..384918156))] [gbkey=CDS]
TraesCS1B03G0066500	0	0.738774	0.582	0.019	30.6316	0	10 - Xylem	[gene=LOC119316549] [db_xref=GeneID:119316549] [protein=cysteine protease XCP1-like] [protein_id=XP_037446770.1] [location=join(19668295..19669131,19669226..19669447)] [gbkey=CDS]
TraesCS1D03G0371000	0	0.706012	0.551	0.019	29	0	10 - Xylem	[gene=LOC119320812] [db_xref=GeneID:119320812] [protein=cellulose synthase A catalytic subunit 7 [UDP-forming]-like] [protein_id=XP_037450653.1] [location=join(85096799..85097000,85097105..85097220,85097315..85097384,85097491..85097650,85097761..85098850,85098953..85099516,85099751..85100101,85100194..85100781)] [gbkey=CDS]
TraesCS7D03G0430200	0	0.699735	0.57	0.031	18.3871	0	10 - Xylem	[gene=LOC119331618] [db_xref=GeneID:119331618] [protein=rac-like GTP-binding protein 4] [protein_id=XP_037460681.1] [location=join(157489084..157489188,157489478..157489565,157489720..157489829,157489949..157490012,157490945..157491009,157491141..157491206,157491302..157491405,157491857..157491896)] [gbkey=CDS]
TraesCS1B03G0325900	0	0.697791	0.532	0.019	28	0	10 - Xylem	[gene=LOC119303383] [db_xref=GeneID:119303383] [protein=thaumatin-like protein] [protein_id=XP_037436408.1] [location=complement(join(170197785..170198533,170198656..170198710))] [gbkey=CDS]
TraesCS1D03G0402900	0	0.696559	0.536	0.027	19.8519	0	10 - Xylem	[gene=LOC119283136] [db_xref=GeneID:119283136] [protein=uncharacterized protein LOC119283136] [protein_id=XP_037418817.1] [location=293575520..293575987] [gbkey=CDS]
TraesCS2D03G0673900	0	0.692672	0.616	0.021	29.3333	0	10 - Xylem	[gene=LOC119355061] [db_xref=GeneID:119355061] [protein=uncharacterized protein LOC119355061] [protein_id=XP_037477742.1] [location=complement(join(508217305..508217379,508217527..508217607,508217724..508217834,508218051..508218293))] [gbkey=CDS]
TraesCS2A03G0734000	0	0.684617	0.536	0.018	29.7778	0	10 - Xylem	[gene=LOC119355077] [db_xref=GeneID:119355077] [protein=purple acid phosphatase 22-like] [protein_id=XP_037477758.1] [location=complement(join(509499209..509499434,509499527..509499615,509499701..509500281,509500357..509500648,509500723..509500923))] [gbkey=CDS]
TraesCS5B03G0582100	0	0.681956	0.532	0.017	31.2941	0	10 - Xylem	[gene=LOC119309634] [db_xref=GeneID:119309634] [protein=cellulose synthase A catalytic subunit 9 [UDP-forming]] [protein_id=XP_037441499.1] [location=complement(join(412168711..412169298,412169405..412169758,412169855..412170051,412170142..412170346,412170433..412170645,412170737..412171000,412171083..412171695,412171799..412171922,412172023..412172119,412172250..412172756))] [gbkey=CDS]
TraesCS2D03G0381300	0	0.66825	0.513	0.02	25.65	0	10 - Xylem	[gene=LOC119363038] [db_xref=GeneID:119363038] [protein=COBRA-like protein 6] [protein_id=XP_037484238.1] [location=join(198194104..198194167,198194255..198194334,198194425..198194881,198194981..198195442,198195533..198195816)] [gbkey=CDS]
TraesCS1B03G0493300	0	0.661186	0.544	0.014	38.8571	0	10 - Xylem	[gene=LOC119320812] [db_xref=GeneID:119320812] [protein=cellulose synthase A catalytic subunit 7 [UDP-forming]-like] [protein_id=XP_037450653.1] [location=join(85096799..85097000,85097105..85097220,85097315..85097384,85097491..85097650,85097761..85098850,85098953..85099516,85099751..85100101,85100194..85100781)] [gbkey=CDS]
TraesCS2A03G0364600	0	0.647056	0.506	0.02	25.3	0	10 - Xylem	[gene=LOC119353861] [db_xref=GeneID:119353861] [protein=COBRA-like protein 6] [protein_id=XP_037476453.1] [location=join(143217760..143217823,143217928..143218007,143218120..143218576,143218708..143219175,143219272..143219552)] [gbkey=CDS]
TraesCS4D03G0434100	0	0.64206	0.57	0.035	16.2857	0	10 - Xylem	[gene=LOC119285582] [db_xref=GeneID:119285582] [protein=probable leucine-rich repeat receptor-like protein kinase At5g49770] [protein_id=XP_037420784.1] [location=join(176744591..176744705,176744856..176744982,176745080..176745151,176745270..176745344,176745435..176745506,176745608..176745769,176745874..176745948,176746037..176746108,176746203..176746274,176746361..176746429,176746533..176746607,…
TraesCS1A03G0402200	0	0.641328	0.468	0.02	23.4	0	10 - Xylem	[gene=LOC119268508] [db_xref=GeneID:119268508] [protein=cellulose synthase A catalytic subunit 7 [UDP-forming] isoform X2] [protein_id=XP_037406072.1] [location=join(270642929..270643130,270643221..270643336,270643424..270643493,270643599..270643758,270643855..270644944,270645043..270645600,270645818..270646168,270646259..270646846)] [gbkey=CDS]
TraesCS2D03G0676600	0	0.61493	0.502	0.014	35.8571	0	10 - Xylem	[gene=LOC119355077] [db_xref=GeneID:119355077] [protein=purple acid phosphatase 22-like] [protein_id=XP_037477758.1] [location=complement(join(509499209..509499434,509499527..509499615,509499701..509500281,509500357..509500648,509500723..509500923))] [gbkey=CDS]
TraesCS1A03G0223500	0	0.603025	0.479	0.012	39.9167	0	10 - Xylem	[gene=LOC119275548] [db_xref=GeneID:119275548] [protein=thaumatin-like protein] [protein_id=XP_037412343.1] [location=join(147347988..147348042,147348142..147348890)] [gbkey=CDS]
TraesCS5D03G0536900	0	0.597847	0.445	0.016	27.8125	0	10 - Xylem	[gene=LOC119301686] [db_xref=GeneID:119301686] [protein=cellulose synthase A catalytic subunit 9 [UDP-forming]-like] [protein_id=XP_037434573.1] [location=complement(join(384914189..384914776,384914887..384915240,384915344..384915540,384915638..384915842,384915938..384916150,384916244..384916507,384916601..384917337,384917444..384917540,384917647..384918156))] [gbkey=CDS]
TraesCS4A03G0280400	0	0.585643	0.513	0.026	19.7308	0	10 - Xylem	[gene=LOC119285582] [db_xref=GeneID:119285582] [protein=probable leucine-rich repeat receptor-like protein kinase At5g49770] [protein_id=XP_037420784.1] [location=join(176744591..176744705,176744856..176744982,176745080..176745151,176745270..176745344,176745435..176745506,176745608..176745769,176745874..176745948,176746037..176746108,176746203..176746274,176746361..176746429,176746533..176746607,…
TraesCS3A03G0987500	0	0.562378	0.414	0.016	25.875	0	10 - Xylem	[gene=LOC119272672] [db_xref=GeneID:119272672] [protein=uncharacterized protein LOC119272672] [protein_id=XP_037410007.1] [location=complement(join(667620509..667620906,667621010..667621073))] [gbkey=CDS]
TraesCS1B03G0516300	0	0.562041	0.471	0.021	22.4286	0	10 - Xylem	[gene=LOC119283136] [db_xref=GeneID:119283136] [protein=uncharacterized protein LOC119283136] [protein_id=XP_037418817.1] [location=293575520..293575987] [gbkey=CDS]
TraesCS2D03G0060400	0	0.558101	0.411	0.012	34.25	0	10 - Xylem	[gene=LOC119361849] [db_xref=GeneID:119361849] [protein=protein usf-like] [protein_id=XP_037482899.1] [location=join(22577816..22577866,22578059..22578201,22578379..22578508,22578912..22579103,22579307..22579483)] [gbkey=CDS]
TraesCS4B03G0486500	0	0.531707	0.487	0.021	23.1905	0	10 - Xylem	[gene=LOC119296268] [db_xref=GeneID:119296268] [protein=probable leucine-rich repeat receptor-like protein kinase At5g49770] [protein_id=XP_037430567.1] [location=complement(join(389160060..389160563,389160645..389160880,389160994..389161350,389161422..389161577,389161700..389162172,389162402..389162536,389162635..389162706,389162795..389162869,389162973..389163041,389163120..389163191,389163286.…
TraesCS3D03G0666000	0	0.522491	0.407	0.014	29.0714	0	10 - Xylem	[gene=LOC119269000] [db_xref=GeneID:119269000] [protein=cellulose synthase A catalytic subunit 4 [UDP-forming]] [protein_id=XP_037406637.1] [location=join(529448684..529448849,529448924..529449036,529449163..529449214,529449306..529449453,529450152..529450418,529450673..529451015,529451108..529451245,529451825..529451950,529452048..529452260,529452338..529452584,529452663..529452862,529452971..52…
TraesCS1D03G0236500	0	0.520258	0.43	0.014	30.7143	0	10 - Xylem	[gene=LOC119303383] [db_xref=GeneID:119303383] [protein=thaumatin-like protein] [protein_id=XP_037436408.1] [location=complement(join(170197785..170198533,170198656..170198710))] [gbkey=CDS]
TraesCS7B03G1041300	0	0.494712	0.46	0.017	27.0588	0	10 - Xylem	[gene=LOC119339352] [db_xref=GeneID:119339352] [protein=vacuolar-sorting receptor 6-like] [protein_id=XP_037467348.1] [location=complement(join(670313211..670313315,670313413..670313645,670313728..670313791,670313915..670313997,670314092..670314250,670314328..670314411,670314505..670314881,670314975..670315455,670316893..670317471,670317926..670318048,670318142..670318298))] [gbkey=CDS]
TraesCS2B03G0810100	0	0.488408	0.422	0.011	38.3636	0	10 - Xylem	[gene=LOC119367831] [db_xref=GeneID:119367831] [protein=purple acid phosphatase 22-like] [protein_id=XP_037489124.1] [location=complement(join(459185378..459185603,459185699..459185787,459185870..459186450,459186530..459186821,459186897..459187043))] [gbkey=CDS]
TraesCS7D03G0927700	0	0.443203	0.357	0.01	35.7	0	10 - Xylem	[gene=LOC119337352] [db_xref=GeneID:119337352] [protein=berberine bridge enzyme-like 4] [protein_id=XP_037465364.1] [location=complement(548037043..548038611)] [gbkey=CDS]
TraesCS3A03G0722200	0	0.440801	0.365	0.01	36.5	0	10 - Xylem	[gene=LOC119269000] [db_xref=GeneID:119269000] [protein=cellulose synthase A catalytic subunit 4 [UDP-forming]] [protein_id=XP_037406637.1] [location=join(529448684..529448849,529448924..529449036,529449163..529449214,529449306..529449453,529450152..529450418,529450673..529451015,529451108..529451245,529451825..529451950,529452048..529452260,529452338..529452584,529452663..529452862,529452971..52…
TraesCS4A03G0812200	0	0.37163	0.346	0.006	57.6667	0	10 - Xylem	[gene=LOC119287339] [db_xref=GeneID:119287339] [protein=uncharacterized protein At5g65660-like] [protein_id=XP_037422772.1] [location=join(612970677..612970949,612971074..612971232)] [gbkey=CDS]
TraesCS2D03G0379800	0	0.370802	0.319	0.006	53.1667	0	10 - Xylem	[gene=LOC119363034] [db_xref=GeneID:119363034] [protein=UDP-arabinopyranose mutase 3] [protein_id=XP_037484234.1] [location=complement(join(198045360..198045707,198045882..198046050,198046129..198046379,198047945..198048259))] [gbkey=CDS]
TraesCS7D03G1014000	0	0.335863	0.262	0.003	87.3333	0	10 - Xylem	[gene=LOC119334497] [db_xref=GeneID:119334497] [protein=protein DMP2-like] [protein_id=XP_037462956.1] [location=640443966..640444547] [gbkey=CDS]
TraesCS3D03G0921200	3.55259e-306	0.531009	0.411	0.015	27.4	2.552e-301	10 - Xylem	[gene=LOC119281976] [db_xref=GeneID:119281976] [protein=uncharacterized protein LOC119281976] [protein_id=XP_037418253.1] [location=complement(join(729823170..729823567,729823664..729823727))] [gbkey=CDS]
TraesCS1A03G0427500	2.55468e-305	0.582516	0.51	0.028	18.2143	1.83515e-300	10 - Xylem	[gene=LOC119283136] [db_xref=GeneID:119283136] [protein=uncharacterized protein LOC119283136] [protein_id=XP_037418817.1] [location=293575520..293575987] [gbkey=CDS]
TraesCS7D03G1116900	7.0956e-303	0.456899	0.437	0.019	23	5.09713e-298	10 - Xylem	[gene=LOC119339352] [db_xref=GeneID:119339352] [protein=vacuolar-sorting receptor 6-like] [protein_id=XP_037467348.1] [location=complement(join(670313211..670313315,670313413..670313645,670313728..670313791,670313915..670313997,670314092..670314250,670314328..670314411,670314505..670314881,670314975..670315455,670316893..670317471,670317926..670318048,670318142..670318298))] [gbkey=CDS]
TraesCS6B03G0116500	1.13061e-301	0.904607	0.707	0.067	10.5522	8.12173e-297	10 - Xylem	[gene=LOC119323461] [db_xref=GeneID:119323461] [protein=serine carboxypeptidase 3] [protein_id=XP_037453027.1] [location=complement(join(32547374..32547514,32547770..32547903,32548217..32548475,32548584..32548672,32548963..32549113,32549209..32549352,32550130..32550249,32550575..32550743,32550931..32551229))] [gbkey=CDS]
TraesCS3B03G0828300	1.39551e-299	0.556251	0.437	0.019	23	1.00247e-294	10 - Xylem	[gene=LOC119276993] [db_xref=GeneID:119276993] [protein=cellulose synthase A catalytic subunit 4 [UDP-forming]-like] [protein_id=XP_037414085.1] [location=join(545324250..545324415,545324489..545324601,545324721..545324772,545324864..545325011,545325677..545325943,545326030..545326372,545326465..545326602,545327141..545327266,545327362..545327574,545327652..545327898,545327976..545328175,54532828…
TraesCS3A03G0077400	1.44157e-293	0.705811	0.608	0.047	12.9362	1.03555e-288	10 - Xylem	[gene=LOC119266761] [db_xref=GeneID:119266761] [protein=endo-1,4-beta-xylanase 1-like] [protein_id=XP_037403941.1] [location=complement(join(20516909..20518027,20518246..20519055))] [gbkey=CDS]
TraesCS5A03G0357200	1.12682e-292	0.597363	0.502	0.029	17.3103	8.09449e-288	10 - Xylem	[gene=LOC119308230] [db_xref=GeneID:119308230] [protein=rho GTPase-activating protein 4-like] [protein_id=XP_037440247.1] [location=join(245487086..245487489,245489059..245489179,245489279..245489398,245489806..245490036,245490137..245490709)] [gbkey=CDS]
TraesCS7B03G0254900	1.31485e-290	0.456367	0.399	0.016	24.9375	9.44523e-286	10 - Xylem	[gene=LOC119341567] [db_xref=GeneID:119341567] [protein=rac-like GTP-binding protein 4] [protein_id=XP_037469337.1] [location=join(121304898..121305002,121305285..121305372,121305556..121305665,121305775..121305838,121306846..121306910,121307060..121307125,121307226..121307329,121307771..121307810)] [gbkey=CDS]
TraesCS5B03G1183000	1.20208e-281	1.07169	0.837	0.115	7.27826	8.63517e-277	10 - Xylem	[gene=LOC119312482] [db_xref=GeneID:119312482] [protein=protein trichome birefringence-like 33] [protein_id=XP_037444113.1] [location=complement(join(668840636..668841155,668841274..668841645,668842918..668843153,668843238..668843312))] [gbkey=CDS]
TraesCS3B03G0103000	1.02502e-280	0.531307	0.46	0.024	19.1667	7.36326e-276	10 - Xylem	[gene=LOC119274517] [db_xref=GeneID:119274517] [protein=endo-1,4-beta-xylanase 1-like] [protein_id=XP_037411118.1] [location=join(28703091..28703900,28704146..28705264)] [gbkey=CDS]
TraesCS2A03G0648100	9.2971e-280	0.626391	0.464	0.025	18.56	6.67857e-275	10 - Xylem	[gene=LOC119354737] [db_xref=GeneID:119354737] [protein=ribonuclease 3-like] [protein_id=XP_037477377.1] [location=join(413232511..413232621,413232762..413232917,413233079..413233504)] [gbkey=CDS]
TraesCS7A03G1171500	3.39284e-277	0.416534	0.418	0.019	22	2.43724e-272	10 - Xylem	[gene=LOC119327567] [db_xref=GeneID:119327567] [protein=vacuolar-sorting receptor 6-like] [protein_id=XP_037456563.1] [location=join(683961048..683961345,683962981..683963461,683963547..683963923,683964012..683964095,683964189..683964347,683964443..683964525,683964652..683964715,683964798..683965030,683965135..683965239)] [gbkey=CDS]
TraesCS7B03G0429200	3.53592e-272	0.364874	0.35	0.012	29.1667	2.54003e-267	10 - Xylem	[gene=LOC119340419] [db_xref=GeneID:119340419] [protein=65-kDa microtubule-associated protein 8-like isoform X1] [protein_id=XP_037468225.1] [location=join(232774412..232774495,232774578..232774781,232774872..232775117,232775194..232775412,232775797..232775952,232776055..232776214,232776321..232776472,232776544..232776631,232776708..232776781,232778853..232778927,232779048..232779362)] [gbkey=CDS]
TraesCS1D03G0645100	6.86885e-272	0.535204	0.479	0.028	17.1071	4.93424e-267	10 - Xylem	[gene=LOC119280475] [db_xref=GeneID:119280475] [protein=isoflavone reductase homolog IRL-like] [protein_id=XP_037417208.1] [location=complement(join(477128582..477128748,477128853..477129294,477129374..477129697))] [gbkey=CDS]
TraesCS1D03G0865900	7.79809e-270	0.402352	0.399	0.018	22.1667	5.60176e-265	10 - Xylem	[gene=LOC119349284] [db_xref=GeneID:119349284] [protein=myb-related protein Hv33] [protein_id=XP_037473206.1] [location=join(636374174..636374442,636374542..636375154)] [gbkey=CDS]
TraesCS6A03G0256500	1.87716e-269	0.347927	0.289	0.007	41.2857	1.34846e-264	10 - Xylem	[gene=LOC119318943] [db_xref=GeneID:119318943] [protein=dirigent protein 1-like] [protein_id=XP_037449386.1] [location=84238938..84239618] [gbkey=CDS]
TraesCS5D03G1067600	5.25544e-269	0.912226	0.741	0.087	8.51724	3.77525e-264	10 - Xylem	[gene=LOC119312482] [db_xref=GeneID:119312482] [protein=protein trichome birefringence-like 33] [protein_id=XP_037444113.1] [location=complement(join(668840636..668841155,668841274..668841645,668842918..668843153,668843238..668843312))] [gbkey=CDS]
TraesCS3B03G1137000	6.14374e-268	0.530704	0.392	0.017	23.0588	4.41335e-263	10 - Xylem	[gene=LOC119281976] [db_xref=GeneID:119281976] [protein=uncharacterized protein LOC119281976] [protein_id=XP_037418253.1] [location=complement(join(729823170..729823567,729823664..729823727))] [gbkey=CDS]
TraesCS6A03G0772300	1.23461e-267	0.266868	0.247	0.004	61.75	8.86884e-263	10 - Xylem	[gene=LOC119323897] [db_xref=GeneID:119323897] [protein=membrane protein PM19L-like] [protein_id=XP_037453512.1] [location=complement(join(571908157..571908360,571908447..571908492,571908607..571908787,571908878..571909274))] [gbkey=CDS]
TraesCS5A03G0744900	3.15897e-263	0.300145	0.278	0.006	46.3333	2.26925e-258	10 - Xylem	[gene=LOC119302496] [db_xref=GeneID:119302496] [protein=uncharacterized protein LOC119302496] [protein_id=XP_037435425.1] [location=519238533..519239555] [gbkey=CDS]
TraesCS5A03G1115100	2.02818e-258	1.04986	0.81	0.115	7.04348	1.45694e-253	10 - Xylem	[gene=LOC119303782] [db_xref=GeneID:119303782] [protein=protein trichome birefringence-like 33] [protein_id=XP_037436825.1] [location=complement(join(654245877..654246396,654246498..654246869,654248321..654248544,654248625..654248693))] [gbkey=CDS]
TraesCS5D03G0526200	2.67512e-256	0.408035	0.407	0.02	20.35	1.92167e-251	10 - Xylem	[gene=LOC119301637] [db_xref=GeneID:119301637] [protein=probable indole-3-pyruvate monooxygenase YUCCA11] [protein_id=XP_037434531.1] [location=complement(join(380701394..380701576,380702051..380702173,380703258..380703491,380704974..380705630))] [gbkey=CDS]
TraesCS3D03G0867400	2.89176e-253	0.513816	0.426	0.023	18.5217	2.0773e-248	10 - Xylem	[gene=LOC119277882] [db_xref=GeneID:119277882] [protein=protein IQ-DOMAIN 14-like isoform X1] [protein_id=XP_037415117.1] [location=complement(join(690050611..690051453,690052128..690052247,690052338..690053177,690053572..690053649))] [gbkey=CDS]
TraesCS3B03G1062300	3.84255e-247	0.451067	0.399	0.02	19.95	2.7603e-242	10 - Xylem	[gene=LOC119277882] [db_xref=GeneID:119277882] [protein=protein IQ-DOMAIN 14-like isoform X1] [protein_id=XP_037415117.1] [location=complement(join(690050611..690051453,690052128..690052247,690052338..690053177,690053572..690053649))] [gbkey=CDS]
TraesCS4B03G0706600	8.7707e-247	0.558971	0.49	0.035	14	6.30043e-242	10 - Xylem	[gene=LOC119291393] [db_xref=GeneID:119291393] [protein=cytochrome b561 and DOMON domain-containing protein At2g04850-like] [protein_id=XP_037426039.1] [location=547296334..547297551] [gbkey=CDS]
TraesCS3B03G0552700	3.47706e-245	0.416992	0.354	0.015	23.6	2.49775e-240	10 - Xylem	[gene=LOC119275964] [db_xref=GeneID:119275964] [protein=myb-related protein Hv33-like] [protein_id=XP_037412794.1] [location=join(310620565..310620724,310620815..310620944,310621101..310621743)] [gbkey=CDS]
TraesCS7A03G0601500	5.38503e-244	0.32112	0.331	0.012	27.5833	3.86833e-239	10 - Xylem	[gene=LOC119330225] [db_xref=GeneID:119330225] [protein=65-kDa microtubule-associated protein 8-like isoform X2] [protein_id=XP_037459238.1] [location=join(261724226..261724309,261724393..261724596,261724687..261724932,261725009..261725227,261725612..261725767,261725870..261726029,261726136..261726287,261726359..261726446,261726523..261726596,261728470..261728544,261728620..261728625)] [gbkey=CDS]
TraesCS3A03G0935200	9.43449e-239	0.464545	0.38	0.019	20	6.77727e-234	10 - Xylem	[gene=LOC119269875] [db_xref=GeneID:119269875] [protein=protein IQ-DOMAIN 14-like] [protein_id=XP_037407696.1] [location=complement(join(644969499..644970335,644971063..644971182,644971267..644972103,644972535..644972612))] [gbkey=CDS]
TraesCS7B03G0656000	4.5338e-235	0.317989	0.266	0.007	38	3.25686e-230	10 - Xylem	[gene=LOC119340813] [db_xref=GeneID:119340813] [protein=uncharacterized protein LOC119340813] [protein_id=XP_037468616.1] [location=complement(451553353..451554063)] [gbkey=CDS]
TraesCS1D03G0150300	3.8396e-234	0.312866	0.262	0.007	37.4286	2.75817e-229	10 - Xylem	[gene=LOC119302134] [db_xref=GeneID:119302134] [protein=uncharacterized protein LOC119302134] [protein_id=XP_037435063.1] [location=complement(103879836..103880291)] [gbkey=CDS]
TraesCS1D03G0612500	5.66529e-232	0.608186	0.51	0.041	12.439	4.06966e-227	10 - Xylem	[gene=LOC119342951] [db_xref=GeneID:119342951] [protein=LRR receptor-like serine/threonine-protein kinase FLS2] [protein_id=XP_037470118.1] [location=complement(482227248..482228432)] [gbkey=CDS]
TraesCS4D03G0123200	5.64699e-231	0.417463	0.411	0.024	17.125	4.05652e-226	10 - Xylem	[gene=LOC119294993] [db_xref=GeneID:119294993] [protein=endoglucanase 10-like] [protein_id=XP_037429202.1] [location=complement(join(59104027..59104434,59104531..59104703,59104787..59104922,59105140..59105601,59105726..59106033,59106486..59106864))] [gbkey=CDS]
TraesCS7D03G0589700	7.69011e-225	0.330765	0.312	0.012	26	5.52419e-220	10 - Xylem	[gene=LOC119330225] [db_xref=GeneID:119330225] [protein=65-kDa microtubule-associated protein 8-like isoform X1] [protein_id=XP_037459237.1] [location=join(261724226..261724309,261724393..261724596,261724687..261724932,261725009..261725227,261725612..261725767,261725870..261726029,261726136..261726287,261726359..261726446,261726523..261726596,261728470..261728544,261728665..261728979)] [gbkey=CDS]
TraesCS5D03G0341700	2.25587e-224	0.610555	0.521	0.045	11.5778	1.6205e-219	10 - Xylem	[gene=LOC119308230] [db_xref=GeneID:119308230] [protein=rho GTPase-activating protein 4-like] [protein_id=XP_037440247.1] [location=join(245487086..245487489,245489059..245489179,245489279..245489398,245489806..245490036,245490137..245490709)] [gbkey=CDS]
TraesCS2A03G1052500	3.86654e-223	0.549238	0.513	0.044	11.6591	2.77753e-218	10 - Xylem	[gene=LOC119356358] [db_xref=GeneID:119356358] [protein=receptor protein kinase-like protein ZAR1] [protein_id=XP_037479204.1] [location=join(697835455..697837276,697840120..697840835)] [gbkey=CDS]
TraesCS3A03G0006300LC	2.06609e-222	0.545401	0.361	0.019	19	1.48417e-217	10 - Xylem	#N/A
TraesCS4B03G0831200	6.47556e-212	0.282142	0.255	0.008	31.875	4.65172e-207	10 - Xylem	[gene=LOC119294060] [db_xref=GeneID:119294060] [protein=NAC domain-containing protein 37-like] [protein_id=XP_037428231.1] [location=complement(join(622988338..622989006,622990453..622990724,622990838..622991000))] [gbkey=CDS]
TraesCS4A03G0086500	8.94294e-212	0.612193	0.521	0.049	10.6327	6.42416e-207	10 - Xylem	[gene=LOC119284808] [db_xref=GeneID:119284808] [protein=cytochrome b561 and DOMON domain-containing protein At2g04850-like] [protein_id=XP_037419866.1] [location=37244978..37246198] [gbkey=CDS]
TraesCS5B03G0346600	2.33034e-210	0.397421	0.354	0.019	18.6316	1.674e-205	10 - Xylem	[gene=LOC119308230] [db_xref=GeneID:119308230] [protein=rho GTPase-activating protein 4-like] [protein_id=XP_037440247.1] [location=join(245487086..245487489,245489059..245489179,245489279..245489398,245489806..245490036,245490137..245490709)] [gbkey=CDS]
TraesCS4D03G0631800	7.60823e-206	0.46149	0.414	0.029	14.2759	5.46537e-201	10 - Xylem	[gene=LOC119291393] [db_xref=GeneID:119291393] [protein=cytochrome b561 and DOMON domain-containing protein At2g04850-like] [protein_id=XP_037426039.1] [location=547296334..547297551] [gbkey=CDS]
TraesCS3A03G0388700	9.18474e-206	0.561288	0.418	0.03	13.9333	6.59786e-201	10 - Xylem	[gene=LOC119267774] [db_xref=GeneID:119267774] [protein=germin-like protein 5-1] [protein_id=XP_037405112.1] [location=join(179146279..179146402,179146968..179147506)] [gbkey=CDS]
TraesCS3D03G0598000	1.54343e-205	0.422306	0.384	0.024	16	1.10872e-200	10 - Xylem	[gene=LOC119268706] [db_xref=GeneID:119268706] [protein=myb-related protein Hv33-like] [protein_id=XP_037406299.1] [location=join(486532905..486533052,486533152..486533281,486533372..486533945)] [gbkey=CDS]
TraesCS2B03G1177400	1.39425e-204	0.597422	0.567	0.062	9.14516	1.00156e-199	10 - Xylem	[gene=LOC119365535] [db_xref=GeneID:119365535] [protein=receptor protein kinase-like protein ZAR1] [protein_id=XP_037487071.1] [location=join(674042588..674044139,674047621..674048333)] [gbkey=CDS]
TraesCS1D03G0080800	1.49177e-204	0.925308	0.692	0.1	6.92	1.07162e-199	10 - Xylem	[gene=LOC119360230] [db_xref=GeneID:119360230] [protein=soluble inorganic pyrophosphatase 4-like] [protein_id=XP_037481860.1] [location=complement(join(24576741..24576783,24576877..24576958,24577263..24577383,24577461..24577526,24577696..24577803,24577895..24577960,24578233..24578261,24578345..24578483))] [gbkey=CDS]
TraesCS4D03G0693700	2.47638e-201	0.290229	0.278	0.011	25.2727	1.77891e-196	10 - Xylem	[gene=LOC119291630] [db_xref=GeneID:119291630] [protein=2-hydroxymuconate semialdehyde hydrolase-like] [protein_id=XP_037426321.1] [location=complement(join(591086803..591086947,591087089..591087156,591087244..591087336,591089896..591090567))] [gbkey=CDS]
TraesCS4A03G1225100	9.14429e-201	0.261651	0.24	0.007	34.2857	6.5688e-196	10 - Xylem	[gene=LOC119288364] [db_xref=GeneID:119288364] [protein=NAC domain-containing protein 7-like] [protein_id=XP_037423897.1] [location=join(744103683..744103848,744104002..744104276,744104397..744104966)] [gbkey=CDS]
TraesCS1D03G0186800	1.89612e-197	0.752157	0.616	0.079	7.79747	1.36207e-192	10 - Xylem	[gene=LOC119323713] [db_xref=GeneID:119323713] [protein=germin-like protein 5-1] [protein_id=XP_037453315.1] [location=complement(join(139716790..139717331,139717423..139717561))] [gbkey=CDS]
TraesCS1D03G0865400	4.56709e-197	0.26263	0.232	0.007	33.1429	3.28077e-192	10 - Xylem	[gene=LOC119349283] [db_xref=GeneID:119349283] [protein=myb-related protein Hv33-like] [protein_id=XP_037473205.1] [location=join(636044763..636045031,636045157..636045805)] [gbkey=CDS]
TraesCS1D03G0913700	8.50568e-194	0.568394	0.506	0.05	10.12	6.11005e-189	10 - Xylem	[gene=LOC119291223] [db_xref=GeneID:119291223] [protein=cytochrome b561 and DOMON domain-containing protein At3g61750-like] [protein_id=XP_037425844.1] [location=join(567918279..567918449,567918865..567919264,567919534..567919820,567919910..567920170)] [gbkey=CDS]
TraesCS5A03G0536400	3.32236e-192	0.438007	0.414	0.031	13.3548	2.38662e-187	10 - Xylem	[gene=LOC119301538] [db_xref=GeneID:119301538] [protein=uncharacterized protein LOC119301538] [protein_id=XP_037434424.1] [location=complement(join(362400604..362401046,362401168..362401405))] [gbkey=CDS]
TraesCS3B03G0735900	1.38209e-191	0.391849	0.376	0.025	15.04	9.92824e-187	10 - Xylem	[gene=LOC119276625] [db_xref=GeneID:119276625] [protein=myb-related protein Hv33-like] [protein_id=XP_037413648.1] [location=join(476296066..476296213,476296341..476296470,476296559..476297126)] [gbkey=CDS]
TraesCS2D03G0601200	4.89958e-191	0.376946	0.289	0.013	22.2308	3.51961e-186	10 - Xylem	[gene=LOC119363881] [db_xref=GeneID:119363881] [protein=ribonuclease 3-like] [protein_id=XP_037485147.1] [location=complement(join(399383898..399384323,399384449..399384604,399384746..399384856))] [gbkey=CDS]
TraesCS4B03G0790400	3.1974e-190	0.331301	0.319	0.017	18.7647	2.29685e-185	10 - Xylem	[gene=LOC119291684] [db_xref=GeneID:119291684] [protein=UDP-glucuronate:xylan alpha-glucuronosyltransferase 2-like isoform X1] [protein_id=XP_037426388.1] [location=join(599363981..599364202,599364350..599364971,599368551..599369488)] [gbkey=CDS]
TraesCS1B03G0738300	1.46555e-181	0.485044	0.441	0.04	11.025	1.05278e-176	10 - Xylem	[gene=LOC119342951] [db_xref=GeneID:119342951] [protein=LRR receptor-like serine/threonine-protein kinase FLS2] [protein_id=XP_037470118.1] [location=complement(482227248..482228432)] [gbkey=CDS]
TraesCS2A03G0933900	1.19974e-172	0.254626	0.217	0.007	31	8.61835e-168	10 - Xylem	[gene=LOC119359740] [db_xref=GeneID:119359740] [protein=NAC domain-containing protein 7-like] [protein_id=XP_037481735.1] [location=complement(join(634661031..634661618,634661753..634662024,634662200..634662359))] [gbkey=CDS]
TraesCS2B03G0721400	7.03684e-171	0.300811	0.228	0.008	28.5	5.05491e-166	10 - Xylem	[gene=LOC119363881] [db_xref=GeneID:119363881] [protein=ribonuclease 3-like] [protein_id=XP_037485147.1] [location=complement(join(399383898..399384323,399384449..399384604,399384746..399384856))] [gbkey=CDS]
TraesCS6D03G0592100	6.07935e-170	0.505173	0.43	0.041	10.4878	4.3671e-165	10 - Xylem	[gene=LOC119326593] [db_xref=GeneID:119326593] [protein=putative invertase inhibitor] [protein_id=XP_037456119.1] [location=520668012..520668572] [gbkey=CDS]
TraesCS4A03G0653600	3.34626e-168	0.455136	0.422	0.039	10.8205	2.40379e-163	10 - Xylem	[gene=LOC119286744] [db_xref=GeneID:119286744] [protein=endoglucanase 10] [protein_id=XP_037422085.1] [location=join(557241836..557242214,557242654..557242961,557243089..557243550,557243764..557243899,557243983..557244155,557244252..557244659)] [gbkey=CDS]
TraesCS5A03G1080200	1.7243e-159	0.858393	0.76	0.162	4.69136	1.23865e-154	10 - Xylem	[gene=LOC119303677] [db_xref=GeneID:119303677] [protein=blue copper protein-like] [protein_id=XP_037436705.1] [location=complement(join(641507930..641508387,641510832..641511012))] [gbkey=CDS]
TraesCS4B03G0166900	2.09901e-159	0.302119	0.285	0.017	16.7647	1.50782e-154	10 - Xylem	[gene=LOC119295068] [db_xref=GeneID:119295068] [protein=receptor protein kinase-like protein ZAR1] [protein_id=XP_037429293.1] [location=join(69910941..69912492,69913916..69914601)] [gbkey=CDS]
TraesCS6D03G0066700	3.08032e-157	0.431495	0.407	0.039	10.4359	2.21274e-152	10 - Xylem	[gene=LOC119319415] [db_xref=GeneID:119319415] [protein=germin-like protein 2-4] [protein_id=XP_037449796.1] [location=15769383..15770069] [gbkey=CDS]
TraesCS2A03G1222400	6.22911e-155	0.376607	0.236	0.011	21.4545	4.47468e-150	10 - Xylem	[gene=LOC119347251] [db_xref=GeneID:119347251] [protein=endonuclease 1] [protein_id=XP_037472007.1] [location=complement(join(2322..2485,2572..2707,2864..2959,3042..3125,3227..3282,3374..3481,3553..3733,3843..3959))] [gbkey=CDS]
TraesCS2A03G0214700	7.53773e-154	0.322619	0.346	0.027	12.8148	5.41473e-149	10 - Xylem	[gene=LOC119353265] [db_xref=GeneID:119353265] [protein=probable inactive receptor kinase At5g58300] [protein_id=XP_037475757.1] [location=join(65010335..65011619,65012008..65012639)] [gbkey=CDS]
TraesCS1B03G0157100	4.11726e-152	0.281565	0.278	0.017	16.3529	2.95763e-147	10 - Xylem	[gene=LOC119301224] [db_xref=GeneID:119301224] [protein=uncharacterized protein LOC119301224] [protein_id=XP_037434058.1] [location=complement(61545045..61545698)] [gbkey=CDS]
TraesCS5B03G1143400	3.44483e-150	0.532205	0.487	0.06	8.11667	2.4746e-145	10 - Xylem	[gene=LOC119312365] [db_xref=GeneID:119312365] [protein=chemocyanin-like] [protein_id=XP_037443990.1] [location=join(653568100..653568274,653569708..653570165)] [gbkey=CDS]
TraesCS2A03G0363200	3.83408e-150	0.89845	0.707	0.153	4.62092	2.75421e-145	10 - Xylem	[gene=LOC119353854] [db_xref=GeneID:119353854] [protein=UDP-arabinopyranose mutase 3-like] [protein_id=XP_037476447.1] [location=complement(join(142936416..142936763,142936938..142937106,142937185..142937435,142938829..142939143))] [gbkey=CDS]
TraesCS2B03G1399100	1.05432e-148	0.429676	0.274	0.017	16.1176	7.57373e-144	10 - Xylem	[gene=LOC119347251] [db_xref=GeneID:119347251] [protein=endonuclease 1] [protein_id=XP_037472007.1] [location=complement(join(2322..2485,2572..2707,2864..2959,3042..3125,3227..3282,3374..3481,3553..3733,3843..3959))] [gbkey=CDS]
TraesCS2D03G0195700	3.29766e-148	0.309013	0.285	0.018	15.8333	2.36887e-143	10 - Xylem	[gene=LOC119353180] [db_xref=GeneID:119353180] [protein=uncharacterized protein LOC119353180] [protein_id=XP_037475667.1] [location=complement(join(56286812..56286865,56286987..56287046,56287157..56287204,56287450..56287506,56288306..56288365))] [gbkey=CDS]
TraesCS1A03G0938000	9.87032e-148	0.383117	0.335	0.027	12.4074	7.09034e-143	10 - Xylem	[gene=LOC119291223] [db_xref=GeneID:119291223] [protein=cytochrome b561 and DOMON domain-containing protein At3g61750-like] [protein_id=XP_037425844.1] [location=join(567918279..567918449,567918865..567919264,567919534..567919820,567919910..567920170)] [gbkey=CDS]
TraesCS7B03G0904700	2.4554e-143	0.358129	0.179	0.006	29.8333	1.76384e-138	10 - Xylem	[gene=LOC119335310] [db_xref=GeneID:119335310] [protein=protein DMP2-like] [protein_id=XP_037463345.1] [location=complement(607214977..607215558)] [gbkey=CDS]
TraesCS4D03G0139500	6.24676e-143	0.366984	0.361	0.033	10.9394	4.48736e-138	10 - Xylem	[gene=LOC119286682] [db_xref=GeneID:119286682] [protein=receptor protein kinase-like protein ZAR1] [protein_id=XP_037422005.1] [location=complement(join(547671099..547671781,547673647..547675213))] [gbkey=CDS]
TraesCS1B03G0263100	1.22887e-138	0.569471	0.464	0.06	7.73333	8.82756e-134	10 - Xylem	[gene=LOC119323713] [db_xref=GeneID:119323713] [protein=germin-like protein 5-1] [protein_id=XP_037453315.1] [location=complement(join(139716790..139717331,139717423..139717561))] [gbkey=CDS]
TraesCS6B03G0447600	1.5592e-138	0.346441	0.346	0.031	11.1613	1.12005e-133	10 - Xylem	[gene=LOC119324748] [db_xref=GeneID:119324748] [protein=cinnamoyl-CoA reductase 2-like] [protein_id=XP_037454414.1] [location=complement(join(207356380..207356448,207356769..207356928,207357782..207358137,207358224..207358409,207358492..207358646,207358762..207358870))] [gbkey=CDS]
TraesCS6A03G0065500	4.63405e-138	0.687417	0.593	0.106	5.59434	3.32887e-133	10 - Xylem	[gene=LOC119319415] [db_xref=GeneID:119319415] [protein=germin-like protein 2-4] [protein_id=XP_037449796.1] [location=15769383..15770069] [gbkey=CDS]
TraesCS4D03G0592500	5.92853e-133	0.417408	0.403	0.046	8.76087	4.25876e-128	10 - Xylem	[gene=LOC119284921] [db_xref=GeneID:119284921] [protein=probable inactive purple acid phosphatase 1] [protein_id=XP_037420005.1] [location=join(48916618..48916803,48917025..48917116,48917272..48917338,48917428..48917550,48917874..48917966,48918324..48918453,48918663..48918744,48918856..48918988,48919450..48919655,48919755..48919880,48920019..48920328,48920422..48920727)] [gbkey=CDS]
TraesCS7D03G0805700	1.33592e-130	0.860794	0.795	0.231	3.44156	9.59656e-126	10 - Xylem	[gene=LOC119336376] [db_xref=GeneID:119336376] [protein=flavone O-methyltransferase 1] [protein_id=XP_037464287.1] [location=join(468350300..468350709,468351228..468351900)] [gbkey=CDS]
TraesCS6B03G0800700	3.11094e-129	0.454933	0.38	0.042	9.04762	2.23475e-124	10 - Xylem	[gene=LOC119321419] [db_xref=GeneID:119321419] [protein=expansin-B11-like] [protein_id=XP_037451006.1] [location=complement(join(494804421..494804751,494804857..494805053,494805190..494805302,494805408..494805630))] [gbkey=CDS]
TraesCS4B03G0772900	5.62717e-128	0.387278	0.266	0.019	14	4.04228e-123	10 - Xylem	[gene=LOC119291630] [db_xref=GeneID:119291630] [protein=2-hydroxymuconate semialdehyde hydrolase-like] [protein_id=XP_037426321.1] [location=complement(join(591086803..591086947,591087089..591087156,591087244..591087336,591089896..591090567))] [gbkey=CDS]
TraesCS1D03G0106000	8.99085e-127	0.267691	0.27	0.02	13.5	6.45857e-122	10 - Xylem	[gene=LOC119301224] [db_xref=GeneID:119301224] [protein=uncharacterized protein LOC119301224] [protein_id=XP_037434058.1] [location=complement(61545045..61545698)] [gbkey=CDS]
TraesCS7B03G0907100	9.01149e-127	0.782852	0.65	0.137	4.74453	6.47341e-122	10 - Xylem	[gene=LOC119338114] [db_xref=GeneID:119338114] [protein=copper transport protein ATX1-like] [protein_id=XP_037466310.1] [location=complement(join(608019424..608019665,608019873..608019948,608020213..608020224))] [gbkey=CDS]
TraesCS7A03G1061300	7.60166e-126	0.27688	0.171	0.006	28.5	5.46065e-121	10 - Xylem	[gene=LOC119334497] [db_xref=GeneID:119334497] [protein=protein DMP2-like] [protein_id=XP_037462956.1] [location=640443966..640444547] [gbkey=CDS]
TraesCS4B03G0146200	4.42271e-123	0.330466	0.335	0.033	10.1515	3.17705e-118	10 - Xylem	[gene=LOC119294993] [db_xref=GeneID:119294993] [protein=endoglucanase 10-like] [protein_id=XP_037429202.1] [location=complement(join(59104027..59104434,59104531..59104703,59104787..59104922,59105140..59105601,59105726..59106033,59106486..59106864))] [gbkey=CDS]
TraesCS6B03G0808900	1.78103e-121	0.619874	0.631	0.131	4.81679	1.2794e-116	10 - Xylem	[gene=LOC119326296] [db_xref=GeneID:119326296] [protein=aquaporin PIP1-1] [protein_id=XP_037455873.1] [location=complement(join(489049808..489049906,489050268..489050408,489050631..489050926,489052165..489052501))] [gbkey=CDS]
TraesCS3D03G0556900LC	9.4631e-121	0.292343	0.281	0.023	12.2174	6.79782e-116	10 - Xylem	#N/A
TraesCS1A03G0590400	7.18077e-117	0.340937	0.331	0.034	9.73529	5.1583e-112	10 - Xylem	[gene=LOC119276359] [db_xref=GeneID:119276359] [protein=protein trichome birefringence-like 33] [protein_id=XP_037413308.1] [location=join(409998730..409999117,409999206..409999467,409999558..410000446)] [gbkey=CDS]
TraesCS1B03G1107900	9.38712e-117	0.447368	0.422	0.058	7.27586	6.74324e-112	10 - Xylem	[gene=LOC119291223] [db_xref=GeneID:119291223] [protein=cytochrome b561 and DOMON domain-containing protein At3g61750-like] [protein_id=XP_037425844.1] [location=join(567918279..567918449,567918865..567919264,567919534..567919820,567919910..567920170)] [gbkey=CDS]
TraesCS7A03G0413900	1.57148e-115	0.700136	0.57	0.112	5.08929	1.12887e-110	10 - Xylem	[gene=LOC119332512] [db_xref=GeneID:119332512] [protein=blue copper protein-like] [protein_id=XP_037461589.1] [location=join(138801064..138801232,138801335..138801762)] [gbkey=CDS]
TraesCS5D03G1033800	1.04539e-114	0.746181	0.696	0.179	3.88827	7.50953e-110	10 - Xylem	[gene=LOC119312365] [db_xref=GeneID:119312365] [protein=chemocyanin-like] [protein_id=XP_037443990.1] [location=join(653568100..653568274,653569708..653570165)] [gbkey=CDS]
TraesCS7D03G0849400	1.23718e-111	0.520891	0.433	0.065	6.66154	8.88725e-107	10 - Xylem	[gene=LOC119341779] [db_xref=GeneID:119341779] [protein=xyloglucan endotransglucosylase/hydrolase protein 31-like] [protein_id=XP_037469531.1] [location=join(494393183..494393396,494393896..494393996,494394080..494394655)] [gbkey=CDS]
TraesCS4A03G0112800	1.4731e-110	0.341667	0.354	0.042	8.42857	1.0582e-105	10 - Xylem	[gene=LOC119284921] [db_xref=GeneID:119284921] [protein=probable inactive purple acid phosphatase 1] [protein_id=XP_037420005.1] [location=join(48916618..48916803,48917025..48917116,48917272..48917338,48917428..48917550,48917874..48917966,48918324..48918453,48918663..48918744,48918856..48918988,48919450..48919655,48919755..48919880,48920019..48920328,48920422..48920727)] [gbkey=CDS]
TraesCS4D03G0180500LC	1.94798e-110	0.520351	0.517	0.096	5.38542	1.39933e-105	10 - Xylem	#N/A
TraesCS2B03G1012300	7.80388e-109	0.657264	0.612	0.139	4.40288	5.60592e-104	10 - Xylem	[gene=LOC119364984] [db_xref=GeneID:119364984] [protein=UDP-xylose transporter 1-like] [protein_id=XP_037486460.1] [location=complement(join(579649709..579649795,579650361..579650633,579651289..579651450,579651753..579651885,579652241..579652308,579652384..579652568,579652691..579652805))] [gbkey=CDS]
TraesCS7A03G0853600	5.45343e-106	0.263312	0.228	0.017	13.4118	3.91747e-101	10 - Xylem	[gene=LOC119340813] [db_xref=GeneID:119340813] [protein=uncharacterized protein LOC119340813] [protein_id=XP_037468616.1] [location=complement(451553353..451554063)] [gbkey=CDS]
TraesCS2D03G1280200	2.96669e-105	0.418792	0.437	0.07	6.24286	2.13113e-100	10 - Xylem	[gene=LOC119357208] [db_xref=GeneID:119357208] [protein=probable LRR receptor-like serine/threonine-protein kinase At1g63430] [protein_id=XP_037480096.1] [location=complement(join(775405070..775405315,775405494..775405706,775405805..775405962,775406056..775406188,775406273..775406478,775406557..775406796,775407158..775407228,775407302..775407409,775407804..775407953,775408051..775408194,775408277…
TraesCS4B03G0669200	3.12155e-105	0.396908	0.388	0.055	7.05455	2.24236e-100	10 - Xylem	[gene=LOC119291214] [db_xref=GeneID:119291214] [protein=probable inactive purple acid phosphatase 1] [protein_id=XP_037425825.1] [location=complement(join(522787459..522787764,522787849..522788158,522788288..522788413,522788518..522788723,522789186..522789318,522789430..522789511,522789719..522789848,522790253..522790345,522790591..522790713,522790803..522790869,522791027..522791118,522791388..52…
TraesCS2D03G0011500	3.98167e-105	0.297681	0.205	0.013	15.7692	2.86023e-100	10 - Xylem	[gene=LOC119352651] [db_xref=GeneID:119352651] [protein=WEB family protein At2g17940] [protein_id=XP_037475128.1] [location=complement(join(2883740..2884525,2887137..2887295))] [gbkey=CDS]
TraesCS6A03G0667800	6.22935e-104	0.462561	0.468	0.08	5.85	4.47485e-99	10 - Xylem	[gene=LOC119317333] [db_xref=GeneID:119317333] [protein=aquaporin PIP1-1-like] [protein_id=XP_037447663.1] [location=complement(join(468989693..468989791,468990159..468990299,468990571..468990866,468991831..468992167))] [gbkey=CDS]
TraesCS6A03G0661700LC	6.36359e-104	0.802719	0.856	0.326	2.62577	4.57128e-99	10 - Xylem	#N/A
TraesCS3B03G1344700	7.03768e-104	0.724292	0.677	0.181	3.74033	5.05552e-99	10 - Xylem	[gene=LOC119280125] [db_xref=GeneID:119280125] [protein=dirigent protein 22-like] [protein_id=XP_037416989.1] [location=join(809900834..809900957,809901092..809901663)] [gbkey=CDS]
TraesCS2B03G0325300	6.24019e-102	0.319768	0.266	0.025	10.64	4.48264e-97	10 - Xylem	[gene=LOC119362497] [db_xref=GeneID:119362497] [protein=uncharacterized protein LOC119362497] [protein_id=XP_037483619.1] [location=join(118186697..118186753,118186861..118186902,118186990..118187043,118187141..118187194,118187522..118187575,118187670..118187804)] [gbkey=CDS]
TraesCS2A03G1317100	1.50293e-101	0.384964	0.388	0.056	6.92857	1.07963e-96	10 - Xylem	[gene=LOC119357208] [db_xref=GeneID:119357208] [protein=probable LRR receptor-like serine/threonine-protein kinase At1g63430] [protein_id=XP_037480096.1] [location=complement(join(775405070..775405315,775405494..775405706,775405805..775405962,775406056..775406188,775406273..775406478,775406557..775406796,775407158..775407228,775407302..775407409,775407804..775407953,775408051..775408194,775408277…
TraesCS7B03G0680100	8.34133e-100	0.669959	0.643	0.17	3.78235	5.99199e-95	10 - Xylem	[gene=LOC119336376] [db_xref=GeneID:119336376] [protein=flavone O-methyltransferase 1] [protein_id=XP_037464287.1] [location=join(468350300..468350709,468351228..468351900)] [gbkey=CDS]
TraesCS3D03G0384100	7.72968e-99	0.35487	0.293	0.032	9.15625	5.55262e-94	10 - Xylem	[gene=LOC119267774] [db_xref=GeneID:119267774] [protein=germin-like protein 5-1] [protein_id=XP_037405112.1] [location=join(179146279..179146402,179146968..179147506)] [gbkey=CDS]
TraesCS1D03G0759800	9.27451e-99	0.743156	0.954	0.626	1.52396	6.66234e-94	10 - Xylem	[gene=LOC119348876] [db_xref=GeneID:119348876] [protein=NAD(P)H dehydrogenase (quinone) FQR1-like] [protein_id=XP_037472771.1] [location=complement(join(577886116..577886613,577886732..577886825,577889020..577889042))] [gbkey=CDS]
TraesCS3B03G0018300	2.09283e-95	0.520589	0.586	0.134	4.37313	1.50339e-90	10 - Xylem	[gene=LOC119274271] [db_xref=GeneID:119274271] [protein=leucine-rich repeat extensin-like protein 3] [protein_id=XP_037410838.1] [location=4946415..4946981] [gbkey=CDS]
TraesCS6D03G0550100LC	2.50924e-95	0.668709	0.734	0.228	3.2193	1.80251e-90	10 - Xylem	#N/A
TraesCS2D03G1181000	2.42509e-93	0.338624	0.179	0.012	14.9167	1.74206e-88	10 - Xylem	[gene=LOC119347251] [db_xref=GeneID:119347251] [protein=endonuclease 1] [protein_id=XP_037472007.1] [location=complement(join(2322..2485,2572..2707,2864..2959,3042..3125,3227..3282,3374..3481,3553..3733,3843..3959))] [gbkey=CDS]
TraesCS5D03G0163100	3.95261e-92	0.257267	0.281	0.031	9.06452	2.83936e-87	10 - Xylem	[gene=LOC119307460] [db_xref=GeneID:119307460] [protein=beta-1,2-xylosyltransferase XYXT1-like] [protein_id=XP_037439432.1] [location=join(78938588..78938735,78938848..78938916,78939022..78939078,78939194..78939256,78939346..78939459,78941067..78942247)] [gbkey=CDS]
TraesCS6D03G0566000	2.10492e-91	0.63913	0.544	0.127	4.28346	1.51207e-86	10 - Xylem	[gene=LOC119321419] [db_xref=GeneID:119321419] [protein=expansin-B11-like] [protein_id=XP_037451006.1] [location=complement(join(494804421..494804751,494804857..494805053,494805190..494805302,494805408..494805630))] [gbkey=CDS]
TraesCS1B03G0686100	1.90215e-90	0.281002	0.281	0.032	8.78125	1.36641e-85	10 - Xylem	[gene=LOC119340349] [db_xref=GeneID:119340349] [protein=protein trichome birefringence-like 33] [protein_id=XP_037468157.1] [location=join(447495030..447495396,447495487..447495748,447495841..447496729)] [gbkey=CDS]
TraesCS1B03G0397800	2.04194e-90	0.718512	0.73	0.26	2.80769	1.46683e-85	10 - Xylem	[gene=LOC119329505] [db_xref=GeneID:119329505] [protein=GDSL esterase/lipase At5g45910-like] [protein_id=XP_037458467.1] [location=complement(join(228020670..228020908,228021768..228022196,228022275..228022490,228022614..228022845))] [gbkey=CDS]
TraesCS1B03G0109800	6.56801e-89	0.803832	0.939	0.597	1.57286	4.71813e-84	10 - Xylem	[gene=LOC119317677] [db_xref=GeneID:119317677] [protein=soluble inorganic pyrophosphatase 4-like] [protein_id=XP_037448066.1] [location=complement(join(34681611..34681653,34681747..34681828,34682188..34682308,34682386..34682451,34682593..34682700,34682792..34682857,34683132..34683160,34683244..34683382))] [gbkey=CDS]
TraesCS7A03G0992800	7.05202e-88	0.536763	0.544	0.131	4.15267	5.06582e-83	10 - Xylem	[gene=LOC119329308] [db_xref=GeneID:119329308] [protein=ATP-citrate synthase beta chain protein 1-like] [protein_id=XP_037458220.1] [location=join(605752586..605752685,605752776..605752878,605753020..605753085,605753172..605753295,605753544..605753678,605754014..605754074,605754163..605754239,605754620..605754775,605754874..605755002,605755085..605755217,605755319..605755446,605755587..605755692,…
TraesCS1A03G0313300	3.27323e-87	0.63206	0.673	0.214	3.14486	2.35132e-82	10 - Xylem	[gene=LOC119368624] [db_xref=GeneID:119368624] [protein=GDSL esterase/lipase At5g45910-like] [protein_id=XP_037489731.1] [location=complement(join(161702688..161702926,161703880..161704308,161704409..161704624,161704738..161704966))] [gbkey=CDS]
TraesCS6D03G0363400	2.39247e-84	0.408298	0.441	0.086	5.12791	1.71863e-79	10 - Xylem	[gene=LOC119316552] [db_xref=GeneID:119316552] [protein=probable cinnamyl alcohol dehydrogenase] [protein_id=XP_037446773.1] [location=join(191782321..191782412,191783616..191783729,191784126..191784353,191785081..191785729)] [gbkey=CDS]
TraesCS4A03G0528300	6.56223e-84	0.536178	0.559	0.144	3.88194	4.71398e-79	10 - Xylem	[gene=LOC119286315] [db_xref=GeneID:119286315] [protein=rho GTPase-activating protein 4-like] [protein_id=XP_037421588.1] [location=complement(join(481546627..481547193,481547269..481547499,481547861..481547980,481548090..481548210,481550353..481550771))] [gbkey=CDS]
TraesCS2B03G1082100	9.23761e-84	0.34463	0.369	0.06	6.15	6.63584e-79	10 - Xylem	[gene=LOC119365228] [db_xref=GeneID:119365228] [protein=uncharacterized protein LOC119365228] [protein_id=XP_037486738.1] [location=complement(join(625065687..625065840,625066283..625066425,625066634..625066747))] [gbkey=CDS]
TraesCS2A03G0922100	5.43961e-83	0.440946	0.411	0.077	5.33766	3.90754e-78	10 - Xylem	[gene=LOC119355845] [db_xref=GeneID:119355845] [protein=UDP-xylose transporter 1-like] [protein_id=XP_037478629.1] [location=complement(join(626575373..626575459,626576028..626576300,626576963..626577124,626577422..626577554,626577910..626577977,626578053..626578237,626578359..626578473))] [gbkey=CDS]
TraesCS2D03G0861600	1.89754e-82	0.542756	0.494	0.115	4.29565	1.3631e-77	10 - Xylem	[gene=LOC119355845] [db_xref=GeneID:119355845] [protein=UDP-xylose transporter 1-like] [protein_id=XP_037478629.1] [location=complement(join(626575373..626575459,626576028..626576300,626576963..626577124,626577422..626577554,626577910..626577977,626578053..626578237,626578359..626578473))] [gbkey=CDS]
TraesCS2A03G0226600	2.02315e-82	0.364969	0.342	0.053	6.45283	1.45333e-77	10 - Xylem	[gene=LOC119358979] [db_xref=GeneID:119358979] [protein=phylloplanin-like] [protein_id=XP_037481242.1] [location=complement(join(69339799..69340070,69340158..69340308))] [gbkey=CDS]
TraesCS1A03G0802100LC	4.85728e-82	0.427831	0.407	0.075	5.42667	3.48923e-77	10 - Xylem	#N/A
TraesCS4B03G0269000	7.00889e-82	0.5661	0.513	0.127	4.03937	5.03484e-77	10 - Xylem	[gene=LOC119295462] [db_xref=GeneID:119295462] [protein=rho GTPase-activating protein 4-like] [protein_id=XP_037429776.1] [location=join(135625624..135626048,135628118..135628238,135628349..135628468,135628822..135629052,135629128..135629694)] [gbkey=CDS]
TraesCS3D03G0381600	4.57115e-81	0.893116	0.772	0.35	2.20571	3.28369e-76	10 - Xylem	[gene=LOC119267792] [db_xref=GeneID:119267792] [protein=glucan endo-1,3-beta-D-glucosidase-like] [protein_id=XP_037405128.1] [location=join(184117707..184117782,184118249..184118277,184118373..184118607,184118694..184118719)] [gbkey=CDS]
TraesCS4D03G0492600	5.58273e-81	0.276392	0.281	0.036	7.80556	4.01035e-76	10 - Xylem	[gene=LOC119290750] [db_xref=GeneID:119290750] [protein=uncharacterized protein LOC119290750 isoform X1] [protein_id=XP_037425291.1] [location=join(439281105..439281130,439281334..439281463,439281554..439282011,439282484..439282817)] [gbkey=CDS]
TraesCS6D03G0557600	8.01596e-80	0.56566	0.665	0.209	3.18182	5.75826e-75	10 - Xylem	[gene=LOC119326296] [db_xref=GeneID:119326296] [protein=aquaporin PIP1-1] [protein_id=XP_037455873.1] [location=complement(join(489049808..489049906,489050268..489050408,489050631..489050926,489052165..489052501))] [gbkey=CDS]
TraesCS4D03G0229600	7.88056e-79	0.539099	0.551	0.146	3.77397	5.661e-74	10 - Xylem	[gene=LOC119286315] [db_xref=GeneID:119286315] [protein=rho GTPase-activating protein 4-like] [protein_id=XP_037421588.1] [location=complement(join(481546627..481547193,481547269..481547499,481547861..481547980,481548090..481548210,481550353..481550771))] [gbkey=CDS]
TraesCS6A03G0771900	1.87141e-78	0.32134	0.27	0.035	7.71429	1.34433e-73	10 - Xylem	[gene=LOC119317759] [db_xref=GeneID:119317759] [protein=chemocyanin-like] [protein_id=XP_037448155.1] [location=join(537754156..537754327,537754424..537754623)] [gbkey=CDS]
TraesCS6B03G0096600	8.21142e-78	0.506182	0.506	0.123	4.11382	5.89867e-73	10 - Xylem	[gene=LOC119326617] [db_xref=GeneID:119326617] [protein=germin-like protein 2-4] [protein_id=XP_037456145.1] [location=complement(27974567..27975253)] [gbkey=CDS]
TraesCS1B03G0921900LC	1.26834e-77	0.696892	0.681	0.226	3.01327	9.11115e-73	10 - Xylem	#N/A
TraesCS7B03G0727400	3.17155e-77	0.255985	0.224	0.024	9.33333	2.27828e-72	10 - Xylem	[gene=LOC119341779] [db_xref=GeneID:119341779] [protein=xyloglucan endotransglucosylase/hydrolase protein 31-like] [protein_id=XP_037469531.1] [location=join(494393183..494393396,494393896..494393996,494394080..494394655)] [gbkey=CDS]
TraesCS5D03G0934600	7.86908e-77	0.302343	0.289	0.04	7.225	5.65275e-72	10 - Xylem	[gene=LOC119306316] [db_xref=GeneID:119306316] [protein=uncharacterized protein LOC119306316] [protein_id=XP_037438465.1] [location=complement(611001114..611001338)] [gbkey=CDS]
TraesCS1D03G0561600	3.07134e-76	0.279739	0.3	0.043	6.97674	2.2063e-71	10 - Xylem	[gene=LOC119340349] [db_xref=GeneID:119340349] [protein=protein trichome birefringence-like 33] [protein_id=XP_037468157.1] [location=join(447495030..447495396,447495487..447495748,447495841..447496729)] [gbkey=CDS]
TraesCS7A03G1064600	3.77333e-76	0.376067	0.327	0.052	6.28846	2.71057e-71	10 - Xylem	[gene=LOC119330196] [db_xref=GeneID:119330196] [protein=copper transport protein ATX1-like] [protein_id=XP_037459211.1] [location=complement(join(643003235..643003479,643003674..643003749,643004048..643004059))] [gbkey=CDS]
TraesCS5A03G0953300	3.94647e-76	0.583473	0.654	0.223	2.93274	2.83495e-71	10 - Xylem	[gene=LOC119303248] [db_xref=GeneID:119303248] [protein=peroxidase 35-like] [protein_id=XP_037436256.1] [location=join(600382920..600383129,600383254..600383454,600383593..600383758,600385134..600385534)] [gbkey=CDS]
TraesCS5B03G1001800	3.60661e-75	0.614669	0.696	0.262	2.65649	2.59081e-70	10 - Xylem	[gene=LOC119311920] [db_xref=GeneID:119311920] [protein=peroxidase 35-like] [protein_id=XP_037443535.1] [location=join(596957753..596957962,596958060..596958260,596958403..596958568,596959437..596959837)] [gbkey=CDS]
TraesCS1D03G0304200	8.68435e-75	0.502009	0.529	0.139	3.80576	6.2384e-70	10 - Xylem	[gene=LOC119329505] [db_xref=GeneID:119329505] [protein=GDSL esterase/lipase At5g45910-like] [protein_id=XP_037458467.1] [location=complement(join(228020670..228020908,228021768..228022196,228022275..228022490,228022614..228022845))] [gbkey=CDS]
TraesCS3B03G0665600	9.25067e-75	0.273012	0.308	0.047	6.55319	6.64522e-70	10 - Xylem	[gene=LOC119276318] [db_xref=GeneID:119276318] [protein=neutral ceramidase isoform X1] [protein_id=XP_037413257.1] [location=complement(join(427468557..427469102,427469552..427469721,427470215..427470278,427470765..427470890,427470968..427471238,427471322..427471577,427471684..427472052,427472503..427472711,427473139..427473561,427473721..427473755))] [gbkey=CDS]
TraesCS6D03G0305400	2.58556e-74	0.424035	0.456	0.105	4.34286	1.85734e-69	10 - Xylem	[gene=LOC119316258] [db_xref=GeneID:119316258] [protein=cinnamoyl-CoA reductase 2-like] [protein_id=XP_037446464.1] [location=complement(join(133137927..133137995,133138278..133138437,133139028..133139383,133139460..133139645,133139725..133139879,133139998..133140114,133140281..133140518))] [gbkey=CDS]
TraesCS5A03G0724900	5.73308e-74	0.300002	0.293	0.043	6.81395	4.11836e-69	10 - Xylem	[gene=LOC119302280] [db_xref=GeneID:119302280] [protein=PTI1-like tyrosine-protein kinase 3] [protein_id=XP_037435215.1] [location=join(455271701..455271788,455272464..455272699,455272809..455272935,455273068..455273341,455273736..455273868,455274642..455274728,455274849..455274998)] [gbkey=CDS]
TraesCS6B03G0816000LC	1.10883e-70	0.473851	0.555	0.158	3.51266	7.96531e-66	10 - Xylem	#N/A
TraesCS7A03G0353100	1.71614e-70	0.479706	0.513	0.14	3.66429	1.23279e-65	10 - Xylem	[gene=LOC119327628] [db_xref=GeneID:119327628] [protein=serine carboxypeptidase II-2] [protein_id=XP_037456622.1] [location=complement(join(112343032..112343196,112343655..112343763,112344127..112344222,112344809..112344942,112345385..112345651,112351170..112351255,112351369..112351461,112351577..112351672,112352603..112352710,112353307..112353577))] [gbkey=CDS]
TraesCS2B03G1519600	5.9654e-70	0.253155	0.274	0.039	7.02564	4.28524e-65	10 - Xylem	[gene=LOC119357208] [db_xref=GeneID:119357208] [protein=probable LRR receptor-like serine/threonine-protein kinase At1g63430] [protein_id=XP_037480096.1] [location=complement(join(775405070..775405315,775405494..775405706,775405805..775405962,775406056..775406188,775406273..775406478,775406557..775406796,775407158..775407228,775407302..775407409,775407804..775407953,775408051..775408194,775408277…
TraesCS2A03G1305300	1.62254e-69	0.348667	0.384	0.078	4.92308	1.16555e-64	10 - Xylem	[gene=LOC119357168] [db_xref=GeneID:119357168] [protein=elicitor-responsive protein 3-like] [protein_id=XP_037480050.1] [location=join(770850443..770850509,770850897..770850962,770851061..770851187,770851311..770851428,770851517..770851564)] [gbkey=CDS]
TraesCS7A03G0821400	3.14507e-68	0.63344	0.722	0.291	2.4811	2.25926e-63	10 - Xylem	[gene=LOC119334749] [db_xref=GeneID:119334749] [protein=flavone O-methyltransferase 1-like] [protein_id=XP_037463191.1] [location=complement(join(504511369..504512041,504512820..504513229))] [gbkey=CDS]
TraesCS3D03G0770000	5.03732e-68	0.322416	0.354	0.067	5.28358	3.61856e-63	10 - Xylem	[gene=LOC119277487] [db_xref=GeneID:119277487] [protein=serine carboxypeptidase-like 27] [protein_id=XP_037414666.1] [location=complement(join(625185133..625185276,625185373..625185478,625185867..625185962,625186048..625186175,625186894..625187154,625187332..625187417,625187586..625187678,625187795..625187890,625188007..625188373))] [gbkey=CDS]
TraesCS5B03G0571000	2.49866e-67	0.447176	0.475	0.123	3.86179	1.79492e-62	10 - Xylem	[gene=LOC119309536] [db_xref=GeneID:119309536] [protein=probable indole-3-pyruvate monooxygenase YUCCA11] [protein_id=XP_037441417.1] [location=complement(join(404700399..404700578,404701013..404701135,404702711..404702944,404705369..404706022))] [gbkey=CDS]
TraesCS5D03G0900300	1.25718e-66	0.339565	1	0.969	1.03199	9.03094e-62	10 - Xylem	[gene=LOC119311874] [db_xref=GeneID:119311874] [protein=UDP-glucose 6-dehydrogenase 4] [protein_id=XP_037443482.1] [location=593617958..593619400] [gbkey=CDS]
TraesCS3B03G1510000	1.93498e-66	0.475341	0.597	0.188	3.17553	1.38999e-61	10 - Xylem	[gene=LOC119279016] [db_xref=GeneID:119279016] [protein=soluble inorganic pyrophosphatase 4-like] [protein_id=XP_037416332.1] [location=join(859124722..859125298,859125401..859125482,859125592..859125634)] [gbkey=CDS]
TraesCS5A03G0942400	4.7579e-65	0.332431	0.996	0.967	1.02999	3.41784e-60	10 - Xylem	[gene=LOC119303200] [db_xref=GeneID:119303200] [protein=UDP-glucose 6-dehydrogenase 4-like] [protein_id=XP_037436201.1] [location=597653577..597655019] [gbkey=CDS]
TraesCS3B03G0487900	1.11809e-64	0.271436	0.171	0.016	10.6875	8.03179e-60	10 - Xylem	[gene=LOC119275684] [db_xref=GeneID:119275684] [protein=germin-like protein 5-1] [protein_id=XP_037412473.1] [location=complement(join(233186618..233187156,233187740..233187863))] [gbkey=CDS]
TraesCS3A03G0839700	1.29355e-64	0.293996	0.323	0.059	5.47458	9.29222e-60	10 - Xylem	[gene=LOC119269490] [db_xref=GeneID:119269490] [protein=interactor of constitutive active ROPs 2, chloroplastic-like isoform X2] [protein_id=XP_037407231.1] [location=join(600716089..600716108,600717516..600717687,600718536..600719882)] [gbkey=CDS]
TraesCS3B03G0705000	4.30097e-64	0.636793	0.875	0.466	1.87768	3.0896e-59	10 - Xylem	[gene=LOC119276500] [db_xref=GeneID:119276500] [protein=fasciclin-like arabinogalactan protein 11] [protein_id=XP_037413466.1] [location=complement(456398404..456399141)] [gbkey=CDS]
TraesCS7B03G0148900	4.41928e-64	0.502802	0.548	0.174	3.14943	3.17459e-59	10 - Xylem	[gene=LOC119336396] [db_xref=GeneID:119336396] [protein=serine carboxypeptidase II-2-like] [protein_id=XP_037464300.1] [location=complement(join(66966920..66967084,66967592..66967700,66968043..66968138,66968711..66968844,66969266..66969532,66969881..66969966,66970080..66970172,66970287..66970382,66971236..66971343,66971959..66972229))] [gbkey=CDS]
TraesCS6D03G0554300	6.92019e-64	0.271051	0.304	0.052	5.84615	4.97112e-59	10 - Xylem	[gene=LOC119319360] [db_xref=GeneID:119319360] [protein=uncharacterized protein LOC119319360] [protein_id=XP_037449750.1] [location=467738441..467739361] [gbkey=CDS]
TraesCS6A03G0429300	8.19396e-64	0.457102	0.57	0.177	3.22034	5.88613e-59	10 - Xylem	[gene=LOC119316552] [db_xref=GeneID:119316552] [protein=probable cinnamyl alcohol dehydrogenase] [protein_id=XP_037446773.1] [location=join(191782321..191782412,191783616..191783729,191784126..191784353,191785081..191785729)] [gbkey=CDS]
TraesCS2A03G0409500	1.04809e-63	0.450425	0.536	0.163	3.28834	7.52899e-59	10 - Xylem	[gene=LOC119354055] [db_xref=GeneID:119354055] [protein=protein BRICK1] [protein_id=XP_037476655.1] [location=join(174152347..174152488,174153711..174153835)] [gbkey=CDS]
TraesCS2D03G0354800	4.23275e-63	0.606251	0.707	0.303	2.33333	3.0406e-58	10 - Xylem	[gene=LOC119353744] [db_xref=GeneID:119353744] [protein=uncharacterized protein LOC119353744] [protein_id=XP_037476307.1] [location=complement(join(123470031..123470309,123470410..123470673,123471455..123471587,123472152..123472225,123472342..123472467))] [gbkey=CDS]
TraesCS1A03G0802400LC	4.59844e-62	0.395533	0.43	0.104	4.13462	3.30329e-57	10 - Xylem	#N/A
TraesCS4D03G0192600	9.51103e-62	0.252104	0.137	0.011	12.4545	6.83225e-57	10 - Xylem	[gene=LOC119286467] [db_xref=GeneID:119286467] [protein=uncharacterized protein LOC119286467] [protein_id=XP_037421741.1] [location=510857094..510857924] [gbkey=CDS]
TraesCS4A03G0204700	9.89521e-62	0.381546	1	0.954	1.04822	7.10823e-57	10 - Xylem	[gene=LOC119285293] [db_xref=GeneID:119285293] [protein=UDP-glucuronic acid decarboxylase 6] [protein_id=XP_037420427.1] [location=join(112223398..112223487,112223575..112223661,112224283..112224370,112224920..112225011,112225100..112225164,112225252..112225340,112225432..112225509,112225624..112225717,112225793..112225859,112225950..112226013,112226145..112226185,112226315..112226506)] [gbkey=CD…
TraesCS5D03G0691100	1.99658e-60	0.369802	0.392	0.091	4.30769	1.43424e-55	10 - Xylem	[gene=LOC119302280] [db_xref=GeneID:119302280] [protein=PTI1-like tyrosine-protein kinase 3] [protein_id=XP_037435215.1] [location=join(455271701..455271788,455272464..455272699,455272809..455272935,455273068..455273341,455273736..455273868,455274642..455274728,455274849..455274998)] [gbkey=CDS]
TraesCS5B03G0992400	2.73158e-60	0.339426	1	0.965	1.03627	1.96223e-55	10 - Xylem	[gene=LOC119311874] [db_xref=GeneID:119311874] [protein=UDP-glucose 6-dehydrogenase 4] [protein_id=XP_037443482.1] [location=593617958..593619400] [gbkey=CDS]
TraesCS6B03G0520600	3.82103e-60	0.400405	0.513	0.146	3.5137	2.74483e-55	10 - Xylem	[gene=LOC119322839] [db_xref=GeneID:119322839] [protein=probable cinnamyl alcohol dehydrogenase] [protein_id=XP_037452272.1] [location=join(263053754..263053845,263055078..263055191,263055589..263055816,263056484..263057132)] [gbkey=CDS]
TraesCS7B03G0725500	4.53432e-60	0.348657	0.399	0.094	4.24468	3.25723e-55	10 - Xylem	[gene=LOC119337384] [db_xref=GeneID:119337384] [protein=beta-galactosidase 9] [protein_id=XP_037465408.1] [location=complement(join(493071904..493072215,493072298..493072510,493072603..493072712,493072811..493072920,493073000..493073169,493073265..493073429,493073514..493073632,493073746..493073833,493073931..493074036,493074149..493074237,493074547..493074783,493074874..493074940,493075030..4930…
TraesCS4D03G0181600	1.19144e-59	0.342549	0.376	0.085	4.42353	8.55872e-55	10 - Xylem	[gene=LOC119286516] [db_xref=GeneID:119286516] [protein=protein-tyrosine-phosphatase PTP1-like] [protein_id=XP_037421791.1] [location=join(522863657..522864241,522865818..522865911,522866007..522866089,522866165..522866299,522867779..522867901,522868560..522868702,522868787..522868928,522869286..522869357)] [gbkey=CDS]
TraesCS7D03G1015400	1.66521e-59	0.491101	0.384	0.089	4.31461	1.1962e-54	10 - Xylem	[gene=LOC119338114] [db_xref=GeneID:119338114] [protein=copper transport protein ATX1-like] [protein_id=XP_037466310.1] [location=complement(join(608019424..608019665,608019873..608019948,608020213..608020224))] [gbkey=CDS]
TraesCS7D03G0401600	2.90334e-59	0.603278	0.544	0.174	3.12644	2.08561e-54	10 - Xylem	[gene=LOC119341017] [db_xref=GeneID:119341017] [protein=blue copper protein-like] [protein_id=XP_037468814.1] [location=join(102258518..102258686,102258903..102259327)] [gbkey=CDS]
TraesCS2B03G1274400	3.30204e-59	0.47461	0.646	0.244	2.64754	2.37202e-54	10 - Xylem	[gene=LOC119365821] [db_xref=GeneID:119365821] [protein=beta-1,2-xylosyltransferease XAX1-like] [protein_id=XP_037487372.1] [location=complement(join(717822919..717824132,717824406..717824675,717824766..717824964))] [gbkey=CDS]
TraesCS2A03G0470800	3.78102e-59	0.288951	0.357	0.074	4.82432	2.7161e-54	10 - Xylem	[gene=LOC119359302] [db_xref=GeneID:119359302] [protein=vascular-related unknown protein 1-like] [protein_id=XP_037481463.1] [location=complement(join(215903947..215904126,215904269..215904334,215904448..215904771))] [gbkey=CDS]
TraesCS6D03G0538900	6.54491e-59	0.609117	0.745	0.335	2.22388	4.70154e-54	10 - Xylem	[gene=LOC119317260] [db_xref=GeneID:119317260] [protein=remorin-like] [protein_id=XP_037447587.1] [location=complement(join(458918313..458918513,458919209..458919290,458919596..458919683,458919779..458919835,458920034..458920187))] [gbkey=CDS]
TraesCS2B03G0314800	8.22644e-59	0.394853	0.43	0.11	3.90909	5.90947e-54	10 - Xylem	[gene=LOC119367294] [db_xref=GeneID:119367294] [protein=phylloplanin-like] [protein_id=XP_037488746.1] [location=complement(join(113974273..113974544,113974634..113974784))] [gbkey=CDS]
TraesCS7A03G0552300	8.92584e-59	0.402689	0.989	0.939	1.05325	6.41188e-54	10 - Xylem	[gene=LOC119329404] [db_xref=GeneID:119329404] [protein=tricin synthase 1-like] [protein_id=XP_037458347.1] [location=complement(join(224087435..224088005,224088123..224088295))] [gbkey=CDS]
TraesCS4A03G0214800	9.94015e-59	0.276499	0.297	0.054	5.5	7.14051e-54	10 - Xylem	[gene=LOC119285342] [db_xref=GeneID:119285342] [protein=uncharacterized protein LOC119285342] [protein_id=XP_037420484.1] [location=complement(join(119155495..119155822,119156634..119157100,119157205..119157334,119157543..119157568))] [gbkey=CDS]
TraesCS2B03G0454200	3.62858e-58	0.556496	0.662	0.278	2.38129	2.60659e-53	10 - Xylem	[gene=LOC119362922] [db_xref=GeneID:119362922] [protein=uncharacterized protein LOC119362922] [protein_id=XP_037484100.1] [location=join(180947539..180947664,180947783..180947856,180948428..180948560,180949371..180949634,180949733..180950011)] [gbkey=CDS]
TraesCS1A03G0793500	1.96294e-57	0.567657	0.848	0.575	1.47478	1.41008e-52	10 - Xylem	[gene=LOC119285790] [db_xref=GeneID:119285790] [protein=NAD(P)H dehydrogenase (quinone) FQR1-like] [protein_id=XP_037421019.1] [location=complement(join(525641355..525641852,525642008..525642101,525644306..525644328))] [gbkey=CDS]
TraesCS3D03G1116300	7.74027e-57	0.262637	0.331	0.067	4.9403	5.56022e-52	10 - Xylem	[gene=LOC119278739] [db_xref=GeneID:119278739] [protein=RNA-binding protein 24-like isoform X1] [protein_id=XP_037415968.1] [location=join(829342276..829342461,829342584..829342734,829344668..829344809,829346833..829346872,829346983..829347283,829347402..829347520)] [gbkey=CDS]
TraesCS2D03G0305400	1.05848e-56	0.473287	0.973	0.768	1.26693	7.6036e-52	10 - Xylem	[gene=LOC119362739] [db_xref=GeneID:119362739] [protein=uncharacterized GPI-anchored protein At3g06035-like] [protein_id=XP_037483888.1] [location=join(157575201..157575279,157576297..157576808)] [gbkey=CDS]
TraesCS5A03G0650500	2.05537e-56	0.369081	0.449	0.121	3.71074	1.47648e-51	10 - Xylem	[gene=LOC119302008] [db_xref=GeneID:119302008] [protein=fasciclin-like arabinogalactan protein 7] [protein_id=XP_037434915.1] [location=complement(423345637..423346431)] [gbkey=CDS]
TraesCS1B03G0911600	1.5366e-55	0.534666	0.859	0.581	1.47849	1.10382e-50	10 - Xylem	[gene=LOC119348876] [db_xref=GeneID:119348876] [protein=NAD(P)H dehydrogenase (quinone) FQR1-like] [protein_id=XP_037472771.1] [location=complement(join(577886116..577886613,577886732..577886825,577889020..577889042))] [gbkey=CDS]
TraesCS7A03G0886600	3.36303e-55	0.30237	0.308	0.061	5.04918	2.41583e-50	10 - Xylem	[gene=LOC119331719] [db_xref=GeneID:119331719] [protein=probable xyloglucan endotransglucosylase/hydrolase protein 32] [protein_id=XP_037460782.1] [location=complement(join(547491572..547492147,547492232..547492332,547492795..547493008))] [gbkey=CDS]
TraesCS3B03G0918900	5.40957e-55	0.352046	0.992	0.933	1.06324	3.88596e-50	10 - Xylem	[gene=LOC119269321] [db_xref=GeneID:119269321] [protein=tubulin beta-2 chain] [protein_id=XP_037407015.1] [location=join(578404399..578404792,578405246..578405515,578405605..578406284)] [gbkey=CDS]
TraesCS5D03G0883900	1.87637e-54	0.250736	0.27	0.048	5.625	1.34789e-49	10 - Xylem	[gene=LOC119303121] [db_xref=GeneID:119303121] [protein=uncharacterized protein LOC119303121] [protein_id=XP_037436107.1] [location=join(589967042..589967108,589967211..589967723,589967801..589968354)] [gbkey=CDS]
TraesCS3B03G0483000	2.83512e-54	0.691879	0.692	0.334	2.07186	2.03661e-49	10 - Xylem	[gene=LOC119267792] [db_xref=GeneID:119267792] [protein=glucan endo-1,3-beta-D-glucosidase-like] [protein_id=XP_037405128.1] [location=join(184117707..184117782,184118249..184118277,184118373..184118607,184118694..184118719)] [gbkey=CDS]
TraesCS4A03G0686700	4.97216e-54	0.504552	0.973	0.811	1.19975	3.57175e-49	10 - Xylem	[gene=LOC119286871] [db_xref=GeneID:119286871] [protein=UDP-glucose 6-dehydrogenase 4-like] [protein_id=XP_037422239.1] [location=complement(575439883..575441325)] [gbkey=CDS]
TraesCS2D03G1111900	1.14344e-53	0.562066	0.669	0.309	2.16505	8.21389e-49	10 - Xylem	[gene=LOC119365967] [db_xref=GeneID:119365967] [protein=probable inactive UDP-arabinopyranose mutase 2 isoform X1] [protein_id=XP_037487519.1] [location=complement(736335369..736336415)] [gbkey=CDS]
TraesCS4D03G0092300	1.15996e-53	0.497624	0.977	0.813	1.20172	8.33254e-49	10 - Xylem	[gene=LOC119286871] [db_xref=GeneID:119286871] [protein=UDP-glucose 6-dehydrogenase 4-like] [protein_id=XP_037422239.1] [location=complement(575439883..575441325)] [gbkey=CDS]
TraesCS3D03G0576000	2.23015e-52	0.549796	0.905	0.577	1.56846	1.60203e-47	10 - Xylem	[gene=LOC119268632] [db_xref=GeneID:119268632] [protein=fasciclin-like arabinogalactan protein 11] [protein_id=XP_037406196.1] [location=474829643..474830380] [gbkey=CDS]
TraesCS7B03G0369400	5.79631e-52	0.417862	1	0.896	1.11607	4.16378e-47	10 - Xylem	[gene=LOC119336837] [db_xref=GeneID:119336837] [protein=tricin synthase 1-like] [protein_id=XP_037464815.1] [location=complement(join(193463577..193464147,193464250..193464422))] [gbkey=CDS]
TraesCS2A03G1162800	8.12082e-52	0.545789	0.635	0.28	2.26786	5.83359e-47	10 - Xylem	[gene=LOC119356736] [db_xref=GeneID:119356736] [protein=probable inactive UDP-arabinopyranose mutase 2] [protein_id=XP_037479612.1] [location=complement(732270189..732271235)] [gbkey=CDS]
TraesCS7D03G0534100	9.85435e-52	0.317114	1	0.961	1.04058	7.07887e-47	10 - Xylem	[gene=LOC119336837] [db_xref=GeneID:119336837] [protein=tricin synthase 1-like] [protein_id=XP_037464815.1] [location=complement(join(193463577..193464147,193464250..193464422))] [gbkey=CDS]
TraesCS4B03G0109200	2.91311e-51	0.533569	0.932	0.71	1.31268	2.09263e-46	10 - Xylem	[gene=LOC119294844] [db_xref=GeneID:119294844] [protein=UDP-glucose 6-dehydrogenase 4-like] [protein_id=XP_037429018.1] [location=37744066..37745508] [gbkey=CDS]
TraesCS3D03G0398800	6.57433e-51	0.410396	0.54	0.183	2.95082	4.72267e-46	10 - Xylem	[gene=LOC119275755] [db_xref=GeneID:119275755] [protein=protein CASPARIAN STRIP INTEGRITY FACTOR 1-like isoform X1] [protein_id=XP_037412556.1] [location=complement(join(247804738..247804872,247806017..247806066,247806225..247806297))] [gbkey=CDS]
TraesCS3A03G0635100	8.74783e-51	0.521407	0.958	0.72	1.33056	6.284e-46	10 - Xylem	[gene=LOC119268632] [db_xref=GeneID:119268632] [protein=fasciclin-like arabinogalactan protein 11] [protein_id=XP_037406196.1] [location=474829643..474830380] [gbkey=CDS]
TraesCS5A03G1247300	1.63691e-50	0.5837	0.677	0.32	2.11563	1.17587e-45	10 - Xylem	[gene=LOC119304268] [db_xref=GeneID:119304268] [protein=tubulin beta-2 chain] [protein_id=XP_037437345.1] [location=complement(join(696436437..696437116,696437211..696437480,696437618..696438011))] [gbkey=CDS]
TraesCS2A03G1125500	2.48504e-50	0.485326	0.624	0.267	2.33708	1.78513e-45	10 - Xylem	[gene=LOC119356609] [db_xref=GeneID:119356609] [protein=beta-1,2-xylosyltransferease XAX1-like] [protein_id=XP_037479494.1] [location=complement(join(721835218..721836425,721836699..721836971,721837073..721837271))] [gbkey=CDS]
TraesCS2A03G0290300	2.65097e-50	0.468861	0.947	0.748	1.26604	1.90432e-45	10 - Xylem	[gene=LOC119353574] [db_xref=GeneID:119353574] [protein=uncharacterized GPI-anchored protein At3g06035-like] [protein_id=XP_037476091.1] [location=join(96377445..96377523,96378551..96379062)] [gbkey=CDS]
TraesCS2B03G0407500	6.54384e-50	0.437534	0.989	0.823	1.2017	4.70077e-45	10 - Xylem	[gene=LOC119362739] [db_xref=GeneID:119362739] [protein=uncharacterized GPI-anchored protein At3g06035-like] [protein_id=XP_037483888.1] [location=join(157575201..157575279,157576297..157576808)] [gbkey=CDS]
TraesCS4B03G0570200	9.46211e-50	0.33793	1	0.955	1.04712	6.79711e-45	10 - Xylem	[gene=LOC119290804] [db_xref=GeneID:119290804] [protein=UDP-glucuronic acid decarboxylase 6] [protein_id=XP_037425350.1] [location=complement(join(447655404..447655595,447655725..447655765,447655888..447655951,447656040..447656106,447656190..447656283,447656397..447656474,447656567..447656655,447656743..447656807,447656897..447656988,447657546..447657633,447658236..447658322,447658410..447658499)…
TraesCS1A03G0483700	1.03642e-49	0.467393	0.973	0.812	1.19828	7.44509e-45	10 - Xylem	[gene=LOC119271607] [db_xref=GeneID:119271607] [protein=actin-2] [protein_id=XP_037409263.1] [location=complement(join(336298795..336298860,336298946..336299559,336299690..336300083,336300190..336300249))] [gbkey=CDS]
TraesCS2A03G0644800	3.88952e-49	0.348189	0.445	0.132	3.37121	2.79404e-44	10 - Xylem	[gene=LOC119354722] [db_xref=GeneID:119354722] [protein=mavicyanin-like] [protein_id=XP_037477361.1] [location=complement(join(407762270..407762631,407762739..407762961))] [gbkey=CDS]
TraesCS3A03G0209900	1.24731e-48	0.458442	0.593	0.223	2.65919	8.96004e-44	10 - Xylem	[gene=LOC119267105] [db_xref=GeneID:119267105] [protein=uncharacterized protein LOC119267105 isoform X1] [protein_id=XP_037404315.1] [location=join(58739507..58740205,58740572..58740877)] [gbkey=CDS]
TraesCS5D03G0616800	1.71096e-48	0.321133	0.376	0.097	3.87629	1.22907e-43	10 - Xylem	[gene=LOC119302008] [db_xref=GeneID:119302008] [protein=fasciclin-like arabinogalactan protein 7] [protein_id=XP_037434915.1] [location=complement(423345637..423346431)] [gbkey=CDS]
TraesCS2D03G0423900LC	3.91922e-48	0.268675	0.996	0.974	1.02259	2.81537e-43	10 - Xylem	#N/A
TraesCS2B03G0580500	5.24089e-48	0.302784	0.346	0.084	4.11905	3.76479e-43	10 - Xylem	[gene=LOC119367651] [db_xref=GeneID:119367651] [protein=uncharacterized protein LOC119367651] [protein_id=XP_037489012.1] [location=complement(join(259887664..259887883,259888024..259888232,259888316..259888414))] [gbkey=CDS]
TraesCS2A03G0778400	6.94096e-48	0.414165	0.502	0.174	2.88506	4.98604e-43	10 - Xylem	[gene=LOC119359550] [db_xref=GeneID:119359550] [protein=uncharacterized protein LOC119359550] [protein_id=XP_037481592.1] [location=complement(542114043..542114387)] [gbkey=CDS]
TraesCS4D03G0504200	1.19727e-47	0.371892	0.996	0.924	1.07792	8.60061e-43	10 - Xylem	[gene=LOC119285293] [db_xref=GeneID:119285293] [protein=UDP-glucuronic acid decarboxylase 6] [protein_id=XP_037420427.1] [location=join(112223398..112223487,112223575..112223661,112224283..112224370,112224920..112225011,112225100..112225164,112225252..112225340,112225432..112225509,112225624..112225717,112225793..112225859,112225950..112226013,112226145..112226185,112226315..112226506)] [gbkey=CD…
TraesCS3B03G1336100	2.45841e-46	0.400686	0.468	0.155	3.01935	1.766e-41	10 - Xylem	[gene=LOC119278614] [db_xref=GeneID:119278614] [protein=7-dehydrocholesterol reductase-like] [protein_id=XP_037415841.1] [location=join(806106889..806107043,806107141..806107366,806107489..806107544,806108891..806108993,806109202..806109267,806109444..806109557,806109752..806109878,806110796..806110896,806111128..806111253,806111338..806111402,806111531..806111612,806111696..806111778,806111927..…
TraesCS2A03G0337300	1.05235e-45	0.454028	0.639	0.281	2.27402	7.55959e-41	10 - Xylem	[gene=LOC119353744] [db_xref=GeneID:119353744] [protein=uncharacterized protein LOC119353744] [protein_id=XP_037476307.1] [location=complement(join(123470031..123470309,123470410..123470673,123471455..123471587,123472152..123472225,123472342..123472467))] [gbkey=CDS]
TraesCS5B03G0815700	1.11961e-45	0.367935	0.399	0.118	3.38136	8.04275e-41	10 - Xylem	[gene=LOC119311304] [db_xref=GeneID:119311304] [protein=endoglucanase 24] [protein_id=XP_037442846.1] [location=complement(join(520692436..520692765,520692979..520693145,520693336..520693483,520693596..520694033,520694840..520695123,520695610..520695838))] [gbkey=CDS]
TraesCS7D03G1240300	3.33898e-45	0.453739	0.916	0.61	1.50164	2.39856e-40	10 - Xylem	[gene=LOC119337448] [db_xref=GeneID:119337448] [protein=polyamine oxidase 1-like] [protein_id=XP_037465487.1] [location=complement(join(735418598..735418677,735418824..735418905,735418988..735419798,735420993..735421139,735421349..735421607,735421720..735421828))] [gbkey=CDS]
TraesCS3A03G0967800	1.06732e-44	0.494702	0.791	0.469	1.68657	7.66711e-40	10 - Xylem	[gene=LOC119270010] [db_xref=GeneID:119270010] [protein=uncharacterized protein LOC119270010] [protein_id=XP_037407848.1] [location=complement(join(658519752..658520013,658521491..658521792))] [gbkey=CDS]
TraesCS1D03G0770300LC	1.1184e-44	0.379791	0.399	0.116	3.43966	8.03404e-40	10 - Xylem	#N/A
TraesCS4B03G0632600	3.88719e-44	0.33975	0.399	0.116	3.43966	2.79237e-39	10 - Xylem	[gene=LOC119293785] [db_xref=GeneID:119293785] [protein=protein NRT1/ PTR FAMILY 8.3-like] [protein_id=XP_037428041.1] [location=complement(join(494323967..494324759,494324849..494325411,494325532..494325749,494325982..494326087,494326618..494326665))] [gbkey=CDS]
TraesCS3A03G1265700	5.5949e-44	0.443009	0.627	0.282	2.2234	4.01909e-39	10 - Xylem	[gene=LOC119270797] [db_xref=GeneID:119270797] [protein=soluble inorganic pyrophosphatase 1-like isoform X1] [protein_id=XP_037408748.1] [location=join(763173265..763173347,763245332..763245843,763245950..763246031,763246153..763246195)] [gbkey=CDS]
TraesCS3A03G0839000	8.25157e-44	0.267031	0.27	0.058	4.65517	5.92751e-39	10 - Xylem	[gene=LOC119269484] [db_xref=GeneID:119269484] [protein=serine carboxypeptidase-like 27] [protein_id=XP_037407219.1] [location=complement(join(600376908..600377051,600377147..600377252,600377592..600377687,600377774..600377901,600378618..600378878,600378956..600379041,600379213..600379305,600379421..600379516,600379594..600379954))] [gbkey=CDS]
TraesCS3A03G0394500	2.11846e-43	0.62743	0.662	0.332	1.99398	1.5218e-38	10 - Xylem	[gene=LOC119267792] [db_xref=GeneID:119267792] [protein=glucan endo-1,3-beta-D-glucosidase-like] [protein_id=XP_037405128.1] [location=join(184117707..184117782,184118249..184118277,184118373..184118607,184118694..184118719)] [gbkey=CDS]
TraesCS3A03G0597900	3.46542e-43	0.46578	0.627	0.289	2.16955	2.48938e-38	10 - Xylem	[gene=LOC119268490] [db_xref=GeneID:119268490] [protein=neural Wiskott-Aldrich syndrome protein-like] [protein_id=XP_037406041.1] [location=444460746..444461129] [gbkey=CDS]
TraesCS5B03G0675400	3.57447e-43	0.399882	0.49	0.176	2.78409	2.56772e-38	10 - Xylem	[gene=LOC119310790] [db_xref=GeneID:119310790] [protein=fasciclin-like arabinogalactan protein 7] [protein_id=XP_037442307.1] [location=complement(458318082..458318876)] [gbkey=CDS]
TraesCS2D03G1074800	1.83641e-42	0.409848	0.551	0.227	2.42731	1.31919e-37	10 - Xylem	[gene=LOC119365821] [db_xref=GeneID:119365821] [protein=beta-1,2-xylosyltransferease XAX1-like] [protein_id=XP_037487372.1] [location=complement(join(717822919..717824132,717824406..717824675,717824766..717824964))] [gbkey=CDS]
TraesCS4D03G0180600	1.95162e-42	0.444459	0.703	0.34	2.06765	1.40195e-37	10 - Xylem	[gene=LOC119286518] [db_xref=GeneID:119286518] [protein=dirigent protein 21-like] [protein_id=XP_037421794.1] [location=523446127..523446672] [gbkey=CDS]
TraesCS2D03G0233300	1.18409e-41	0.335997	0.414	0.13	3.18462	8.50594e-37	10 - Xylem	[gene=LOC119358979] [db_xref=GeneID:119358979] [protein=phylloplanin-like] [protein_id=XP_037481242.1] [location=complement(join(69339799..69340070,69340158..69340308))] [gbkey=CDS]
TraesCS3B03G1112700	6.49797e-41	0.436598	0.867	0.616	1.40747	4.66781e-36	10 - Xylem	[gene=LOC119278035] [db_xref=GeneID:119278035] [protein=uncharacterized protein LOC119278035] [protein_id=XP_037415275.1] [location=complement(join(711473087..711473348,711474862..711475067,711475154..711475249))] [gbkey=CDS]
TraesCS2B03G0725600	7.26419e-41	0.481291	0.871	0.596	1.46141	5.21823e-36	10 - Xylem	[gene=LOC119363895] [db_xref=GeneID:119363895] [protein=mavicyanin-like] [protein_id=XP_037485162.1] [location=join(401219749..401219971,401220073..401220440)] [gbkey=CDS]
TraesCSU03G0029500	1.77955e-40	0.390085	0.567	0.229	2.47598	1.27834e-35	10 - Xylem	[gene=LOC119274272] [db_xref=GeneID:119274272] [protein=proline-rich antigen homolog] [protein_id=XP_037410839.1] [location=4980181..4980675] [gbkey=CDS]
TraesCS1B03G1211300	1.80759e-40	0.401861	0.506	0.197	2.56853	1.29848e-35	10 - Xylem	[gene=LOC119349720] [db_xref=GeneID:119349720] [protein=protein REDUCED WALL ACETYLATION 3-like] [protein_id=XP_037473706.1] [location=complement(join(690235464..690235622,690235702..690235798,690236341..690236397,690236501..690236563,690236653..690236741,690236874..690236960,690237162..690237283,690237368..690237623,690237735..690237884,690238389..690238547,690239068..690239140,690239233..690239…
TraesCS2D03G0603700	4.27537e-40	0.48612	0.806	0.484	1.66529	3.07121e-35	10 - Xylem	[gene=LOC119363895] [db_xref=GeneID:119363895] [protein=mavicyanin-like] [protein_id=XP_037485162.1] [location=join(401219749..401219971,401220073..401220440)] [gbkey=CDS]
TraesCS3D03G0758100	1.46095e-39	0.253665	0.285	0.068	4.19118	1.04947e-34	10 - Xylem	[gene=LOC119277425] [db_xref=GeneID:119277425] [protein=expansin-A2-like] [protein_id=XP_037414601.1] [location=join(612687754..612687892,612688016..612688328,612688576..612688879)] [gbkey=CDS]
TraesCS5D03G0909200	1.77153e-39	0.389013	0.574	0.244	2.35246	1.27258e-34	10 - Xylem	[gene=LOC119311920] [db_xref=GeneID:119311920] [protein=peroxidase 35-like] [protein_id=XP_037443535.1] [location=join(596957753..596957962,596958060..596958260,596958403..596958568,596959437..596959837)] [gbkey=CDS]
TraesCS2B03G0540400	1.99197e-39	0.389311	0.586	0.26	2.25385	1.43093e-34	10 - Xylem	[gene=LOC119363246] [db_xref=GeneID:119363246] [protein=protein BRICK1] [protein_id=XP_037484456.1] [location=join(229861459..229861600,229862980..229863104)] [gbkey=CDS]
TraesCS5D03G0230100	9.52457e-39	0.400862	0.932	0.704	1.32386	6.84197e-34	10 - Xylem	[gene=LOC119307771] [db_xref=GeneID:119307771] [protein=ATP-citrate synthase alpha chain protein 3] [protein_id=XP_037439747.1] [location=complement(join(126218102..126218173,126218383..126218499,126218607..126218723,126218807..126218908,126218988..126219083,126219486..126219567,126219661..126219775,126219860..126219911,126220059..126220301,126220395..126220571,126221745..126221843))] [gbkey=CDS]
TraesCS3B03G0962700	1.02585e-38	0.269776	0.323	0.088	3.67045	7.36922e-34	10 - Xylem	[gene=LOC119277487] [db_xref=GeneID:119277487] [protein=serine carboxypeptidase-like 27] [protein_id=XP_037414666.1] [location=complement(join(625185133..625185276,625185373..625185478,625185867..625185962,625186048..625186175,625186894..625187154,625187332..625187417,625187586..625187678,625187795..625187890,625188007..625188373))] [gbkey=CDS]
TraesCS3D03G0236100	2.93663e-38	0.330542	0.973	0.826	1.17797	2.10953e-33	10 - Xylem	[gene=LOC119267249] [db_xref=GeneID:119267249] [protein=acyl transferase 9] [protein_id=XP_037404504.1] [location=complement(join(76810299..76811126,76812899..76813330))] [gbkey=CDS]
TraesCS7A03G0905300	4.10321e-38	0.360837	0.471	0.174	2.7069	2.94754e-33	10 - Xylem	[gene=LOC119327676] [db_xref=GeneID:119327676] [protein=auxin-responsive protein IAA23-like] [protein_id=XP_037456677.1] [location=complement(join(555573622..555573644,555573745..555573806,555573898..555574206,555574333..555574484))] [gbkey=CDS]
TraesCS3D03G1190400	2.08094e-37	0.359949	0.894	0.702	1.2735	1.49484e-32	10 - Xylem	[gene=LOC119270797] [db_xref=GeneID:119270797] [protein=soluble inorganic pyrophosphatase 4-like isoform X3] [protein_id=XP_037408750.1] [location=join(763245273..763245843,763245950..763246031,763246153..763246195)] [gbkey=CDS]
TraesCS3D03G0711300LC	6.70102e-37	0.272587	0.35	0.101	3.46535	4.81368e-32	10 - Xylem	#N/A
TraesCS3B03G0439100	1.43843e-36	0.427909	0.597	0.264	2.26136	1.0333e-31	10 - Xylem	[gene=LOC119275569] [db_xref=GeneID:119275569] [protein=salt stress root protein RS1-like] [protein_id=XP_037412334.1] [location=complement(join(209645138..209645484,209645994..209646078,209646206..209646295,209646429..209646533))] [gbkey=CDS]
TraesCS4B03G0262700	2.57793e-36	0.279454	0.373	0.109	3.42202	1.85186e-31	10 - Xylem	[gene=LOC119295439] [db_xref=GeneID:119295439] [protein=proline-rich receptor-like protein kinase PERK2] [protein_id=XP_037429755.1] [location=complement(130569894..130570481)] [gbkey=CDS]
TraesCS6D03G0214400	2.98026e-36	0.27429	0.354	0.106	3.33962	2.14087e-31	10 - Xylem	[gene=LOC119315165] [db_xref=GeneID:119315165] [protein=PLASMODESMATA CALLOSE-BINDING PROTEIN 4-like] [protein_id=XP_037445729.1] [location=join(84879039..84879102,84879277..84879510,84879608..84879641,84880133..84880394)] [gbkey=CDS]
TraesCS1D03G0456200	5.25244e-36	0.361343	0.985	0.878	1.12187	3.77309e-31	10 - Xylem	[gene=LOC119271607] [db_xref=GeneID:119271607] [protein=actin-2] [protein_id=XP_037409263.1] [location=complement(join(336298795..336298860,336298946..336299559,336299690..336300083,336300190..336300249))] [gbkey=CDS]
TraesCS3D03G0189100	8.1757e-36	0.261247	0.361	0.108	3.34259	5.87302e-31	10 - Xylem	[gene=LOC119274939] [db_xref=GeneID:119274939] [protein=dihydrolipoyllysine-residue acetyltransferase component of acetoin cleaving system-like isoform X1] [protein_id=XP_037411597.1] [location=join(90166942..90167616,90168015..90168104,90168191..90168409)] [gbkey=CDS]
TraesCS6B03G0086200	9.3878e-36	0.386205	0.639	0.323	1.97833	6.74373e-31	10 - Xylem	[gene=LOC119320600] [db_xref=GeneID:119320600] [protein=protein KINESIN LIGHT CHAIN-RELATED 1-like] [protein_id=XP_037450530.1] [location=complement(join(24155152..24155398,24156466..24157374,24157595..24158074,24158560..24158819))] [gbkey=CDS]
TraesCS4B03G0904100	1.12897e-35	0.327124	0.384	0.128	3	8.10995e-31	10 - Xylem	[gene=LOC119292051] [db_xref=GeneID:119292051] [protein=peroxidase 5-like] [protein_id=XP_037426779.1] [location=join(652120304..652120540,652121160..652121348,652123021..652123186,652123285..652123688)] [gbkey=CDS]
TraesCS5D03G0812800	1.5431e-35	0.327386	0.932	0.792	1.17677	1.10848e-30	10 - Xylem	[gene=LOC119311528] [db_xref=GeneID:119311528] [protein=UTP--glucose-1-phosphate uridylyltransferase-like] [protein_id=XP_037443053.1] [location=join(551723449..551723525,551723632..551723679,551723786..551723877,551723981..551724071,551726317..551726377,551726466..551726543,551726635..551726685,551726779..551726852,551727027..551727099,551727408..551727465,551727563..551727675,551727844..5517278…
TraesCS7B03G0218800	1.56673e-35	0.418965	0.418	0.147	2.84354	1.12546e-30	10 - Xylem	[gene=LOC119341017] [db_xref=GeneID:119341017] [protein=blue copper protein-like] [protein_id=XP_037468814.1] [location=join(102258518..102258686,102258903..102259327)] [gbkey=CDS]
TraesCS2A03G0383700LC	2.21845e-35	0.266023	1	0.961	1.04058	1.59363e-30	10 - Xylem	#N/A
TraesCS5D03G0640600	1.05564e-34	0.393193	0.627	0.325	1.92923	7.5832e-30	10 - Xylem	[gene=LOC119302092] [db_xref=GeneID:119302092] [protein=chitinase-like protein 1] [protein_id=XP_037435006.1] [location=join(430306754..430307156,430307301..430307457,430307546..430307984)] [gbkey=CDS]
TraesCS3A03G1266000	1.22368e-34	0.294544	0.43	0.153	2.81046	8.79027e-30	10 - Xylem	[gene=LOC119270797] [db_xref=GeneID:119270797] [protein=soluble inorganic pyrophosphatase 1-like isoform X1] [protein_id=XP_037408748.1] [location=join(763173265..763173347,763245332..763245843,763245950..763246031,763246153..763246195)] [gbkey=CDS]
TraesCS4B03G0219900	1.54472e-34	0.343788	0.471	0.186	2.53226	1.10965e-29	10 - Xylem	[gene=LOC119295261] [db_xref=GeneID:119295261] [protein=dirigent protein 21-like] [protein_id=XP_037429527.1] [location=complement(98878923..98879471)] [gbkey=CDS]
TraesCS1A03G0776200	3.53066e-34	0.277586	0.319	0.092	3.46739	2.53625e-29	10 - Xylem	[gene=LOC119285067] [db_xref=GeneID:119285067] [protein=putative glucan endo-1,3-beta-glucosidase GVI isoform X2] [protein_id=XP_037420177.1] [location=join(519309682..519309805,519312336..519313324)] [gbkey=CDS]
TraesCS4A03G0221600	1.17154e-33	0.375547	0.567	0.263	2.15589	8.41575e-29	10 - Xylem	[gene=LOC119285373] [db_xref=GeneID:119285373] [protein=probable glucuronosyltransferase Os03g0287800] [protein_id=XP_037420521.1] [location=join(125303434..125304089,125305557..125305815,125306762..125306920)] [gbkey=CDS]
TraesCS5B03G0186400	1.23799e-33	0.347435	0.479	0.2	2.395	8.89309e-29	10 - Xylem	[gene=LOC119307604] [db_xref=GeneID:119307604] [protein=transcription factor HHO6-like] [protein_id=XP_037439576.1] [location=complement(join(100882078..100882362,100882481..100882557,100882667..100882943,100883538..100883779,100883879..100884131))] [gbkey=CDS]
TraesCS3D03G0552400	1.36256e-33	0.39699	0.605	0.298	2.0302	9.78792e-29	10 - Xylem	[gene=LOC119276382] [db_xref=GeneID:119276382] [protein=neural Wiskott-Aldrich syndrome protein-like] [protein_id=XP_037413336.1] [location=435429798..435430181] [gbkey=CDS]
TraesCS3B03G0945700	1.68809e-33	0.414401	0.821	0.566	1.45053	1.21264e-28	10 - Xylem	[gene=LOC119277424] [db_xref=GeneID:119277424] [protein=expansin-A2-like] [protein_id=XP_037414600.1] [location=join(612365879..612366017,612366135..612366447,612366715..612367018)] [gbkey=CDS]
TraesCS7B03G0411000	3.91004e-33	0.409485	0.608	0.304	2	2.80878e-28	10 - Xylem	[gene=LOC119339960] [db_xref=GeneID:119339960] [protein=phosphatidylglycerol--prolipoprotein diacylglyceryl transferase-like] [protein_id=XP_037467763.1] [location=750316036..750316512] [gbkey=CDS]
TraesCS3D03G0711500LC	5.54366e-33	0.499363	0.76	0.48	1.58333	3.98229e-28	10 - Xylem	#N/A
TraesCS6A03G0613700	5.95435e-33	0.332057	0.939	0.783	1.19923	4.27731e-28	10 - Xylem	[gene=LOC119317182] [db_xref=GeneID:119317182] [protein=phenylalanine ammonia-lyase-like] [protein_id=XP_037447501.1] [location=complement(join(444022586..444024332,444026229..444026626))] [gbkey=CDS]
TraesCS7D03G0569000	6.32461e-33	0.390874	0.502	0.222	2.26126	4.54328e-28	10 - Xylem	[gene=LOC119339960] [db_xref=GeneID:119339960] [protein=phosphatidylglycerol--prolipoprotein diacylglyceryl transferase-like] [protein_id=XP_037467763.1] [location=750316036..750316512] [gbkey=CDS]
TraesCS1A03G0256300	1.31566e-32	0.354816	0.57	0.269	2.11896	9.45107e-28	10 - Xylem	[gene=LOC119366615] [db_xref=GeneID:119366615] [protein=GDSL esterase/lipase At1g09390-like] [protein_id=XP_037488280.1] [location=complement(join(130076082..130076332,130076441..130076711,130076814..130076968,130077066..130077251,130080718..130081174))] [gbkey=CDS]
TraesCS4B03G0946500	1.71054e-32	0.304242	0.395	0.144	2.74306	1.22877e-27	10 - Xylem	[gene=LOC119292192] [db_xref=GeneID:119292192] [protein=tubulin beta-2 chain-like] [protein_id=XP_037426920.1] [location=complement(join(665380039..665380724,665380812..665381081,665381216..665381609))] [gbkey=CDS]
TraesCS4A03G0283000	1.35768e-31	0.368441	0.669	0.37	1.80811	9.75291e-27	10 - Xylem	[gene=LOC119285591] [db_xref=GeneID:119285591] [protein=probable calcium-binding protein CML27] [protein_id=XP_037420805.1] [location=complement(178610855..178611430)] [gbkey=CDS]
TraesCS3D03G0736600	1.74311e-31	0.279777	0.996	0.919	1.08379	1.25217e-26	10 - Xylem	[gene=LOC119269321] [db_xref=GeneID:119269321] [protein=tubulin beta-2 chain] [protein_id=XP_037407015.1] [location=join(578404399..578404792,578405246..578405515,578405605..578406284)] [gbkey=CDS]
TraesCS3A03G1145800	1.79913e-31	0.337821	0.376	0.138	2.72464	1.2924e-26	10 - Xylem	[gene=LOC119270461] [db_xref=GeneID:119270461] [protein=7-dehydrocholesterol reductase-like] [protein_id=XP_037408364.1] [location=join(719468403..719468551,719468646..719468871,719469009..719469064,719470444..719470546,719470629..719470694,719470875..719470988,719471190..719471316,719472445..719472545,719472673..719472798,719472883..719472947,719473076..719473157,719473242..719473324,719473465..…
TraesCS4A03G0673100	4.37995e-31	0.367704	0.951	0.827	1.14994	3.14634e-26	10 - Xylem	[gene=LOC119286816] [db_xref=GeneID:119286816] [protein=tubulin alpha-3 chain] [protein_id=XP_037422180.1] [location=complement(join(568899209..568899865,568899983..568900353,568900454..568900688,568901606..568901698))] [gbkey=CDS]
TraesCS1B03G1150600	4.7316e-31	0.328709	0.977	0.854	1.14403	3.39895e-26	10 - Xylem	[gene=LOC119349538] [db_xref=GeneID:119349538] [protein=fasciclin-like arabinogalactan protein 12] [protein_id=XP_037473475.1] [location=670261110..670261979] [gbkey=CDS]
TraesCS1A03G0046300	5.63579e-31	0.323453	0.981	0.882	1.11224	4.04847e-26	10 - Xylem	[gene=LOC119358693] [db_xref=GeneID:119358693] [protein=actin-97-like] [protein_id=XP_037481034.1] [location=join(12263911..12263970,12264089..12264482,12264776..12265389,12265480..12265545)] [gbkey=CDS]
TraesCS1B03G0588300	8.38238e-31	0.346436	0.966	0.857	1.12719	6.02148e-26	10 - Xylem	[gene=LOC119336686] [db_xref=GeneID:119336686] [protein=actin-2] [protein_id=XP_037464659.1] [location=join(380260370..380260429,380260535..380260928,380261060..380261673,380261761..380261826)] [gbkey=CDS]
TraesCS1A03G0801900LC	9.05935e-31	0.282449	0.376	0.13	2.89231	6.50778e-26	10 - Xylem	#N/A
TraesCS7A03G1312200	9.5733e-31	0.378089	0.787	0.493	1.59635	6.87698e-26	10 - Xylem	[gene=LOC119332685] [db_xref=GeneID:119332685] [protein=polyamine oxidase 1-like] [protein_id=XP_037461739.1] [location=complement(join(725027313..725027392,725027535..725027616,725027716..725028526,725029559..725029705,725029899..725030157,725030270..725030387))] [gbkey=CDS]
TraesCS2B03G0957400	2.76057e-30	0.308933	0.494	0.202	2.44554	1.98306e-25	10 - Xylem	[gene=LOC119367990] [db_xref=GeneID:119367990] [protein=VAN3-binding protein-like] [protein_id=XP_037489254.1] [location=join(547820617..547820826,547820925..547821005,547821094..547821156,547821381..547821753,547821851..547822033,547822114..547822224,547822302..547822495)] [gbkey=CDS]
TraesCS4B03G0680700	2.95869e-30	0.371497	0.35	0.124	2.82258	2.12538e-25	10 - Xylem	[gene=LOC119291267] [db_xref=GeneID:119291267] [protein=MFP1 attachment factor 1-like] [protein_id=XP_037425894.1] [location=complement(528694132..528694530)] [gbkey=CDS]
TraesCS6D03G0158400	3.42432e-30	0.280055	0.395	0.143	2.76224	2.45986e-25	10 - Xylem	[gene=LOC119326322] [db_xref=GeneID:119326322] [protein=probable L-gulonolactone oxidase 6] [protein_id=XP_037455897.1] [location=complement(join(100640977..100642071,100644838..100645536))] [gbkey=CDS]
TraesCS4D03G0432900	6.42015e-30	0.342257	0.829	0.594	1.39562	4.61191e-25	10 - Xylem	[gene=LOC119285591] [db_xref=GeneID:119285591] [protein=probable calcium-binding protein CML27] [protein_id=XP_037420805.1] [location=complement(178610855..178611430)] [gbkey=CDS]
TraesCS2D03G0402200LC	8.95291e-30	0.32593	0.947	0.819	1.15629	6.43132e-25	10 - Xylem	#N/A
TraesCS3B03G1193600	1.42344e-29	0.281758	0.399	0.145	2.75172	1.02253e-24	10 - Xylem	[gene=LOC119278296] [db_xref=GeneID:119278296] [protein=uncharacterized protein LOC119278296] [protein_id=XP_037415551.1] [location=complement(755742746..755743435)] [gbkey=CDS]
TraesCS5A03G0987200	5.46091e-29	0.371676	0.57	0.298	1.91275	3.92284e-24	10 - Xylem	[gene=LOC119303379] [db_xref=GeneID:119303379] [protein=tubulin beta-4 chain-like] [protein_id=XP_037436403.1] [location=join(612352099..612352492,612353557..612353826,612353943..612354613)] [gbkey=CDS]
TraesCS3A03G0807400	5.91241e-29	0.312928	0.966	0.894	1.08054	4.24718e-24	10 - Xylem	[gene=LOC119269354] [db_xref=GeneID:119269354] [protein=ADP-ribosylation factor 2 isoform X2] [protein_id=XP_037407058.1] [location=join(583587403..583587550,583587849..583587919,583588111..583588230,583588496..583588614,583589498..583589579,583589947..583589952)] [gbkey=CDS]
TraesCS1D03G0770400	1.18992e-28	0.269206	0.278	0.083	3.3494	8.54782e-24	10 - Xylem	#N/A
TraesCS5B03G0710400	1.84653e-28	0.343418	0.597	0.32	1.86563	1.32646e-23	10 - Xylem	[gene=LOC119310897] [db_xref=GeneID:119310897] [protein=chitinase-like protein 1] [protein_id=XP_037442411.1] [location=join(471080230..471080632,471080794..471080950,471081036..471081474)] [gbkey=CDS]
TraesCS3B03G1310800	1.97598e-28	0.261948	0.361	0.131	2.75573	1.41945e-23	10 - Xylem	[gene=LOC119278554] [db_xref=GeneID:119278554] [protein=protein LIFEGUARD 2-like] [protein_id=XP_037415782.1] [location=join(798741635..798741905,798742412..798742525,798744914..798745071,798745186..798745392)] [gbkey=CDS]
TraesCS5A03G0671000	2.01058e-28	0.348901	0.639	0.35	1.82571	1.4443e-23	10 - Xylem	[gene=LOC119302092] [db_xref=GeneID:119302092] [protein=chitinase-like protein 1] [protein_id=XP_037435006.1] [location=join(430306754..430307156,430307301..430307457,430307546..430307984)] [gbkey=CDS]
TraesCS7B03G0454200	2.71649e-28	0.331682	0.327	0.115	2.84348	1.95139e-23	10 - Xylem	[gene=LOC119336488] [db_xref=GeneID:119336488] [protein=RHOMBOID-like protein 3] [protein_id=XP_037464429.1] [location=complement(join(254215365..254215476,254215604..254215851,254216027..254216193,254217715..254217878,254220106..254220401))] [gbkey=CDS]
TraesCS6A03G0675300	6.7395e-28	0.397467	0.517	0.241	2.14523	4.84132e-23	10 - Xylem	[gene=LOC119317359] [db_xref=GeneID:119317359] [protein=expansin-B11-like] [protein_id=XP_037447695.1] [location=complement(join(474352180..474352510,474352616..474352812,474352910..474353022,474353126..474353348))] [gbkey=CDS]
TraesCS1B03G0692600	2.45084e-27	0.263715	0.985	0.875	1.12571	1.76056e-22	10 - Xylem	[gene=LOC119340573] [db_xref=GeneID:119340573] [protein=UDP-glucuronic acid decarboxylase 2-like] [protein_id=XP_037468401.1] [location=complement(join(451657360..451657674,451657762..451657836,451657936..451658019,451658141..451658220,451659138..451659285,451660144..451660770))] [gbkey=CDS]
TraesCS6A03G0672900	2.60863e-27	0.357151	0.833	0.553	1.50633	1.87391e-22	10 - Xylem	[gene=LOC119317352] [db_xref=GeneID:119317352] [protein=S-adenosylmethionine synthase 2] [protein_id=XP_037447684.1] [location=complement(472315005..472316189)] [gbkey=CDS]
TraesCS2A03G1189000LC	4.48999e-27	0.294296	0.445	0.193	2.3057	3.22539e-22	10 - Xylem	#N/A
TraesCS3D03G0775000	4.96792e-27	0.353708	0.567	0.305	1.85902	3.56871e-22	10 - Xylem	[gene=LOC119269512] [db_xref=GeneID:119269512] [protein=UDP-glucuronic acid decarboxylase 1-like] [protein_id=XP_037407261.1] [location=join(603174532..603175089,603175477..603175624,603175715..603175794,603176272..603176355,603176445..603176519,603177013..603177105,603177185..603177373)] [gbkey=CDS]
TraesCS5B03G1017400	5.39421e-27	0.294961	0.962	0.808	1.19059	3.87493e-22	10 - Xylem	[gene=LOC119311979] [db_xref=GeneID:119311979] [protein=tubulin alpha-2 chain-like] [protein_id=XP_037443591.1] [location=join(603810555..603810647,603811216..603811450,603811556..603811926,603812055..603812711)] [gbkey=CDS]
TraesCS6B03G0800300	5.68759e-27	0.375586	0.521	0.244	2.13525	4.08568e-22	10 - Xylem	[gene=LOC119325403] [db_xref=GeneID:119325403] [protein=expansin-B11-like] [protein_id=XP_037455053.1] [location=join(495120031..495120268,495120382..495120494,495120586..495120779,495120885..495121209)] [gbkey=CDS]
TraesCS1D03G0568600	6.20519e-27	0.285616	0.958	0.828	1.157	4.4575e-22	10 - Xylem	[gene=LOC119276694] [db_xref=GeneID:119276694] [protein=UDP-glucuronic acid decarboxylase 2-like] [protein_id=XP_037413725.1] [location=join(416201317..416201946,416202785..416202932,416203854..416203933,416204054..416204137,416204235..416204309,416204391..416204705)] [gbkey=CDS]
TraesCS1D03G0940600	6.57729e-27	0.326097	0.471	0.202	2.33168	4.72479e-22	10 - Xylem	[gene=LOC119291802] [db_xref=GeneID:119291802] [protein=xyloglucan endotransglycosylase/hydrolase protein 8-like] [protein_id=XP_037426509.1] [location=join(575782647..575782925,575783021..575783217,575783314..575783689)] [gbkey=CDS]
TraesCS2B03G1319100	9.42075e-27	0.400325	0.563	0.308	1.82792	6.76739e-22	10 - Xylem	[gene=LOC119365967] [db_xref=GeneID:119365967] [protein=probable inactive UDP-arabinopyranose mutase 2 isoform X1] [protein_id=XP_037487519.1] [location=complement(736335369..736336415)] [gbkey=CDS]
TraesCS2A03G0334100	1.2056e-26	0.31301	0.848	0.643	1.31882	8.66045e-22	10 - Xylem	[gene=LOC119353737] [db_xref=GeneID:119353737] [protein=UMP-CMP kinase 3] [protein_id=XP_037476293.1] [location=complement(join(122503027..122503035,122503193..122503261,122503501..122503608,122503702..122503782,122503932..122504088,122504216..122504333,122504444..122504498,122505019..122505063))] [gbkey=CDS]
TraesCS5B03G0893700	1.49738e-26	0.260676	0.981	0.925	1.06054	1.07564e-21	10 - Xylem	[gene=LOC119311528] [db_xref=GeneID:119311528] [protein=UTP--glucose-1-phosphate uridylyltransferase-like] [protein_id=XP_037443053.1] [location=join(551723449..551723525,551723632..551723679,551723786..551723877,551723981..551724071,551726317..551726377,551726466..551726543,551726635..551726685,551726779..551726852,551727027..551727099,551727408..551727465,551727563..551727675,551727844..5517278…
TraesCS5A03G1303900	2.41102e-26	0.36082	0.734	0.444	1.65315	1.73196e-21	10 - Xylem	[gene=LOC119304412] [db_xref=GeneID:119304412] [protein=mavicyanin-like] [protein_id=XP_037437487.1] [location=714818940..714819548] [gbkey=CDS]
TraesCS3B03G0748500	2.44598e-26	0.324031	0.856	0.673	1.27192	1.75707e-21	10 - Xylem	[gene=LOC119276664] [db_xref=GeneID:119276664] [protein=GDSL esterase/lipase At5g45910-like] [protein_id=XP_037413691.1] [location=join(484417270..484417540,484417662..484417877,484417974..484418125,484418208..484418481,484419630..484419865)] [gbkey=CDS]
TraesCS1D03G0300000	4.87007e-26	0.262197	0.373	0.143	2.60839	3.49841e-21	10 - Xylem	[gene=LOC119266339] [db_xref=GeneID:119266339] [protein=probable calcium-binding protein CML18] [protein_id=XP_037403672.1] [location=complement(join(188728833..188728867,188730059..188730232,188733436..188733943))] [gbkey=CDS]
TraesCS3A03G0365400	8.15264e-26	0.356762	0.513	0.24	2.1375	5.85645e-21	10 - Xylem	[gene=LOC119267702] [db_xref=GeneID:119267702] [protein=salt stress root protein RS1-like] [protein_id=XP_037405025.1] [location=complement(join(161256974..161257323,161257866..161257950,161258068..161258157,161258290..161258394))] [gbkey=CDS]
TraesCS5B03G0226300	1.35125e-25	0.330831	0.791	0.553	1.43038	9.70674e-21	10 - Xylem	[gene=LOC119307771] [db_xref=GeneID:119307771] [protein=ATP-citrate synthase alpha chain protein 3] [protein_id=XP_037439747.1] [location=complement(join(126218102..126218173,126218383..126218499,126218607..126218723,126218807..126218908,126218988..126219083,126219486..126219567,126219661..126219775,126219860..126219911,126220059..126220301,126220395..126220571,126221745..126221843))] [gbkey=CDS]
TraesCS2B03G1308200	2.45121e-25	0.284768	0.966	0.856	1.1285	1.76082e-20	10 - Xylem	[gene=LOC119365935] [db_xref=GeneID:119365935] [protein=serine hydroxymethyltransferase 4] [protein_id=XP_037487481.1] [location=join(731245987..731246664,731247694..731248084,731248163..731248264,731248652..731248896)] [gbkey=CDS]
TraesCS7D03G0610300	3.25515e-25	0.336227	0.548	0.288	1.90278	2.33834e-20	10 - Xylem	[gene=LOC119336960] [db_xref=GeneID:119336960] [protein=BAG family molecular chaperone regulator 1-like] [protein_id=XP_037464946.1] [location=complement(join(253298637..253299119,253299233..253299721))] [gbkey=CDS]
TraesCS7D03G0953000	4.87149e-25	0.268776	0.407	0.169	2.40828	3.49943e-20	10 - Xylem	[gene=LOC119329018] [db_xref=GeneID:119329018] [protein=alpha-1,3-arabinosyltransferase XAT2-like] [protein_id=XP_037457901.1] [location=join(611211952..611212075,611212194..611213458)] [gbkey=CDS]
TraesCS3B03G1510300	5.70547e-25	0.293578	0.897	0.704	1.27415	4.09853e-20	10 - Xylem	[gene=LOC119279018] [db_xref=GeneID:119279018] [protein=soluble inorganic pyrophosphatase 4-like] [protein_id=XP_037416336.1] [location=complement(join(859138770..859138812,859138934..859139015,859139118..859139679))] [gbkey=CDS]
TraesCS3D03G0015000	6.25276e-25	0.267777	0.418	0.176	2.375	4.49167e-20	10 - Xylem	[gene=LOC119270910] [db_xref=GeneID:119270910] [protein=anther-specific protein SF18-like] [protein_id=XP_037408818.1] [location=9102881..9103375] [gbkey=CDS]
TraesCS1A03G0535100	1.6579e-24	0.310449	0.601	0.301	1.99668	1.19095e-19	10 - Xylem	[gene=LOC119274163] [db_xref=GeneID:119274163] [protein=peroxidase 5-like] [protein_id=XP_037410742.1] [location=join(372789790..372790227,372790509..372791075)] [gbkey=CDS]
TraesCS1A03G0914900	2.05356e-24	0.312632	0.411	0.18	2.28333	1.47518e-19	10 - Xylem	[gene=LOC119333243] [db_xref=GeneID:119333243] [protein=uncharacterized protein LOC119333243] [protein_id=XP_037462118.1] [location=complement(563602890..563603450)] [gbkey=CDS]
TraesCS3D03G0743800	2.6766e-24	0.328852	0.939	0.81	1.15926	1.92274e-19	10 - Xylem	[gene=LOC119277351] [db_xref=GeneID:119277351] [protein=ADP-ribosylation factor 2 isoform X1] [protein_id=XP_037414526.1] [location=join(600582838..600582985,600585810..600585880,600586075..600586194,600586462..600586580,600587030..600587120)] [gbkey=CDS]
TraesCS1D03G0038800	2.88436e-24	0.326277	0.932	0.77	1.21039	2.07198e-19	10 - Xylem	[gene=LOC119316150] [db_xref=GeneID:119316150] [protein=actin-97-like] [protein_id=XP_037446395.1] [location=join(14560685..14560744,14560832..14561225,14561475..14562088,14562181..14562246)] [gbkey=CDS]
TraesCS1A03G1026800	5.3714e-24	0.294913	0.456	0.216	2.11111	3.85855e-19	10 - Xylem	[gene=LOC119293742] [db_xref=GeneID:119293742] [protein=protein REDUCED WALL ACETYLATION 3-like] [protein_id=XP_037428013.1] [location=complement(join(592191739..592191897,592191977..592192073,592192565..592192621,592192728..592192790,592192880..592192968,592193101..592193187,592193398..592193519,592193604..592193859,592193972..592194121,592194629..592194787,592195329..592195401,592195494..592195…
TraesCS2A03G0385200	9.47522e-24	0.356738	0.684	0.426	1.60563	6.80653e-19	10 - Xylem	[gene=LOC119353955] [db_xref=GeneID:119353955] [protein=tubulin alpha-1 chain] [protein_id=XP_037476555.1] [location=join(154976964..154977076,154977890..154978104,154978198..154978397,154978836..154979344,154979462..154979777)] [gbkey=CDS]
TraesCS1B03G0921000LC	1.13989e-23	0.287186	0.43	0.186	2.31183	8.18841e-19	10 - Xylem	#N/A
TraesCS7D03G0848600	1.43413e-23	0.288589	0.407	0.18	2.26111	1.03021e-18	10 - Xylem	[gene=LOC119337384] [db_xref=GeneID:119337384] [protein=beta-galactosidase 9] [protein_id=XP_037465408.1] [location=complement(join(493071904..493072215,493072298..493072510,493072603..493072712,493072811..493072920,493073000..493073169,493073265..493073429,493073514..493073632,493073746..493073833,493073931..493074036,493074149..493074237,493074547..493074783,493074874..493074940,493075030..4930…
TraesCS6A03G0859500	1.56101e-23	0.284261	0.357	0.145	2.46207	1.12135e-18	10 - Xylem	[gene=LOC119318096] [db_xref=GeneID:119318096] [protein=non-specific lipid-transfer protein-like 1] [protein_id=XP_037448511.1] [location=join(575689745..575689870,575689963..575690023,575690133..575690232,575690340..575690421)] [gbkey=CDS]
TraesCS5A03G0850600	1.81187e-23	0.253924	1	0.923	1.08342	1.30156e-18	10 - Xylem	[gene=LOC119302838] [db_xref=GeneID:119302838] [protein=UTP--glucose-1-phosphate uridylyltransferase] [protein_id=XP_037435774.1] [location=join(563327915..563327991,563328097..563328144,563328258..563328349,563328447..563328537,563330125..563330185,563330274..563330351,563330442..563330492,563330586..563330659,563330834..563330906,563331345..563331402,563331500..563331612,563331781..563331813,56…
TraesCS5B03G0979500	1.8548e-23	0.260648	0.403	0.171	2.35673	1.33239e-18	10 - Xylem	[gene=LOC119311815] [db_xref=GeneID:119311815] [protein=binding partner of ACD11 1-like] [protein_id=XP_037443415.1] [location=join(587885313..587885318,587885417..587885535,587885627..587885705,587886620..587886694,587886783..587886845,587887046..587887377,587887503..587887626,587888133..587888153)] [gbkey=CDS]
TraesCS2B03G1307900	2.35077e-23	0.265619	0.981	0.923	1.06284	1.68867e-18	10 - Xylem	[gene=LOC119365934] [db_xref=GeneID:119365934] [protein=adenosylhomocysteinase] [protein_id=XP_037487480.1] [location=complement(join(731059700..731059909,731059996..731060532,731061059..731061769))] [gbkey=CDS]
TraesCS4D03G0105300	2.99134e-23	0.332736	0.89	0.742	1.19946	2.14883e-18	10 - Xylem	[gene=LOC119294901] [db_xref=GeneID:119294901] [protein=tubulin alpha-3 chain] [protein_id=XP_037429080.1] [location=join(45775052..45775144,45776078..45776312,45776413..45776783,45776897..45777553)] [gbkey=CDS]
TraesCS6D03G0640800	5.99253e-23	0.307109	0.551	0.294	1.87415	4.30474e-18	10 - Xylem	[gene=LOC119323385] [db_xref=GeneID:119323385] [protein=transmembrane 9 superfamily member 12-like] [protein_id=XP_037452924.1] [location=561584488..561586461] [gbkey=CDS]
TraesCS7A03G0889100	6.13536e-23	0.298001	0.449	0.213	2.10798	4.40733e-18	10 - Xylem	[gene=LOC119329026] [db_xref=GeneID:119329026] [protein=beta-galactosidase 9-like] [protein_id=XP_037457907.1] [location=join(548372280..548372650,548372759..548372825,548372924..548373160,548373492..548373580,548373664..548373769,548373871..548373958,548374070..548374188,548374280..548374444,548374511..548374680,548374771..548374880,548374988..548375097,548375207..548375419,548375509..548375820)…
TraesCS3B03G1304500LC	7.11974e-23	0.265128	0.939	0.824	1.13956	5.11446e-18	10 - Xylem	#N/A
TraesCS2D03G0422600	7.62891e-23	0.377652	0.654	0.413	1.58354	5.48022e-18	10 - Xylem	[gene=LOC119363227] [db_xref=GeneID:119363227] [protein=tubulin alpha-1 chain] [protein_id=XP_037484439.1] [location=complement(join(226965293..226965608,226965725..226966233,226966705..226966904,226966998..226967212,226968110..226968222))] [gbkey=CDS]
TraesCS4B03G0135300	1.20558e-22	0.313196	0.437	0.21	2.08095	8.66026e-18	10 - Xylem	[gene=LOC119294957] [db_xref=GeneID:119294957] [protein=cathepsin B-like protease 2 isoform X2] [protein_id=XP_037429169.1] [location=complement(join(53605366..53605476,53605567..53605602,53605688..53605801,53606169..53606387,53606740..53606865,53606968..53607042,53607140..53607144,53607270..53607426,53607519..53607599,53607697..53607741,53608260..53608322))] [gbkey=CDS]
TraesCS4D03G0042800	1.2298e-22	0.322766	0.635	0.37	1.71622	8.83426e-18	10 - Xylem	[gene=LOC119287040] [db_xref=GeneID:119287040] [protein=protein NRT1/ PTR FAMILY 2.11-like] [protein_id=XP_037422428.1] [location=join(588773351..588773525,588773616..588773833,588775937..588777337)] [gbkey=CDS]
TraesCS1D03G0986000	1.60853e-22	0.281887	0.43	0.198	2.17172	1.15549e-17	10 - Xylem	[gene=LOC119349720] [db_xref=GeneID:119349720] [protein=protein REDUCED WALL ACETYLATION 3-like] [protein_id=XP_037473706.1] [location=complement(join(690235464..690235622,690235702..690235798,690236341..690236397,690236501..690236563,690236653..690236741,690236874..690236960,690237162..690237283,690237368..690237623,690237735..690237884,690238389..690238547,690239068..690239140,690239233..690239…
TraesCS1B03G0776200	1.63544e-22	0.295583	0.449	0.214	2.09813	1.17482e-17	10 - Xylem	[gene=LOC119345140] [db_xref=GeneID:119345140] [protein=myb-related protein 308-like] [protein_id=XP_037471234.1] [location=complement(join(507647687..507648170,507648269..507648531))] [gbkey=CDS]
TraesCS5B03G1033300	2.1156e-22	0.308395	0.57	0.315	1.80952	1.51974e-17	10 - Xylem	[gene=LOC119312035] [db_xref=GeneID:119312035] [protein=tubulin beta-4 chain] [protein_id=XP_037443656.1] [location=join(611040107..611040500,611041468..611041737,611041854..611042527)] [gbkey=CDS]
TraesCS7A03G0589200	2.91327e-22	0.293886	0.779	0.564	1.38121	2.09275e-17	10 - Xylem	[gene=LOC119332132] [db_xref=GeneID:119332132] [protein=auxin-induced in root cultures protein 12-like] [protein_id=XP_037461198.1] [location=253328393..253329181] [gbkey=CDS]
TraesCS2A03G0650000	6.74643e-22	0.265912	0.422	0.193	2.18653	4.8463e-17	10 - Xylem	[gene=LOC119354748] [db_xref=GeneID:119354748] [protein=L-ascorbate oxidase homolog] [protein_id=XP_037477389.1] [location=join(414768355..414768501,414768893..414769002,414769113..414769480,414769570..414770293,414770389..414770470,414770573..414770776)] [gbkey=CDS]
TraesCS7A03G0627900	1.1982e-21	0.305486	0.24	0.081	2.96296	8.60725e-17	10 - Xylem	[gene=LOC119329600] [db_xref=GeneID:119329600] [protein=RHOMBOID-like protein 2] [protein_id=XP_037458561.1] [location=complement(join(285285365..285285476,285285601..285285848,285286012..285286178,285287235..285287398,285294032..285294312))] [gbkey=CDS]
TraesCS4D03G0581100	1.26363e-21	0.2929	0.867	0.645	1.34419	9.07727e-17	10 - Xylem	[gene=LOC119291163] [db_xref=GeneID:119291163] [protein=probable inactive receptor kinase At1g48480] [protein_id=XP_037425772.1] [location=complement(join(510839143..510839783,510840792..510842187))] [gbkey=CDS]
TraesCS6B03G0759200	1.3153e-21	0.262288	0.928	0.761	1.21945	9.44848e-17	10 - Xylem	[gene=LOC119326448] [db_xref=GeneID:119326448] [protein=phenylalanine ammonia-lyase-like] [protein_id=XP_037455990.1] [location=complement(join(464395630..464397376,464398967..464399364))] [gbkey=CDS]
TraesCS1A03G0623200	1.37723e-21	0.335957	0.536	0.284	1.88732	9.89335e-17	10 - Xylem	[gene=LOC119277622] [db_xref=GeneID:119277622] [protein=annexin D4-like] [protein_id=XP_037414804.1] [location=complement(join(440485750..440486253,440486351..440486754,440486890..440486929))] [gbkey=CDS]
TraesCS7B03G0453200	1.95261e-21	0.333361	0.654	0.425	1.53882	1.40266e-16	10 - Xylem	[gene=LOC119336960] [db_xref=GeneID:119336960] [protein=BAG family molecular chaperone regulator 1-like] [protein_id=XP_037464946.1] [location=complement(join(253298637..253299119,253299233..253299721))] [gbkey=CDS]
TraesCS2A03G1308700	2.1956e-21	0.26691	0.388	0.171	2.26901	1.57721e-16	10 - Xylem	[gene=LOC119357189] [db_xref=GeneID:119357189] [protein=NDR1/HIN1-like protein 12] [protein_id=XP_037480077.1] [location=773209720..773210385] [gbkey=CDS]
TraesCS1D03G0956000	2.21331e-21	0.28232	0.817	0.607	1.34596	1.58993e-16	10 - Xylem	[gene=LOC119292423] [db_xref=GeneID:119292423] [protein=phytepsin-like isoform X1] [protein_id=XP_037427178.1] [location=join(582721694..582722047,582722170..582722230,582723035..582723129,582723235..582723347,582723863..582724034,582724108..582724147,582724232..582724296,582724801..582724914,582725020..582725084,582725329..582725485,582725566..582725685,582725848..582725936,582726093..582726177)…
TraesCS7B03G0830100	2.71712e-21	0.282013	0.369	0.163	2.2638	1.95184e-16	10 - Xylem	[gene=LOC119337208] [db_xref=GeneID:119337208] [protein=ATP-citrate synthase beta chain protein 1-like] [protein_id=XP_037465226.1] [location=join(565692709..565692808,565692896..565692998,565693147..565693212,565693289..565693412,565693842..565693976,565694305..565694365,565694452..565694528,565694908..565695063,565695162..565695290,565695379..565695511,565695610..565695737,565695878..565695983,…
TraesCS3A03G0654600	3.56775e-21	0.337059	0.726	0.498	1.45783	2.56289e-16	10 - Xylem	[gene=LOC119268713] [db_xref=GeneID:119268713] [protein=serine-aspartate repeat-containing protein I-like] [protein_id=XP_037406308.1] [location=complement(join(487513532..487513633,487513719..487514206,487514490..487514667))] [gbkey=CDS]
TraesCS3D03G0870400	4.4223e-21	0.265564	0.882	0.729	1.20988	3.17676e-16	10 - Xylem	[gene=LOC119269893] [db_xref=GeneID:119269893] [protein=fructokinase-1-like] [protein_id=XP_037407721.1] [location=join(646236610..646237002,646237991..646238323,646238443..646238559,646238663..646238791)] [gbkey=CDS]
TraesCS5B03G0429600	6.02472e-21	0.266259	0.92	0.799	1.15144	4.32786e-16	10 - Xylem	#N/A
TraesCS5D03G0921200	7.67432e-21	0.25643	0.924	0.786	1.17557	5.51285e-16	10 - Xylem	[gene=LOC119311979] [db_xref=GeneID:119311979] [protein=tubulin alpha-2 chain-like] [protein_id=XP_037443591.1] [location=join(603810555..603810647,603811216..603811450,603811556..603811926,603812055..603812711)] [gbkey=CDS]
TraesCS6A03G0757500	7.98366e-21	0.298949	0.57	0.33	1.72727	5.73506e-16	10 - Xylem	[gene=LOC119317694] [db_xref=GeneID:119317694] [protein=transmembrane 9 superfamily member 12-like] [protein_id=XP_037448078.1] [location=529514268..529516238] [gbkey=CDS]
TraesCS4B03G0998900	8.20617e-21	0.333959	0.768	0.501	1.53293	5.8949e-16	10 - Xylem	[gene=LOC119292353] [db_xref=GeneID:119292353] [protein=remorin-like] [protein_id=XP_037427096.1] [location=join(681607124..681607253,681611569..681611601,681611703..681611790,681612017..681612098,681612214..681612414)] [gbkey=CDS]
TraesCS3D03G0599100	1.13513e-20	0.316776	0.7	0.438	1.59817	8.15419e-16	10 - Xylem	[gene=LOC119276631] [db_xref=GeneID:119276631] [protein=serine-aspartate repeat-containing protein I-like] [protein_id=XP_037413656.1] [location=complement(join(477460492..477460593,477460678..477461162,477461462..477461639))] [gbkey=CDS]
TraesCS3A03G0659600	1.16471e-20	0.291167	0.806	0.606	1.33003	8.3667e-16	10 - Xylem	[gene=LOC119268731] [db_xref=GeneID:119268731] [protein=GDSL esterase/lipase At5g45910-like] [protein_id=XP_037406324.1] [location=join(490139062..490139335,490139454..490139669,490139761..490139912,490139994..490140267,490141418..490141653)] [gbkey=CDS]
TraesCS1B03G0347800	1.7172e-20	0.25847	0.437	0.209	2.09091	1.23355e-15	10 - Xylem	[gene=LOC119327405] [db_xref=GeneID:119327405] [protein=GDSL esterase/lipase At1g09390-like] [protein_id=XP_037456413.1] [location=complement(join(186372848..186373098,186373283..186373553,186373656..186373810,186373912..186374097,186377108..186377561))] [gbkey=CDS]
TraesCS1A03G0682100	1.94067e-20	0.287932	0.487	0.246	1.97967	1.39408e-15	10 - Xylem	[gene=LOC119280527] [db_xref=GeneID:119280527] [protein=myb-related protein 308-like] [protein_id=XP_037417251.1] [location=complement(join(477385141..477385621,477385721..477385983))] [gbkey=CDS]
TraesCS3A03G0482500	2.46729e-20	0.282059	0.894	0.742	1.20485	1.77238e-15	10 - Xylem	[gene=LOC119276021] [db_xref=GeneID:119276021] [protein=S-adenosylmethionine synthase 1-like] [protein_id=XP_037412869.1] [location=complement(join(338419527..338420746,338421453..338421672))] [gbkey=CDS]
TraesCS6D03G0059200	2.71385e-20	0.286473	0.513	0.279	1.83871	1.94949e-15	10 - Xylem	[gene=LOC119319380] [db_xref=GeneID:119319380] [protein=protein KINESIN LIGHT CHAIN-RELATED 1-like] [protein_id=XP_037449765.1] [location=complement(join(14317507..14317753,14319019..14319927,14320150..14320826))] [gbkey=CDS]
TraesCS6D03G0143000	2.76668e-20	0.299679	0.513	0.283	1.81272	1.98744e-15	10 - Xylem	[gene=LOC119314547] [db_xref=GeneID:119314547] [protein=rac-like GTP-binding protein 6] [protein_id=XP_037445150.1] [location=join(42181844..42181942,42183086..42183173,42183286..42183395,42183781..42183844,42184221..42184285,42184402..42184467,42184558..42184659)] [gbkey=CDS]
TraesCS1D03G0894000	4.24328e-20	0.338179	0.544	0.316	1.72152	3.04816e-15	10 - Xylem	[gene=LOC119311217] [db_xref=GeneID:119311217] [protein=uncharacterized protein LOC119311217] [protein_id=XP_037442756.1] [location=complement(652831465..652832019)] [gbkey=CDS]
TraesCS5D03G0935000	4.79953e-20	0.296739	0.529	0.299	1.76923	3.44774e-15	10 - Xylem	[gene=LOC119312035] [db_xref=GeneID:119312035] [protein=tubulin beta-4 chain] [protein_id=XP_037443656.1] [location=join(611040107..611040500,611041468..611041737,611041854..611042527)] [gbkey=CDS]
TraesCS3D03G0757800	5.08715e-20	0.305121	0.814	0.651	1.25038	3.65435e-15	10 - Xylem	[gene=LOC119269424] [db_xref=GeneID:119269424] [protein=expansin-A2] [protein_id=XP_037407149.1] [location=join(594111057..594111195,594111338..594111650,594111899..594112202)] [gbkey=CDS]
TraesCS6D03G0563400	6.56668e-20	0.290121	0.871	0.701	1.24251	4.71717e-15	10 - Xylem	[gene=LOC119317352] [db_xref=GeneID:119317352] [protein=S-adenosylmethionine synthase 2] [protein_id=XP_037447684.1] [location=complement(472315005..472316189)] [gbkey=CDS]
TraesCS5B03G1056100	6.5685e-20	0.28776	0.764	0.552	1.38406	4.71848e-15	10 - Xylem	[gene=LOC119312119] [db_xref=GeneID:119312119] [protein=fasciclin-like arabinogalactan protein 16] [protein_id=XP_037443753.1] [location=complement(join(620552679..620552752,620554353..620555730))] [gbkey=CDS]
TraesCS2D03G1267100	7.14954e-20	0.276663	0.517	0.275	1.88	5.13587e-15	10 - Xylem	[gene=LOC119357168] [db_xref=GeneID:119357168] [protein=elicitor-responsive protein 3-like] [protein_id=XP_037480050.1] [location=join(770850443..770850509,770850897..770850962,770851061..770851187,770851311..770851428,770851517..770851564)] [gbkey=CDS]
TraesCS7B03G0414200	7.23975e-20	0.295422	0.612	0.362	1.69061	5.20068e-15	10 - Xylem	[gene=LOC119341057] [db_xref=GeneID:119341057] [protein=auxin-induced in root cultures protein 12-like] [protein_id=XP_037468852.1] [location=752253825..752254610] [gbkey=CDS]
TraesCS6B03G0802600	7.36112e-20	0.30153	0.833	0.615	1.35447	5.28786e-15	10 - Xylem	[gene=LOC119322711] [db_xref=GeneID:119322711] [protein=S-adenosylmethionine synthase 2-like] [protein_id=XP_037452107.1] [location=complement(492574394..492575578)] [gbkey=CDS]
TraesCS4B03G0552200	1.2163e-19	0.27959	0.452	0.234	1.93162	8.73726e-15	10 - Xylem	[gene=LOC119290720] [db_xref=GeneID:119290720] [protein=probable glucuronosyltransferase Os03g0287800] [protein_id=XP_037425250.1] [location=complement(join(435108889..435109044,435109990..435110248,435111706..435112361))] [gbkey=CDS]
TraesCS4A03G0679100	1.5706e-19	0.295829	0.521	0.294	1.77211	1.12824e-14	10 - Xylem	[gene=LOC119286843] [db_xref=GeneID:119286843] [protein=cyclase-associated protein 1-like] [protein_id=XP_037422208.1] [location=join(571749094..571749366,571749689..571749860,571749950..571750014,571751190..571751490,571751580..571751742,571752410..571752519,571752733..571752788,571752892..571752948,571753082..571753225,571753348..571753434)] [gbkey=CDS]
TraesCS2D03G0571000	2.19596e-19	0.275011	0.506	0.28	1.80714	1.57747e-14	10 - Xylem	[gene=LOC119363732] [db_xref=GeneID:119363732] [protein=syntaxin-132-like] [protein_id=XP_037484999.1] [location=complement(join(375347669..375347830,375347942..375348007,375348117..375348197,375348283..375348360,375348470..375348556,375349008..375349050,375349130..375349203,375349307..375349395,375349504..375349552,375349710..375349766,375349865..375349969,375350936..375350953))] [gbkey=CDS]
TraesCS3D03G0014900	2.27984e-19	0.283028	0.51	0.274	1.86131	1.63773e-14	10 - Xylem	[gene=LOC119274271] [db_xref=GeneID:119274271] [protein=leucine-rich repeat extensin-like protein 3] [protein_id=XP_037410838.1] [location=4946415..4946981] [gbkey=CDS]
TraesCS1B03G1171700	2.81591e-19	0.266194	0.795	0.606	1.31188	2.02281e-14	10 - Xylem	[gene=LOC119349609] [db_xref=GeneID:119349609] [protein=phytepsin isoform X1] [protein_id=XP_037473562.1] [location=join(678052494..678052502,678052949..678053308,678053409..678053469,678054303..678054397,678054508..678054620,678055130..678055301,678055380..678055419,678055506..678055570,678055982..678056095,678056201..678056265,678056524..678056680,678056759..678056878,678057057..678057145,67805…
TraesCS2B03G0452300	3.09495e-19	0.272508	0.81	0.625	1.296	2.22326e-14	10 - Xylem	[gene=LOC119362915] [db_xref=GeneID:119362915] [protein=UMP-CMP kinase 3] [protein_id=XP_037484086.1] [location=complement(join(179697705..179697713,179697871..179697939,179698194..179698301,179698395..179698475,179698628..179698784,179698912..179699029,179699138..179699192,179699751..179699795))] [gbkey=CDS]
TraesCS6D03G0282300	3.10976e-19	0.267095	0.487	0.261	1.8659	2.2339e-14	10 - Xylem	[gene=LOC119324595] [db_xref=GeneID:119324595] [protein=OVARIAN TUMOR DOMAIN-containing deubiquitinating enzyme 2-like] [protein_id=XP_037454268.1] [location=join(190644111..190644175,190644273..190644318,190645036..190645144,190645682..190645773,190645850..190645912,190646000..190646118,190646536..190646611,190646705..190646761)] [gbkey=CDS]
TraesCS3A03G0938200	4.74375e-19	0.252043	0.905	0.758	1.19393	3.40768e-14	10 - Xylem	[gene=LOC119269893] [db_xref=GeneID:119269893] [protein=fructokinase-1-like] [protein_id=XP_037407721.1] [location=join(646236610..646237002,646237991..646238323,646238443..646238559,646238663..646238791)] [gbkey=CDS]
TraesCS5D03G0270100	4.76805e-19	0.309473	0.605	0.377	1.60477	3.42513e-14	10 - Xylem	[gene=LOC119307952] [db_xref=GeneID:119307952] [protein=LIM domain-containing protein WLIM1-like] [protein_id=XP_037439948.1] [location=complement(join(155661575..155661799,155662065..155662148,155662582..155662625,155662697..155662793,155662909..155663049))] [gbkey=CDS]
TraesCS2A03G1151900	4.96812e-19	0.259715	0.981	0.893	1.09854	3.56885e-14	10 - Xylem	[gene=LOC119356709] [db_xref=GeneID:119356709] [protein=adenosylhomocysteinase-like] [protein_id=XP_037479578.1] [location=complement(join(729204493..729204702,729204790..729205326,729205879..729206589))] [gbkey=CDS]
TraesCS5A03G0264700	6.42305e-19	0.288065	0.627	0.372	1.68548	4.614e-14	10 - Xylem	[gene=LOC119300633] [db_xref=GeneID:119300633] [protein=LIM domain-containing protein WLIM1-like] [protein_id=XP_037433432.1] [location=complement(join(162086591..162086815,162087089..162087172,162087531..162087574,162087657..162087753,162087837..162087977))] [gbkey=CDS]
TraesCS4D03G0486100	6.65805e-19	0.25217	0.433	0.213	2.03286	4.78281e-14	10 - Xylem	[gene=LOC119285373] [db_xref=GeneID:119285373] [protein=probable glucuronosyltransferase Os03g0287800] [protein_id=XP_037420521.1] [location=join(125303434..125304089,125305557..125305815,125306762..125306920)] [gbkey=CDS]
TraesCS4B03G0123900	7.67973e-19	0.304603	0.897	0.768	1.16797	5.51674e-14	10 - Xylem	[gene=LOC119294901] [db_xref=GeneID:119294901] [protein=tubulin alpha-3 chain] [protein_id=XP_037429080.1] [location=join(45775052..45775144,45776078..45776312,45776413..45776783,45776897..45777553)] [gbkey=CDS]
TraesCS3A03G1024100	1.00622e-18	0.271252	0.548	0.312	1.75641	7.22821e-14	10 - Xylem	[gene=LOC119270177] [db_xref=GeneID:119270177] [protein=probable glucuronosyltransferase Os01g0926600] [protein_id=XP_037408044.1] [location=complement(join(683402356..683402869,683402977..683403218,683403544..683403932,683404569..683404671))] [gbkey=CDS]
TraesCS5A03G1009900	1.47312e-18	0.303911	0.681	0.442	1.54072	1.05821e-13	10 - Xylem	[gene=LOC119303464] [db_xref=GeneID:119303464] [protein=fasciclin-like arabinogalactan protein 16] [protein_id=XP_037436490.1] [location=complement(join(618959763..618959836,618961489..618962857))] [gbkey=CDS]
TraesCS7D03G0831900	1.50371e-18	0.256049	0.43	0.213	2.01878	1.08019e-13	10 - Xylem	[gene=LOC119338460] [db_xref=GeneID:119338460] [protein=acyl transferase 7-like] [protein_id=XP_037466690.1] [location=complement(join(484354643..484355485,484355625..484356077))] [gbkey=CDS]
TraesCS3A03G0824200	1.73303e-18	0.285544	0.867	0.752	1.15293	1.24492e-13	10 - Xylem	[gene=LOC119269424] [db_xref=GeneID:119269424] [protein=expansin-A2] [protein_id=XP_037407149.1] [location=join(594111057..594111195,594111338..594111650,594111899..594112202)] [gbkey=CDS]
TraesCS1D03G0143400	1.99925e-18	0.253317	0.449	0.231	1.94372	1.43616e-13	10 - Xylem	[gene=LOC119362612] [db_xref=GeneID:119362612] [protein=probable beta-1,4-xylosyltransferase GT43A] [protein_id=XP_037483757.1] [location=join(56259202..56259890,56262512..56262797,56264029..56264202)] [gbkey=CDS]
TraesCS1B03G0652500	2.05184e-18	0.274331	0.445	0.233	1.90987	1.47394e-13	10 - Xylem	[gene=LOC119339020] [db_xref=GeneID:119339020] [protein=expansin-B4-like] [protein_id=XP_037467106.1] [location=join(425382067..425382268,425382377..425382486,425382746..425382930,425383482..425383815)] [gbkey=CDS]
TraesCS2D03G0800700	2.16535e-18	0.283399	0.692	0.476	1.45378	1.55548e-13	10 - Xylem	[gene=LOC119355596] [db_xref=GeneID:119355596] [protein=cytochrome b561 and DOMON domain-containing protein At3g07570-like] [protein_id=XP_037478316.1] [location=join(595511156..595511347,595511458..595511857,595511993..595512291,595513430..595513666)] [gbkey=CDS]
TraesCS1A03G0257800	3.53551e-18	0.326952	0.445	0.235	1.89362	2.53973e-13	10 - Xylem	[gene=LOC119303575] [db_xref=GeneID:119303575] [protein=uncharacterized protein LOC119303575] [protein_id=XP_037436605.1] [location=184602395..184602760] [gbkey=CDS]
TraesCS2D03G0968000	4.41783e-18	0.256334	0.418	0.213	1.96244	3.17355e-13	10 - Xylem	[gene=LOC119356273] [db_xref=GeneID:119356273] [protein=uncharacterized membrane protein At1g16860-like isoform X1] [protein_id=XP_037479110.1] [location=join(688200961..688201851,688202264..688202419,688202581..688202792,688202932..688203124)] [gbkey=CDS]
TraesCS4A03G0729500	7.67087e-18	0.277706	0.586	0.353	1.66006	5.51037e-13	10 - Xylem	[gene=LOC119287040] [db_xref=GeneID:119287040] [protein=protein NRT1/ PTR FAMILY 2.11-like] [protein_id=XP_037422428.1] [location=join(588773351..588773525,588773616..588773833,588775937..588777337)] [gbkey=CDS]
TraesCS6D03G0289100	8.93093e-18	0.271485	0.905	0.721	1.2552	6.41553e-13	10 - Xylem	[gene=LOC119315850] [db_xref=GeneID:119315850] [protein=tubulin beta-3 chain] [protein_id=XP_037446210.1] [location=join(122034080..122034473,122035543..122035812,122036185..122036858)] [gbkey=CDS]
TraesCS3D03G0593400	1.05701e-17	0.322532	0.464	0.242	1.91736	7.59304e-13	10 - Xylem	[gene=LOC119268687] [db_xref=GeneID:119268687] [protein=uncharacterized protein LOC119268687] [protein_id=XP_037406279.1] [location=483350027..483350338] [gbkey=CDS]
TraesCS6B03G0900800	3.34782e-17	0.25466	0.399	0.201	1.98507	2.4049e-12	10 - Xylem	[gene=LOC119323385] [db_xref=GeneID:119323385] [protein=transmembrane 9 superfamily member 12-like] [protein_id=XP_037452924.1] [location=561584488..561586461] [gbkey=CDS]
TraesCS1D03G0769700LC	3.99685e-17	0.26628	0.426	0.215	1.9814	2.87113e-12	10 - Xylem	#N/A
TraesCS1B03G0879400	5.53132e-17	0.273298	0.677	0.464	1.45905	3.97342e-12	10 - Xylem	[gene=LOC119348780] [db_xref=GeneID:119348780] [protein=tubulin beta-5 chain] [protein_id=XP_037472667.1] [location=complement(join(563884577..563885256,563885765..563886034,563886536..563886929))] [gbkey=CDS]
TraesCS2B03G0511400LC	5.92551e-17	0.274811	0.635	0.412	1.54126	4.25659e-12	10 - Xylem	#N/A
TraesCS4D03G0176200	7.74096e-17	0.259326	0.574	0.349	1.6447	5.56072e-12	10 - Xylem	[gene=LOC119286539] [db_xref=GeneID:119286539] [protein=probable alkaline/neutral invertase F] [protein_id=XP_037421816.1] [location=join(528283998..528284369,528285019..528285450,528286154..528286712,528287180..528287475)] [gbkey=CDS]
TraesCS3D03G0952300	7.81485e-17	0.251423	0.46	0.253	1.81818	5.6138e-12	10 - Xylem	[gene=LOC119270177] [db_xref=GeneID:119270177] [protein=probable glucuronosyltransferase Os01g0926600] [protein_id=XP_037408044.1] [location=complement(join(683402356..683402869,683402977..683403218,683403544..683403932,683404569..683404671))] [gbkey=CDS]
TraesCS7D03G0781700	9.72722e-17	0.266944	0.703	0.477	1.47379	6.98755e-12	10 - Xylem	[gene=LOC119341462] [db_xref=GeneID:119341462] [protein=uncharacterized protein LOC119341462] [protein_id=XP_037469230.1] [location=450432555..450432953] [gbkey=CDS]
TraesCS6B03G0326100	1.88254e-16	0.310753	0.529	0.325	1.62769	1.35232e-11	10 - Xylem	[gene=LOC119322836] [db_xref=GeneID:119322836] [protein=calnexin homolog] [protein_id=XP_037452270.1] [location=join(139848115..139848195,139848291..139848360,139849283..139850412,139850597..139850668,139850754..139850870,139850957..139851085)] [gbkey=CDS]
TraesCS6B03G1029600	2.23658e-16	0.262539	0.433	0.228	1.89912	1.60665e-11	10 - Xylem	[gene=LOC119323430] [db_xref=GeneID:119323430] [protein=non-specific lipid-transfer protein-like 1] [protein_id=XP_037452989.1] [location=join(638842544..638842669,638842762..638842822,638842932..638843031,638843140..638843221)] [gbkey=CDS]
TraesCS4D03G0795800	2.47946e-16	0.260409	0.517	0.307	1.68404	1.78112e-11	10 - Xylem	[gene=LOC119292051] [db_xref=GeneID:119292051] [protein=peroxidase 5-like] [protein_id=XP_037426779.1] [location=join(652120304..652120540,652121160..652121348,652123021..652123186,652123285..652123688)] [gbkey=CDS]
TraesCS5D03G0955500	5.23443e-16	0.27116	0.738	0.555	1.32973	3.76015e-11	10 - Xylem	[gene=LOC119312119] [db_xref=GeneID:119312119] [protein=fasciclin-like arabinogalactan protein 16] [protein_id=XP_037443753.1] [location=complement(join(620552679..620552752,620554353..620555730))] [gbkey=CDS]
TraesCS5A03G0212800	6.23339e-16	0.261413	0.741	0.569	1.30228	4.47776e-11	10 - Xylem	[gene=LOC119299911] [db_xref=GeneID:119299911] [protein=ATP-citrate synthase alpha chain protein 3-like] [protein_id=XP_037432926.1] [location=complement(join(114775649..114775720,114775931..114776047,114776155..114776271,114776355..114776456,114776536..114776631,114777025..114777106,114777630..114777744,114777829..114777880,114778028..114778270,114778366..114778542,114779745..114779843))] [gbkey…
TraesCS1D03G0735500	9.11888e-16	0.263539	0.734	0.523	1.40344	6.55055e-11	10 - Xylem	[gene=LOC119284812] [db_xref=GeneID:119284812] [protein=tubulin beta-5 chain] [protein_id=XP_037419874.1] [location=complement(join(515255953..515256632,515257122..515257391,515257927..515258320))] [gbkey=CDS]
TraesCS6D03G0193900	9.40641e-16	0.317775	0.555	0.356	1.55899	6.75709e-11	10 - Xylem	[gene=LOC119315077] [db_xref=GeneID:119315077] [protein=calnexin homolog] [protein_id=XP_037445645.1] [location=join(76295256..76295327,76295424..76295493,76296462..76297591,76297777..76297848,76297939..76298055,76298142..76298270)] [gbkey=CDS]
TraesCS1B03G0920200	1.03249e-15	0.257281	0.749	0.55	1.36182	7.41692e-11	10 - Xylem	[gene=LOC119348899] [db_xref=GeneID:119348899] [protein=secretory carrier-associated membrane protein 3] [protein_id=XP_037472803.1] [location=complement(join(582035648..582035734,582036092..582036157,582036650..582036698,582037455..582037522,582037632..582037677,582037779..582037872,582037967..582038029,582040509..582040631,582041115..582041148,582042349..582042411,582042885..582042983,582044421…
TraesCS2A03G1014100	1.18804e-15	0.259194	0.719	0.532	1.3515	8.53429e-11	10 - Xylem	[gene=LOC119356222] [db_xref=GeneID:119356222] [protein=coatomer subunit epsilon-1] [protein_id=XP_037479046.1] [location=join(681858497..681858658,681858740..681858823,681859631..681859782,681860236..681860371,681860472..681860627,681860730..681860809,681861791..681861884)] [gbkey=CDS]
TraesCS6A03G0237200	3.01914e-15	0.328109	0.536	0.344	1.55814	2.1688e-10	10 - Xylem	[gene=LOC119315077] [db_xref=GeneID:119315077] [protein=calnexin homolog] [protein_id=XP_037445645.1] [location=join(76295256..76295327,76295424..76295493,76296462..76297591,76297777..76297848,76297939..76298055,76298142..76298270)] [gbkey=CDS]
TraesCS4A03G0099000	3.07426e-15	0.297684	0.278	0.124	2.24194	2.20839e-10	10 - Xylem	[gene=LOC119284871] [db_xref=GeneID:119284871] [protein=MFP1 attachment factor 1-like] [protein_id=XP_037419934.1] [location=42705412..42705816] [gbkey=CDS]
TraesCS2A03G0277600	4.11481e-15	0.255004	0.498	0.303	1.64356	2.95588e-10	10 - Xylem	[gene=LOC119353518] [db_xref=GeneID:119353518] [protein=rhomboid-like protein 19] [protein_id=XP_037476035.1] [location=complement(join(90352031..90352130,90352704..90352835,90352967..90353169,90353252..90353363,90353461..90353627,90354418..90354478,90354869..90354993,90355539..90355583))] [gbkey=CDS]
TraesCS7B03G0624300	6.03339e-15	0.255948	0.844	0.675	1.25037	4.33408e-10	10 - Xylem	[gene=LOC119335163] [db_xref=GeneID:119335163] [protein=fructokinase-2-like] [protein_id=XP_037463227.1] [location=complement(join(420598948..420599082,420599188..420599850,420600760..420600975))] [gbkey=CDS]
TraesCS6A03G0649500	3.17696e-14	0.26324	0.445	0.237	1.87764	2.28217e-09	10 - Xylem	[gene=LOC119317260] [db_xref=GeneID:119317260] [protein=remorin-like] [protein_id=XP_037447587.1] [location=complement(join(458918313..458918513,458919209..458919290,458919596..458919683,458919779..458919835,458920034..458920187))] [gbkey=CDS]
TraesCS7A03G0756800	3.95482e-14	0.251203	0.669	0.45	1.48667	2.84095e-09	10 - Xylem	[gene=LOC119330560] [db_xref=GeneID:119330560] [protein=uncharacterized protein LOC119330560] [protein_id=XP_037459570.1] [location=join(442376871..442376952,442378294..442378871)] [gbkey=CDS]
TraesCS5A03G0929100	4.46099e-14	0.250067	0.422	0.24	1.75833	3.20455e-09	10 - Xylem	[gene=LOC119303135] [db_xref=GeneID:119303135] [protein=binding partner of ACD11 1-like] [protein_id=XP_037436120.1] [location=join(591764155..591764160,591764262..591764380,591764484..591764562,591765502..591765576,591765666..591765728,591765928..591766259,591766385..591766508,591767337..591767357)] [gbkey=CDS]
TraesCS5D03G0370700	1.52281e-13	0.250471	0.464	0.278	1.66906	1.09391e-08	10 - Xylem	[gene=LOC119300910] [db_xref=GeneID:119300910] [protein=basic leucine zipper 19-like] [protein_id=XP_037433709.1] [location=join(263508249..263508595,263509526..263509616,263510045..263510171,263510431..263510585)] [gbkey=CDS]
TraesCS1A03G0768600	1.47805e-12	0.25352	0.779	0.642	1.2134	1.06176e-07	10 - Xylem	[gene=LOC119284812] [db_xref=GeneID:119284812] [protein=tubulin beta-5 chain] [protein_id=XP_037419874.1] [location=complement(join(515255953..515256632,515257122..515257391,515257927..515258320))] [gbkey=CDS]
TraesCS7B03G0722300	2.22192e-12	0.279949	0.51	0.319	1.59875	1.59611e-07	10 - Xylem	[gene=LOC119339082] [db_xref=GeneID:119339082] [protein=cysteine-rich and transmembrane domain-containing protein WIH2-like] [protein_id=XP_037467149.1] [location=join(492074707..492074722,492074813..492074987,492075082..492075127)] [gbkey=CDS]
TraesCS7A03G0884400	3.24091e-12	0.252912	0.589	0.396	1.48737	2.32811e-07	10 - Xylem	[gene=LOC119329827] [db_xref=GeneID:119329827] [protein=L-ascorbate oxidase-like] [protein_id=XP_037458818.1] [location=join(546031471..546031737,546031870..546031962,546032132..546032344,546033934..546034125,546034254..546035219)] [gbkey=CDS]
TraesCS1D03G0979500	3.51766e-11	0.263835	0.529	0.372	1.42204	2.52691e-06	10 - Xylem	[gene=LOC119349690] [db_xref=GeneID:119349690] [protein=uncharacterized protein LOC119349690] [protein_id=XP_037473672.1] [location=complement(687209298..687210236)] [gbkey=CDS]
TraesCS7D03G0019800	6.56318e-222	0.324542	0.308	0.012	25.6667	4.71466e-217	10 - Xylem	[gene=LOC119288364] [db_xref=GeneID:119288364] [protein=NAC domain-containing protein 7-like] [protein_id=XP_037423897.1] [location=join(744103683..744103848,744104002..744104276,744104397..744104966)] [gbkey=CDS]
TraesCS4D03G0740600	2.58372e-151	0.274447	0.228	0.01	22.8	1.85602e-146	10 - Xylem	[gene=LOC119294060] [db_xref=GeneID:119294060] [protein=NAC domain-containing protein 37-like] [protein_id=XP_037428231.1] [location=complement(join(622988338..622989006,622990453..622990724,622990838..622991000))] [gbkey=CDS]
TraesCS5A03G0586500	4.89899e-139	0.434136	0.426	0.049	8.69388	3.51919e-134	10 - Xylem	[gene=LOC119301758] [db_xref=GeneID:119301758] [protein=transcription factor bHLH30-like] [protein_id=XP_037434638.1] [location=join(392160416..392160859,392162272..392162835)] [gbkey=CDS]
TraesCS5B03G1379500	0	1.32405	0.966	0.1	9.66	0	11 - Endodermis/Phloem	[gene=LOC119335572] [db_xref=GeneID:119335572] [protein=aquaporin PIP2-2-like] [protein_id=XP_037463581.1] [location=complement(1232439..1233293)] [gbkey=CDS]
TraesCS5D03G1233700	0	1.30297	0.932	0.095	9.81053	0	11 - Endodermis/Phloem	[gene=LOC119335572] [db_xref=GeneID:119335572] [protein=aquaporin PIP2-2-like] [protein_id=XP_037463581.1] [location=complement(1232439..1233293)] [gbkey=CDS]
TraesCS3A03G0744700	0	1.25192	0.932	0.119	7.83193	0	11 - Endodermis/Phloem	[gene=LOC119269092] [db_xref=GeneID:119269092] [protein=PLASMODESMATA CALLOSE-BINDING PROTEIN 3-like] [protein_id=XP_037406741.1] [location=complement(join(548667789..548668041,548668143..548668176,548668308..548668550,548668661..548668721))] [gbkey=CDS]
TraesCS2B03G0856800	0	0.914062	0.779	0.064	12.1719	0	11 - Endodermis/Phloem	[gene=LOC119367871] [db_xref=GeneID:119367871] [protein=MLO-like protein 1] [protein_id=XP_037489156.1] [location=join(486225419..486225538,486225633..486225687,486225818..486226050,486226362..486226478,486226558..486226609,486226691..486226788,486226888..486226962,486227083..486227171,486227337..486227386,486227486..486227526,486227611..486227823,486227908..486227975,486228092..486228152,4862282…
TraesCS2D03G0715400	0	0.894122	0.753	0.047	16.0213	0	11 - Endodermis/Phloem	[gene=LOC119367871] [db_xref=GeneID:119367871] [protein=MLO-like protein 1] [protein_id=XP_037489156.1] [location=join(486225419..486225538,486225633..486225687,486225818..486226050,486226362..486226478,486226558..486226609,486226691..486226788,486226888..486226962,486227083..486227171,486227337..486227386,486227486..486227526,486227611..486227823,486227908..486227975,486228092..486228152,4862282…
TraesCS2A03G0775400	0	0.741079	0.647	0.033	19.6061	0	11 - Endodermis/Phloem	[gene=LOC119359542] [db_xref=GeneID:119359542] [protein=MLO-like protein 1] [protein_id=XP_037481588.1] [location=complement(join(539592831..539593034,539593118..539593178,539593313..539593380,539593465..539593677,539593784..539593824,539593921..539593970,539594113..539594201,539594287..539594361,539594470..539594567,539594684..539594735,539594814..539594930,539596045..539596283,539596375..539596…
TraesCS7B03G0003800	0	0.682169	0.621	0.024	25.875	0	11 - Endodermis/Phloem	[gene=LOC119335572] [db_xref=GeneID:119335572] [protein=aquaporin PIP2-2-like] [protein_id=XP_037463581.1] [location=complement(1232439..1233293)] [gbkey=CDS]
TraesCS3D03G0686200	7.8397e-308	1.36039	0.94	0.133	7.06767	5.63165e-303	11 - Endodermis/Phloem	[gene=LOC119277083] [db_xref=GeneID:119277083] [protein=PLASMODESMATA CALLOSE-BINDING PROTEIN 3-like] [protein_id=XP_037414199.1] [location=complement(join(562035557..562035809,562035909..562035942,562036060..562036302,562036414..562036471))] [gbkey=CDS]
TraesCS7D03G1266100	1.27036e-285	0.567288	0.562	0.035	16.0571	9.12561e-281	11 - Endodermis/Phloem	[gene=LOC119338244] [db_xref=GeneID:119338244] [protein=ricin B-like lectin R40G2] [protein_id=XP_037466441.1] [location=join(748868529..748868663,748868783..748868905,748869026..748869535,748869631..748869753,748869841..748870077)] [gbkey=CDS]
TraesCS6A03G0965900	1.59726e-272	0.590601	0.532	0.033	16.1212	1.14739e-267	11 - Endodermis/Phloem	[gene=LOC119318463] [db_xref=GeneID:119318463] [protein=putative F-box protein PP2-B12] [protein_id=XP_037448920.1] [location=join(612622173..612622460,612622558..612622679,612623981..612624521)] [gbkey=CDS]
TraesCS7D03G0146000	2.52928e-265	0.636873	0.604	0.047	12.8511	1.81691e-260	11 - Endodermis/Phloem	[gene=LOC119287940] [db_xref=GeneID:119287940] [protein=granule-bound starch synthase 1, chloroplastic/amyloplastic] [protein_id=XP_037423453.1] [location=complement(join(689668042..689668158,689668279..689668407,689668495..689668581,689668662..689668853,689668936..689669115,689669200..689669553,689669653..689669753,689669894..689670047,689670158..689670256,689670348..689670428,689670525..6896708…
TraesCS2B03G0368000	1.59228e-253	1.13794	0.911	0.149	6.11409	1.14381e-248	11 - Endodermis/Phloem	[gene=LOC119367389] [db_xref=GeneID:119367389] [protein=annexin D3-like] [protein_id=XP_037488809.1] [location=join(136584329..136584404,136584497..136584663,136584765..136585505)] [gbkey=CDS]
TraesCS3B03G0850100	1.76148e-252	0.980547	0.745	0.086	8.66279	1.26536e-247	11 - Endodermis/Phloem	[gene=LOC119277083] [db_xref=GeneID:119277083] [protein=PLASMODESMATA CALLOSE-BINDING PROTEIN 3-like] [protein_id=XP_037414199.1] [location=complement(join(562035557..562035809,562035909..562035942,562036060..562036302,562036414..562036471))] [gbkey=CDS]
TraesCS2A03G0180600	1.58024e-249	0.457113	0.464	0.026	17.8462	1.13516e-244	11 - Endodermis/Phloem	[gene=LOC119353154] [db_xref=GeneID:119353154] [protein=CASP-like protein 4B1] [protein_id=XP_037475641.1] [location=join(50218603..50218976,50219104..50219224,50219367..50219537)] [gbkey=CDS]
TraesCS6D03G0845500	1.10533e-247	0.594316	0.536	0.038	14.1053	7.94011e-243	11 - Endodermis/Phloem	[gene=LOC119321158] [db_xref=GeneID:119321158] [protein=putative F-box protein PP2-B12] [protein_id=XP_037450864.1] [location=join(692575745..692576035,692576139..692576260,692576838..692577378)] [gbkey=CDS]
TraesCS2D03G0958800	1.58706e-235	0.607474	0.477	0.031	15.3871	1.14007e-230	11 - Endodermis/Phloem	[gene=LOC119351872] [db_xref=GeneID:119351872] [protein=uncharacterized protein LOC119351872] [protein_id=XP_037474557.1] [location=complement(683284632..683284841)] [gbkey=CDS]
TraesCS2D03G0276000LC	2.27719e-226	0.860909	0.8	0.114	7.01754	1.63582e-221	11 - Endodermis/Phloem	#N/A
TraesCS1B03G0711800	6.0068e-221	1.00783	0.86	0.147	5.85034	4.31498e-216	11 - Endodermis/Phloem	[gene=LOC119341452] [db_xref=GeneID:119341452] [protein=annexin D4-like] [protein_id=XP_037469226.1] [location=complement(join(463307834..463308112,463308199..463308423,463308523..463308926,463309068..463309107))] [gbkey=CDS]
TraesCS4D03G0661400	1.76169e-218	1.33238	0.97	0.231	4.19913	1.26551e-213	11 - Endodermis/Phloem	[gene=LOC119291506] [db_xref=GeneID:119291506] [protein=annexin D4-like] [protein_id=XP_037426168.1] [location=complement(join(574710151..574711064,574711186..574711420))] [gbkey=CDS]
TraesCS4A03G1032000	4.7061e-217	0.410851	0.409	0.023	17.7826	3.38063e-212	11 - Endodermis/Phloem	[gene=LOC119287940] [db_xref=GeneID:119287940] [protein=granule-bound starch synthase 1, chloroplastic/amyloplastic] [protein_id=XP_037423453.1] [location=complement(join(689668042..689668158,689668279..689668407,689668495..689668581,689668662..689668853,689668936..689669115,689669200..689669553,689669653..689669753,689669894..689670047,689670158..689670256,689670348..689670428,689670525..6896708…
TraesCS4A03G0042300	7.36993e-213	0.972273	0.762	0.109	6.99083	5.29419e-208	11 - Endodermis/Phloem	[gene=LOC119288551] [db_xref=GeneID:119288551] [protein=annexin D4-like] [protein_id=XP_037424047.1] [location=join(16935029..16935218,16935336..16936249)] [gbkey=CDS]
TraesCS4A03G0992800	1.78526e-206	0.352897	0.362	0.019	19.0526	1.28244e-201	11 - Endodermis/Phloem	[gene=LOC119283975] [db_xref=GeneID:119283975] [protein=calcium uniporter protein 5, mitochondrial-like] [protein_id=XP_037419203.1] [location=complement(join(652936339..652936767,652937259..652937449,652937548..652937980,652938643..652939014))] [gbkey=CDS]
TraesCS1A03G0258600	1.48522e-201	0.815064	0.745	0.105	7.09524	1.06691e-196	11 - Endodermis/Phloem	[gene=LOC119366497] [db_xref=GeneID:119366497] [protein=uncharacterized protein LOC119366497] [protein_id=XP_037488140.1] [location=128022860..128023423] [gbkey=CDS]
TraesCS7B03G1179800	8.5695e-193	1.29392	0.966	0.256	3.77344	6.1559e-188	11 - Endodermis/Phloem	[gene=LOC119341454] [db_xref=GeneID:119341454] [protein=uncharacterized protein LOC119341454] [protein_id=XP_037469224.1] [location=complement(718989199..718989369)] [gbkey=CDS]
TraesCS2A03G1017900	7.54217e-192	0.530903	0.443	0.034	13.0294	5.41792e-187	11 - Endodermis/Phloem	[gene=LOC119351872] [db_xref=GeneID:119351872] [protein=uncharacterized protein LOC119351872] [protein_id=XP_037474557.1] [location=complement(683284632..683284841)] [gbkey=CDS]
TraesCS1B03G0711900	4.48439e-191	0.614792	0.647	0.08	8.0875	3.22136e-186	11 - Endodermis/Phloem	[gene=LOC119341472] [db_xref=GeneID:119341472] [protein=annexin D3-like isoform X2] [protein_id=XP_037469250.1] [location=join(463312985..463313186,463313426..463313571,463313677..463313907,463314011..463314226,463314327..463314416,463314493..463314693)] [gbkey=CDS]
TraesCS4B03G0741800	1.4867e-185	1.29375	0.979	0.305	3.20984	1.06797e-180	11 - Endodermis/Phloem	[gene=LOC119291506] [db_xref=GeneID:119291506] [protein=annexin D4-like] [protein_id=XP_037426168.1] [location=complement(join(574710151..574711064,574711186..574711420))] [gbkey=CDS]
TraesCS6A03G1048300	2.8297e-184	0.283636	0.285	0.012	23.75	2.03272e-179	11 - Endodermis/Phloem	[gene=LOC119318735] [db_xref=GeneID:119318735] [protein=callose synthase 3-like isoform X1] [protein_id=XP_037449224.1] [location=complement(join(632689398..632689632,632689714..632689793,632689869..632690006,632690860..632690986,632691061..632691152,632691266..632691358,632691467..632691583,632691677..632691763,632696497..632696593,632696687..632696811,632697074..632697174,632697514..632697661))…
TraesCS1A03G0623200	5.06627e-182	1.13468	0.966	0.271	3.56458	3.63936e-177	11 - Endodermis/Phloem	[gene=LOC119277622] [db_xref=GeneID:119277622] [protein=annexin D4-like] [protein_id=XP_037414804.1] [location=complement(join(440485750..440486253,440486351..440486754,440486890..440486929))] [gbkey=CDS]
TraesCS2A03G0265800	4.28602e-177	0.850401	0.774	0.14	5.52857	3.07886e-172	11 - Endodermis/Phloem	[gene=LOC119359043] [db_xref=GeneID:119359043] [protein=annexin D3-like] [protein_id=XP_037481292.1] [location=join(86216091..86216166,86216256..86216422,86216524..86217264)] [gbkey=CDS]
TraesCS2D03G1315900	3.99914e-176	0.505548	0.545	0.058	9.39655	2.87278e-171	11 - Endodermis/Phloem	#N/A
TraesCS4B03G0741900	3.26883e-175	0.5513	0.532	0.057	9.33333	2.34816e-170	11 - Endodermis/Phloem	[gene=LOC119291508] [db_xref=GeneID:119291508] [protein=annexin D3-like isoform X2] [protein_id=XP_037426170.1] [location=join(574714424..574714499,574714594..574714739,574714869..574715099,574715201..574715416,574715521..574715610,574715710..574715910)] [gbkey=CDS]
TraesCS7A03G0854100	2.17467e-173	0.343323	0.366	0.024	15.25	1.56217e-168	11 - Endodermis/Phloem	[gene=LOC119334609] [db_xref=GeneID:119334609] [protein=glucan endo-1,3-beta-glucosidase 11-like isoform X1] [protein_id=XP_037463040.1] [location=complement(join(520836077..520836160,520837330..520837798,520837910..520838498,520838598..520838673))] [gbkey=CDS]
TraesCS2A03G1234200	2.39122e-170	0.446168	0.468	0.044	10.6364	1.71774e-165	11 - Endodermis/Phloem	[gene=LOC119356956] [db_xref=GeneID:119356956] [protein=probable indole-3-pyruvate monooxygenase YUCCA5] [protein_id=XP_037479835.1] [location=complement(752407340..752408590)] [gbkey=CDS]
TraesCS2B03G0247400	3.06159e-170	0.393205	0.46	0.041	11.2195	2.19929e-165	11 - Endodermis/Phloem	[gene=LOC119353154] [db_xref=GeneID:119353154] [protein=CASP-like protein 4B1] [protein_id=XP_037475641.1] [location=join(50218603..50218976,50219104..50219224,50219367..50219537)] [gbkey=CDS]
TraesCS1D03G0584900	3.78945e-170	0.732646	0.762	0.135	5.64444	2.72215e-165	11 - Endodermis/Phloem	[gene=LOC119277644] [db_xref=GeneID:119277644] [protein=annexin D3-like] [protein_id=XP_037414825.1] [location=join(440491481..440491685,440491790..440491935,440492060..440492290,440492407..440492622,440492703..440492792,440492865..440493065)] [gbkey=CDS]
TraesCS7D03G0459400	8.91261e-170	0.691262	0.728	0.119	6.11765	6.40237e-165	11 - Endodermis/Phloem	[gene=LOC119341365] [db_xref=GeneID:119341365] [protein=plasmodesmata-located protein 6-like] [protein_id=XP_037469139.1] [location=complement(join(136324036..136324046,136324153..136324254,136325650..136326550))] [gbkey=CDS]
TraesCS6B03G0794300	2.63359e-168	0.778052	0.826	0.162	5.09877	1.89184e-163	11 - Endodermis/Phloem	[gene=LOC119324762] [db_xref=GeneID:119324762] [protein=GDSL esterase/lipase At5g55050-like] [protein_id=XP_037454433.1] [location=join(500473987..500474248,500475928..500476058,500476206..500476442,500476541..500476790,500476894..500477120)] [gbkey=CDS]
TraesCS6A03G0684200	1.90295e-167	0.83585	0.855	0.183	4.67213	1.36699e-162	11 - Endodermis/Phloem	[gene=LOC119317391] [db_xref=GeneID:119317391] [protein=GDSL esterase/lipase At5g55050-like] [protein_id=XP_037447733.1] [location=complement(join(480627261..480627487,480627569..480627818,480627902..480628138,480628279..480628409,480630112..480630370))] [gbkey=CDS]
TraesCS1D03G0517000	4.78051e-167	0.266482	0.234	0.008	29.25	3.43408e-162	11 - Endodermis/Phloem	[gene=LOC119291341] [db_xref=GeneID:119291341] [protein=heavy metal-associated isoprenylated plant protein 44-like] [protein_id=XP_037426018.1] [location=join(374031227..374031412,374031540..374031941)] [gbkey=CDS]
TraesCS2B03G1001000	4.97301e-165	0.447559	0.472	0.046	10.2609	3.57236e-160	11 - Endodermis/Phloem	[gene=LOC119364943] [db_xref=GeneID:119364943] [protein=GEM-like protein 4] [protein_id=XP_037486413.1] [location=join(572984223..572984400,572984519..572984587,572984702..572985159)] [gbkey=CDS]
TraesCS4D03G0661500	2.29679e-164	0.486322	0.54	0.062	8.70968	1.6499e-159	11 - Endodermis/Phloem	[gene=LOC119291508] [db_xref=GeneID:119291508] [protein=annexin D3-like isoform X2] [protein_id=XP_037426170.1] [location=join(574714424..574714499,574714594..574714739,574714869..574715099,574715201..574715416,574715521..574715610,574715710..574715910)] [gbkey=CDS]
TraesCS6D03G0573300	9.5202e-158	0.713274	0.783	0.152	5.15132	6.83883e-153	11 - Endodermis/Phloem	[gene=LOC119324762] [db_xref=GeneID:119324762] [protein=GDSL esterase/lipase At5g55050-like] [protein_id=XP_037454433.1] [location=join(500473987..500474248,500475928..500476058,500476206..500476442,500476541..500476790,500476894..500477120)] [gbkey=CDS]
TraesCS6B03G0776100	9.13034e-153	1.14344	0.991	0.389	2.54756	6.55878e-148	11 - Endodermis/Phloem	[gene=LOC119322793] [db_xref=GeneID:119322793] [protein=remorin-like] [protein_id=XP_037452210.1] [location=complement(join(476544152..476544352,476545005..476545086,476545631..476545718,476545814..476545870,476546067..476546214))] [gbkey=CDS]
TraesCS6B03G0945500	2.84963e-151	1.09758	0.97	0.335	2.89552	2.04703e-146	11 - Endodermis/Phloem	[gene=LOC119324471] [db_xref=GeneID:119324471] [protein=peroxidase 72-like] [protein_id=XP_037454159.1] [location=join(585783485..585783715,585783818..585784009,585784814..585784979,585786184..585786599)] [gbkey=CDS]
TraesCS1A03G0536800	8.85539e-151	0.372028	0.315	0.021	15	6.36127e-146	11 - Endodermis/Phloem	[gene=LOC119291341] [db_xref=GeneID:119291341] [protein=heavy metal-associated isoprenylated plant protein 44-like] [protein_id=XP_037426018.1] [location=join(374031227..374031412,374031540..374031941)] [gbkey=CDS]
TraesCS2B03G0719400	3.35419e-150	0.77937	0.809	0.185	4.37297	2.40948e-145	11 - Endodermis/Phloem	[gene=LOC119363870] [db_xref=GeneID:119363870] [protein=L-ascorbate oxidase homolog] [protein_id=XP_037485138.1] [location=complement(join(398226411..398226614,398226733..398226814,398226915..398227635,398227709..398228076,398228250..398228359,398228670..398228828))] [gbkey=CDS]
TraesCS6A03G0649500	1.63734e-149	1.05501	0.855	0.225	3.8	1.17618e-144	11 - Endodermis/Phloem	[gene=LOC119317260] [db_xref=GeneID:119317260] [protein=remorin-like] [protein_id=XP_037447587.1] [location=complement(join(458918313..458918513,458919209..458919290,458919596..458919683,458919779..458919835,458920034..458920187))] [gbkey=CDS]
TraesCS2A03G0741600	2.11474e-148	0.93163	0.936	0.297	3.15152	1.51912e-143	11 - Endodermis/Phloem	[gene=LOC119355123] [db_xref=GeneID:119355123] [protein=NDR1/HIN1-like protein 12] [protein_id=XP_037477802.1] [location=complement(join(516128510..516128950,516129310..516129519))] [gbkey=CDS]
TraesCS1A03G0623300	4.75734e-148	0.848284	0.898	0.246	3.65041	3.41743e-143	11 - Endodermis/Phloem	[gene=LOC119277644] [db_xref=GeneID:119277644] [protein=annexin D3-like] [protein_id=XP_037414825.1] [location=join(440491481..440491685,440491790..440491935,440492060..440492290,440492407..440492622,440492703..440492792,440492865..440493065)] [gbkey=CDS]
TraesCS5A03G0505600	5.62843e-145	0.520805	0.553	0.076	7.27632	4.04318e-140	11 - Endodermis/Phloem	[gene=LOC119301411] [db_xref=GeneID:119301411] [protein=L-ascorbate oxidase-like] [protein_id=XP_037434269.1] [location=complement(join(341687497..341688456,341693451..341694251))] [gbkey=CDS]
TraesCS4B03G0973900	4.93021e-140	0.350475	0.311	0.022	14.1364	3.54161e-135	11 - Endodermis/Phloem	[gene=LOC119298558] [db_xref=GeneID:119298558] [protein=probable apyrase 3] [protein_id=XP_037431812.1] [location=complement(join(706732222..706732858,706733190..706733395,706733871..706733963,706734245..706734301,706734417..706734545,706734670..706734921))] [gbkey=CDS]
TraesCS1A03G0127600	1.26116e-137	0.268446	0.302	0.021	14.381	9.05954e-133	11 - Endodermis/Phloem	[gene=LOC119361887] [db_xref=GeneID:119361887] [protein=UPF0014 membrane protein STAR2-like] [protein_id=XP_037482951.1] [location=complement(join(43526485..43526796,43527298..43527822))] [gbkey=CDS]
TraesCS6B03G1182400	1.30681e-137	0.450196	0.438	0.049	8.93878	9.38744e-133	11 - Endodermis/Phloem	[gene=LOC119321158] [db_xref=GeneID:119321158] [protein=putative F-box protein PP2-B12] [protein_id=XP_037450864.1] [location=join(692575745..692576035,692576139..692576260,692576838..692577378)] [gbkey=CDS]
TraesCS1B03G0951500	7.39045e-136	0.813083	0.813	0.198	4.10606	5.30893e-131	11 - Endodermis/Phloem	[gene=LOC119321167] [db_xref=GeneID:119321167] [protein=dof zinc finger protein 5-like] [protein_id=XP_037450888.1] [location=537160447..537161100] [gbkey=CDS]
TraesCS7B03G1321700	4.82649e-134	0.272185	0.285	0.019	15	3.46711e-129	11 - Endodermis/Phloem	[gene=LOC119335319] [db_xref=GeneID:119335319] [protein=putative UPF0481 protein At3g02645] [protein_id=XP_037463352.1] [location=complement(join(774856308..774856951,774857407..774858055))] [gbkey=CDS]
TraesCS7A03G1097700	4.77421e-129	0.590052	0.566	0.091	6.21978	3.42955e-124	11 - Endodermis/Phloem	[gene=LOC119331623] [db_xref=GeneID:119331623] [protein=peroxidase 3-like] [protein_id=XP_037460685.1] [location=complement(join(655408776..655409200,655410274..655410436,655410537..655410728,655410837..655411052))] [gbkey=CDS]
TraesCS1B03G0625200	1.44609e-127	0.87502	0.911	0.289	3.15225	1.0388e-122	11 - Endodermis/Phloem	[gene=LOC119338051] [db_xref=GeneID:119338051] [protein=peroxidase 5-like] [protein_id=XP_037466240.1] [location=join(409498981..409499412,409499710..409500276)] [gbkey=CDS]
TraesCS6A03G0217200	3.59581e-126	0.339392	0.332	0.029	11.4483	2.58305e-121	11 - Endodermis/Phloem	#N/A
TraesCS6D03G0538900	1.55824e-124	0.931071	0.932	0.33	2.82424	1.11936e-119	11 - Endodermis/Phloem	[gene=LOC119317260] [db_xref=GeneID:119317260] [protein=remorin-like] [protein_id=XP_037447587.1] [location=complement(join(458918313..458918513,458919209..458919290,458919596..458919683,458919779..458919835,458920034..458920187))] [gbkey=CDS]
TraesCS7B03G0287400	2.18689e-124	0.576938	0.651	0.125	5.208	1.57096e-119	11 - Endodermis/Phloem	[gene=LOC119341365] [db_xref=GeneID:119341365] [protein=plasmodesmata-located protein 6-like] [protein_id=XP_037469139.1] [location=complement(join(136324036..136324046,136324153..136324254,136325650..136326550))] [gbkey=CDS]
TraesCS2D03G0174700	1.02769e-123	0.401642	0.46	0.059	7.79661	7.3824e-119	11 - Endodermis/Phloem	[gene=LOC119353154] [db_xref=GeneID:119353154] [protein=CASP-like protein 4B1] [protein_id=XP_037475641.1] [location=join(50218603..50218976,50219104..50219224,50219367..50219537)] [gbkey=CDS]
TraesCS1D03G0584800	9.32869e-123	0.950002	0.957	0.43	2.22558	6.70127e-118	11 - Endodermis/Phloem	[gene=LOC119341452] [db_xref=GeneID:119341452] [protein=annexin D4-like] [protein_id=XP_037469226.1] [location=complement(join(463307834..463308112,463308199..463308423,463308523..463308926,463309068..463309107))] [gbkey=CDS]
TraesCS7A03G0475600	2.71803e-122	0.764837	0.817	0.223	3.66368	1.9525e-117	11 - Endodermis/Phloem	[gene=LOC119330228] [db_xref=GeneID:119330228] [protein=probable peroxygenase 5] [protein_id=XP_037459241.1] [location=complement(join(173496257..173496416,173496508..173496633,173497467..173497567,173500303..173500388,173500546..173500686,173500849..173500879))] [gbkey=CDS]
TraesCS2A03G0911000	8.04507e-121	0.483344	0.562	0.09	6.24444	5.77918e-116	11 - Endodermis/Phloem	[gene=LOC119355802] [db_xref=GeneID:119355802] [protein=GEM-like protein 4] [protein_id=XP_037478577.1] [location=join(620799721..620799898,620800020..620800088,620800203..620800663)] [gbkey=CDS]
TraesCS6B03G0770000LC	1.05553e-120	0.699832	0.74	0.173	4.27746	7.58241e-116	11 - Endodermis/Phloem	#N/A
TraesCS2D03G0684200	1.98377e-120	0.637555	0.706	0.155	4.55484	1.42504e-115	11 - Endodermis/Phloem	[gene=LOC119364245] [db_xref=GeneID:119364245] [protein=NDR1/HIN1-like protein 12] [protein_id=XP_037485573.1] [location=complement(join(464275250..464275690,464276027..464276236))] [gbkey=CDS]
TraesCS7A03G0475200	2.06283e-120	0.557742	0.634	0.121	5.23967	1.48184e-115	11 - Endodermis/Phloem	[gene=LOC119333259] [db_xref=GeneID:119333259] [protein=plasmodesmata-located protein 6-like] [protein_id=XP_037462110.1] [location=complement(join(173235311..173235321,173235427..173235528,173237416..173238316))] [gbkey=CDS]
TraesCS7D03G0408700	1.54442e-119	0.777525	1	0.767	1.30378	1.10944e-114	11 - Endodermis/Phloem	[gene=LOC119336831] [db_xref=GeneID:119336831] [protein=annexin D1-like] [protein_id=XP_037464810.1] [location=join(107243258..107243333,107243431..107243576,107243694..107243912,107244422..107244634,107245476..107245766)] [gbkey=CDS]
TraesCS3D03G0674000	1.69725e-118	0.364902	0.396	0.044	9	1.21922e-113	11 - Endodermis/Phloem	[gene=LOC119269032] [db_xref=GeneID:119269032] [protein=RING-H2 finger protein ATL74-like] [protein_id=XP_037406677.1] [location=535811084..535811815] [gbkey=CDS]
TraesCS7A03G0420200	5.78817e-118	0.88417	0.953	0.539	1.76809	4.15793e-113	11 - Endodermis/Phloem	[gene=LOC119328765] [db_xref=GeneID:119328765] [protein=annexin D1-like] [protein_id=XP_037457637.1] [location=join(143468517..143468592,143468691..143468836,143468936..143469154,143469670..143469882,143470759..143471049)] [gbkey=CDS]
TraesCS6A03G0643500	5.825e-118	0.646814	0.711	0.157	4.52866	4.18439e-113	11 - Endodermis/Phloem	[gene=LOC119317229] [db_xref=GeneID:119317229] [protein=putative GEM-like protein 8] [protein_id=XP_037447555.1] [location=complement(join(454121979..454122430,454122531..454122768))] [gbkey=CDS]
TraesCS7D03G0245800	8.92075e-117	0.931366	0.774	0.217	3.56682	6.40822e-112	11 - Endodermis/Phloem	[gene=LOC119337201] [db_xref=GeneID:119337201] [protein=GDSL esterase/lipase At5g45910-like] [protein_id=XP_037465219.1] [location=complement(join(9031829..9032043,9032138..9032560,9032754..9032963,9033100..9033337))] [gbkey=CDS]
TraesCS2B03G0818100	8.69894e-116	0.625784	0.74	0.172	4.30233	6.24888e-111	11 - Endodermis/Phloem	[gene=LOC119364245] [db_xref=GeneID:119364245] [protein=NDR1/HIN1-like protein 12] [protein_id=XP_037485573.1] [location=complement(join(464275250..464275690,464276027..464276236))] [gbkey=CDS]
TraesCS5D03G0360700	7.41966e-115	0.868206	0.885	0.29	3.05172	5.32991e-110	11 - Endodermis/Phloem	[gene=LOC119300961] [db_xref=GeneID:119300961] [protein=peroxidase 4-like] [protein_id=XP_037433759.1] [location=complement(join(271720910..271721301,271722371..271722536,271722664..271723071))] [gbkey=CDS]
TraesCS7B03G0226800	1.15548e-112	0.665707	0.681	0.163	4.17791	8.30039e-108	11 - Endodermis/Phloem	[gene=LOC119336831] [db_xref=GeneID:119336831] [protein=annexin D1-like] [protein_id=XP_037464810.1] [location=join(107243258..107243333,107243431..107243576,107243694..107243912,107244422..107244634,107245476..107245766)] [gbkey=CDS]
TraesCS7D03G1204200	7.02831e-112	0.423222	0.438	0.059	7.42373	5.04878e-107	11 - Endodermis/Phloem	[gene=LOC119341454] [db_xref=GeneID:119341454] [protein=uncharacterized protein LOC119341454] [protein_id=XP_037469224.1] [location=complement(718989199..718989369)] [gbkey=CDS]
TraesCS2A03G0650000	1.22347e-110	0.608397	0.736	0.183	4.02186	8.78879e-106	11 - Endodermis/Phloem	[gene=LOC119354748] [db_xref=GeneID:119354748] [protein=L-ascorbate oxidase homolog] [protein_id=XP_037477389.1] [location=join(414768355..414768501,414768893..414769002,414769113..414769480,414769570..414770293,414770389..414770470,414770573..414770776)] [gbkey=CDS]
TraesCS6B03G1301800	1.47817e-109	0.354721	0.391	0.047	8.31915	1.06184e-104	11 - Endodermis/Phloem	[gene=LOC119318735] [db_xref=GeneID:119318735] [protein=callose synthase 3-like isoform X1] [protein_id=XP_037449224.1] [location=complement(join(632689398..632689632,632689714..632689793,632689869..632690006,632690860..632690986,632691061..632691152,632691266..632691358,632691467..632691583,632691677..632691763,632696497..632696593,632696687..632696811,632697074..632697174,632697514..632697661))…
TraesCS2B03G0782200	2.52407e-109	0.518017	0.57	0.106	5.37736	1.81316e-104	11 - Endodermis/Phloem	[gene=LOC119364087] [db_xref=GeneID:119364087] [protein=uncharacterized protein LOC119364087] [protein_id=XP_037485389.1] [location=complement(435119566..435120144)] [gbkey=CDS]
TraesCS5D03G1121100	1.02393e-108	0.454672	0.523	0.088	5.94318	7.35539e-104	11 - Endodermis/Phloem	[gene=LOC119312669] [db_xref=GeneID:119312669] [protein=mucin-5AC-like] [protein_id=XP_037444312.1] [location=join(691514994..691515891,691515978..691516017,691516144..691516438)] [gbkey=CDS]
TraesCS2B03G1117300	1.9949e-107	0.429105	0.43	0.059	7.28814	1.43304e-102	11 - Endodermis/Phloem	[gene=LOC119365347] [db_xref=GeneID:119365347] [protein=SKI family transcriptional corepressor 2-like] [protein_id=XP_037486863.1] [location=complement(join(645304548..645305384,645305475..645305498))] [gbkey=CDS]
TraesCS2D03G1190900	2.04091e-107	0.343297	0.345	0.038	9.07895	1.46609e-102	11 - Endodermis/Phloem	[gene=LOC119368724] [db_xref=GeneID:119368724] [protein=probable indole-3-pyruvate monooxygenase YUCCA5] [protein_id=XP_037489796.1] [location=complement(773369474..773370724)] [gbkey=CDS]
TraesCS6A03G0932100	1.92917e-105	0.467749	0.532	0.093	5.72043	1.38582e-100	11 - Endodermis/Phloem	[gene=LOC119318354] [db_xref=GeneID:119318354] [protein=uncharacterized protein LOC119318354] [protein_id=XP_037448796.1] [location=join(605104291..605104411,605105476..605105648,605105748..605105929,605106033..605106317,605106799..605106857,605106969..605107005,605107100..605107171,605108362..605108686,605108794..605109174)] [gbkey=CDS]
TraesCS2D03G0377900	2.24604e-105	0.634288	0.711	0.178	3.99438	1.61344e-100	11 - Endodermis/Phloem	[gene=LOC119353850] [db_xref=GeneID:119353850] [protein=uncharacterized protein LOC119353850] [protein_id=XP_037476437.1] [location=complement(141405400..141405921)] [gbkey=CDS]
TraesCS5A03G1178900	7.15188e-105	0.520228	0.566	0.107	5.28972	5.13755e-100	11 - Endodermis/Phloem	[gene=LOC119304027] [db_xref=GeneID:119304027] [protein=uncharacterized protein LOC119304027] [protein_id=XP_037437089.1] [location=673341676..673341885] [gbkey=CDS]
TraesCS6B03G1106200	1.81063e-104	0.366928	0.43	0.06	7.16667	1.30066e-99	11 - Endodermis/Phloem	[gene=LOC119326786] [db_xref=GeneID:119326786] [protein=transcription factor LRL3-like] [protein_id=XP_037456290.1] [location=join(667539389..667539811,667539910..667540020,667540262..667540327,667541274..667541339,667541469..667541537,667542366..667542710)] [gbkey=CDS]
TraesCS2D03G0651000	9.45482e-104	0.614802	0.719	0.185	3.88649	6.79187e-99	11 - Endodermis/Phloem	[gene=LOC119364087] [db_xref=GeneID:119364087] [protein=uncharacterized protein LOC119364087] [protein_id=XP_037485389.1] [location=complement(435119566..435120144)] [gbkey=CDS]
TraesCS5A03G1163200LC	3.37163e-103	1.06093	0.928	0.444	2.09009	2.42201e-98	11 - Endodermis/Phloem	#N/A
TraesCS6D03G0806700	1.79995e-102	0.423477	0.494	0.082	6.02439	1.29299e-97	11 - Endodermis/Phloem	[gene=LOC119323641] [db_xref=GeneID:119323641] [protein=uncharacterized protein LOC119323641 isoform X2] [protein_id=XP_037453234.1] [location=join(676181315..676181426,676182489..676182661,676182755..676182936,676183033..676183317,676183419..676183477,676183589..676183625,676183720..676183791,676184894..676185218,676185331..676185711)] [gbkey=CDS]
TraesCS1D03G0796200	1.32546e-101	0.541043	0.579	0.117	4.94872	9.52144e-97	11 - Endodermis/Phloem	[gene=LOC119321167] [db_xref=GeneID:119321167] [protein=dof zinc finger protein 5-like] [protein_id=XP_037450888.1] [location=537160447..537161100] [gbkey=CDS]
TraesCS1D03G0119000	4.05239e-101	0.433596	0.519	0.091	5.7033	2.91103e-96	11 - Endodermis/Phloem	[gene=LOC119361887] [db_xref=GeneID:119361887] [protein=UPF0014 membrane protein STAR2-like] [protein_id=XP_037482951.1] [location=complement(join(43526485..43526796,43527298..43527822))] [gbkey=CDS]
TraesCS1B03G1218900	1.79174e-98	0.448738	0.553	0.106	5.21698	1.2871e-93	11 - Endodermis/Phloem	[gene=LOC119349741] [db_xref=GeneID:119349741] [protein=uncharacterized protein LOC119349741] [protein_id=XP_037473725.1] [location=join(691259548..691259771,691260162..691260283,691260395..691260483,691260605..691260640,691260946..691261039,691261416..691261458,691261548..691261645,691261870..691261928,691261995..691262491,691262566..691262641,691262723..691262809,691263096..691263664,691263765.…
TraesCS7A03G0884400	2.60379e-98	0.757062	0.911	0.386	2.3601	1.87043e-93	11 - Endodermis/Phloem	[gene=LOC119329827] [db_xref=GeneID:119329827] [protein=L-ascorbate oxidase-like] [protein_id=XP_037458818.1] [location=join(546031471..546031737,546031870..546031962,546032132..546032344,546033934..546034125,546034254..546035219)] [gbkey=CDS]
TraesCS4D03G0201600	3.35848e-98	0.468453	0.519	0.092	5.6413	2.41257e-93	11 - Endodermis/Phloem	[gene=LOC119293440] [db_xref=GeneID:119293440] [protein=heavy metal-associated isoprenylated plant protein 23-like] [protein_id=XP_037427823.1] [location=complement(join(111302367..111302650,111302745..111302907))] [gbkey=CDS]
TraesCS6B03G0374500	9.20476e-98	0.586851	0.766	0.221	3.46606	6.61224e-93	11 - Endodermis/Phloem	[gene=LOC119323164] [db_xref=GeneID:119323164] [protein=apoptosis-inducing factor homolog B-like] [protein_id=XP_037452646.1] [location=join(166250274..166250380,166251834..166252090,166252167..166252618,166253296..166253553)] [gbkey=CDS]
TraesCS1A03G0462000	6.51417e-97	0.257699	0.268	0.024	11.1667	4.67945e-92	11 - Endodermis/Phloem	[gene=LOC119270684] [db_xref=GeneID:119270684] [protein=dof zinc finger protein 2-like] [protein_id=XP_037408624.1] [location=318785343..318786119] [gbkey=CDS]
TraesCS6A03G0918600	1.57518e-96	0.3384	0.391	0.054	7.24074	1.13153e-91	11 - Endodermis/Phloem	[gene=LOC119318307] [db_xref=GeneID:119318307] [protein=transcription factor LRL3-like] [protein_id=XP_037448730.1] [location=join(599992754..599993170,599993270..599993380,599993685..599993750,599994719..599994784,599994914..599994982,599995824..599996168)] [gbkey=CDS]
TraesCS5D03G1234000	6.21239e-96	0.380708	0.43	0.066	6.51515	4.46267e-91	11 - Endodermis/Phloem	[gene=LOC119313055] [db_xref=GeneID:119313055] [protein=heavy metal-associated isoprenylated plant protein 9-like] [protein_id=XP_037444767.1] [location=complement(join(725313210..725314442,725314562..725314585))] [gbkey=CDS]
TraesCS1D03G0516200	7.96694e-96	0.758871	0.872	0.332	2.62651	5.72305e-91	11 - Endodermis/Phloem	[gene=LOC119338051] [db_xref=GeneID:119338051] [protein=peroxidase 5-like] [protein_id=XP_037466240.1] [location=join(409498981..409499412,409499710..409500276)] [gbkey=CDS]
TraesCS4D03G0762200	2.0005e-94	0.472045	0.536	0.104	5.15385	1.43706e-89	11 - Endodermis/Phloem	[gene=LOC119291919] [db_xref=GeneID:119291919] [protein=uncharacterized protein LOC119291919] [protein_id=XP_037426627.1] [location=632626456..632626665] [gbkey=CDS]
TraesCS2D03G0850800	3.29234e-94	0.591868	0.664	0.165	4.02424	2.36505e-89	11 - Endodermis/Phloem	[gene=LOC119355802] [db_xref=GeneID:119355802] [protein=GEM-like protein 4] [protein_id=XP_037478577.1] [location=join(620799721..620799898,620800020..620800088,620800203..620800663)] [gbkey=CDS]
TraesCS7A03G1262400LC	1.25813e-93	0.295295	0.319	0.036	8.86111	9.0378e-89	11 - Endodermis/Phloem	#N/A
TraesCS7D03G0539900	3.08717e-93	0.54467	0.694	0.185	3.75135	2.21767e-88	11 - Endodermis/Phloem	[gene=LOC119330610] [db_xref=GeneID:119330610] [protein=fasciclin-like arabinogalactan protein 7] [protein_id=XP_037459623.1] [location=complement(227634237..227635034)] [gbkey=CDS]
TraesCS2B03G0580500	5.48878e-93	0.410084	0.472	0.081	5.82716	3.94286e-88	11 - Endodermis/Phloem	[gene=LOC119367651] [db_xref=GeneID:119367651] [protein=uncharacterized protein LOC119367651] [protein_id=XP_037489012.1] [location=complement(join(259887664..259887883,259888024..259888232,259888316..259888414))] [gbkey=CDS]
TraesCS6B03G0162000	1.41996e-92	0.318937	0.383	0.053	7.22642	1.02003e-87	11 - Endodermis/Phloem	[gene=LOC119326501] [db_xref=GeneID:119326501] [protein=probable serine/threonine-protein kinase PIX13] [protein_id=XP_037456033.1] [location=join(51234454..51234553,51234982..51235292,51235395..51235554,51235689..51235831,51235912..51236032,51236736..51237031)] [gbkey=CDS]
TraesCS1A03G0535100	1.27399e-91	0.720891	0.847	0.294	2.88095	9.15167e-87	11 - Endodermis/Phloem	[gene=LOC119274163] [db_xref=GeneID:119274163] [protein=peroxidase 5-like] [protein_id=XP_037410742.1] [location=join(372789790..372790227,372790509..372791075)] [gbkey=CDS]
TraesCS1D03G0004300	7.7816e-91	0.614024	0.647	0.162	3.99383	5.58991e-86	11 - Endodermis/Phloem	#N/A
TraesCS1A03G0827500	1.08852e-90	0.681386	0.706	0.204	3.46078	7.81937e-86	11 - Endodermis/Phloem	[gene=LOC119321167] [db_xref=GeneID:119321167] [protein=dof zinc finger protein 5-like] [protein_id=XP_037450888.1] [location=537160447..537161100] [gbkey=CDS]
TraesCS1D03G0991800	1.11983e-88	0.526284	0.634	0.16	3.9625	8.04429e-84	11 - Endodermis/Phloem	[gene=LOC119293899] [db_xref=GeneID:119293899] [protein=uncharacterized AAA domain-containing protein C16E9.10c-like] [protein_id=XP_037428130.1] [location=join(593406866..593407089,593407506..593407627,593407728..593407816,593407934..593407969,593408278..593408371,593408738..593408780,593408874..593408971,593409313..593409371,593409448..593409944,593410018..593410093,593410175..593410261,5934106…
TraesCS5A03G0996100	4.20613e-87	0.476862	0.566	0.125	4.528	3.02147e-82	11 - Endodermis/Phloem	[gene=LOC119298105] [db_xref=GeneID:119298105] [protein=tetraspanin-6-like] [protein_id=XP_037431520.1] [location=join(614028089..614028948,614029068..614029107)] [gbkey=CDS]
TraesCS7D03G1048700	1.75255e-86	0.563377	0.685	0.182	3.76374	1.25894e-81	11 - Endodermis/Phloem	[gene=LOC119341143] [db_xref=GeneID:119341143] [protein=peroxidase 3-like] [protein_id=XP_037468915.1] [location=complement(join(626339977..626340401,626341396..626341558,626341660..626341854,626341956..626342168))] [gbkey=CDS]
TraesCS4B03G0858700	3.8495e-86	0.550452	0.617	0.158	3.90506	2.76529e-81	11 - Endodermis/Phloem	[gene=LOC119291919] [db_xref=GeneID:119291919] [protein=uncharacterized protein LOC119291919] [protein_id=XP_037426627.1] [location=632626456..632626665] [gbkey=CDS]
TraesCS2B03G1048800	5.93844e-86	0.260262	0.272	0.029	9.37931	4.26588e-81	11 - Endodermis/Phloem	[gene=LOC119368096] [db_xref=GeneID:119368096] [protein=heavy metal-associated isoprenylated plant protein 28-like] [protein_id=XP_037489342.1] [location=join(602129142..602129265,602129365..602129609)] [gbkey=CDS]
TraesCS6A03G0286800	6.38206e-86	0.670566	0.838	0.313	2.67732	4.58455e-81	11 - Endodermis/Phloem	[gene=LOC119315280] [db_xref=GeneID:119315280] [protein=apoptosis-inducing factor homolog B-like] [protein_id=XP_037445839.1] [location=join(98857941..98858047,98859209..98859465,98859542..98859993,98860675..98860932)] [gbkey=CDS]
TraesCS3A03G0730900	5.97374e-85	0.255686	0.277	0.03	9.23333	4.29124e-80	11 - Endodermis/Phloem	[gene=LOC119269033] [db_xref=GeneID:119269033] [protein=RING-H2 finger protein ATL74-like] [protein_id=XP_037406678.1] [location=536114213..536114944] [gbkey=CDS]
TraesCS1B03G0050600	1.23646e-84	0.695312	0.694	0.205	3.38537	8.88208e-80	11 - Endodermis/Phloem	[gene=LOC119299601] [db_xref=GeneID:119299601] [protein=Bowman-Birk type trypsin inhibitor-like] [protein_id=XP_037432686.1] [location=complement(join(15060072..15060283,15060370..15060448))] [gbkey=CDS]
TraesCS5A03G0410800	1.53586e-84	0.652814	0.757	0.229	3.30568	1.10328e-79	11 - Endodermis/Phloem	[gene=LOC119300961] [db_xref=GeneID:119300961] [protein=peroxidase 4-like] [protein_id=XP_037433759.1] [location=complement(join(271720910..271721301,271722371..271722536,271722664..271723071))] [gbkey=CDS]
TraesCS4B03G0840800	1.09519e-82	0.963782	0.915	0.524	1.74618	7.86726e-78	11 - Endodermis/Phloem	[gene=LOC119291860] [db_xref=GeneID:119291860] [protein=defensin Ec-AMP-D2-like] [protein_id=XP_037426567.1] [location=join(626527553..626527616,626527711..626527895)] [gbkey=CDS]
TraesCS2D03G0018800LC	2.41653e-82	0.530644	0.621	0.162	3.83333	1.73592e-77	11 - Endodermis/Phloem	#N/A
TraesCS5D03G0944500	4.78962e-82	0.379928	0.443	0.081	5.46914	3.44062e-77	11 - Endodermis/Phloem	[gene=LOC119306339] [db_xref=GeneID:119306339] [protein=tetraspanin-6-like] [protein_id=XP_037438483.1] [location=join(613595554..613596413,613596525..613596564)] [gbkey=CDS]
TraesCS3A03G1012700	2.14836e-81	0.328257	0.357	0.053	6.73585	1.54328e-76	11 - Endodermis/Phloem	[gene=LOC119270142] [db_xref=GeneID:119270142] [protein=uncharacterized protein LOC119270142] [protein_id=XP_037408008.1] [location=679693813..679694385] [gbkey=CDS]
TraesCS7B03G0728600	3.06192e-81	0.583697	0.719	0.224	3.20982	2.19953e-76	11 - Endodermis/Phloem	[gene=LOC119339323] [db_xref=GeneID:119339323] [protein=L-ascorbate oxidase-like] [protein_id=XP_037467328.1] [location=join(495826351..495826617,495826748..495826840,495827018..495827230,495828698..495828889,495829021..495829986)] [gbkey=CDS]
TraesCS6B03G1131300	6.76654e-81	0.416732	0.549	0.123	4.46341	4.86075e-76	11 - Endodermis/Phloem	[gene=LOC119323641] [db_xref=GeneID:119323641] [protein=uncharacterized protein LOC119323641 isoform X2] [protein_id=XP_037453234.1] [location=join(676181315..676181426,676182489..676182661,676182755..676182936,676183033..676183317,676183419..676183477,676183589..676183625,676183720..676183791,676184894..676185218,676185331..676185711)] [gbkey=CDS]
TraesCS2B03G1044900LC	1.07366e-79	0.544696	0.498	0.109	4.56881	7.71263e-75	11 - Endodermis/Phloem	#N/A
TraesCS1B03G0109800	4.11786e-79	0.683329	0.953	0.598	1.59365	2.95807e-74	11 - Endodermis/Phloem	[gene=LOC119317677] [db_xref=GeneID:119317677] [protein=soluble inorganic pyrophosphatase 4-like] [protein_id=XP_037448066.1] [location=complement(join(34681611..34681653,34681747..34681828,34682188..34682308,34682386..34682451,34682593..34682700,34682792..34682857,34683132..34683160,34683244..34683382))] [gbkey=CDS]
TraesCS2B03G0018900	7.93238e-79	0.436756	0.566	0.134	4.22388	5.69823e-74	11 - Endodermis/Phloem	[gene=LOC119361656] [db_xref=GeneID:119361656] [protein=NDR1/HIN1-like protein 26] [protein_id=XP_037482687.1] [location=2877088..2877798] [gbkey=CDS]
TraesCS1A03G0885900	1.47994e-78	0.511037	0.587	0.144	4.07639	1.06311e-73	11 - Endodermis/Phloem	#N/A
TraesCS2A03G0290300	3.05255e-78	0.564869	0.983	0.748	1.31417	2.1928e-73	11 - Endodermis/Phloem	[gene=LOC119353574] [db_xref=GeneID:119353574] [protein=uncharacterized GPI-anchored protein At3g06035-like] [protein_id=XP_037476091.1] [location=join(96377445..96377523,96378551..96379062)] [gbkey=CDS]
TraesCS1B03G0257100	5.34356e-78	0.750296	0.655	0.201	3.25871	3.83855e-73	11 - Endodermis/Phloem	[gene=LOC119323534] [db_xref=GeneID:119323534] [protein=peroxidase 2-like] [protein_id=XP_037453118.1] [location=join(134810906..134811115,134813428..134814240)] [gbkey=CDS]
TraesCS5B03G0508700	5.88374e-78	0.483891	0.536	0.127	4.22047	4.22658e-73	11 - Endodermis/Phloem	[gene=LOC119309094] [db_xref=GeneID:119309094] [protein=L-ascorbate oxidase-like] [protein_id=XP_037441074.1] [location=complement(join(363134556..363135515,363139110..363139883))] [gbkey=CDS]
TraesCS3B03G0249300	1.14563e-77	0.647207	0.583	0.152	3.83553	8.22966e-73	11 - Endodermis/Phloem	[gene=LOC119274931] [db_xref=GeneID:119274931] [protein=xyloglucan endotransglycosylase/hydrolase protein 8-like] [protein_id=XP_037411591.1] [location=join(88498992..88499261,88499547..88500110)] [gbkey=CDS]
TraesCS5A03G0589900	7.41817e-77	0.254594	0.315	0.043	7.32558	5.32884e-72	11 - Endodermis/Phloem	[gene=LOC119301768] [db_xref=GeneID:119301768] [protein=formin-like protein 20] [protein_id=XP_037434646.1] [location=394389352..394390698] [gbkey=CDS]
TraesCS4A03G0885100	1.31765e-76	0.422411	0.506	0.111	4.55856	9.4653e-72	11 - Endodermis/Phloem	[gene=LOC119287561] [db_xref=GeneID:119287561] [protein=mucin-5AC-like] [protein_id=XP_037423021.1] [location=join(632265134..632266025,632266132..632266171,632266298..632266598)] [gbkey=CDS]
TraesCS6A03G0115100	1.41937e-75	0.327587	0.417	0.075	5.56	1.01961e-70	11 - Endodermis/Phloem	[gene=LOC119314259] [db_xref=GeneID:119314259] [protein=GDSL esterase/lipase At1g09390-like] [protein_id=XP_037444900.1] [location=complement(join(30173909..30174430,30174605..30174759,30175754..30175939,30176848..30177211))] [gbkey=CDS]
TraesCS2B03G0976900	3.20412e-75	0.788812	0.872	0.417	2.09113	2.30168e-70	11 - Endodermis/Phloem	[gene=LOC119364851] [db_xref=GeneID:119364851] [protein=diphthine methyltransferase homolog] [protein_id=XP_037486307.1] [location=join(561639534..561639870,561640386..561641116)] [gbkey=CDS]
TraesCS2B03G0784800	1.51821e-73	0.434987	0.472	0.102	4.62745	1.0906e-68	11 - Endodermis/Phloem	[gene=LOC119364094] [db_xref=GeneID:119364094] [protein=protein indeterminate-domain 16-like] [protein_id=XP_037485396.1] [location=complement(437141051..437141593)] [gbkey=CDS]
TraesCS5D03G1177900	4.25131e-73	0.300258	0.357	0.058	6.15517	3.05393e-68	11 - Endodermis/Phloem	[gene=LOC119289394] [db_xref=GeneID:119289394] [protein=uncharacterized protein LOC119289394] [protein_id=XP_037424624.1] [location=complement(join(616575455..616575525,616576506..616577634))] [gbkey=CDS]
TraesCS2A03G0314400	2.36747e-72	0.2681	0.323	0.048	6.72917	1.70067e-67	11 - Endodermis/Phloem	[gene=LOC119353671] [db_xref=GeneID:119353671] [protein=myb-related protein Zm38-like] [protein_id=XP_037476218.1] [location=complement(join(109631359..109632317,109632588..109632720))] [gbkey=CDS]
TraesCS6D03G0633900	4.98354e-72	0.59819	0.983	0.813	1.2091	3.57992e-67	11 - Endodermis/Phloem	#N/A
TraesCS5D03G0383900	2.54312e-71	0.353613	0.37	0.064	5.78125	1.82685e-66	11 - Endodermis/Phloem	[gene=LOC119300989] [db_xref=GeneID:119300989] [protein=putative laccase-17] [protein_id=XP_037433789.1] [location=complement(join(274459994..274461195,274463107..274463351,274463432..274463583,274463694..274463798))] [gbkey=CDS]
TraesCS6D03G0242900	5.36316e-71	0.556273	0.779	0.291	2.67698	3.85262e-66	11 - Endodermis/Phloem	[gene=LOC119315280] [db_xref=GeneID:119315280] [protein=apoptosis-inducing factor homolog B-like] [protein_id=XP_037445839.1] [location=join(98857941..98858047,98859209..98859465,98859542..98859993,98860675..98860932)] [gbkey=CDS]
TraesCS1A03G1030600	1.06769e-70	0.532783	0.677	0.217	3.11982	7.66978e-66	11 - Endodermis/Phloem	[gene=LOC119293899] [db_xref=GeneID:119293899] [protein=uncharacterized AAA domain-containing protein C16E9.10c-like] [protein_id=XP_037428130.1] [location=join(593406866..593407089,593407506..593407627,593407728..593407816,593407934..593407969,593408278..593408371,593408738..593408780,593408874..593408971,593409313..593409371,593409448..593409944,593410018..593410093,593410175..593410261,5934106…
TraesCS3D03G0384100	1.6663e-70	0.363417	0.264	0.034	7.76471	1.19699e-65	11 - Endodermis/Phloem	[gene=LOC119267774] [db_xref=GeneID:119267774] [protein=germin-like protein 5-1] [protein_id=XP_037405112.1] [location=join(179146279..179146402,179146968..179147506)] [gbkey=CDS]
TraesCS2D03G0940700	4.74051e-70	0.261177	0.255	0.031	8.22581	3.40535e-65	11 - Endodermis/Phloem	[gene=LOC119356193] [db_xref=GeneID:119356193] [protein=APO protein 1, chloroplastic-like] [protein_id=XP_037479021.1] [location=complement(join(679331394..679332228,679332377..679332738,679334399..679334454,679334587..679334608))] [gbkey=CDS]
TraesCS2D03G0204900	1.61421e-69	0.301803	1	0.996	1.00402	1.15957e-64	11 - Endodermis/Phloem	[gene=LOC119362334] [db_xref=GeneID:119362334] [protein=esterase CG5412-like] [protein_id=XP_037483438.1] [location=join(95447090..95447165,95448408..95448763,95449107..95449162,95449348..95449525,95449603..95449695,95449792..95449890,95450029..95450070,95450575..95450806,95450894..95451054)] [gbkey=CDS]
TraesCS6D03G0534200	1.97641e-69	0.545344	0.638	0.195	3.27179	1.41976e-64	11 - Endodermis/Phloem	[gene=LOC119320363] [db_xref=GeneID:119320363] [protein=putative GEM-like protein 8] [protein_id=XP_037450369.1] [location=complement(join(471861679..471862130,471862231..471862468))] [gbkey=CDS]
TraesCS3B03G1162500	2.16648e-69	0.318559	0.34	0.056	6.07143	1.55629e-64	11 - Endodermis/Phloem	[gene=LOC119278205] [db_xref=GeneID:119278205] [protein=uncharacterized protein LOC119278205] [protein_id=XP_037415455.1] [location=744132674..744133252] [gbkey=CDS]
TraesCS4B03G0570200	1.43157e-68	0.355573	0.991	0.956	1.03661	1.02837e-63	11 - Endodermis/Phloem	[gene=LOC119290804] [db_xref=GeneID:119290804] [protein=UDP-glucuronic acid decarboxylase 6] [protein_id=XP_037425350.1] [location=complement(join(447655404..447655595,447655725..447655765,447655888..447655951,447656040..447656106,447656190..447656283,447656397..447656474,447656567..447656655,447656743..447656807,447656897..447656988,447657546..447657633,447658236..447658322,447658410..447658499)…
TraesCS5D03G1080100	1.10933e-67	0.296047	1	0.988	1.01215	7.96885e-63	11 - Endodermis/Phloem	[gene=LOC119303813] [db_xref=GeneID:119303813] [protein=actin-depolymerizing factor 4-like isoform X2] [protein_id=XP_037436860.1] [location=join(657125603..657125605,657126572..657126834,657126938..657127088)] [gbkey=CDS]
TraesCS4D03G0748700	1.20327e-67	0.737125	0.757	0.273	2.77289	8.64369e-63	11 - Endodermis/Phloem	[gene=LOC119303971] [db_xref=GeneID:119303971] [protein=defensin Ec-AMP-D2-like] [protein_id=XP_037437032.1] [location=join(669212102..669212165,669212268..669212452)] [gbkey=CDS]
TraesCS1B03G0511800LC	2.92381e-67	0.523174	0.774	0.3	2.58	2.10032e-62	11 - Endodermis/Phloem	#N/A
TraesCS2B03G1570500	2.98157e-67	0.266228	0.285	0.04	7.125	2.14181e-62	11 - Endodermis/Phloem	[gene=LOC119352539] [db_xref=GeneID:119352539] [protein=UPF0481 protein At3g47200-like] [protein_id=XP_037475035.1] [location=join(788040093..788040274,788040361..788040841,788040934..788041728)] [gbkey=CDS]
TraesCS4B03G0620900	3.81879e-67	0.383527	0.498	0.118	4.22034	2.74323e-62	11 - Endodermis/Phloem	[gene=LOC119291017] [db_xref=GeneID:119291017] [protein=thaumatin-like protein 1] [protein_id=XP_037425603.1] [location=join(485336786..485336840,485336948..485337635,485338362..485338605)] [gbkey=CDS]
TraesCS2D03G0652500	6.15048e-67	0.331163	0.43	0.087	4.94253	4.4182e-62	11 - Endodermis/Phloem	[gene=LOC119354960] [db_xref=GeneID:119354960] [protein=protein indeterminate-domain 16-like] [protein_id=XP_037477627.1] [location=complement(477999602..478000144)] [gbkey=CDS]
TraesCS2D03G0305400	1.08352e-66	0.522548	0.962	0.769	1.25098	7.78344e-62	11 - Endodermis/Phloem	[gene=LOC119362739] [db_xref=GeneID:119362739] [protein=uncharacterized GPI-anchored protein At3g06035-like] [protein_id=XP_037483888.1] [location=join(157575201..157575279,157576297..157576808)] [gbkey=CDS]
TraesCS2A03G0432800	6.19712e-66	0.49285	0.685	0.231	2.96537	4.4517e-61	11 - Endodermis/Phloem	[gene=LOC119354152] [db_xref=GeneID:119354152] [protein=uncharacterized protein LOC119354152] [protein_id=XP_037476762.1] [location=join(192412713..192413144,192413225..192413584)] [gbkey=CDS]
TraesCS7B03G0044500	1.46248e-65	0.421878	0.6	0.172	3.48837	1.05058e-60	11 - Endodermis/Phloem	[gene=LOC119340249] [db_xref=GeneID:119340249] [protein=(DL)-glycerol-3-phosphatase 2-like] [protein_id=XP_037468042.1] [location=complement(join(21901066..21901192,21901290..21901366,21901473..21901620,21901738..21901798,21902853..21903077,21903252..21903474))] [gbkey=CDS]
TraesCS4D03G0098400	2.50412e-65	0.418203	0.528	0.137	3.85401	1.79884e-60	11 - Endodermis/Phloem	[gene=LOC119294874] [db_xref=GeneID:119294874] [protein=glucan endo-1,3-beta-glucosidase 7-like] [protein_id=XP_037429049.1] [location=join(41312389..41312473,41313304..41314346,41314433..41314576)] [gbkey=CDS]
TraesCS4D03G0092300	4.56388e-65	0.521467	0.987	0.813	1.21402	3.27846e-60	11 - Endodermis/Phloem	[gene=LOC119286871] [db_xref=GeneID:119286871] [protein=UDP-glucose 6-dehydrogenase 4-like] [protein_id=XP_037422239.1] [location=complement(575439883..575441325)] [gbkey=CDS]
TraesCS7B03G0692500	4.79611e-65	0.425509	0.515	0.126	4.0873	3.44529e-60	11 - Endodermis/Phloem	[gene=LOC119342088] [db_xref=GeneID:119342088] [protein=peroxidase 1-like] [protein_id=XP_037469827.1] [location=join(476265258..476265485,476265859..476266290,476266367..476266777)] [gbkey=CDS]
TraesCS1A03G0483700	9.08381e-65	0.507736	0.987	0.813	1.21402	6.52536e-60	11 - Endodermis/Phloem	[gene=LOC119271607] [db_xref=GeneID:119271607] [protein=actin-2] [protein_id=XP_037409263.1] [location=complement(join(336298795..336298860,336298946..336299559,336299690..336300083,336300190..336300249))] [gbkey=CDS]
TraesCS3D03G0185900	1.23438e-64	0.564443	0.515	0.136	3.78676	8.86716e-60	11 - Endodermis/Phloem	[gene=LOC119274930] [db_xref=GeneID:119274930] [protein=xyloglucan endotransglycosylase/hydrolase protein 8-like] [protein_id=XP_037411590.1] [location=join(88442111..88442380,88442479..88443042)] [gbkey=CDS]
TraesCS3D03G0041800	2.9494e-64	0.505227	0.749	0.278	2.69424	2.1187e-59	11 - Endodermis/Phloem	[gene=LOC119266676] [db_xref=GeneID:119266676] [protein=glutamate decarboxylase-like] [protein_id=XP_037403819.1] [location=complement(join(13147425..13147874,13148034..13148086,13148170..13148423,13148591..13148805,13148912..13149112,13150043..13150247,13150331..13150416))] [gbkey=CDS]
TraesCS3B03G0837600	4.21596e-64	0.265293	0.298	0.046	6.47826	3.02854e-59	11 - Endodermis/Phloem	[gene=LOC119277026] [db_xref=GeneID:119277026] [protein=RING-H2 finger protein ATL74-like] [protein_id=XP_037414132.1] [location=551627631..551628362] [gbkey=CDS]
TraesCS7B03G0655600	7.86424e-64	0.317282	0.366	0.069	5.30435	5.64927e-59	11 - Endodermis/Phloem	[gene=LOC119335513] [db_xref=GeneID:119335513] [protein=glucan endo-1,3-beta-glucosidase 11-like isoform X1] [protein_id=XP_037463533.1] [location=join(451158029..451158104,451158203..451158791,451158894..451159362,451160502..451160585)] [gbkey=CDS]
TraesCS5D03G0574600	1.53053e-63	0.394733	0.472	0.11	4.29091	1.09945e-58	11 - Endodermis/Phloem	#N/A
TraesCS2B03G0559800	3.67517e-63	0.549662	0.787	0.348	2.26149	2.64006e-58	11 - Endodermis/Phloem	[gene=LOC119363334] [db_xref=GeneID:119363334] [protein=uncharacterized protein LOC119363334] [protein_id=XP_037484570.1] [location=join(246936580..246937011,246937108..246937467)] [gbkey=CDS]
TraesCS5B03G1379800	1.53277e-62	0.32948	0.374	0.074	5.05405	1.10107e-57	11 - Endodermis/Phloem	[gene=LOC119313055] [db_xref=GeneID:119313055] [protein=heavy metal-associated isoprenylated plant protein 9-like] [protein_id=XP_037444767.1] [location=complement(join(725313210..725314442,725314562..725314585))] [gbkey=CDS]
TraesCS7A03G0268700	3.78147e-62	0.608606	0.626	0.207	3.02415	2.71642e-57	11 - Endodermis/Phloem	[gene=LOC119329823] [db_xref=GeneID:119329823] [protein=GDSL esterase/lipase At5g45910-like] [protein_id=XP_037458814.1] [location=join(72816863..72817100,72817249..72817458,72817642..72818064,72818174..72818388)] [gbkey=CDS]
TraesCS7D03G0783100	4.10337e-62	0.328945	0.4	0.083	4.81928	2.94766e-57	11 - Endodermis/Phloem	[gene=LOC119335513] [db_xref=GeneID:119335513] [protein=glucan endo-1,3-beta-glucosidase 11-like isoform X1] [protein_id=XP_037463533.1] [location=join(451158029..451158104,451158203..451158791,451158894..451159362,451160502..451160585)] [gbkey=CDS]
TraesCS6D03G0790600	1.01283e-61	0.341065	0.451	0.104	4.33654	7.27567e-57	11 - Endodermis/Phloem	[gene=LOC119318307] [db_xref=GeneID:119318307] [protein=transcription factor LRL3-like] [protein_id=XP_037448730.1] [location=join(599992754..599993170,599993270..599993380,599993685..599993750,599994719..599994784,599994914..599994982,599995824..599996168)] [gbkey=CDS]
TraesCS3D03G0394300	3.1687e-61	0.425379	0.396	0.085	4.65882	2.27624e-56	11 - Endodermis/Phloem	[gene=LOC119267867] [db_xref=GeneID:119267867] [protein=rapid alkalinization factor-like] [protein_id=XP_037405202.1] [location=complement(205027853..205028257)] [gbkey=CDS]
TraesCS5B03G0414200	5.9487e-61	0.291161	0.349	0.065	5.36923	4.27325e-56	11 - Endodermis/Phloem	[gene=LOC119308512] [db_xref=GeneID:119308512] [protein=protein trichome birefringence-like 34] [protein_id=XP_037440540.1] [location=complement(join(292459835..292460183,292460299..292460454,292460622..292460830,292460921..292461092,292461766..292462337))] [gbkey=CDS]
TraesCS4D03G0550100	7.39181e-61	0.333939	0.43	0.096	4.47917	5.30991e-56	11 - Endodermis/Phloem	[gene=LOC119285094] [db_xref=GeneID:119285094] [protein=thaumatin-like protein 1] [protein_id=XP_037420210.1] [location=complement(join(78682346..78682589,78683296..78683983,78684091..78684145))] [gbkey=CDS]
TraesCS5A03G1097200	2.86261e-60	0.438868	0.617	0.197	3.13198	2.05636e-55	11 - Endodermis/Phloem	[gene=LOC119303735] [db_xref=GeneID:119303735] [protein=remorin 4.1-like] [protein_id=XP_037436771.1] [location=join(648585554..648586288,648587045..648587236)] [gbkey=CDS]
TraesCS2D03G0128600LC	1.12788e-59	0.298055	0.328	0.059	5.55932	8.10214e-55	11 - Endodermis/Phloem	#N/A
TraesCS5B03G1040900	1.44538e-59	0.262709	0.328	0.059	5.55932	1.03829e-54	11 - Endodermis/Phloem	[gene=LOC119306339] [db_xref=GeneID:119306339] [protein=tetraspanin-6-like] [protein_id=XP_037438483.1] [location=join(613595554..613596413,613596525..613596564)] [gbkey=CDS]
TraesCS4A03G0204700	1.5571e-59	0.338648	1	0.954	1.04822	1.11854e-54	11 - Endodermis/Phloem	[gene=LOC119285293] [db_xref=GeneID:119285293] [protein=UDP-glucuronic acid decarboxylase 6] [protein_id=XP_037420427.1] [location=join(112223398..112223487,112223575..112223661,112224283..112224370,112224920..112225011,112225100..112225164,112225252..112225340,112225432..112225509,112225624..112225717,112225793..112225859,112225950..112226013,112226145..112226185,112226315..112226506)] [gbkey=CD…
TraesCS1D03G0861200	2.13147e-59	0.649541	0.672	0.246	2.73171	1.53114e-54	11 - Endodermis/Phloem	#N/A
TraesCS7D03G0851600	2.15875e-59	0.493285	0.745	0.279	2.67025	1.55074e-54	11 - Endodermis/Phloem	[gene=LOC119339323] [db_xref=GeneID:119339323] [protein=L-ascorbate oxidase-like] [protein_id=XP_037467328.1] [location=join(495826351..495826617,495826748..495826840,495827018..495827230,495828698..495828889,495829021..495829986)] [gbkey=CDS]
TraesCS4A03G0104200	7.78826e-59	0.448419	0.626	0.195	3.21026	5.5947e-54	11 - Endodermis/Phloem	[gene=LOC119284886] [db_xref=GeneID:119284886] [protein=glucan endo-1,3-beta-glucosidase 4-like] [protein_id=XP_037419953.1] [location=join(45678574..45678643,45680733..45681653,45681745..45681772,45681864..45682212)] [gbkey=CDS]
TraesCS3A03G0046100	1.05738e-58	0.395385	0.502	0.134	3.74627	7.59569e-54	11 - Endodermis/Phloem	[gene=LOC119266676] [db_xref=GeneID:119266676] [protein=glutamate decarboxylase-like] [protein_id=XP_037403819.1] [location=complement(join(13147425..13147874,13148034..13148086,13148170..13148423,13148591..13148805,13148912..13149112,13150043..13150247,13150331..13150416))] [gbkey=CDS]
TraesCS1D03G0456200	1.09941e-58	0.416758	0.991	0.878	1.1287	7.89762e-54	11 - Endodermis/Phloem	[gene=LOC119271607] [db_xref=GeneID:119271607] [protein=actin-2] [protein_id=XP_037409263.1] [location=complement(join(336298795..336298860,336298946..336299559,336299690..336300083,336300190..336300249))] [gbkey=CDS]
TraesCS7D03G0250800	1.2709e-58	0.396321	0.54	0.152	3.55263	9.12953e-54	11 - Endodermis/Phloem	[gene=LOC119336463] [db_xref=GeneID:119336463] [protein=GDSL esterase/lipase At5g45910-like] [protein_id=XP_037464399.1] [location=complement(join(17076637..17076851,17077774..17078196,17078447..17078915))] [gbkey=CDS]
TraesCS5B03G0678500LC	2.26312e-58	0.548812	0.749	0.3	2.49667	1.62571e-53	11 - Endodermis/Phloem	#N/A
TraesCS1D03G0916300	2.69163e-58	0.252541	0.336	0.062	5.41935	1.93353e-53	11 - Endodermis/Phloem	[gene=LOC119291255] [db_xref=GeneID:119291255] [protein=probable sodium/metabolite cotransporter BASS1, chloroplastic isoform X1] [protein_id=XP_037425882.1] [location=join(568601972..568602374,568602533..568602621,568603022..568603115,568603193..568603226,568604735..568604789,568604861..568604944,568605016..568605303,568605521..568605670)] [gbkey=CDS]
TraesCS1B03G1036300	5.21034e-58	0.700665	0.74	0.319	2.31975	3.74285e-53	11 - Endodermis/Phloem	#N/A
TraesCS3D03G0599100	9.5388e-58	0.537693	0.872	0.433	2.01386	6.8522e-53	11 - Endodermis/Phloem	[gene=LOC119276631] [db_xref=GeneID:119276631] [protein=serine-aspartate repeat-containing protein I-like] [protein_id=XP_037413656.1] [location=complement(join(477460492..477460593,477460678..477461162,477461462..477461639))] [gbkey=CDS]
TraesCS7D03G0789100	1.63693e-57	0.337617	0.421	0.098	4.29592	1.17589e-52	11 - Endodermis/Phloem	[gene=LOC119335671] [db_xref=GeneID:119335671] [protein=PLASMODESMATA CALLOSE-BINDING PROTEIN 5-like] [protein_id=XP_037463664.1] [location=complement(join(454977607..454977760,454980360..454980387,454980545..454980899))] [gbkey=CDS]
TraesCS4A03G0686700	2.88203e-57	0.490645	0.962	0.812	1.18473	2.0703e-52	11 - Endodermis/Phloem	[gene=LOC119286871] [db_xref=GeneID:119286871] [protein=UDP-glucose 6-dehydrogenase 4-like] [protein_id=XP_037422239.1] [location=complement(575439883..575441325)] [gbkey=CDS]
TraesCS2D03G0402200LC	4.04702e-57	0.457764	0.983	0.818	1.20171	2.90717e-52	11 - Endodermis/Phloem	#N/A
TraesCS5A03G1126800	8.36717e-57	0.280983	1	0.98	1.02041	6.01056e-52	11 - Endodermis/Phloem	[gene=LOC119303813] [db_xref=GeneID:119303813] [protein=actin-depolymerizing factor 4-like isoform X2] [protein_id=XP_037436860.1] [location=join(657125603..657125605,657126572..657126834,657126938..657127088)] [gbkey=CDS]
TraesCS3D03G0711500LC	1.5341e-56	0.700857	0.847	0.479	1.76827	1.10202e-51	11 - Endodermis/Phloem	#N/A
TraesCS3D03G0132200	1.55575e-56	0.570396	0.787	0.328	2.39939	1.11758e-51	11 - Endodermis/Phloem	[gene=LOC119271134] [db_xref=GeneID:119271134] [protein=uncharacterized protein LOC119271134 isoform X1] [protein_id=XP_037408965.1] [location=complement(join(41896997..41897110,41897221..41897277,41897368..41897525,41899021..41899104,41899521..41899590))] [gbkey=CDS]
TraesCS6A03G0187100	2.05523e-56	0.413037	0.54	0.157	3.43949	1.47637e-51	11 - Endodermis/Phloem	[gene=LOC119314791] [db_xref=GeneID:119314791] [protein=L-gulonolactone oxidase 2-like] [protein_id=XP_037445365.1] [location=complement(join(55633198..55634301,55637067..55637771))] [gbkey=CDS]
TraesCS4B03G0998900	6.7101e-56	0.641374	0.847	0.5	1.694	4.8202e-51	11 - Endodermis/Phloem	[gene=LOC119292353] [db_xref=GeneID:119292353] [protein=remorin-like] [protein_id=XP_037427096.1] [location=join(681607124..681607253,681611569..681611601,681611703..681611790,681612017..681612098,681612214..681612414)] [gbkey=CDS]
TraesCS6A03G0353200	8.74584e-56	0.300729	0.387	0.085	4.55294	6.28258e-51	11 - Endodermis/Phloem	[gene=LOC119316267] [db_xref=GeneID:119316267] [protein=L-gulonolactone oxidase 3-like] [protein_id=XP_037446472.1] [location=join(135171506..135172189,135173622..135174698)] [gbkey=CDS]
TraesCS1D03G0216800	1.04221e-55	0.514229	0.791	0.353	2.24079	7.4867e-51	11 - Endodermis/Phloem	[gene=LOC119325249] [db_xref=GeneID:119325249] [protein=endo-1,3;1,4-beta-D-glucanase-like] [protein_id=XP_037454888.1] [location=complement(join(158725555..158725692,158725944..158726044,158726124..158726213,158726379..158726469,158726558..158726675,158726944..158726965,158727064..158727292))] [gbkey=CDS]
TraesCS4D03G0504200	1.29883e-55	0.354678	0.991	0.924	1.07251	9.33016e-51	11 - Endodermis/Phloem	[gene=LOC119285293] [db_xref=GeneID:119285293] [protein=UDP-glucuronic acid decarboxylase 6] [protein_id=XP_037420427.1] [location=join(112223398..112223487,112223575..112223661,112224283..112224370,112224920..112225011,112225100..112225164,112225252..112225340,112225432..112225509,112225624..112225717,112225793..112225859,112225950..112226013,112226145..112226185,112226315..112226506)] [gbkey=CD…
TraesCS5A03G1115100	3.85554e-55	0.426583	0.485	0.129	3.75969	2.76962e-50	11 - Endodermis/Phloem	[gene=LOC119303782] [db_xref=GeneID:119303782] [protein=protein trichome birefringence-like 33] [protein_id=XP_037436825.1] [location=complement(join(654245877..654246396,654246498..654246869,654248321..654248544,654248625..654248693))] [gbkey=CDS]
TraesCS7A03G0558300	4.18169e-55	0.375707	0.549	0.163	3.3681	3.00392e-50	11 - Endodermis/Phloem	[gene=LOC119330610] [db_xref=GeneID:119330610] [protein=fasciclin-like arabinogalactan protein 7] [protein_id=XP_037459623.1] [location=complement(227634237..227635034)] [gbkey=CDS]
TraesCS2D03G0128500	5.29432e-55	0.306331	0.374	0.08	4.675	3.80317e-50	11 - Endodermis/Phloem	[gene=LOC119353010] [db_xref=GeneID:119353010] [protein=expansin-A1-like] [protein_id=XP_037475486.1] [location=join(37586398..37586551,37586635..37587266)] [gbkey=CDS]
TraesCS2B03G0407500	1.04159e-54	0.440375	0.957	0.825	1.16	7.48225e-50	11 - Endodermis/Phloem	[gene=LOC119362739] [db_xref=GeneID:119362739] [protein=uncharacterized GPI-anchored protein At3g06035-like] [protein_id=XP_037483888.1] [location=join(157575201..157575279,157576297..157576808)] [gbkey=CDS]
TraesCS7B03G0990200	1.22291e-54	0.526238	0.591	0.2	2.955	8.78475e-50	11 - Endodermis/Phloem	[gene=LOC119338028] [db_xref=GeneID:119338028] [protein=patellin-4] [protein_id=XP_037466213.1] [location=complement(join(649204279..649204812,649204909..649206075))] [gbkey=CDS]
TraesCS3B03G0738300	1.7886e-54	0.513204	0.783	0.334	2.34431	1.28484e-49	11 - Endodermis/Phloem	[gene=LOC119276631] [db_xref=GeneID:119276631] [protein=serine-aspartate repeat-containing protein I-like] [protein_id=XP_037413656.1] [location=complement(join(477460492..477460593,477460678..477461162,477461462..477461639))] [gbkey=CDS]
TraesCS5B03G1134100	6.66286e-54	0.410234	0.54	0.163	3.31288	4.78627e-49	11 - Endodermis/Phloem	[gene=LOC119312329] [db_xref=GeneID:119312329] [protein=BTB/POZ domain-containing protein At1g03010-like isoform X1] [protein_id=XP_037443951.1] [location=join(650117769..650117866,650117980..650118046,650118117..650119316,650119414..650120016)] [gbkey=CDS]
TraesCS3D03G0582000	1.99947e-53	0.348899	0.451	0.118	3.82203	1.43632e-48	11 - Endodermis/Phloem	[gene=LOC119276533] [db_xref=GeneID:119276533] [protein=protein IQ-DOMAIN 31-like isoform X2] [protein_id=XP_037413507.1] [location=join(463677424..463677516,463677969..463678205,463678741..463678944,463679863..463679922,463680070..463681087,463681655..463681686)] [gbkey=CDS]
TraesCS4A03G0094700	5.48299e-53	0.448228	0.626	0.213	2.93897	3.9387e-48	11 - Endodermis/Phloem	[gene=LOC119284852] [db_xref=GeneID:119284852] [protein=uncharacterized protein LOC119284852] [protein_id=XP_037419915.1] [location=complement(join(40644744..40644919,40645018..40645102))] [gbkey=CDS]
TraesCS2B03G1307900	6.84858e-53	0.394938	0.991	0.923	1.07367	4.91968e-48	11 - Endodermis/Phloem	[gene=LOC119365934] [db_xref=GeneID:119365934] [protein=adenosylhomocysteinase] [protein_id=XP_037487480.1] [location=complement(join(731059700..731059909,731059996..731060532,731061059..731061769))] [gbkey=CDS]
TraesCS6A03G0273400	9.58723e-53	0.331788	0.409	0.098	4.17347	6.88698e-48	11 - Endodermis/Phloem	[gene=LOC119318800] [db_xref=GeneID:119318800] [protein=auxin-induced protein 15A-like] [protein_id=XP_037449280.1] [location=90854108..90854485] [gbkey=CDS]
TraesCS2D03G0603700	1.05102e-52	0.529421	0.864	0.483	1.78882	7.55002e-48	11 - Endodermis/Phloem	[gene=LOC119363895] [db_xref=GeneID:119363895] [protein=mavicyanin-like] [protein_id=XP_037485162.1] [location=join(401219749..401219971,401220073..401220440)] [gbkey=CDS]
TraesCS7B03G0580600	1.05315e-52	0.352936	0.511	0.146	3.5	7.56532e-48	11 - Endodermis/Phloem	[gene=LOC119341018] [db_xref=GeneID:119341018] [protein=chaperone protein dnaJ 10-like] [protein_id=XP_037468815.1] [location=join(388461167..388461253,388461346..388461405,388461503..388461585,388461678..388461831,388461903..388462032,388462122..388462280,388462360..388462541,388462635..388462715,388462832..388462957,388463046..388463120)] [gbkey=CDS]
TraesCS4B03G0109200	1.6301e-52	0.494518	0.928	0.711	1.3052	1.17098e-47	11 - Endodermis/Phloem	[gene=LOC119294844] [db_xref=GeneID:119294844] [protein=UDP-glucose 6-dehydrogenase 4-like] [protein_id=XP_037429018.1] [location=37744066..37745508] [gbkey=CDS]
TraesCS5A03G1295300	1.9359e-52	0.590551	0.647	0.248	2.60887	1.39065e-47	11 - Endodermis/Phloem	[gene=LOC119304392] [db_xref=GeneID:119304392] [protein=remorin-like] [protein_id=XP_037437469.1] [location=complement(join(711552340..711552540,711552631..711552712,711553679..711553766,711553866..711553898,711554609..711554729))] [gbkey=CDS]
TraesCS5A03G0264700	3.71131e-52	0.512949	0.8	0.368	2.17391	2.66602e-47	11 - Endodermis/Phloem	[gene=LOC119300633] [db_xref=GeneID:119300633] [protein=LIM domain-containing protein WLIM1-like] [protein_id=XP_037433432.1] [location=complement(join(162086591..162086815,162087089..162087172,162087531..162087574,162087657..162087753,162087837..162087977))] [gbkey=CDS]
TraesCS6A03G0327800	5.71922e-52	0.49635	0.549	0.181	3.03315	4.1084e-47	11 - Endodermis/Phloem	[gene=LOC119315419] [db_xref=GeneID:119315419] [protein=peroxidase P7-like] [protein_id=XP_037445945.1] [location=join(114806023..114806250,114806346..114806537,114807330..114807887)] [gbkey=CDS]
TraesCS2B03G1308200	6.57833e-52	0.407189	0.962	0.857	1.12252	4.72555e-47	11 - Endodermis/Phloem	[gene=LOC119365935] [db_xref=GeneID:119365935] [protein=serine hydroxymethyltransferase 4] [protein_id=XP_037487481.1] [location=join(731245987..731246664,731247694..731248084,731248163..731248264,731248652..731248896)] [gbkey=CDS]
TraesCS2A03G0788400LC	1.78937e-51	0.299755	1	0.973	1.02775	1.2854e-46	11 - Endodermis/Phloem	#N/A
TraesCS7A03G0552300	2.25182e-51	0.380705	1	0.938	1.0661	1.61759e-46	11 - Endodermis/Phloem	[gene=LOC119329404] [db_xref=GeneID:119329404] [protein=tricin synthase 1-like] [protein_id=XP_037458347.1] [location=complement(join(224087435..224088005,224088123..224088295))] [gbkey=CDS]
TraesCS4A03G1224300	3.42911e-51	0.474669	0.689	0.278	2.47842	2.4633e-46	11 - Endodermis/Phloem	[gene=LOC119288361] [db_xref=GeneID:119288361] [protein=sucrose:sucrose 1-fructosyltransferase-like] [protein_id=XP_037423894.1] [location=join(743876623..743876989,743877149..743877157,743877622..743878490,743879261..743879962)] [gbkey=CDS]
TraesCS6B03G0421300	4.61434e-51	0.437948	0.557	0.18	3.09444	3.31471e-46	11 - Endodermis/Phloem	[gene=LOC119324613] [db_xref=GeneID:119324613] [protein=peroxidase P7-like] [protein_id=XP_037454283.1] [location=join(189034739..189034966,189035049..189035240,189036026..189036583)] [gbkey=CDS]
TraesCS2B03G1044400	6.14253e-51	0.289185	0.353	0.077	4.58442	4.41248e-46	11 - Endodermis/Phloem	[gene=LOC119368089] [db_xref=GeneID:119368089] [protein=transcription repressor OFP1-like] [protein_id=XP_037489336.1] [location=599095749..599096510] [gbkey=CDS]
TraesCS2A03G0200600	1.02807e-50	0.325882	0.996	0.954	1.04403	7.38516e-46	11 - Endodermis/Phloem	[gene=LOC119353211] [db_xref=GeneID:119353211] [protein=esterase CG5412-like] [protein_id=XP_037475705.1] [location=join(59091781..59091856,59092971..59093326,59093668..59093729,59093977..59094142,59094237..59094329,59094425..59094523,59094660..59094701,59095206..59095437,59095528..59095688)] [gbkey=CDS]
TraesCS5A03G0417300	1.76919e-50	0.296044	0.37	0.084	4.40476	1.2709e-45	11 - Endodermis/Phloem	[gene=LOC119300995] [db_xref=GeneID:119300995] [protein=protein trichome birefringence-like 34] [protein_id=XP_037433794.1] [location=complement(join(274880759..274881107,274881223..274881378,274881546..274881754,274881845..274882016,274882608..274883179))] [gbkey=CDS]
TraesCS7A03G0121500	1.92259e-50	0.309492	0.251	0.042	5.97619	1.38109e-45	11 - Endodermis/Phloem	[gene=LOC119331710] [db_xref=GeneID:119331710] [protein=protein NRT1/ PTR FAMILY 2.3-like] [protein_id=XP_037460773.1] [location=complement(join(24926740..24927529,24927626..24928173,24929963..24930180,24930271..24930370))] [gbkey=CDS]
TraesCS4A03G0701000	4.04338e-50	0.422464	0.596	0.205	2.90732	2.90456e-45	11 - Endodermis/Phloem	[gene=LOC119286921] [db_xref=GeneID:119286921] [protein=phospholipase A2 homolog 3-like] [protein_id=XP_037422289.1] [location=complement(join(580377577..580377749,580377823..580377945,580378127..580378175,580378296..580378439))] [gbkey=CDS]
TraesCS2D03G0440300	4.21611e-50	0.267676	0.357	0.079	4.51899	3.02864e-45	11 - Endodermis/Phloem	[gene=LOC119354152] [db_xref=GeneID:119354152] [protein=uncharacterized protein LOC119354152] [protein_id=XP_037476762.1] [location=join(192412713..192413144,192413225..192413584)] [gbkey=CDS]
TraesCS5A03G0415600	6.05573e-50	0.327618	0.362	0.083	4.36145	4.35013e-45	11 - Endodermis/Phloem	[gene=LOC119300989] [db_xref=GeneID:119300989] [protein=putative laccase-17] [protein_id=XP_037433789.1] [location=complement(join(274459994..274461195,274463107..274463351,274463432..274463583,274463694..274463798))] [gbkey=CDS]
TraesCS3D03G0737400	6.3709e-50	0.265819	0.302	0.059	5.11864	4.57654e-45	11 - Endodermis/Phloem	[gene=LOC119269323] [db_xref=GeneID:119269323] [protein=F-box protein At2g26850-like] [protein_id=XP_037407017.1] [location=complement(join(578478877..578479064,578479391..578479465,578479564..578479742,578479932..578480011,578480156..578480836))] [gbkey=CDS]
TraesCS3A03G0654600	1.46658e-49	0.521606	0.889	0.493	1.80325	1.05352e-44	11 - Endodermis/Phloem	[gene=LOC119268713] [db_xref=GeneID:119268713] [protein=serine-aspartate repeat-containing protein I-like] [protein_id=XP_037406308.1] [location=complement(join(487513532..487513633,487513719..487514206,487514490..487514667))] [gbkey=CDS]
TraesCS5D03G0077800	1.95796e-49	0.312179	1	0.956	1.04603	1.4065e-44	11 - Endodermis/Phloem	[gene=LOC119298863] [db_xref=GeneID:119298863] [protein=5-methyltetrahydropteroyltriglutamate--homocysteine methyltransferase 1-like] [protein_id=XP_037432062.1] [location=complement(join(21701624..21701992,21702079..21702207,21702302..21702374,21702463..21702713,21702852..21702957,21703033..21703199,21703286..21703366,21703476..21703639,21703725..21703924,21704036..21704227,21704305..21704432,21…
TraesCS6A03G0800500	2.1043e-49	0.373585	0.285	0.055	5.18182	1.51163e-44	11 - Endodermis/Phloem	[gene=LOC119317848] [db_xref=GeneID:119317848] [protein=peroxidase 72-like] [protein_id=XP_037448244.1] [location=join(549588963..549589199,549589304..549589495,549590350..549590515,549590997..549591412)] [gbkey=CDS]
TraesCS6A03G0661700LC	3.23369e-49	0.484455	0.783	0.33	2.37273	2.32292e-44	11 - Endodermis/Phloem	#N/A
TraesCS1B03G0588300	3.66484e-49	0.387843	0.987	0.857	1.15169	2.63264e-44	11 - Endodermis/Phloem	[gene=LOC119336686] [db_xref=GeneID:119336686] [protein=actin-2] [protein_id=XP_037464659.1] [location=join(380260370..380260429,380260535..380260928,380261060..380261673,380261761..380261826)] [gbkey=CDS]
TraesCS2A03G0385200	7.81382e-49	0.473778	0.864	0.421	2.05226	5.61306e-44	11 - Endodermis/Phloem	[gene=LOC119353955] [db_xref=GeneID:119353955] [protein=tubulin alpha-1 chain] [protein_id=XP_037476555.1] [location=join(154976964..154977076,154977890..154978104,154978198..154978397,154978836..154979344,154979462..154979777)] [gbkey=CDS]
TraesCS6B03G0894800	7.97985e-49	0.317264	0.379	0.09	4.21111	5.73232e-44	11 - Endodermis/Phloem	[gene=LOC119323051] [db_xref=GeneID:119323051] [protein=aspartyl protease family protein At5g10770-like isoform X1] [protein_id=XP_037452527.1] [location=complement(join(558757321..558758630,558761235..558761340))] [gbkey=CDS]
TraesCS6B03G0464000	8.78291e-49	0.257706	0.336	0.072	4.66667	6.3092e-44	11 - Endodermis/Phloem	[gene=LOC119324214] [db_xref=GeneID:119324214] [protein=bZIP transcription factor RISBZ4-like isoform X3] [protein_id=XP_037453875.1] [location=complement(join(220611132..220611572,220611662..220611737,220611831..220611987,220612228..220612312,220613038..220613196))] [gbkey=CDS]
TraesCS7A03G1132500	1.22364e-48	0.557915	0.655	0.275	2.38182	8.79004e-44	11 - Endodermis/Phloem	[gene=LOC119331419] [db_xref=GeneID:119331419] [protein=patellin-4-like] [protein_id=XP_037460466.1] [location=complement(join(671962221..671962757,671962854..671963954))] [gbkey=CDS]
TraesCS3B03G0496800	1.45687e-48	0.376885	0.983	0.883	1.11325	1.04654e-43	11 - Endodermis/Phloem	#N/A
TraesCS2B03G0423100	1.77567e-48	0.519824	0.506	0.162	3.12346	1.27555e-43	11 - Endodermis/Phloem	[gene=LOC119362798] [db_xref=GeneID:119362798] [protein=peroxidase 2-like] [protein_id=XP_037483960.1] [location=164831322..164832281] [gbkey=CDS]
TraesCS3B03G0249400	2.40466e-48	0.487996	0.391	0.102	3.83333	1.72739e-43	11 - Endodermis/Phloem	[gene=LOC119274932] [db_xref=GeneID:119274932] [protein=xyloglucan endotransglycosylase/hydrolase protein 8-like] [protein_id=XP_037411592.1] [location=join(88510634..88510900,88511010..88511579)] [gbkey=CDS]
TraesCS1D03G0042100	4.07776e-48	0.476446	1	0.844	1.18483	2.92926e-43	11 - Endodermis/Phloem	[gene=LOC119320973] [db_xref=GeneID:119320973] [protein=Bowman-Birk type trypsin inhibitor-like] [protein_id=XP_037450942.1] [location=complement(join(13248558..13248769,13248853..13248931))] [gbkey=CDS]
TraesCS2B03G1137400	4.58699e-48	0.366033	0.498	0.151	3.29801	3.29506e-43	11 - Endodermis/Phloem	[gene=LOC119368213] [db_xref=GeneID:119368213] [protein=uncharacterized protein LOC119368213] [protein_id=XP_037489430.1] [location=complement(652708038..652708247)] [gbkey=CDS]
TraesCS5D03G1054800	4.71829e-48	0.405474	0.591	0.206	2.86893	3.38938e-43	11 - Endodermis/Phloem	[gene=LOC119312417] [db_xref=GeneID:119312417] [protein=remorin 4.1-like] [protein_id=XP_037444042.1] [location=join(660301774..660302502,660303304..660303495)] [gbkey=CDS]
TraesCS3A03G0116000	5.82296e-48	0.365518	0.974	0.863	1.12862	4.18292e-43	11 - Endodermis/Phloem	[gene=LOC119266864] [db_xref=GeneID:119266864] [protein=14-3-3-like protein B] [protein_id=XP_037404039.1] [location=complement(join(32500914..32500973,32501067..32501183,32501613..32501735,32501873..32501951,32502037..32502446))] [gbkey=CDS]
TraesCS6A03G0796000	6.92212e-48	0.430061	0.702	0.292	2.40411	4.97251e-43	11 - Endodermis/Phloem	[gene=LOC119317832] [db_xref=GeneID:119317832] [protein=membrane-anchored ubiquitin-fold protein 3 isoform X2] [protein_id=XP_037448228.1] [location=join(547288688..547288820,547289908..547290075,547291146..547291201)] [gbkey=CDS]
TraesCS3D03G0185400	1.53531e-47	0.578821	0.587	0.227	2.5859	1.10289e-42	11 - Endodermis/Phloem	[gene=LOC119267097] [db_xref=GeneID:119267097] [protein=xyloglucan endotransglycosylase/hydrolase protein 8-like] [protein_id=XP_037404307.1] [location=complement(join(57916486..57917055,57917179..57917445))] [gbkey=CDS]
TraesCS2A03G1211600	1.70666e-47	0.457643	0.668	0.273	2.44689	1.22598e-42	11 - Endodermis/Phloem	[gene=LOC119356885] [db_xref=GeneID:119356885] [protein=ABC transporter B family member 19-like] [protein_id=XP_037479774.1] [location=join(747722454..747722744,747722885..747722939,747723316..747723692,747724797..747725056,747725155..747725471,747725568..747725791,747725873..747726698,747726794..747727035,747727219..747728427)] [gbkey=CDS]
TraesCS6D03G0281600	2.04793e-47	0.435525	0.54	0.18	3	1.47113e-42	11 - Endodermis/Phloem	[gene=LOC119324613] [db_xref=GeneID:119324613] [protein=peroxidase P7-like] [protein_id=XP_037454283.1] [location=join(189034739..189034966,189035049..189035240,189036026..189036583)] [gbkey=CDS]
TraesCS5A03G0621600LC	2.98322e-47	0.401187	0.987	0.911	1.08342	2.143e-42	11 - Endodermis/Phloem	#N/A
TraesCS5B03G1244300	3.12995e-47	0.286351	0.366	0.087	4.2069	2.2484e-42	11 - Endodermis/Phloem	[gene=LOC119312669] [db_xref=GeneID:119312669] [protein=mucin-5AC-like] [protein_id=XP_037444312.1] [location=join(691514994..691515891,691515978..691516017,691516144..691516438)] [gbkey=CDS]
TraesCS2B03G0725600	3.90225e-47	0.482426	0.885	0.596	1.4849	2.80318e-42	11 - Endodermis/Phloem	[gene=LOC119363895] [db_xref=GeneID:119363895] [protein=mavicyanin-like] [protein_id=XP_037485162.1] [location=join(401219749..401219971,401220073..401220440)] [gbkey=CDS]
TraesCS5A03G0060700	4.75988e-47	0.301138	0.996	0.962	1.03534	3.41926e-42	11 - Endodermis/Phloem	[gene=LOC119298863] [db_xref=GeneID:119298863] [protein=5-methyltetrahydropteroyltriglutamate--homocysteine methyltransferase 1-like] [protein_id=XP_037432062.1] [location=complement(join(21701624..21701992,21702079..21702207,21702302..21702374,21702463..21702713,21702852..21702957,21703033..21703199,21703286..21703366,21703476..21703639,21703725..21703924,21704036..21704227,21704305..21704432,21…
TraesCS7A03G0300800	9.01322e-47	0.356914	0.489	0.148	3.30405	6.47464e-42	11 - Endodermis/Phloem	[gene=LOC119331041] [db_xref=GeneID:119331041] [protein=early nodulin-93-like] [protein_id=XP_037460108.1] [location=join(86096375..86096438,86096562..86096623,86096702..86096777,86097180..86097271)] [gbkey=CDS]
TraesCS4D03G0479900	9.75687e-47	0.376412	0.936	0.783	1.1954	7.00885e-42	11 - Endodermis/Phloem	[gene=LOC119290616] [db_xref=GeneID:119290616] [protein=ran-binding protein 1 homolog a-like] [protein_id=XP_037425126.1] [location=join(413333843..413333994,413334105..413334256,413334365..413334490,413336249..413336442)] [gbkey=CDS]
TraesCS2A03G1151900	3.47176e-46	0.364813	0.991	0.893	1.10974	2.49394e-41	11 - Endodermis/Phloem	[gene=LOC119356709] [db_xref=GeneID:119356709] [protein=adenosylhomocysteinase-like] [protein_id=XP_037479578.1] [location=complement(join(729204493..729204702,729204790..729205326,729205879..729206589))] [gbkey=CDS]
TraesCS2D03G0321300	5.33857e-46	0.524003	0.604	0.227	2.66079	3.83496e-41	11 - Endodermis/Phloem	[gene=LOC119353631] [db_xref=GeneID:119353631] [protein=peroxidase 2-like] [protein_id=XP_037476165.1] [location=103038413..103039372] [gbkey=CDS]
TraesCS3A03G0417900	6.90931e-46	0.285746	0.285	0.056	5.08929	4.9633e-41	11 - Endodermis/Phloem	[gene=LOC119267867] [db_xref=GeneID:119267867] [protein=rapid alkalinization factor-like] [protein_id=XP_037405202.1] [location=complement(205027853..205028257)] [gbkey=CDS]
TraesCS5D03G1127800	9.56149e-46	0.308709	0.443	0.124	3.57258	6.8685e-41	11 - Endodermis/Phloem	[gene=LOC119306693] [db_xref=GeneID:119306693] [protein=IAA-amino acid hydrolase ILR1-like 4] [protein_id=XP_037438748.1] [location=join(694011738..694012010,694023426..694023866,694024001..694024126,694024491..694024865)] [gbkey=CDS]
TraesCS2D03G1100800	1.35667e-45	0.349845	0.97	0.922	1.05206	9.74561e-41	11 - Endodermis/Phloem	[gene=LOC119356709] [db_xref=GeneID:119356709] [protein=adenosylhomocysteinase-like] [protein_id=XP_037479578.1] [location=complement(join(729204493..729204702,729204790..729205326,729205879..729206589))] [gbkey=CDS]
TraesCS1A03G0190000	1.94619e-45	0.553333	0.553	0.201	2.75124	1.39805e-40	11 - Endodermis/Phloem	[gene=LOC119363922] [db_xref=GeneID:119363922] [protein=peroxidase 2-like] [protein_id=XP_037485191.1] [location=join(72410800..72411009,72412999..72413808)] [gbkey=CDS]
TraesCS4D03G0608900	8.43687e-45	0.419989	0.579	0.218	2.65596	6.06062e-40	11 - Endodermis/Phloem	[gene=LOC119291276] [db_xref=GeneID:119291276] [protein=probable 2-oxoglutarate-dependent dioxygenase AOP1] [protein_id=XP_037425903.1] [location=join(529379795..529380147,529380253..529380577,529380657..529380926)] [gbkey=CDS]
TraesCS5D03G0225900	8.66168e-45	0.363106	0.498	0.156	3.19231	6.22212e-40	11 - Endodermis/Phloem	[gene=LOC119307740] [db_xref=GeneID:119307740] [protein=osmotin-like protein] [protein_id=XP_037439719.1] [location=complement(123107667..123108356)] [gbkey=CDS]
TraesCS5B03G0678400LC	1.53204e-44	0.464641	0.97	0.812	1.19458	1.10054e-39	11 - Endodermis/Phloem	#N/A
TraesCS2D03G1320900	2.43388e-44	0.374974	0.557	0.198	2.81313	1.74838e-39	11 - Endodermis/Phloem	[gene=LOC119357289] [db_xref=GeneID:119357289] [protein=serine/threonine-protein kinase SAPK5-like] [protein_id=XP_037480179.1] [location=join(782870855..782870974,782871079..782871402,782871479..782872210)] [gbkey=CDS]
TraesCS4A03G0228300	4.14811e-44	0.3353	0.991	0.883	1.12231	2.9798e-39	11 - Endodermis/Phloem	[gene=LOC119285403] [db_xref=GeneID:119285403] [protein=ran-binding protein 1 homolog a-like] [protein_id=XP_037420570.1] [location=complement(join(135267506..135267699,135269384..135269509,135269618..135269769,135269880..135270031))] [gbkey=CDS]
TraesCS3A03G1089900	7.08526e-44	0.305653	0.451	0.132	3.41667	5.0897e-39	11 - Endodermis/Phloem	[gene=LOC119270329] [db_xref=GeneID:119270329] [protein=vesicle-associated protein 1-1-like isoform X2] [protein_id=XP_037408235.1] [location=join(703098737..703098785,703100026..703100096,703100403..703100484,703100934..703101049,703101140..703101616,703102167..703102229,703102389..703102466,703103285..703103392)] [gbkey=CDS]
TraesCS2A03G0705500	9.33549e-44	0.292392	0.374	0.096	3.89583	6.70615e-39	11 - Endodermis/Phloem	[gene=LOC119354960] [db_xref=GeneID:119354960] [protein=protein indeterminate-domain 16-like] [protein_id=XP_037477627.1] [location=complement(477999602..478000144)] [gbkey=CDS]
TraesCS2B03G0107600	1.21825e-43	0.462197	0.515	0.177	2.9096	8.75133e-39	11 - Endodermis/Phloem	[gene=LOC119361883] [db_xref=GeneID:119361883] [protein=uncharacterized protein C594.04c-like] [protein_id=XP_037482940.1] [location=complement(join(24233997..24234476,24234649..24234912,24235014..24235241))] [gbkey=CDS]
TraesCS5B03G0992400	1.27782e-43	0.279068	0.991	0.965	1.02694	9.17925e-39	11 - Endodermis/Phloem	[gene=LOC119311874] [db_xref=GeneID:119311874] [protein=UDP-glucose 6-dehydrogenase 4] [protein_id=XP_037443482.1] [location=593617958..593619400] [gbkey=CDS]
TraesCS4B03G0963400	1.99197e-43	0.45672	0.881	0.64	1.37656	1.43093e-38	11 - Endodermis/Phloem	[gene=LOC119292244] [db_xref=GeneID:119292244] [protein=expansin-B4-like] [protein_id=XP_037426975.1] [location=complement(join(671997888..671998233,671998652..671998836,671999186..671999295,671999408..671999654))] [gbkey=CDS]
TraesCS4B03G0116300	2.29555e-43	0.281722	0.366	0.093	3.93548	1.64901e-38	11 - Endodermis/Phloem	[gene=LOC119294874] [db_xref=GeneID:119294874] [protein=glucan endo-1,3-beta-glucosidase 7-like] [protein_id=XP_037429049.1] [location=join(41312389..41312473,41313304..41314346,41314433..41314576)] [gbkey=CDS]
TraesCS2A03G0945900	2.49071e-43	0.314972	0.396	0.107	3.70093	1.7892e-38	11 - Endodermis/Phloem	[gene=LOC119359758] [db_xref=GeneID:119359758] [protein=transcription repressor OFP1-like] [protein_id=XP_037481747.1] [location=645913922..645914695] [gbkey=CDS]
TraesCS1D03G0184100	2.9077e-43	0.48561	0.562	0.205	2.74146	2.08874e-38	11 - Endodermis/Phloem	[gene=LOC119323534] [db_xref=GeneID:119323534] [protein=peroxidase 2-like] [protein_id=XP_037453118.1] [location=join(134810906..134811115,134813428..134814240)] [gbkey=CDS]
TraesCS3D03G0102900	3.23188e-43	0.35346	0.979	0.829	1.18094	2.32162e-38	11 - Endodermis/Phloem	[gene=LOC119274621] [db_xref=GeneID:119274621] [protein=14-3-3-like protein B] [protein_id=XP_037411238.1] [location=complement(join(48651100..48651159,48651253..48651369,48651690..48651812,48651950..48652028,48652119..48652528))] [gbkey=CDS]
TraesCS2B03G1381600	3.92105e-43	0.418193	0.689	0.283	2.43463	2.81668e-38	11 - Endodermis/Phloem	[gene=LOC119366133] [db_xref=GeneID:119366133] [protein=ABC transporter B family member 19-like] [protein_id=XP_037487715.1] [location=join(763430181..763430486,763430625..763430679,763431073..763431449,763432577..763432836,763432935..763433251,763433349..763433572,763433655..763434480,763434576..763434817,763435055..763436263)] [gbkey=CDS]
TraesCS2B03G0273100	6.97246e-43	0.280619	0.996	0.972	1.02469	5.00867e-38	11 - Endodermis/Phloem	[gene=LOC119362334] [db_xref=GeneID:119362334] [protein=esterase CG5412-like] [protein_id=XP_037483438.1] [location=join(95447090..95447165,95448408..95448763,95449107..95449162,95449348..95449525,95449603..95449695,95449792..95449890,95450029..95450070,95450575..95450806,95450894..95451054)] [gbkey=CDS]
TraesCS3D03G0398800	9.57334e-43	0.371927	0.54	0.185	2.91892	6.87701e-38	11 - Endodermis/Phloem	[gene=LOC119275755] [db_xref=GeneID:119275755] [protein=protein CASPARIAN STRIP INTEGRITY FACTOR 1-like isoform X1] [protein_id=XP_037412556.1] [location=complement(join(247804738..247804872,247806017..247806066,247806225..247806297))] [gbkey=CDS]
TraesCS5B03G0983100	1.67604e-42	0.267262	0.362	0.092	3.93478	1.20398e-37	11 - Endodermis/Phloem	[gene=LOC119311834] [db_xref=GeneID:119311834] [protein=protein STRICTOSIDINE SYNTHASE-LIKE 3-like] [protein_id=XP_037443443.1] [location=complement(join(589004134..589004548,589004636..589004803,589005578..589006194))] [gbkey=CDS]
TraesCS1B03G0652500	2.03321e-42	0.411141	0.587	0.229	2.56332	1.46056e-37	11 - Endodermis/Phloem	[gene=LOC119339020] [db_xref=GeneID:119339020] [protein=expansin-B4-like] [protein_id=XP_037467106.1] [location=join(425382067..425382268,425382377..425382486,425382746..425382930,425383482..425383815)] [gbkey=CDS]
TraesCS3D03G0948800	2.35227e-42	0.32276	0.485	0.155	3.12903	1.68975e-37	11 - Endodermis/Phloem	[gene=LOC119278227] [db_xref=GeneID:119278227] [protein=probable protein S-acyltransferase 7] [protein_id=XP_037415482.1] [location=complement(join(746865738..746866169,746866263..746866496,746866815..746867111,746867817..746867999,746868951..746869025))] [gbkey=CDS]
TraesCS3A03G0597900	3.5368e-42	0.447884	0.66	0.289	2.28374	2.54066e-37	11 - Endodermis/Phloem	[gene=LOC119268490] [db_xref=GeneID:119268490] [protein=neural Wiskott-Aldrich syndrome protein-like] [protein_id=XP_037406041.1] [location=444460746..444461129] [gbkey=CDS]
TraesCS4A03G0830400	5.204e-42	0.307212	0.455	0.14	3.25	3.73829e-37	11 - Endodermis/Phloem	[gene=LOC119287400] [db_xref=GeneID:119287400] [protein=B-cell receptor-associated protein 31-like] [protein_id=XP_037422833.1] [location=complement(join(618277145..618277512,618279924..618280209))] [gbkey=CDS]
TraesCS5B03G0527800	6.75413e-42	0.295873	0.434	0.127	3.41732	4.85183e-37	11 - Endodermis/Phloem	[gene=LOC119309263] [db_xref=GeneID:119309263] [protein=nucleobase-ascorbate transporter 6-like] [protein_id=XP_037441194.1] [location=join(376818231..376818333,376818757..376818854,376819028..376819204,376819293..376819393,376819505..376819580,376819670..376819729,376819830..376820014,376820107..376820203,376820291..376820377,376820474..376820532,376820626..376820717,376820872..376820949,3768210…
TraesCS5D03G0472600	1.68988e-41	0.302743	0.421	0.12	3.50833	1.21393e-36	11 - Endodermis/Phloem	[gene=LOC119309167] [db_xref=GeneID:119309167] [protein=FCS-Like Zinc finger 5-like] [protein_id=XP_037441111.1] [location=join(366643185..366643519,366643630..366643795)] [gbkey=CDS]
TraesCS5A03G0797300	2.58316e-41	0.410339	0.787	0.416	1.89183	1.85561e-36	11 - Endodermis/Phloem	[gene=LOC119302669] [db_xref=GeneID:119302669] [protein=proteasome subunit alpha type-7-B-like] [protein_id=XP_037435612.1] [location=join(543005621..543005793,543005871..543006285,543008088..543008249)] [gbkey=CDS]
TraesCS1B03G0585500	2.73935e-41	0.351288	0.481	0.154	3.12338	1.96781e-36	11 - Endodermis/Phloem	[gene=LOC119305506] [db_xref=GeneID:119305506] [protein=uncharacterized protein LOC119305506] [protein_id=XP_037437902.1] [location=join(377448939..377449146,377449256..377449476)] [gbkey=CDS]
TraesCS2D03G0068400	4.46613e-41	0.390857	0.434	0.134	3.23881	3.20824e-36	11 - Endodermis/Phloem	[gene=LOC119352848] [db_xref=GeneID:119352848] [protein=uncharacterized protein C594.04c-like] [protein_id=XP_037475332.1] [location=complement(join(19166689..19167168,19167359..19167622,19167733..19167960))] [gbkey=CDS]
TraesCS1D03G0271100	6.32625e-41	0.540204	0.821	0.492	1.6687	4.54446e-36	11 - Endodermis/Phloem	[gene=LOC119303679] [db_xref=GeneID:119303679] [protein=arabinogalactan protein 16-like] [protein_id=XP_037436714.1] [location=join(196848417..196848525,196848614..196848720)] [gbkey=CDS]
TraesCS6A03G0463400	8.0354e-41	0.251787	0.349	0.088	3.96591	5.77223e-36	11 - Endodermis/Phloem	[gene=LOC119316663] [db_xref=GeneID:119316663] [protein=tetraspanin-2-like] [protein_id=XP_037446920.1] [location=join(222945611..222946117,222947285..222947587)] [gbkey=CDS]
TraesCS7B03G0369400	1.09753e-40	0.378829	0.966	0.898	1.07572	7.88409e-36	11 - Endodermis/Phloem	[gene=LOC119336837] [db_xref=GeneID:119336837] [protein=tricin synthase 1-like] [protein_id=XP_037464815.1] [location=complement(join(193463577..193464147,193464250..193464422))] [gbkey=CDS]
TraesCS4D03G0020600	2.56615e-40	0.407071	0.911	0.672	1.35565	1.84339e-35	11 - Endodermis/Phloem	[gene=LOC119294549] [db_xref=GeneID:119294549] [protein=5-methyltetrahydropteroyltriglutamate--homocysteine methyltransferase 1-like] [protein_id=XP_037428649.1] [location=join(10070103..10070452,10070552..10070639,10071097..10071224,10071308..10071499,10071597..10071799,10072146..10072309,10072422..10072502,10072587..10072753,10072892..10072997,10073178..10073428,10073532..10073604,10073693..100…
TraesCS5B03G1061800LC	3.56915e-40	0.372172	0.532	0.195	2.72821	2.5639e-35	11 - Endodermis/Phloem	#N/A
TraesCS7B03G0088300	3.7608e-40	0.320485	0.404	0.116	3.48276	2.70157e-35	11 - Endodermis/Phloem	[gene=LOC119333174] [db_xref=GeneID:119333174] [protein=uncharacterized protein LOC119333174] [protein_id=XP_037462064.1] [location=complement(join(89842340..89842648,89842844..89843338))] [gbkey=CDS]
TraesCS5B03G0408000	6.5584e-40	0.468329	0.63	0.266	2.36842	4.71123e-35	11 - Endodermis/Phloem	[gene=LOC119300961] [db_xref=GeneID:119300961] [protein=peroxidase 4-like] [protein_id=XP_037433759.1] [location=complement(join(271720910..271721301,271722371..271722536,271722664..271723071))] [gbkey=CDS]
TraesCS4A03G0142400	8.29717e-40	0.31647	0.434	0.132	3.28788	5.96027e-35	11 - Endodermis/Phloem	[gene=LOC119285094] [db_xref=GeneID:119285094] [protein=thaumatin-like protein 1] [protein_id=XP_037420210.1] [location=complement(join(78682346..78682589,78683296..78683983,78684091..78684145))] [gbkey=CDS]
TraesCS5D03G0619800LC	8.92963e-40	0.487599	0.915	0.642	1.42523	6.4146e-35	11 - Endodermis/Phloem	#N/A
TraesCS1B03G1150600	1.64242e-39	0.365312	0.983	0.854	1.15105	1.17983e-34	11 - Endodermis/Phloem	[gene=LOC119349538] [db_xref=GeneID:119349538] [protein=fasciclin-like arabinogalactan protein 12] [protein_id=XP_037473475.1] [location=670261110..670261979] [gbkey=CDS]
TraesCS1B03G1148500	1.95116e-39	0.372846	0.443	0.143	3.0979	1.40161e-34	11 - Endodermis/Phloem	[gene=LOC119349534] [db_xref=GeneID:119349534] [protein=xyloglucan endotransglycosylase/hydrolase protein 8-like] [protein_id=XP_037473470.1] [location=complement(join(669455149..669455524,669455617..669455813,669455913..669456191))] [gbkey=CDS]
TraesCS3D03G0976100	3.2185e-39	0.253937	0.311	0.075	4.14667	2.31201e-34	11 - Endodermis/Phloem	[gene=LOC119278327] [db_xref=GeneID:119278327] [protein=heavy metal-associated isoprenylated plant protein 35-like] [protein_id=XP_037415585.1] [location=complement(join(759953366..759954267,759954476..759954551,759954763..759954789))] [gbkey=CDS]
TraesCS5B03G1164500	5.57607e-39	0.371197	0.613	0.247	2.48178	4.00557e-34	11 - Endodermis/Phloem	[gene=LOC119312417] [db_xref=GeneID:119312417] [protein=remorin 4.1-like] [protein_id=XP_037444042.1] [location=join(660301774..660302502,660303304..660303495)] [gbkey=CDS]
TraesCS4D03G0679200	1.05747e-38	0.398764	0.74	0.344	2.15116	7.59632e-34	11 - Endodermis/Phloem	[gene=LOC119291573] [db_xref=GeneID:119291573] [protein=homeobox-leucine zipper protein HOX21-like isoform X1] [protein_id=XP_037426250.1] [location=complement(join(582645132..582645509,582646439..582646842,582646944..582647184))] [gbkey=CDS]
TraesCS4B03G0109500	1.19754e-38	0.28448	0.991	0.933	1.06217	8.60253e-34	11 - Endodermis/Phloem	[gene=LOC119294846] [db_xref=GeneID:119294846] [protein=actin-1] [protein_id=XP_037429020.1] [location=join(37858159..37858218,37858317..37858710,37858960..37859573,37859665..37859730)] [gbkey=CDS]
TraesCS7D03G0391500	1.80494e-38	0.275996	0.336	0.087	3.86207	1.29658e-33	11 - Endodermis/Phloem	[gene=LOC119330462] [db_xref=GeneID:119330462] [protein=2-hydroxyisoflavanone dehydratase-like] [protein_id=XP_037459464.1] [location=135486228..135487211] [gbkey=CDS]
TraesCS6A03G0325300	1.84713e-38	0.359909	0.434	0.128	3.39062	1.32688e-33	11 - Endodermis/Phloem	[gene=LOC119315411] [db_xref=GeneID:119315411] [protein=early nodulin-like protein 1] [protein_id=XP_037445935.1] [location=join(113945916..113946093,113946192..113946634)] [gbkey=CDS]
TraesCS1B03G0361800	1.95378e-38	0.49813	0.732	0.367	1.99455	1.4035e-33	11 - Endodermis/Phloem	[gene=LOC119303679] [db_xref=GeneID:119303679] [protein=arabinogalactan protein 16-like] [protein_id=XP_037436714.1] [location=join(196848417..196848525,196848614..196848720)] [gbkey=CDS]
TraesCS5D03G0484600	3.72473e-38	0.267913	0.409	0.12	3.40833	2.67566e-33	11 - Endodermis/Phloem	[gene=LOC119309263] [db_xref=GeneID:119309263] [protein=nucleobase-ascorbate transporter 6-like] [protein_id=XP_037441194.1] [location=join(376818231..376818333,376818757..376818854,376819028..376819204,376819293..376819393,376819505..376819580,376819670..376819729,376819830..376820014,376820107..376820203,376820291..376820377,376820474..376820532,376820626..376820717,376820872..376820949,3768210…
TraesCS4B03G0986000	5.39893e-38	0.312457	0.472	0.16	2.95	3.87832e-33	11 - Endodermis/Phloem	[gene=LOC119292297] [db_xref=GeneID:119292297] [protein=basic transcription factor 3-like] [protein_id=XP_037427041.1] [location=complement(join(675840426..675840649,675840826..675840864,675841368..675841424,675841521..675841669,675842071..675842138))] [gbkey=CDS]
TraesCS3A03G1076600LC	8.00279e-38	0.490357	0.804	0.473	1.69979	5.74881e-33	11 - Endodermis/Phloem	#N/A
TraesCS2B03G1012300	8.74209e-38	0.33078	0.451	0.146	3.08904	6.27988e-33	11 - Endodermis/Phloem	[gene=LOC119364984] [db_xref=GeneID:119364984] [protein=UDP-xylose transporter 1-like] [protein_id=XP_037486460.1] [location=complement(join(579649709..579649795,579650361..579650633,579651289..579651450,579651753..579651885,579652241..579652308,579652384..579652568,579652691..579652805))] [gbkey=CDS]
TraesCS4D03G0602800	1.09107e-37	0.438772	0.728	0.354	2.0565	7.8377e-33	11 - Endodermis/Phloem	[gene=LOC119291248] [db_xref=GeneID:119291248] [protein=glucan endo-1,3-beta-glucosidase 1-like] [protein_id=XP_037425871.1] [location=complement(join(527347674..527348025,527348113..527348140,527348231..527349175,527349673..527349742))] [gbkey=CDS]
TraesCS3D03G0300500	1.39661e-37	0.441763	0.791	0.461	1.71584	1.00325e-32	11 - Endodermis/Phloem	[gene=LOC119275375] [db_xref=GeneID:119275375] [protein=uncharacterized protein LOC119275375] [protein_id=XP_037412088.1] [location=169296904..169297629] [gbkey=CDS]
TraesCS2B03G0770000	2.2093e-37	0.265525	0.328	0.085	3.85882	1.58705e-32	11 - Endodermis/Phloem	[gene=LOC119367795] [db_xref=GeneID:119367795] [protein=uncharacterized protein LOC119367795] [protein_id=XP_037489098.1] [location=427640512..427640847] [gbkey=CDS]
TraesCS1B03G0914100	2.22506e-37	0.409212	0.583	0.239	2.43933	1.59837e-32	11 - Endodermis/Phloem	[gene=LOC119348884] [db_xref=GeneID:119348884] [protein=GDSL esterase/lipase At5g45910-like] [protein_id=XP_037472778.1] [location=join(579031524..579031764,579031856..579032211,579032346..579032619,579033680..579033897)] [gbkey=CDS]
TraesCS7B03G0355300	2.63771e-37	0.256875	0.353	0.097	3.63918	1.8948e-32	11 - Endodermis/Phloem	[gene=LOC119336192] [db_xref=GeneID:119336192] [protein=formate dehydrogenase, mitochondrial-like] [protein_id=XP_037464101.1] [location=complement(join(182532565..182532678,182533031..182533143,182533533..182533657,182533740..182534280,182534907..182535078,182535198..182535266))] [gbkey=CDS]
TraesCS3B03G0498800	3.39127e-37	0.30012	0.302	0.074	4.08108	2.43612e-32	11 - Endodermis/Phloem	[gene=LOC119275735] [db_xref=GeneID:119275735] [protein=rapid alkalinization factor-like] [protein_id=XP_037412534.1] [location=complement(244952974..244953375)] [gbkey=CDS]
TraesCS2B03G0876600LC	4.94832e-37	0.253974	1	0.968	1.03306	3.55462e-32	11 - Endodermis/Phloem	#N/A
TraesCS5A03G0712100	6.2037e-37	0.340235	0.596	0.242	2.46281	4.45643e-32	11 - Endodermis/Phloem	[gene=LOC119302230] [db_xref=GeneID:119302230] [protein=probable UDP-arabinose 4-epimerase 1] [protein_id=XP_037435160.1] [location=join(451126129..451126192,451126437..451126564,451126845..451126958,451127052..451127159,451127280..451127371,451127457..451127598,451127719..451127819,451127915..451128044,451128178..451128322,451128408..451128649)] [gbkey=CDS]
TraesCS6A03G0743900	6.27258e-37	0.371277	0.655	0.287	2.28223	4.50591e-32	11 - Endodermis/Phloem	[gene=LOC119317648] [db_xref=GeneID:119317648] [protein=uncharacterized protein LOC119317648] [protein_id=XP_037448026.1] [location=520226161..520226718] [gbkey=CDS]
TraesCS4B03G0542500	8.57027e-37	0.338308	0.962	0.809	1.18912	6.15645e-32	11 - Endodermis/Phloem	[gene=LOC119290616] [db_xref=GeneID:119290616] [protein=ran-binding protein 1 homolog a-like] [protein_id=XP_037425126.1] [location=join(413333843..413333994,413334105..413334256,413334365..413334490,413336249..413336442)] [gbkey=CDS]
TraesCS5A03G0519500	1.21182e-36	0.250473	0.374	0.106	3.5283	8.70508e-32	11 - Endodermis/Phloem	[gene=LOC119301465] [db_xref=GeneID:119301465] [protein=nucleobase-ascorbate transporter 6-like] [protein_id=XP_037434329.1] [location=join(350863237..350863339,350863766..350863863,350863987..350864163,350864251..350864351,350864479..350864554,350864647..350864706,350864813..350864997,350865095..350865191,350865281..350865367,350865460..350865518,350865621..350865712,350865829..350865906,3508660…
TraesCS6D03G0158400	2.40954e-36	0.314653	0.438	0.143	3.06294	1.7309e-31	11 - Endodermis/Phloem	[gene=LOC119326322] [db_xref=GeneID:119326322] [protein=probable L-gulonolactone oxidase 6] [protein_id=XP_037455897.1] [location=complement(join(100640977..100642071,100644838..100645536))] [gbkey=CDS]
TraesCS7D03G0954000LC	2.45754e-36	0.287198	0.362	0.101	3.58416	1.76537e-31	11 - Endodermis/Phloem	#N/A
TraesCS7B03G0587400	2.64904e-36	0.383388	0.681	0.308	2.21104	1.90294e-31	11 - Endodermis/Phloem	[gene=LOC119340025] [db_xref=GeneID:119340025] [protein=uncharacterized protein LOC119340025 isoform X1] [protein_id=XP_037467836.1] [location=join(392665832..392665913,392667259..392667836)] [gbkey=CDS]
TraesCS7B03G0671300	3.09882e-36	0.335605	0.557	0.218	2.55505	2.22604e-31	11 - Endodermis/Phloem	[gene=LOC119336147] [db_xref=GeneID:119336147] [protein=reticulon-like protein B2] [protein_id=XP_037464056.1] [location=join(462861572..462861794,462864678..462864858,462864939..462865080,462865174..462865243,462865315..462865481)] [gbkey=CDS]
TraesCS1B03G0921900LC	1.36281e-35	0.4463	0.57	0.232	2.4569	9.78974e-31	11 - Endodermis/Phloem	#N/A
TraesCS7A03G0756800	1.37083e-35	0.41199	0.796	0.447	1.78076	9.84734e-31	11 - Endodermis/Phloem	[gene=LOC119330560] [db_xref=GeneID:119330560] [protein=uncharacterized protein LOC119330560] [protein_id=XP_037459570.1] [location=join(442376871..442376952,442378294..442378871)] [gbkey=CDS]
TraesCS4B03G0343200	1.38787e-35	0.254693	0.983	0.933	1.05359	9.96979e-31	11 - Endodermis/Phloem	[gene=LOC119295854] [db_xref=GeneID:119295854] [protein=UDP-arabinopyranose mutase 1] [protein_id=XP_037430196.1] [location=complement(join(228930605..228930949,228931067..228931235,228931329..228931579,228932326..228932667))] [gbkey=CDS]
TraesCS5D03G1127600	1.41186e-35	0.254868	0.391	0.117	3.34188	1.01421e-30	11 - Endodermis/Phloem	[gene=LOC119306690] [db_xref=GeneID:119306690] [protein=uncharacterized protein LOC119306690] [protein_id=XP_037438745.1] [location=complement(693900763..693901452)] [gbkey=CDS]
TraesCS5D03G0588600LC	1.41262e-35	0.352415	0.987	0.899	1.09789	1.01476e-30	11 - Endodermis/Phloem	#N/A
TraesCS2D03G1166500	1.74773e-35	0.405777	0.66	0.306	2.15686	1.25548e-30	11 - Endodermis/Phloem	[gene=LOC119366133] [db_xref=GeneID:119366133] [protein=ABC transporter B family member 19-like] [protein_id=XP_037487715.1] [location=join(763430181..763430486,763430625..763430679,763431073..763431449,763432577..763432836,763432935..763433251,763433349..763433572,763433655..763434480,763434576..763434817,763435055..763436263)] [gbkey=CDS]
TraesCS6A03G0238800	2.21163e-35	0.302821	0.464	0.161	2.88199	1.58873e-30	11 - Endodermis/Phloem	[gene=LOC119315083] [db_xref=GeneID:119315083] [protein=uncharacterized protein LOC119315083] [protein_id=XP_037445651.1] [location=join(76826582..76826977,76827398..76827472)] [gbkey=CDS]
TraesCS3B03G0614700	2.3053e-35	0.389993	0.757	0.361	2.09695	1.65601e-30	11 - Endodermis/Phloem	[gene=LOC119276124] [db_xref=GeneID:119276124] [protein=uncharacterized protein LOC119276124 isoform X1] [protein_id=XP_037413012.1] [location=complement(join(384286096..384286409,384286531..384286716,384293251..384293397,384293987..384294140))] [gbkey=CDS]
TraesCS4A03G0221600	2.94667e-35	0.365682	0.613	0.262	2.33969	2.11674e-30	11 - Endodermis/Phloem	[gene=LOC119285373] [db_xref=GeneID:119285373] [protein=probable glucuronosyltransferase Os03g0287800] [protein_id=XP_037420521.1] [location=join(125303434..125304089,125305557..125305815,125306762..125306920)] [gbkey=CDS]
TraesCS2A03G1152000	3.41729e-35	0.332277	0.966	0.83	1.16386	2.45481e-30	11 - Endodermis/Phloem	[gene=LOC119356710] [db_xref=GeneID:119356710] [protein=serine hydroxymethyltransferase 4] [protein_id=XP_037479579.1] [location=join(729236464..729237141,729238148..729238538,729238619..729238720,729239299..729239543)] [gbkey=CDS]
TraesCS3D03G0402200	3.88029e-35	0.347906	0.336	0.096	3.5	2.78741e-30	11 - Endodermis/Phloem	[gene=LOC119275775] [db_xref=GeneID:119275775] [protein=peroxidase 72-like] [protein_id=XP_037412583.1] [location=complement(join(250624634..250625218,250625295..250625486,250625840..250626070))] [gbkey=CDS]
TraesCS5B03G1254800	6.08692e-35	0.33824	0.519	0.201	2.58209	4.37254e-30	11 - Endodermis/Phloem	[gene=LOC119312700] [db_xref=GeneID:119312700] [protein=glycine-rich RNA-binding protein RZ1A-like] [protein_id=XP_037444350.1] [location=complement(join(693795399..693795947,693796389..693796499))] [gbkey=CDS]
TraesCS2A03G0943600	6.85289e-35	0.307487	0.481	0.173	2.78035	4.92278e-30	11 - Endodermis/Phloem	[gene=LOC119355929] [db_xref=GeneID:119355929] [protein=poly(U)-specific endoribonuclease-B-like] [protein_id=XP_037478711.1] [location=join(641280157..641280342,641280444..641280509,641280580..641280675,641280765..641280842,641281020..641281094,641281626..641282243,641282324..641282395,641282482..641282718)] [gbkey=CDS]
TraesCS7D03G0534100	9.17579e-35	0.275182	1	0.961	1.04058	6.59143e-30	11 - Endodermis/Phloem	[gene=LOC119336837] [db_xref=GeneID:119336837] [protein=tricin synthase 1-like] [protein_id=XP_037464815.1] [location=complement(join(193463577..193464147,193464250..193464422))] [gbkey=CDS]
TraesCS3D03G0721400	1.29361e-34	0.326062	0.353	0.105	3.3619	9.29265e-30	11 - Endodermis/Phloem	[gene=LOC119269247] [db_xref=GeneID:119269247] [protein=nuclear transport factor 2B-like] [protein_id=XP_037406942.1] [location=join(570322993..570323331,570323428..570323492,570323533..570323542)] [gbkey=CDS]
TraesCS3A03G0803800	1.31847e-34	0.338939	0.579	0.233	2.48498	9.47124e-30	11 - Endodermis/Phloem	[gene=LOC119272598] [db_xref=GeneID:119272598] [protein=uncharacterized protein LOC119272598] [partial=5'] [protein_id=XP_037409955.1] [location=<581729191..581729574] [gbkey=CDS]
TraesCS7A03G0429000	1.41137e-34	0.292278	0.413	0.133	3.10526	1.01386e-29	11 - Endodermis/Phloem	[gene=LOC119334613] [db_xref=GeneID:119334613] [protein=BTB/POZ domain-containing protein At1g03010-like isoform X2] [protein_id=XP_037463044.1] [location=join(147640969..147641066,147641165..147641231,147641314..147642531,147642610..147643221)] [gbkey=CDS]
TraesCS3B03G1112700	1.66776e-34	0.375472	0.885	0.617	1.43436	1.19803e-29	11 - Endodermis/Phloem	[gene=LOC119278035] [db_xref=GeneID:119278035] [protein=uncharacterized protein LOC119278035] [protein_id=XP_037415275.1] [location=complement(join(711473087..711473348,711474862..711475067,711475154..711475249))] [gbkey=CDS]
TraesCS5A03G0967100	1.77575e-34	0.341951	0.974	0.829	1.17491	1.27561e-29	11 - Endodermis/Phloem	[gene=LOC119303316] [db_xref=GeneID:119303316] [protein=tubulin alpha-2 chain-like] [protein_id=XP_037436330.1] [location=join(605608546..605608638,605609229..605609463,605609568..605609938,605610073..605610729)] [gbkey=CDS]
TraesCS2D03G1306900	1.90835e-34	0.362477	0.894	0.663	1.34842	1.37086e-29	11 - Endodermis/Phloem	[gene=LOC119357270] [db_xref=GeneID:119357270] [protein=uncharacterized protein LOC119357270] [protein_id=XP_037480157.1] [location=complement(join(780854576..780854878,780854961..780855146,780855242..780855766))] [gbkey=CDS]
TraesCS4D03G0754000	2.25567e-34	0.271077	0.417	0.135	3.08889	1.62036e-29	11 - Endodermis/Phloem	[gene=LOC119303992] [db_xref=GeneID:119303992] [protein=4-coumarate--CoA ligase-like 4] [protein_id=XP_037437052.1] [location=join(671061566..671062793,671064630..671064775,671064863..671064930,671065020..671065122,671065258..671065371)] [gbkey=CDS]
TraesCS5B03G0626700	2.70599e-34	0.264018	0.332	0.093	3.56989	1.94385e-29	11 - Endodermis/Phloem	[gene=LOC119310179] [db_xref=GeneID:119310179] [protein=probable carboxylesterase 2] [protein_id=XP_037441897.1] [location=complement(435955421..435956455)] [gbkey=CDS]
TraesCS7D03G0728100	2.84592e-34	0.407412	0.8	0.485	1.64948	2.04437e-29	11 - Endodermis/Phloem	[gene=LOC119330560] [db_xref=GeneID:119330560] [protein=uncharacterized protein LOC119330560] [protein_id=XP_037459570.1] [location=join(442376871..442376952,442378294..442378871)] [gbkey=CDS]
TraesCS6D03G0550100LC	5.16434e-34	0.339257	0.596	0.235	2.53617	3.70981e-29	11 - Endodermis/Phloem	#N/A
TraesCS6B03G0160900	5.77392e-34	0.28469	0.46	0.159	2.89308	4.14769e-29	11 - Endodermis/Phloem	[gene=LOC119322955] [db_xref=GeneID:119322955] [protein=GDSL esterase/lipase At1g09390-like] [protein_id=XP_037452407.1] [location=complement(join(51075822..51076343,51076435..51076589,51077518..51077703,51078428..51078797))] [gbkey=CDS]
TraesCS4A03G0754900	6.13806e-34	0.350119	0.919	0.703	1.30725	4.40927e-29	11 - Endodermis/Phloem	[gene=LOC119287143] [db_xref=GeneID:119287143] [protein=5-methyltetrahydropteroyltriglutamate--homocysteine methyltransferase 1] [protein_id=XP_037422560.1] [location=complement(join(595469192..595469560,595469651..595469779,595469868..595469940,595470044..595470294,595470476..595470581,595470719..595470885,595470971..595471051,595471168..595471331,595471656..595471858,595471961..595472152,595472…
TraesCS2B03G0433900	7.20676e-34	0.343577	0.579	0.248	2.33468	5.17698e-29	11 - Endodermis/Phloem	[gene=LOC119362847] [db_xref=GeneID:119362847] [protein=pectin acetylesterase 2-like] [protein_id=XP_037484010.1] [location=complement(join(170986478..170986597,170986786..170986931,170987015..170987120,170987219..170987296,170987391..170987444,170987618..170987678,170987825..170987949,170988037..170988123,170988340..170988413,170988566..170988695,170988803..170988885,170989698..170989875))] [gbk…
TraesCS2D03G1101000	7.34093e-34	0.327575	0.957	0.828	1.1558	5.27336e-29	11 - Endodermis/Phloem	[gene=LOC119356710] [db_xref=GeneID:119356710] [protein=serine hydroxymethyltransferase 4] [protein_id=XP_037479579.1] [location=join(729236464..729237141,729238148..729238538,729238619..729238720,729239299..729239543)] [gbkey=CDS]
TraesCS6D03G0563700	1.17323e-33	0.352338	0.928	0.799	1.16145	8.4279e-29	11 - Endodermis/Phloem	[gene=LOC119317353] [db_xref=GeneID:119317353] [protein=S-adenosylmethionine synthase 3] [protein_id=XP_037447685.1] [location=complement(472440352..472441536)] [gbkey=CDS]
TraesCS6D03G0526000	1.37855e-33	0.433112	0.83	0.513	1.61793	9.90284e-29	11 - Endodermis/Phloem	[gene=LOC119317181] [db_xref=GeneID:119317181] [protein=phenylalanine ammonia-lyase] [protein_id=XP_037447500.1] [location=complement(join(443308309..443310058,443311144..443311508))] [gbkey=CDS]
TraesCS2B03G0106200	1.48731e-33	0.290552	0.383	0.12	3.19167	1.06841e-28	11 - Endodermis/Phloem	[gene=LOC119361874] [db_xref=GeneID:119361874] [protein=stress-response A/B barrel domain-containing protein HS1-like isoform X1] [protein_id=XP_037482929.1] [location=join(24034747..24034895,24037507..24037693)] [gbkey=CDS]
TraesCS2B03G1040700	1.86607e-33	0.345862	0.638	0.288	2.21528	1.34049e-28	11 - Endodermis/Phloem	[gene=LOC119365078] [db_xref=GeneID:119365078] [protein=poly(U)-specific endoribonuclease-B-like isoform X2] [protein_id=XP_037486574.1] [location=join(596486442..596486624,596486726..596486791,596486862..596486954,596487064..596487138,596487326..596487397,596487736..596488353,596488434..596488505,596488592..596488828)] [gbkey=CDS]
TraesCS7A03G0753100	2.08169e-33	0.269809	0.426	0.141	3.02128	1.49538e-28	11 - Endodermis/Phloem	[gene=LOC119332098] [db_xref=GeneID:119332098] [protein=chaperone protein dnaJ 10-like] [protein_id=XP_037461165.1] [location=join(438097168..438097254,438097344..438097403,438097516..438097598,438097694..438097850,438097938..438098067,438098157..438098315,438098395..438098576,438098669..438098749,438098870..438098995,438099084..438099158)] [gbkey=CDS]
TraesCS1A03G0768600	2.19317e-33	0.355013	0.877	0.639	1.37246	1.57546e-28	11 - Endodermis/Phloem	[gene=LOC119284812] [db_xref=GeneID:119284812] [protein=tubulin beta-5 chain] [protein_id=XP_037419874.1] [location=complement(join(515255953..515256632,515257122..515257391,515257927..515258320))] [gbkey=CDS]
TraesCS2B03G1128800	2.43176e-33	0.250724	0.357	0.105	3.4	1.74685e-28	11 - Endodermis/Phloem	[gene=LOC119365378] [db_xref=GeneID:119365378] [protein=polygalacturonase QRT3-like] [protein_id=XP_037486891.1] [location=complement(join(649088865..649089854,649089949..649090185,649091007..649091225))] [gbkey=CDS]
TraesCS3D03G0711300LC	2.75015e-33	0.285932	0.349	0.102	3.42157	1.97557e-28	11 - Endodermis/Phloem	#N/A
TraesCS3D03G0686600	3.10993e-33	0.274017	1	0.951	1.05152	2.23402e-28	11 - Endodermis/Phloem	[gene=LOC119269097] [db_xref=GeneID:119269097] [protein=glutathione S-transferase 1-like] [protein_id=XP_037406747.1] [location=complement(join(549077497..549077936,549078550..549078598,549080242..549080391))] [gbkey=CDS]
TraesCS7B03G0830100	4.28229e-33	0.272723	0.464	0.161	2.88199	3.07618e-28	11 - Endodermis/Phloem	[gene=LOC119337208] [db_xref=GeneID:119337208] [protein=ATP-citrate synthase beta chain protein 1-like] [protein_id=XP_037465226.1] [location=join(565692709..565692808,565692896..565692998,565693147..565693212,565693289..565693412,565693842..565693976,565694305..565694365,565694452..565694528,565694908..565695063,565695162..565695290,565695379..565695511,565695610..565695737,565695878..565695983,…
TraesCS2A03G0870700	4.56686e-33	0.306878	0.506	0.189	2.67725	3.2806e-28	11 - Endodermis/Phloem	[gene=LOC119359665] [db_xref=GeneID:119359665] [protein=VAN3-binding protein-like] [protein_id=XP_037481677.1] [location=complement(join(602104024..602104217,602104300..602104410,602104491..602104673,602104770..602105142,602105380..602105442,602105543..602105623,602105718..602105927))] [gbkey=CDS]
TraesCS3D03G0552400	5.73684e-33	0.389622	0.634	0.298	2.12752	4.12106e-28	11 - Endodermis/Phloem	[gene=LOC119276382] [db_xref=GeneID:119276382] [protein=neural Wiskott-Aldrich syndrome protein-like] [protein_id=XP_037413336.1] [location=435429798..435430181] [gbkey=CDS]
TraesCS5D03G1026800	6.41824e-33	0.272469	0.4	0.129	3.10078	4.61054e-28	11 - Endodermis/Phloem	[gene=LOC119312329] [db_xref=GeneID:119312329] [protein=BTB/POZ domain-containing protein At1g03010-like isoform X1] [protein_id=XP_037443951.1] [location=join(650117769..650117866,650117980..650118046,650118117..650119316,650119414..650120016)] [gbkey=CDS]
TraesCS2D03G0850700	9.0454e-33	0.387379	0.621	0.282	2.20213	6.49776e-28	11 - Endodermis/Phloem	[gene=LOC119364942] [db_xref=GeneID:119364942] [protein=putative GEM-like protein 8] [protein_id=XP_037486412.1] [location=join(572978251..572978443,572978554..572979008)] [gbkey=CDS]
TraesCS1A03G0968100	1.01683e-32	0.348688	0.617	0.274	2.25182	7.30437e-28	11 - Endodermis/Phloem	[gene=LOC119291856] [db_xref=GeneID:119291856] [protein=fasciclin-like arabinogalactan protein 12] [protein_id=XP_037426566.1] [location=576577864..576578733] [gbkey=CDS]
TraesCS3A03G0534700	1.06028e-32	0.416827	0.728	0.374	1.94652	7.61655e-28	11 - Endodermis/Phloem	[gene=LOC119268229] [db_xref=GeneID:119268229] [protein=uncharacterized protein LOC119268229 isoform X1] [protein_id=XP_037405703.1] [location=complement(join(372934840..372935156,372935318..372935503,372937715..372937855,372938407..372938560))] [gbkey=CDS]
TraesCS3D03G0056600	1.4856e-32	0.279828	0.43	0.148	2.90541	1.06718e-27	11 - Endodermis/Phloem	[gene=LOC119266823] [db_xref=GeneID:119266823] [protein=heavy metal-associated isoprenylated plant protein 37-like] [protein_id=XP_037404002.1] [location=complement(join(25602142..25603262,25603913..25603988,25604176..25604214))] [gbkey=CDS]
TraesCS3D03G0496000	1.55809e-32	0.407867	0.728	0.372	1.95699	1.11926e-27	11 - Endodermis/Phloem	[gene=LOC119268229] [db_xref=GeneID:119268229] [protein=uncharacterized protein LOC119268229 isoform X1] [protein_id=XP_037405703.1] [location=complement(join(372934840..372935156,372935318..372935503,372937715..372937855,372938407..372938560))] [gbkey=CDS]
TraesCS2B03G0511400LC	1.87411e-32	0.391559	0.762	0.409	1.86308	1.34627e-27	11 - Endodermis/Phloem	#N/A
TraesCS5B03G1194500LC	2.03037e-32	0.301411	0.94	0.796	1.1809	1.45852e-27	11 - Endodermis/Phloem	#N/A
TraesCS2B03G0493600	2.82515e-32	0.252337	0.379	0.118	3.21186	2.02945e-27	11 - Endodermis/Phloem	[gene=LOC119363068] [db_xref=GeneID:119363068] [protein=PLASMODESMATA CALLOSE-BINDING PROTEIN 3-like] [protein_id=XP_037484270.1] [location=complement(join(202206066..202206354,202206494..202206527,202207192..202207425,202208290..202208350))] [gbkey=CDS]
TraesCS1B03G0921000LC	3.36429e-32	0.395071	0.472	0.185	2.55135	2.41674e-27	11 - Endodermis/Phloem	#N/A
TraesCS3A03G0096300	3.91125e-32	0.257381	0.391	0.125	3.128	2.80964e-27	11 - Endodermis/Phloem	[gene=LOC119266823] [db_xref=GeneID:119266823] [protein=heavy metal-associated isoprenylated plant protein 37-like] [protein_id=XP_037404002.1] [location=complement(join(25602142..25603262,25603913..25603988,25604176..25604214))] [gbkey=CDS]
TraesCS6B03G0432100	4.89002e-32	0.347904	0.906	0.703	1.28876	3.51274e-27	11 - Endodermis/Phloem	[gene=LOC119322607] [db_xref=GeneID:119322607] [protein=tubulin beta-3 chain-like] [protein_id=XP_037451989.1] [location=join(196641810..196642203,196643043..196643312,196643686..196644356)] [gbkey=CDS]
TraesCS6D03G0289100	5.77983e-32	0.354134	0.906	0.721	1.25659	4.15194e-27	11 - Endodermis/Phloem	[gene=LOC119315850] [db_xref=GeneID:119315850] [protein=tubulin beta-3 chain] [protein_id=XP_037446210.1] [location=join(122034080..122034473,122035543..122035812,122036185..122036858)] [gbkey=CDS]
TraesCS1D03G0811800	6.90771e-32	0.284737	0.4	0.132	3.0303	4.96215e-27	11 - Endodermis/Phloem	[gene=LOC119349044] [db_xref=GeneID:119349044] [protein=kinesin-like protein KIN-14K] [protein_id=XP_037472951.1] [location=complement(join(605174314..605174387,605174577..605174677,605174844..605175220,605176068..605176231,605176319..605176572,605176659..605176823,605176952..605177127,605177246..605177352,605177439..605177618,605177703..605177798,605177883..605177964,605178040..605178678,6051790…
TraesCS6D03G0280000	7.26851e-32	0.279109	0.349	0.1	3.49	5.22134e-27	11 - Endodermis/Phloem	[gene=LOC119315411] [db_xref=GeneID:119315411] [protein=early nodulin-like protein 1] [protein_id=XP_037445935.1] [location=join(113945916..113946093,113946192..113946634)] [gbkey=CDS]
TraesCS2A03G0073200	1.15668e-31	0.469394	0.477	0.194	2.45876	8.30901e-27	11 - Endodermis/Phloem	[gene=LOC119352848] [db_xref=GeneID:119352848] [protein=uncharacterized protein C594.04c-like] [protein_id=XP_037475332.1] [location=complement(join(19166689..19167168,19167359..19167622,19167733..19167960))] [gbkey=CDS]
TraesCS6A03G0675300	1.16256e-31	0.43385	0.54	0.242	2.2314	8.35122e-27	11 - Endodermis/Phloem	[gene=LOC119317359] [db_xref=GeneID:119317359] [protein=expansin-B11-like] [protein_id=XP_037447695.1] [location=complement(join(474352180..474352510,474352616..474352812,474352910..474353022,474353126..474353348))] [gbkey=CDS]
TraesCS4B03G0552200	1.42056e-31	0.337021	0.545	0.232	2.34914	1.02046e-26	11 - Endodermis/Phloem	[gene=LOC119290720] [db_xref=GeneID:119290720] [protein=probable glucuronosyltransferase Os03g0287800] [protein_id=XP_037425250.1] [location=complement(join(435108889..435109044,435109990..435110248,435111706..435112361))] [gbkey=CDS]
TraesCS6A03G0750200	2.0974e-31	0.347033	0.974	0.791	1.23135	1.50667e-26	11 - Endodermis/Phloem	#N/A
TraesCS5D03G0255000	2.20282e-31	0.366519	0.779	0.452	1.72345	1.5824e-26	11 - Endodermis/Phloem	[gene=LOC119300410] [db_xref=GeneID:119300410] [protein=acyl carrier protein 1, chloroplastic-like] [protein_id=XP_037433276.1] [location=complement(join(140532219..140532347,140532433..140532573,140533127..140533237,140535112..140535180))] [gbkey=CDS]
TraesCS6B03G0775000	3.00852e-31	0.407258	0.664	0.336	1.97619	2.16117e-26	11 - Endodermis/Phloem	[gene=LOC119326468] [db_xref=GeneID:119326468] [protein=transcription factor LAF1-like] [protein_id=XP_037456003.1] [location=join(475523426..475523561,475523824..475523953,475525068..475525689)] [gbkey=CDS]
TraesCS1A03G0612600LC	3.07792e-31	0.349169	0.906	0.758	1.19525	2.21102e-26	11 - Endodermis/Phloem	#N/A
TraesCS3A03G0429200	4.82688e-31	0.266972	0.311	0.088	3.53409	3.46739e-26	11 - Endodermis/Phloem	[gene=LOC119267908] [db_xref=GeneID:119267908] [protein=peroxidase 72-like isoform X2] [protein_id=XP_037405262.1] [location=complement(join(217352408..217352992,217353077..217353268,217353638..217353868))] [gbkey=CDS]
TraesCS1A03G0276000	6.00288e-31	0.486274	0.672	0.36	1.86667	4.31217e-26	11 - Endodermis/Phloem	[gene=LOC119269756] [db_xref=GeneID:119269756] [protein=arabinogalactan protein 16-like] [protein_id=XP_037407603.1] [location=complement(join(116267240..116267346,116267435..116267543))] [gbkey=CDS]
TraesCS4D03G0092700	7.06314e-31	0.31024	0.936	0.814	1.14988	5.07381e-26	11 - Endodermis/Phloem	[gene=LOC119294846] [db_xref=GeneID:119294846] [protein=actin-1] [protein_id=XP_037429020.1] [location=join(37858159..37858218,37858317..37858710,37858960..37859573,37859665..37859730)] [gbkey=CDS]
TraesCS5D03G0640600	7.0963e-31	0.336824	0.677	0.324	2.08951	5.09763e-26	11 - Endodermis/Phloem	[gene=LOC119302092] [db_xref=GeneID:119302092] [protein=chitinase-like protein 1] [protein_id=XP_037435006.1] [location=join(430306754..430307156,430307301..430307457,430307546..430307984)] [gbkey=CDS]
TraesCS1D03G0769700LC	8.81197e-31	0.389125	0.511	0.213	2.39906	6.33008e-26	11 - Endodermis/Phloem	#N/A
TraesCS2A03G0690900	1.2714e-30	0.288763	0.289	0.08	3.6125	9.13308e-26	11 - Endodermis/Phloem	[gene=LOC119359463] [db_xref=GeneID:119359463] [protein=uncharacterized protein LOC119359463] [protein_id=XP_037481541.1] [location=464035564..464035899] [gbkey=CDS]
TraesCS2B03G1196700LC	1.99888e-30	0.268724	0.421	0.148	2.84459	1.4359e-25	11 - Endodermis/Phloem	#N/A
TraesCS3D03G0390200	2.03193e-30	0.373288	0.643	0.321	2.00312	1.45964e-25	11 - Endodermis/Phloem	#N/A
TraesCS6B03G0816000LC	2.79966e-30	0.260975	0.455	0.163	2.79141	2.01113e-25	11 - Endodermis/Phloem	#N/A
TraesCS5A03G0701500	3.12547e-30	0.30191	0.498	0.202	2.46535	2.24518e-25	11 - Endodermis/Phloem	[gene=LOC119302199] [db_xref=GeneID:119302199] [protein=fructokinase-1-like] [protein_id=XP_037435127.1] [location=complement(join(442483360..442483488,442483618..442483734,442483921..442484253,442485262..442485654))] [gbkey=CDS]
TraesCS3B03G0911300	3.27472e-30	0.349665	0.762	0.43	1.77209	2.35239e-25	11 - Endodermis/Phloem	[gene=LOC119277280] [db_xref=GeneID:119277280] [protein=metacaspase-4-like] [protein_id=XP_037414431.1] [location=join(592123836..592124184,592125051..592125919)] [gbkey=CDS]
TraesCS3A03G0206900	4.09973e-30	0.259188	0.294	0.082	3.58537	2.94504e-25	11 - Endodermis/Phloem	[gene=LOC119267098] [db_xref=GeneID:119267098] [protein=xyloglucan endotransglycosylase/hydrolase protein 8-like] [protein_id=XP_037404308.1] [location=complement(join(58114207..58114770,58114871..58115140))] [gbkey=CDS]
TraesCS6B03G0941600	4.47427e-30	0.335346	0.591	0.277	2.13357	3.2141e-25	11 - Endodermis/Phloem	[gene=LOC119322709] [db_xref=GeneID:119322709] [protein=membrane-anchored ubiquitin-fold protein 3 isoform X2] [protein_id=XP_037452105.1] [location=join(583439185..583439317,583440454..583440621,583441408..583441463)] [gbkey=CDS]
TraesCS2D03G0354800	5.79334e-30	0.313674	0.677	0.306	2.21242	4.16165e-25	11 - Endodermis/Phloem	[gene=LOC119353744] [db_xref=GeneID:119353744] [protein=uncharacterized protein LOC119353744] [protein_id=XP_037476307.1] [location=complement(join(123470031..123470309,123470410..123470673,123471455..123471587,123472152..123472225,123472342..123472467))] [gbkey=CDS]
TraesCS1A03G0794800	5.79448e-30	0.325557	0.472	0.183	2.57923	4.16246e-25	11 - Endodermis/Phloem	[gene=LOC119285832] [db_xref=GeneID:119285832] [protein=GDSL esterase/lipase At5g45910-like] [protein_id=XP_037421062.1] [location=join(526119366..526119612,526119706..526120061,526120181..526120454,526121425..526121642)] [gbkey=CDS]
TraesCS3D03G0332500	6.47249e-30	0.291142	0.268	0.071	3.77465	4.64951e-25	11 - Endodermis/Phloem	[gene=LOC119275492] [db_xref=GeneID:119275492] [protein=nodulin-related protein 1-like] [protein_id=XP_037412241.1] [location=complement(192937767..192938243)] [gbkey=CDS]
TraesCS2A03G0644800	7.98725e-30	0.267281	0.396	0.135	2.93333	5.73764e-25	11 - Endodermis/Phloem	[gene=LOC119354722] [db_xref=GeneID:119354722] [protein=mavicyanin-like] [protein_id=XP_037477361.1] [location=complement(join(407762270..407762631,407762739..407762961))] [gbkey=CDS]
TraesCS3B03G0529400	9.80634e-30	0.348537	0.672	0.337	1.99407	7.04438e-25	11 - Endodermis/Phloem	[gene=LOC119275860] [db_xref=GeneID:119275860] [protein=pyruvate kinase, cytosolic isozyme-like] [protein_id=XP_037412686.1] [location=complement(join(266465159..266465968,266466056..266466517,266469563..266469832))] [gbkey=CDS]
TraesCS4B03G0685000	1.18516e-29	0.320564	0.549	0.23	2.38696	8.51357e-25	11 - Endodermis/Phloem	[gene=LOC119291294] [db_xref=GeneID:119291294] [protein=uncharacterized protein LOC119291294] [protein_id=XP_037425925.1] [location=join(530682608..530682692,530682786..530682961)] [gbkey=CDS]
TraesCS5A03G0076300	1.24273e-29	0.33086	0.587	0.271	2.16605	8.92713e-25	11 - Endodermis/Phloem	[gene=LOC119298913] [db_xref=GeneID:119298913] [protein=heavy metal-associated isoprenylated plant protein 35-like] [protein_id=XP_037432115.1] [location=join(30911814..30911901,30912000..30912925)] [gbkey=CDS]
TraesCS2A03G0860700	1.30095e-29	0.357343	0.83	0.538	1.54275	9.34537e-25	11 - Endodermis/Phloem	[gene=LOC119355596] [db_xref=GeneID:119355596] [protein=cytochrome b561 and DOMON domain-containing protein At3g07570-like] [protein_id=XP_037478316.1] [location=join(595511156..595511347,595511458..595511857,595511993..595512291,595513430..595513666)] [gbkey=CDS]
TraesCS3B03G0052400	1.37486e-29	0.344625	0.617	0.295	2.09153	9.87627e-25	11 - Endodermis/Phloem	[gene=LOC119274401] [db_xref=GeneID:119274401] [protein=glutamate decarboxylase-like] [protein_id=XP_037410991.1] [location=join(13840779..13840864,13840953..13841157,13842185..13842385,13842485..13842699,13842869..13843122,13843219..13843271,13843375..13843824)] [gbkey=CDS]
TraesCS6D03G0322600	1.45112e-29	0.291083	0.46	0.176	2.61364	1.04241e-24	11 - Endodermis/Phloem	[gene=LOC119324214] [db_xref=GeneID:119324214] [protein=bZIP transcription factor RISBZ4-like isoform X2] [protein_id=XP_037453874.1] [location=complement(join(220611132..220611572,220611662..220611737,220611831..220611984,220612228..220612333,220613038..220613196))] [gbkey=CDS]
TraesCS4A03G0027800	1.79022e-29	0.329239	0.647	0.301	2.1495	1.286e-24	11 - Endodermis/Phloem	[gene=LOC119284596] [db_xref=GeneID:119284596] [protein=homeobox-leucine zipper protein HOX21-like] [protein_id=XP_037419626.1] [location=join(11870424..11870561,11870699..11870780,11870910..11871325,11872213..11872596)] [gbkey=CDS]
TraesCS5A03G1286100	2.63929e-29	0.342056	0.851	0.651	1.30722	1.89593e-24	11 - Endodermis/Phloem	[gene=LOC119304365] [db_xref=GeneID:119304365] [protein=basic transcription factor 3-like] [protein_id=XP_037437446.1] [location=complement(join(709272543..709272763,709272937..709272975,709273386..709273442,709273533..709273681,709274044..709274111))] [gbkey=CDS]
TraesCS2D03G0641200	3.4685e-29	0.405701	0.532	0.235	2.26383	2.4916e-24	11 - Endodermis/Phloem	[gene=LOC119367795] [db_xref=GeneID:119367795] [protein=uncharacterized protein LOC119367795] [protein_id=XP_037489098.1] [location=427640512..427640847] [gbkey=CDS]
TraesCS4A03G0488900	4.5156e-29	0.343039	0.809	0.522	1.54981	3.24378e-24	11 - Endodermis/Phloem	[gene=LOC119286124] [db_xref=GeneID:119286124] [protein=mitochondrial uncoupling protein 1-like] [protein_id=XP_037421368.1] [location=complement(join(451425547..451425582,451425672..451425758,451426359..451426433,451426987..451427091,451427190..451427288,451427385..451427518,451427610..451427688,451427813..451428028,451428295..451428378))] [gbkey=CDS]
TraesCS1D03G0761800	4.67802e-29	0.336315	0.506	0.211	2.3981	3.36046e-24	11 - Endodermis/Phloem	[gene=LOC119285832] [db_xref=GeneID:119285832] [protein=GDSL esterase/lipase At5g45910-like] [protein_id=XP_037421062.1] [location=join(526119366..526119612,526119706..526120061,526120181..526120454,526121425..526121642)] [gbkey=CDS]
TraesCS7D03G0960600LC	7.03591e-29	0.279577	0.417	0.153	2.72549	5.05424e-24	11 - Endodermis/Phloem	#N/A
TraesCS3A03G0770000LC	8.96367e-29	0.418997	0.438	0.174	2.51724	6.43905e-24	11 - Endodermis/Phloem	#N/A
TraesCS2D03G0802200	1.77338e-28	0.255566	0.379	0.128	2.96094	1.27391e-23	11 - Endodermis/Phloem	[gene=LOC119367989] [db_xref=GeneID:119367989] [protein=uncharacterized protein LOC119367989] [protein_id=XP_037489253.1] [location=complement(join(547166162..547166876,547167007..547167062))] [gbkey=CDS]
TraesCS1A03G0969800	2.67641e-28	0.361421	0.796	0.526	1.51331	1.9226e-23	11 - Endodermis/Phloem	[gene=LOC119355830] [db_xref=GeneID:119355830] [protein=polyubiquitin 11-like] [protein_id=XP_037478615.1] [location=complement(join(576935658..576936287,576939129..576939593))] [gbkey=CDS]
TraesCS6B03G0651300	3.65169e-28	0.385531	0.668	0.353	1.89235	2.62319e-23	11 - Endodermis/Phloem	[gene=LOC119322688] [db_xref=GeneID:119322688] [protein=60S ribosomal protein L6-like] [protein_id=XP_037452071.1] [location=complement(join(381627322..381627477,381627565..381627746,381628465..381628571,381628672..381628886))] [gbkey=CDS]
TraesCS6D03G0667100	4.46995e-28	0.284444	0.477	0.187	2.5508	3.21099e-23	11 - Endodermis/Phloem	[gene=LOC119317812] [db_xref=GeneID:119317812] [protein=uncharacterized protein LOC119317812] [protein_id=XP_037448205.1] [location=complement(545945855..545946778)] [gbkey=CDS]
TraesCS1D03G0870600	6.44129e-28	0.327234	0.706	0.384	1.83854	4.6271e-23	11 - Endodermis/Phloem	[gene=LOC119289557] [db_xref=GeneID:119289557] [protein=DNA-binding protein DDB_G0278111-like] [protein_id=XP_037424758.1] [location=complement(join(558361508..558361540,558361788..558361859,558361954..558362045,558362370..558362434,558362548..558362597,558362700..558362774,558363772..558364026))] [gbkey=CDS]
TraesCS6A03G0335000LC	6.53003e-28	0.318325	0.915	0.705	1.29787	4.69085e-23	11 - Endodermis/Phloem	#N/A
TraesCS3A03G0769900LC	6.66287e-28	0.31875	0.43	0.163	2.63804	4.78627e-23	11 - Endodermis/Phloem	#N/A
TraesCS3B03G1510000	7.39894e-28	0.324452	0.468	0.193	2.42487	5.31503e-23	11 - Endodermis/Phloem	[gene=LOC119279016] [db_xref=GeneID:119279016] [protein=soluble inorganic pyrophosphatase 4-like] [protein_id=XP_037416332.1] [location=join(859124722..859125298,859125401..859125482,859125592..859125634)] [gbkey=CDS]
TraesCS1A03G0257800	9.74022e-28	0.31137	0.54	0.232	2.32759	6.99688e-23	11 - Endodermis/Phloem	[gene=LOC119303575] [db_xref=GeneID:119303575] [protein=uncharacterized protein LOC119303575] [protein_id=XP_037436605.1] [location=184602395..184602760] [gbkey=CDS]
TraesCS1D03G0940600	1.11061e-27	0.4075	0.468	0.203	2.30542	7.97807e-23	11 - Endodermis/Phloem	[gene=LOC119291802] [db_xref=GeneID:119291802] [protein=xyloglucan endotransglycosylase/hydrolase protein 8-like] [protein_id=XP_037426509.1] [location=join(575782647..575782925,575783021..575783217,575783314..575783689)] [gbkey=CDS]
TraesCS3B03G0078600	1.16798e-27	0.281446	0.451	0.178	2.53371	8.39019e-23	11 - Endodermis/Phloem	[gene=LOC119274434] [db_xref=GeneID:119274434] [protein=heavy metal-associated isoprenylated plant protein 32-like] [protein_id=XP_037411037.1] [location=join(20957319..20957357,20957522..20957597,20958323..20959470)] [gbkey=CDS]
TraesCS5B03G0751000	1.392e-27	0.280372	0.549	0.234	2.34615	9.99946e-23	11 - Endodermis/Phloem	[gene=LOC119311049] [db_xref=GeneID:119311049] [protein=probable UDP-arabinose 4-epimerase 1 isoform X2] [protein_id=XP_037442567.1] [location=join(489025151..489025214,489025440..489025567,489025841..489025954,489026050..489026157,489026284..489026375,489026475..489026616,489026731..489026831,489026927..489027056,489027188..489027332,489027412..489027653)] [gbkey=CDS]
TraesCS3B03G0884000LC	1.4551e-27	0.259545	0.34	0.109	3.11927	1.04527e-22	11 - Endodermis/Phloem	#N/A
TraesCS2D03G1074800	1.88707e-27	0.308967	0.523	0.229	2.28384	1.35558e-22	11 - Endodermis/Phloem	[gene=LOC119365821] [db_xref=GeneID:119365821] [protein=beta-1,2-xylosyltransferease XAX1-like] [protein_id=XP_037487372.1] [location=complement(join(717822919..717824132,717824406..717824675,717824766..717824964))] [gbkey=CDS]
TraesCS5B03G0639300LC	2.01529e-27	0.33286	0.94	0.763	1.23198	1.44768e-22	11 - Endodermis/Phloem	#N/A
TraesCS2A03G0405500LC	2.86747e-27	0.278172	0.477	0.194	2.45876	2.05985e-22	11 - Endodermis/Phloem	#N/A
TraesCS6A03G0788700	2.88293e-27	0.275904	0.928	0.833	1.11405	2.07095e-22	11 - Endodermis/Phloem	[gene=LOC119317806] [db_xref=GeneID:119317806] [protein=annexin D7-like] [protein_id=XP_037448200.1] [location=join(544552479..544552700,544552773..544552991,544553473..544553685,544554014..544554307)] [gbkey=CDS]
TraesCS3A03G1167600	2.90281e-27	0.279668	0.464	0.186	2.49462	2.08523e-22	11 - Endodermis/Phloem	[gene=LOC119270554] [db_xref=GeneID:119270554] [protein=formin-like protein 18] [protein_id=XP_037408456.1] [location=731342422..731342970] [gbkey=CDS]
TraesCS2B03G0955800	3.32177e-27	0.270193	0.413	0.15	2.75333	2.38619e-22	11 - Endodermis/Phloem	[gene=LOC119367989] [db_xref=GeneID:119367989] [protein=uncharacterized protein LOC119367989] [protein_id=XP_037489253.1] [location=complement(join(547166162..547166876,547167007..547167062))] [gbkey=CDS]
TraesCS4B03G0758100	4.20808e-27	0.342551	0.715	0.377	1.89655	3.02288e-22	11 - Endodermis/Phloem	[gene=LOC119291573] [db_xref=GeneID:119291573] [protein=homeobox-leucine zipper protein HOX21-like isoform X2] [protein_id=XP_037426251.1] [location=complement(join(582645132..582645509,582646439..582646842,582646971..582647184))] [gbkey=CDS]
TraesCS3A03G0206600	4.40515e-27	0.436612	0.494	0.224	2.20536	3.16444e-22	11 - Endodermis/Phloem	[gene=LOC119267097] [db_xref=GeneID:119267097] [protein=xyloglucan endotransglycosylase/hydrolase protein 8-like] [protein_id=XP_037404307.1] [location=complement(join(57916486..57917055,57917179..57917445))] [gbkey=CDS]
TraesCS6B03G0096600	5.46155e-27	0.251188	0.374	0.129	2.89922	3.9233e-22	11 - Endodermis/Phloem	[gene=LOC119326617] [db_xref=GeneID:119326617] [protein=germin-like protein 2-4] [protein_id=XP_037456145.1] [location=complement(27974567..27975253)] [gbkey=CDS]
TraesCS7D03G0460200	5.85349e-27	0.337534	0.889	0.699	1.27182	4.20486e-22	11 - Endodermis/Phloem	[gene=LOC119338487] [db_xref=GeneID:119338487] [protein=probable peroxygenase 5] [protein_id=XP_037466713.1] [location=complement(join(136411802..136411961,136412053..136412178,136412883..136412983,136414447..136414532,136414690..136414827,136414984..136415011))] [gbkey=CDS]
TraesCS2B03G0454200	6.87275e-27	0.301231	0.609	0.282	2.15957	4.93704e-22	11 - Endodermis/Phloem	[gene=LOC119362922] [db_xref=GeneID:119362922] [protein=uncharacterized protein LOC119362922] [protein_id=XP_037484100.1] [location=join(180947539..180947664,180947783..180947856,180948428..180948560,180949371..180949634,180949733..180950011)] [gbkey=CDS]
TraesCSU03G0216300LC	8.75436e-27	0.267959	0.264	0.075	3.52	6.2887e-22	11 - Endodermis/Phloem	#N/A
[truncated: 5,642 more rows]
