# Supplementary material for: A single-cell and spatial wheat root atlas with cross-species annotations delineates conserved tissue-specific marker genes and regulators
Source: Cell Rep. 2025 Feb 1;44(2):115240. doi: 10.1016/j.celrep.2025.115240 (PMC11860762; doi:10.1016/j.celrep.2025.115240)
Supplement: Table S5. scRNA-seq-derived marker genes that show cell type-specific expression in STOmics Stereo-seq sections, related to Figure 2 [file mmc6.xlsx]

## Sheet: Table Legend
Table S5. scRNA-seq derived marker genes that show cell type-specific expression in stereo-seq sections, related to Figure 2

## Sheet: Table S5
Cell type identity	Gene list used for plotting in Stereo-seq	Sections to show	Genes showing expected expression pattern among the Top 20 DEGs	Orthologous to known marker genes	Reference Literature
Epidermis	TraesCS2D03G0324400	experiment 2 section 3	TraesCS2D03G0324500
	TraesCS2D03G0324500		TraesCS2D03G0324400
			TraesCS2A03G0309200
			TraesCS2B03G0426900
			TraesCS2B03G0426800
			TraesCS2A03G0309100LC
			TraesCS7B03G1286700
			TraesCS2B03G0426600LC
			TraesCS5B03G1313300
			TraesCS2B03G1540400
			TraesCS6B03G0242600
			TraesCS3D03G1015700	TraesCS3D03G1015700 is orthologous to Os01g0937050: CLP in Rice epidermis/root hair	PMID: 33824350 (Zhang et al., 2021)
			TraesCS1D03G0362900
			TraesCS7B03G0829700LC
			TraesCS5D03G1173000
			TraesCS3A03G0103100
			TraesCS7A03G0992200LC
			TraesCS2B03G1534500
Cortex	TraesCS1D03G0787400	experiment 2 section 3	TraesCS7B03G0820900
	TraesCS3A03G0974500		TraesCS2B03G1383800LC
	TraesCS3D03G0911000		TraesCS1D03G0534600
	TraesCS1B03G0646400		TraesCS1A03G0676300
	TraesCS3B03G1121400		TraesCS4B03G0814900
	TraesCS3B03G1120300		TraesCS3B03G1121400
	TraesCS2B03G1501600		TraesCS1B03G0768600
			TraesCS1B03G0646400	TraesCS1B03G0646400 is orthologous to LOC_Os04g46810: Hybrid Proline-Rich Protein 12 in Rice cortex	PMID: 33352304 (Liu et al., 2021)
			TraesCS1A03G0554700
			TraesCS3D03G0911000
			TraesCS2D03G0925700
			TraesCS3A03G0974500
			TraesCS1D03G0787300
			TraesCS1D03G0787400
Xylem	TraesCS5D03G0377000	experiment 2 section 2	TraesCS5D03G0377000	TraesCS5D03G0377000 is orthologus to AT4G35350: XCP1 in Arabidopsis xylem; is the same gene as TraesCS5D02G152400 : XCP1 in Wheat protoxylem	PMID: 10889267 (Zhao et al., 2000); PMID: 37016448 (Zhang et al., 2023)
	TraesCS5A03G0388600		TraesCS5A03G0388600
			TraesCS5B03G0387000
			TraesCS1A03G0062800
Phloem	TraesCS2D03G0068900	experiment 2 section 3	TraesCS2B03G0108200
	TraesCS6A03G0202900		TraesCS2D03G0068900
	TraesCS6D03G0279900		TraesCS2A03G0073400	TraesCS6D03G0279900 is orthologous to AT4G31840: ENODL15 in Arabidopsis sieve element	PMID: 17293437 (Khan et al., 2007)
			TraesCS6A03G0202900
			TraesCS7D03G0500500
Root cap	TraesCS1B03G0058000	experiment 1	TraesCS7D03G0226600
	TraesCS3B03G1464500		TraesCS3D03G0697200	TraesCS3D03G0697200 is orthologous to AT5G60530: LEA protein-like protein in Arabidopsis LRC	PMID: 32943451 (Wendrich et al., 2020)
	TraesCS2B03G1153200		TraesCS2D03G0971100
	TraesCS2D03G0971700		TraesCS3D03G0382600
	TraesCS3A03G1224300		TraesCS2A03G1032300
	TraesCS2D03G0971800		TraesCS3B03G0864600
	TraesCS3A03G0756500		TraesCS1D03G0043400
	TraesCS3B03G1268400		TraesCS3D03G1163600
			TraesCS3B03G1268400
			TraesCS3D03G1163500
			TraesCS3A03G0756500
			TraesCS1A03G0053300
			TraesCS3B03G1464600
			TraesCS1B03G0058000
			TraesCS3B03G1464500
			TraesCS2B03G1153200
			TraesCS2D03G0971700
			TraesCS3A03G1224300
			TraesCS2D03G0971800
Provascular cells	TraesCS5D03G0346300	experiment 2 section 1	TraesCS5D03G0346300
	TraesCS5A03G0363500		TraesCS1B03G0050600
			TraesCS3B03G0036500
			TraesCS1B03G0053600
			TraesCS2A03G0412800
			TraesCS1B03G0051800
			TraesCS6A03G0661700LC
			TraesCS3D03G0013700	TraesCS3D03G0013700 is orthologous to AT1G75500: WAT1 in Arabidopsis developing vascular cells; TraesCS3D02G003600: WAT1 in Wheat provascular cells	PMID: 20497379 (Ranocha et al., 2010); PMID: 37016448 (Zhang et al., 2023)
Endodermis	TraesCS5A03G0526900	experiment 2 section 1	TraesCS3D03G0402600
	TraesCS5B03G0538700		TraesCS3D03G0720200
	TraesCS5D03G0492700		TraesCS5D03G0492700
			TraesCS2D03G0321300
			TraesCS5B03G0538700
Cell state	Gene list used for plotting in Stereo-seq	Sections to show	Genes showing expected expression pattern among the Top 20 DEGs	Orthologous to known marker genes	Reference Literature
G1/S	TraesCS2B03G1047100	experiment 2 section 3	TraesCS2B03G1047100
	TraesCS1B03G1035400		TraesCS1B03G1035400
	TraesCS1A03G0723300		TraesCS1A03G0723300
	TraesCS6A03G0197200		TraesCS6A03G0197200
	TraesCS4B03G0567900		TraesCS4B03G0567900
			TraesCS3A03G0316900
			TraesCS1D03G0080700
			TraesCS1D03G0687000
			TraesCS1D03G0852900
			TraesCS1A03G0090800	TraesCS1A03G0090800 is orthologous to Os03g0279200: Histone H2A in Rice meristem	PMID: 33824350 (Zhang et al., 2021)
			TraesCS1D03G0080500
			TraesCS2A03G0948500
			TraesCS1B03G0109700
			TraesCS1D03G0853100
			TraesCS7D03G0261200
			TraesCS1B03G0825800
			TraesCS3D03G0761600
			TraesCS6A03G0141200
			TraesCS3D03G0773600
			TraesCS1A03G0730400
G2/M	TraesCS2D03G0803000	experiment 2 section 3	TraesCS2D03G0803000	TraesCS2D03G0803000 is orthologous to Os04g0496300: H0306B06.4 protein in Rice Meristem	PMID: 33824350 (Zhang et al., 2021)
	TraesCS2A03G0863000		TraesCS3B03G0839200LC
	TraesCS2B03G0955500		TraesCS2A03G0863000
	TraesCS4D03G0742700		TraesCS2B03G0955500
	TraesCS3A03G0796600		TraesCS4D03G0742700
			TraesCS3A03G0796600
			TraesCS3B03G1202600
			TraesCS3A03G0935100
			TraesCS2D03G0129500
			TraesCS1B03G0616100
			TraesCS1A03G0526900
			TraesCS4B03G0833500
			TraesCS3B03G0918400
			TraesCS3D03G0735900
			TraesCS1D03G0508400
			TraesCS7B03G1269700
			TraesCS7D03G1262100
			TraesCS2A03G0132400
			TraesCS3D03G0969300
			TraesCS7A03G1335600
