# Supplementary material for: A single-cell and spatial wheat root atlas with cross-species annotations delineates conserved tissue-specific marker genes and regulators
Source: Cell Rep. 2025 Feb 1;44(2):115240. doi: 10.1016/j.celrep.2025.115240 (PMC11860762; doi:10.1016/j.celrep.2025.115240)
Supplement: Table S6. All significant hits among ath, osa, zma, and sntae, related to Figure 1 [file mmc7.xlsx]

## Sheet: Table Legend
Table S6. All significant hits among ath, osa, zma, and sn-tae, related to Figure 1

## Sheet: snTae
All significant hits between sn-tae and ath, osa, zma.
tae_sn cluster	ath cluster	number of matches	enrichment fold	p-value	q-value	significant	match IDs	matching genes 1	matching genes 2
3	Dividing	14	3.2	9e-06	0.0002772	TRUE	ORTHO905GF000327,ORTHO905GF001101,ORTHO905GF001471,ORTHO905GF001538,ORTHO905GF001605,ORTHO905GF001815,ORTHO905GF001850,ORTHO905GF002111,ORTHO905GF002176,ORTHO905GF003542,ORTHO905GF004886,ORTHO905GF004924,ORTHO905GF012182,ORTHO905GF014283	AT1G15930,AT1G27400,AT1G41880,AT1G48920,AT1G67430,AT2G27530,AT2G27840,AT2G31610,AT2G32060,AT3G23830,AT3G53870,AT3G55750,AT3G56070,AT3G57150,AT4G13850,AT4G16720,AT4G17390,AT4G25340,AT4G25630,AT5G22440,AT5G22650,AT5G52470,AT5G57090	TraesCS1A03G0926300,TraesCS1A03G1085300,TraesCS1D03G1047300,TraesCS2A03G0357600,TraesCS2A03G0780100,TraesCS2B03G0430900,TraesCS2B03G0477700,TraesCS2B03G0867000,TraesCS2B03G1225800,TraesCS2D03G0504500,TraesCS2D03G0519400,TraesCS2D03G1038800,TraesCS3B03G1129700,TraesCS4A03G0781000,TraesCS4D03G0002500,TraesCS5A03G0458500,TraesCS5D03G0423500,TraesCS6B03G1229900,TraesCS6D03G0883900,TraesCS7A03G0444500…
3	Epidermis	17	2.63	9e-06	0.0002772	TRUE	ORTHO905GF001101,ORTHO905GF001104,ORTHO905GF001232,ORTHO905GF001471,ORTHO905GF001538,ORTHO905GF001605,ORTHO905GF001815,ORTHO905GF001850,ORTHO905GF002111,ORTHO905GF002176,ORTHO905GF003542,ORTHO905GF004886,ORTHO905GF004924,ORTHO905GF006492,ORTHO905GF008151,ORTHO905GF012182,ORTHO905GF014283	AT1G07070,AT1G08360,AT1G15930,AT1G20220,AT1G27400,AT1G41880,AT1G48920,AT1G52740,AT1G63780,AT1G67430,AT1G74270,AT1G76010,AT2G27530,AT2G27840,AT2G31610,AT2G32060,AT3G23830,AT3G44750,AT3G51800,AT3G53870,AT3G55750,AT3G56070,AT3G57150,AT4G13850,AT4G16720,AT4G17390,AT4G25340,AT4G25630,AT5G03740,AT5G22440,AT5G22650,AT5G35530,AT5G52470	TraesCS1A03G0926300,TraesCS1A03G1085300,TraesCS1B03G0678300,TraesCS1D03G0557500,TraesCS1D03G1047300,TraesCS2A03G0357600,TraesCS2A03G0780100,TraesCS2B03G0430900,TraesCS2B03G0477700,TraesCS2B03G0867000,TraesCS2B03G1225800,TraesCS2D03G0504500,TraesCS2D03G0519400,TraesCS2D03G1038800,TraesCS3B03G1129700,TraesCS4A03G0781000,TraesCS4D03G0002500,TraesCS5A03G0458500,TraesCS5A03G0807900,TraesCS5D03G0423500…
3	Initials	15	3.21	9e-06	0.0002772	TRUE	ORTHO905GF000014,ORTHO905GF000020,ORTHO905GF000042,ORTHO905GF001101,ORTHO905GF001104,ORTHO905GF001232,ORTHO905GF001538,ORTHO905GF001605,ORTHO905GF001815,ORTHO905GF001833,ORTHO905GF001850,ORTHO905GF002176,ORTHO905GF003542,ORTHO905GF004886,ORTHO905GF004924	AT1G08360,AT1G15930,AT1G27400,AT1G48920,AT1G52740,AT1G67430,AT1G76010,AT2G27530,AT2G32060,AT3G23830,AT3G51880,AT3G57150,AT4G16720,AT4G17390,AT4G40030,AT5G35530,AT5G52470,AT5G59690,AT5G59910	TraesCS1A03G0596300,TraesCS1A03G0737600,TraesCS1B03G0694400,TraesCS1B03G0694900,TraesCS1D03G0632200,TraesCS1D03G0856400,TraesCS2A03G0357600,TraesCS2B03G0430900,TraesCS2B03G0477700,TraesCS2B03G0857900,TraesCS2B03G1225800,TraesCS2D03G0504500,TraesCS2D03G0519400,TraesCS2D03G0716000,TraesCS2D03G1038800,TraesCS3B03G1129700,TraesCS3D03G0317600,TraesCS4A03G0678100,TraesCS4B03G0117000,TraesCS4B03G0568700…
3	QC	21	4.2	9e-06	0.0002772	TRUE	ORTHO905GF000014,ORTHO905GF000020,ORTHO905GF000042,ORTHO905GF001101,ORTHO905GF001232,ORTHO905GF001363,ORTHO905GF001471,ORTHO905GF001538,ORTHO905GF001605,ORTHO905GF001770,ORTHO905GF001815,ORTHO905GF001850,ORTHO905GF002111,ORTHO905GF002176,ORTHO905GF003542,ORTHO905GF004886,ORTHO905GF004924,ORTHO905GF005657,ORTHO905GF006492,ORTHO905GF012182,ORTHO905GF014283	AT1G08360,AT1G09200,AT1G20220,AT1G27400,AT1G41880,AT1G48920,AT1G51060,AT1G54690,AT1G67430,AT1G74270,AT2G27530,AT2G27840,AT2G31610,AT2G32060,AT2G37470,AT3G23830,AT3G27360,AT3G44750,AT3G46940,AT3G51800,AT3G53870,AT3G55750,AT3G56070,AT3G57150,AT4G13850,AT4G16720,AT4G17390,AT4G25340,AT4G25630,AT5G03740,AT5G10390,AT5G22440,AT5G22650,AT5G52470,AT5G59690,AT5G61030,AT5G65360	TraesCS1A03G0596300,TraesCS1A03G0737600,TraesCS1A03G0926300,TraesCS1A03G1085300,TraesCS1B03G0678300,TraesCS1B03G0694400,TraesCS1B03G0694900,TraesCS1D03G0557500,TraesCS1D03G0632200,TraesCS1D03G0856400,TraesCS1D03G1047300,TraesCS2A03G0357600,TraesCS2A03G0780100,TraesCS2B03G0430900,TraesCS2B03G0477700,TraesCS2B03G0580400,TraesCS2B03G0857900,TraesCS2B03G0867000,TraesCS2B03G1225800,TraesCS2D03G0467000…
6	Trichoblast	21	3.19	9e-06	0.0002772	TRUE	ORTHO905GF000043,ORTHO905GF000109,ORTHO905GF000136,ORTHO905GF000530,ORTHO905GF000588,ORTHO905GF000932,ORTHO905GF001023,ORTHO905GF001102,ORTHO905GF001183,ORTHO905GF001231,ORTHO905GF001247,ORTHO905GF001485,ORTHO905GF001486,ORTHO905GF001743,ORTHO905GF002036,ORTHO905GF003791,ORTHO905GF004612,ORTHO905GF006623,ORTHO905GF009155,ORTHO905GF011329,ORTHO905GF011554	AT1G30870,AT1G35670,AT1G48930,AT1G61795,AT1G73860,AT1G76690,AT2G19760,AT2G27360,AT3G04810,AT3G07880,AT3G07940,AT3G09925,AT3G48940,AT4G04900,AT4G09570,AT4G18640,AT4G26690,AT4G29350,AT4G31250,AT4G34580,AT4G37640,AT5G23750,AT5G43230,AT5G45840,AT5G55050,AT5G65090	TraesCS1A03G0313300,TraesCS1A03G0547600,TraesCS1D03G0527600,TraesCS2A03G0508300,TraesCS2A03G0827700,TraesCS2B03G0611400,TraesCS2B03G0908000,TraesCS2B03G0914600,TraesCS2B03G0990700,TraesCS2B03G1468700,TraesCS2D03G0496100,TraesCS2D03G0769800,TraesCS3A03G0685600,TraesCS3A03G0809300,TraesCS3B03G0302700,TraesCS3B03G0782700,TraesCS3B03G0931700,TraesCS3D03G0745600,TraesCS3D03G1092400,TraesCS4B03G0689300…
7	Dividing	28	15.35	9e-06	0.0002772	TRUE	ORTHO905GF000219,ORTHO905GF000543,ORTHO905GF001050,ORTHO905GF001158,ORTHO905GF001610,ORTHO905GF002519,ORTHO905GF003414,ORTHO905GF003475,ORTHO905GF003773,ORTHO905GF004414,ORTHO905GF004726,ORTHO905GF005182,ORTHO905GF005237,ORTHO905GF005812,ORTHO905GF005829,ORTHO905GF006401,ORTHO905GF006460,ORTHO905GF006593,ORTHO905GF006628,ORTHO905GF006975,ORTHO905GF007867,ORTHO905GF008674,ORTHO905GF009374,ORTHO905…	AT1G03780,AT1G18370,AT1G20610,AT1G44110,AT1G50490,AT1G76310,AT2G17620,AT2G25060,AT2G26760,AT2G33560,AT2G38620,AT2G42110,AT3G02640,AT3G03130,AT3G05330,AT3G11520,AT3G20060,AT3G23890,AT3G25980,AT3G51230,AT3G51280,AT3G51740,AT3G54180,AT4G02800,AT4G11080,AT4G15830,AT4G17000,AT4G23800,AT4G31840,AT4G33260,AT4G33270,AT4G35620,AT4G37490,AT5G05080,AT5G06150,AT5G16250,AT5G17160,AT5G20950,AT5G25090,AT5G27550…	TraesCS1A03G0459700,TraesCS1A03G0526900,TraesCS1A03G0645200,TraesCS1A03G0710000,TraesCS1A03G0853600,TraesCS1B03G0616100,TraesCS1B03G0987400,TraesCS1D03G0432000,TraesCS1D03G0508400,TraesCS1D03G0602100,TraesCS1D03G0823500,TraesCS2A03G0132400,TraesCS2A03G0521300,TraesCS2A03G0863000,TraesCS2A03G1044300,TraesCS2A03G1055100,TraesCS2B03G0179700,TraesCS2B03G0607000,TraesCS2B03G0933700,TraesCS2B03G0955500…
11	Xylem	19	4.29	9e-06	0.0002772	TRUE	ORTHO905GF000147,ORTHO905GF000178,ORTHO905GF000596,ORTHO905GF000815,ORTHO905GF000821,ORTHO905GF000832,ORTHO905GF000851,ORTHO905GF001486,ORTHO905GF001859,ORTHO905GF002183,ORTHO905GF002782,ORTHO905GF002972,ORTHO905GF003191,ORTHO905GF003334,ORTHO905GF004901,ORTHO905GF006895,ORTHO905GF007256,ORTHO905GF007825,ORTHO905GF008473	AT1G03010,AT1G08340,AT1G33470,AT1G49240,AT1G60940,AT1G74690,AT1G79620,AT2G28315,AT2G37090,AT2G38320,AT2G40320,AT2G46710,AT2G46760,AT2G47500,AT3G11490,AT3G12110,AT3G17390,AT3G18780,AT4G34230,AT4G36380,AT5G01360,AT5G09810,AT5G23750,AT5G26330,AT5G57770	TraesCS1A03G0483700,TraesCS2A03G0412800,TraesCS2A03G0922100,TraesCS2B03G0543100,TraesCS2D03G0430400,TraesCS2D03G0805700,TraesCS2D03G0861600,TraesCS3A03G0900700,TraesCS3A03G0917300,TraesCS3B03G0278600,TraesCS3B03G1033800,TraesCS3D03G0218600,TraesCS3D03G0582000,TraesCS4A03G0221600,TraesCS4A03G0241900,TraesCS4A03G0528300,TraesCS4B03G0486500,TraesCS4B03G0526300,TraesCS4D03G0465500,TraesCS5B03G1134100…
13	Xylem	16	4.03	9e-06	0.0002772	TRUE	ORTHO905GF000178,ORTHO905GF000729,ORTHO905GF000832,ORTHO905GF000851,ORTHO905GF002406,ORTHO905GF002577,ORTHO905GF002782,ORTHO905GF002926,ORTHO905GF003047,ORTHO905GF003247,ORTHO905GF003310,ORTHO905GF005877,ORTHO905GF006625,ORTHO905GF007256,ORTHO905GF007961,ORTHO905GF012847	AT1G20850,AT1G52150,AT1G63430,AT1G67510,AT1G68810,AT1G75680,AT2G27740,AT2G28315,AT2G36355,AT2G40320,AT2G46760,AT2G47500,AT3G09980,AT3G52900,AT3G52920,AT3G59690,AT4G32880,AT4G34230,AT4G35350,AT4G36160,AT5G01360,AT5G35670,AT5G54500	TraesCS1A03G0793500,TraesCS1B03G0911600,TraesCS1D03G0049400,TraesCS2A03G0922100,TraesCS2A03G1052500,TraesCS2A03G1317100,TraesCS2B03G0806600,TraesCS2B03G1177400,TraesCS2D03G0861600,TraesCS3D03G0867400,TraesCS4B03G0526300,TraesCS4B03G0597500,TraesCS4B03G0831200,TraesCS4D03G0465500,TraesCS4D03G0529800,TraesCS4D03G0740600,TraesCS5A03G0388600,TraesCS5A03G0586500,TraesCS5A03G0901200,TraesCS5B03G0387000…
14	Phloem	14	3.5	9e-06	0.0002772	TRUE	ORTHO905GF000048,ORTHO905GF000090,ORTHO905GF000119,ORTHO905GF000147,ORTHO905GF000199,ORTHO905GF000432,ORTHO905GF001284,ORTHO905GF001372,ORTHO905GF001486,ORTHO905GF001582,ORTHO905GF002171,ORTHO905GF004075,ORTHO905GF008330,ORTHO905GF008404	AT1G49240,AT1G78580,AT2G02130,AT2G02230,AT2G37040,AT3G12110,AT3G45700,AT3G48940,AT3G61850,AT4G14130,AT4G18340,AT4G25810,AT4G29100,AT5G08350,AT5G09810,AT5G21105,AT5G23360,AT5G23370,AT5G65020	TraesCS1A03G0322200,TraesCS1A03G0483700,TraesCS1A03G0837600,TraesCS1B03G0961400,TraesCS1D03G0298400,TraesCS1D03G0805800,TraesCS2A03G0966600,TraesCS4B03G0840800,TraesCS6A03G0643500,TraesCS6A03G0649500,TraesCS6A03G0965900,TraesCS6B03G0770100,TraesCS6B03G0776100,TraesCS6B03G1182400,TraesCS6D03G0526000,TraesCS6D03G0534300,TraesCS6D03G0538900,TraesCS6D03G0845500,TraesCS7A03G0121500,TraesCS7A03G1037700…
21	Phloem	14	5.61	9e-06	0.0002772	TRUE	ORTHO905GF000150,ORTHO905GF000183,ORTHO905GF000313,ORTHO905GF000432,ORTHO905GF000636,ORTHO905GF000710,ORTHO905GF001582,ORTHO905GF001751,ORTHO905GF003732,ORTHO905GF003759,ORTHO905GF004009,ORTHO905GF004469,ORTHO905GF006355,ORTHO905GF008330	AT1G44100,AT1G71692,AT1G78580,AT1G79430,AT2G16740,AT2G44790,AT3G12090,AT3G14940,AT3G21600,AT3G45700,AT4G23410,AT4G24670,AT4G29100,AT4G39700,AT5G53120,AT5G63850	TraesCS1A03G0166300,TraesCS1A03G0322200,TraesCS1B03G0961400,TraesCS1D03G0298400,TraesCS1D03G0805800,TraesCS2A03G0660500,TraesCS3A03G0205700,TraesCS3A03G0715100,TraesCS3B03G0248400,TraesCS3D03G0184300,TraesCS3D03G0562100,TraesCS4A03G0560500,TraesCS4A03G1099000,TraesCS4D03G0201600,TraesCS5A03G0621200,TraesCS5D03G0444100,TraesCS5D03G0588300,TraesCS6A03G0158000,TraesCS6A03G0376700,TraesCS6B03G0466300…
3	Columella	8	5.7	1e-05	0.000342222	TRUE	ORTHO905GF000014,ORTHO905GF000020,ORTHO905GF000042,ORTHO905GF000327,ORTHO905GF001104,ORTHO905GF001363,ORTHO905GF001770,ORTHO905GF005657	TraesCS1A03G0596300,TraesCS1A03G0737600,TraesCS1B03G0694400,TraesCS1B03G0694900,TraesCS1D03G0632200,TraesCS1D03G0856400,TraesCS2B03G0580400,TraesCS2B03G0857900,TraesCS2D03G0467000,TraesCS2D03G0716000,TraesCS3D03G0317600,TraesCS4A03G0678100,TraesCS4B03G0040900,TraesCS4B03G0117000,TraesCS4B03G0568700,TraesCS4B03G0617600,TraesCS5A03G0247700,TraesCS5A03G0835700,TraesCS5B03G0263400,TraesCS5B03G0772400…	AT1G08880,AT1G09200,AT1G51060,AT2G01420,AT2G38810,AT3G45980,AT3G46940,AT3G53730,AT5G59690,AT5G59910,AT5G65360
3	Dividing	14	8.66	9e-06	0.000342222	TRUE	ORTHO905GF000327,ORTHO905GF001101,ORTHO905GF001471,ORTHO905GF001538,ORTHO905GF001605,ORTHO905GF001815,ORTHO905GF001850,ORTHO905GF002111,ORTHO905GF002176,ORTHO905GF003542,ORTHO905GF004886,ORTHO905GF004924,ORTHO905GF012182,ORTHO905GF014283	TraesCS1A03G0926300,TraesCS1A03G1085300,TraesCS1D03G1047300,TraesCS2A03G0357600,TraesCS2A03G0780100,TraesCS2B03G0430900,TraesCS2B03G0477700,TraesCS2B03G0867000,TraesCS2B03G1225800,TraesCS2D03G0504500,TraesCS2D03G0519400,TraesCS2D03G1038800,TraesCS3B03G1129700,TraesCS4A03G0781000,TraesCS4D03G0002500,TraesCS5A03G0458500,TraesCS5D03G0423500,TraesCS6B03G1229900,TraesCS6D03G0883900,TraesCS7A03G0444500…	AT1G15930,AT1G27400,AT1G41880,AT1G48920,AT1G67430,AT2G27530,AT2G27840,AT2G31610,AT2G32060,AT3G23830,AT3G53870,AT3G55750,AT3G56070,AT3G57150,AT4G13850,AT4G16720,AT4G17390,AT4G25340,AT4G25630,AT5G22440,AT5G22650,AT5G52470,AT5G57090
3	Epidermis	17	16.61	9e-06	0.000342222	TRUE	ORTHO905GF001101,ORTHO905GF001104,ORTHO905GF001232,ORTHO905GF001471,ORTHO905GF001538,ORTHO905GF001605,ORTHO905GF001815,ORTHO905GF001850,ORTHO905GF002111,ORTHO905GF002176,ORTHO905GF003542,ORTHO905GF004886,ORTHO905GF004924,ORTHO905GF006492,ORTHO905GF008151,ORTHO905GF012182,ORTHO905GF014283	TraesCS1A03G0926300,TraesCS1A03G1085300,TraesCS1B03G0678300,TraesCS1D03G0557500,TraesCS1D03G1047300,TraesCS2A03G0357600,TraesCS2A03G0780100,TraesCS2B03G0430900,TraesCS2B03G0477700,TraesCS2B03G0867000,TraesCS2B03G1225800,TraesCS2D03G0504500,TraesCS2D03G0519400,TraesCS2D03G1038800,TraesCS3B03G1129700,TraesCS4A03G0781000,TraesCS4D03G0002500,TraesCS5A03G0458500,TraesCS5A03G0807900,TraesCS5D03G0423500…	AT1G07070,AT1G08360,AT1G15930,AT1G20220,AT1G27400,AT1G41880,AT1G48920,AT1G52740,AT1G63780,AT1G67430,AT1G74270,AT1G76010,AT2G27530,AT2G27840,AT2G31610,AT2G32060,AT3G23830,AT3G44750,AT3G51800,AT3G53870,AT3G55750,AT3G56070,AT3G57150,AT4G13850,AT4G16720,AT4G17390,AT4G25340,AT4G25630,AT5G03740,AT5G22440,AT5G22650,AT5G35530,AT5G52470
3	Initials	15	10.75	9e-06	0.000342222	TRUE	ORTHO905GF000014,ORTHO905GF000020,ORTHO905GF000042,ORTHO905GF001101,ORTHO905GF001104,ORTHO905GF001232,ORTHO905GF001538,ORTHO905GF001605,ORTHO905GF001815,ORTHO905GF001833,ORTHO905GF001850,ORTHO905GF002176,ORTHO905GF003542,ORTHO905GF004886,ORTHO905GF004924	TraesCS1A03G0596300,TraesCS1A03G0737600,TraesCS1B03G0694400,TraesCS1B03G0694900,TraesCS1D03G0632200,TraesCS1D03G0856400,TraesCS2A03G0357600,TraesCS2B03G0430900,TraesCS2B03G0477700,TraesCS2B03G0857900,TraesCS2B03G1225800,TraesCS2D03G0504500,TraesCS2D03G0519400,TraesCS2D03G0716000,TraesCS2D03G1038800,TraesCS3B03G1129700,TraesCS3D03G0317600,TraesCS4A03G0678100,TraesCS4B03G0117000,TraesCS4B03G0568700…	AT1G08360,AT1G15930,AT1G27400,AT1G48920,AT1G52740,AT1G67430,AT1G76010,AT2G27530,AT2G32060,AT3G23830,AT3G51880,AT3G57150,AT4G16720,AT4G17390,AT4G40030,AT5G35530,AT5G52470,AT5G59690,AT5G59910
3	QC	21	15.96	9e-06	0.000342222	TRUE	ORTHO905GF000014,ORTHO905GF000020,ORTHO905GF000042,ORTHO905GF001101,ORTHO905GF001232,ORTHO905GF001363,ORTHO905GF001471,ORTHO905GF001538,ORTHO905GF001605,ORTHO905GF001770,ORTHO905GF001815,ORTHO905GF001850,ORTHO905GF002111,ORTHO905GF002176,ORTHO905GF003542,ORTHO905GF004886,ORTHO905GF004924,ORTHO905GF005657,ORTHO905GF006492,ORTHO905GF012182,ORTHO905GF014283	TraesCS1A03G0596300,TraesCS1A03G0737600,TraesCS1A03G0926300,TraesCS1A03G1085300,TraesCS1B03G0678300,TraesCS1B03G0694400,TraesCS1B03G0694900,TraesCS1D03G0557500,TraesCS1D03G0632200,TraesCS1D03G0856400,TraesCS1D03G1047300,TraesCS2A03G0357600,TraesCS2A03G0780100,TraesCS2B03G0430900,TraesCS2B03G0477700,TraesCS2B03G0580400,TraesCS2B03G0857900,TraesCS2B03G0867000,TraesCS2B03G1225800,TraesCS2D03G0467000…	AT1G08360,AT1G09200,AT1G20220,AT1G27400,AT1G41880,AT1G48920,AT1G51060,AT1G54690,AT1G67430,AT1G74270,AT2G27530,AT2G27840,AT2G31610,AT2G32060,AT2G37470,AT3G23830,AT3G27360,AT3G44750,AT3G46940,AT3G51800,AT3G53870,AT3G55750,AT3G56070,AT3G57150,AT4G13850,AT4G16720,AT4G17390,AT4G25340,AT4G25630,AT5G03740,AT5G10390,AT5G22440,AT5G22650,AT5G52470,AT5G59690,AT5G61030,AT5G65360
6	Trichoblast	21	3.67	9e-06	0.000342222	TRUE	ORTHO905GF000043,ORTHO905GF000109,ORTHO905GF000136,ORTHO905GF000530,ORTHO905GF000588,ORTHO905GF000932,ORTHO905GF001023,ORTHO905GF001102,ORTHO905GF001183,ORTHO905GF001231,ORTHO905GF001247,ORTHO905GF001485,ORTHO905GF001486,ORTHO905GF001743,ORTHO905GF002036,ORTHO905GF003791,ORTHO905GF004612,ORTHO905GF006623,ORTHO905GF009155,ORTHO905GF011329,ORTHO905GF011554	TraesCS1A03G0313300,TraesCS1A03G0547600,TraesCS1D03G0527600,TraesCS2A03G0508300,TraesCS2A03G0827700,TraesCS2B03G0611400,TraesCS2B03G0908000,TraesCS2B03G0914600,TraesCS2B03G0990700,TraesCS2B03G1468700,TraesCS2D03G0496100,TraesCS2D03G0769800,TraesCS3A03G0685600,TraesCS3A03G0809300,TraesCS3B03G0302700,TraesCS3B03G0782700,TraesCS3B03G0931700,TraesCS3D03G0745600,TraesCS3D03G1092400,TraesCS4B03G0689300…	AT1G30870,AT1G35670,AT1G48930,AT1G61795,AT1G73860,AT1G76690,AT2G19760,AT2G27360,AT3G04810,AT3G07880,AT3G07940,AT3G09925,AT3G48940,AT4G04900,AT4G09570,AT4G18640,AT4G26690,AT4G29350,AT4G31250,AT4G34580,AT4G37640,AT5G23750,AT5G43230,AT5G45840,AT5G55050,AT5G65090
7	Dividing	28	12.53	9e-06	0.000342222	TRUE	ORTHO905GF000219,ORTHO905GF000543,ORTHO905GF001050,ORTHO905GF001158,ORTHO905GF001610,ORTHO905GF002519,ORTHO905GF003414,ORTHO905GF003475,ORTHO905GF003773,ORTHO905GF004414,ORTHO905GF004726,ORTHO905GF005182,ORTHO905GF005237,ORTHO905GF005812,ORTHO905GF005829,ORTHO905GF006401,ORTHO905GF006460,ORTHO905GF006593,ORTHO905GF006628,ORTHO905GF006975,ORTHO905GF007867,ORTHO905GF008674,ORTHO905GF009374,ORTHO905…	TraesCS1A03G0459700,TraesCS1A03G0526900,TraesCS1A03G0645200,TraesCS1A03G0710000,TraesCS1A03G0853600,TraesCS1B03G0616100,TraesCS1B03G0987400,TraesCS1D03G0432000,TraesCS1D03G0508400,TraesCS1D03G0602100,TraesCS1D03G0823500,TraesCS2A03G0132400,TraesCS2A03G0521300,TraesCS2A03G0863000,TraesCS2A03G1044300,TraesCS2A03G1055100,TraesCS2B03G0179700,TraesCS2B03G0607000,TraesCS2B03G0933700,TraesCS2B03G0955500…	AT1G03780,AT1G18370,AT1G20610,AT1G44110,AT1G50490,AT1G76310,AT2G17620,AT2G25060,AT2G26760,AT2G33560,AT2G38620,AT2G42110,AT3G02640,AT3G03130,AT3G05330,AT3G11520,AT3G20060,AT3G23890,AT3G25980,AT3G51230,AT3G51280,AT3G51740,AT3G54180,AT4G02800,AT4G11080,AT4G15830,AT4G17000,AT4G23800,AT4G31840,AT4G33260,AT4G33270,AT4G35620,AT4G37490,AT5G05080,AT5G06150,AT5G16250,AT5G17160,AT5G20950,AT5G25090,AT5G27550…
11	Xylem	19	4.07	9e-06	0.000342222	TRUE	ORTHO905GF000147,ORTHO905GF000178,ORTHO905GF000596,ORTHO905GF000815,ORTHO905GF000821,ORTHO905GF000832,ORTHO905GF000851,ORTHO905GF001486,ORTHO905GF001859,ORTHO905GF002183,ORTHO905GF002782,ORTHO905GF002972,ORTHO905GF003191,ORTHO905GF003334,ORTHO905GF004901,ORTHO905GF006895,ORTHO905GF007256,ORTHO905GF007825,ORTHO905GF008473	TraesCS1A03G0483700,TraesCS2A03G0412800,TraesCS2A03G0922100,TraesCS2B03G0543100,TraesCS2D03G0430400,TraesCS2D03G0805700,TraesCS2D03G0861600,TraesCS3A03G0900700,TraesCS3A03G0917300,TraesCS3B03G0278600,TraesCS3B03G1033800,TraesCS3D03G0218600,TraesCS3D03G0582000,TraesCS4A03G0221600,TraesCS4A03G0241900,TraesCS4A03G0528300,TraesCS4B03G0486500,TraesCS4B03G0526300,TraesCS4D03G0465500,TraesCS5B03G1134100…	AT1G03010,AT1G08340,AT1G33470,AT1G49240,AT1G60940,AT1G74690,AT1G79620,AT2G28315,AT2G37090,AT2G38320,AT2G40320,AT2G46710,AT2G46760,AT2G47500,AT3G11490,AT3G12110,AT3G17390,AT3G18780,AT4G34230,AT4G36380,AT5G01360,AT5G09810,AT5G23750,AT5G26330,AT5G57770
13	Xylem	16	3.48	9e-06	0.000342222	TRUE	ORTHO905GF000178,ORTHO905GF000729,ORTHO905GF000832,ORTHO905GF000851,ORTHO905GF002406,ORTHO905GF002577,ORTHO905GF002782,ORTHO905GF002926,ORTHO905GF003047,ORTHO905GF003247,ORTHO905GF003310,ORTHO905GF005877,ORTHO905GF006625,ORTHO905GF007256,ORTHO905GF007961,ORTHO905GF012847	TraesCS1A03G0793500,TraesCS1B03G0911600,TraesCS1D03G0049400,TraesCS2A03G0922100,TraesCS2A03G1052500,TraesCS2A03G1317100,TraesCS2B03G0806600,TraesCS2B03G1177400,TraesCS2D03G0861600,TraesCS3D03G0867400,TraesCS4B03G0526300,TraesCS4B03G0597500,TraesCS4B03G0831200,TraesCS4D03G0465500,TraesCS4D03G0529800,TraesCS4D03G0740600,TraesCS5A03G0388600,TraesCS5A03G0586500,TraesCS5A03G0901200,TraesCS5B03G0387000…	AT1G20850,AT1G52150,AT1G63430,AT1G67510,AT1G68810,AT1G75680,AT2G27740,AT2G28315,AT2G36355,AT2G40320,AT2G46760,AT2G47500,AT3G09980,AT3G52900,AT3G52920,AT3G59690,AT4G32880,AT4G34230,AT4G35350,AT4G36160,AT5G01360,AT5G35670,AT5G54500
17	Endodermis	7	5.76	2e-05	0.00056	TRUE	ORTHO905GF000222,ORTHO905GF000313,ORTHO905GF000465,ORTHO905GF001253,ORTHO905GF002343,ORTHO905GF002531,ORTHO905GF009036	AT1G01620,AT1G61590,AT2G27370,AT2G36100,AT2G36830,AT2G37170,AT2G37180,AT2G44790,AT2G45960,AT3G16240,AT3G61430,AT4G00430,AT4G35100	TraesCS2A03G0920600,TraesCS2A03G0920900,TraesCS2A03G0926700,TraesCS2B03G1009400,TraesCS2B03G1018700,TraesCS2D03G0866300,TraesCS3D03G1192600,TraesCS4B03G0445600,TraesCS4D03G0411300,TraesCS5A03G0479300,TraesCS6A03G0661900,TraesCS6B03G0815900,TraesCS6D03G0550200,TraesCS6D03G0568200,TraesCS7A03G0413900,TraesCS7B03G0218800,TraesCS7D03G0401600
14	Phloem	14	2.95	5e-05	0.00154	TRUE	ORTHO905GF000048,ORTHO905GF000090,ORTHO905GF000119,ORTHO905GF000147,ORTHO905GF000199,ORTHO905GF000432,ORTHO905GF001284,ORTHO905GF001372,ORTHO905GF001486,ORTHO905GF001582,ORTHO905GF002171,ORTHO905GF004075,ORTHO905GF008330,ORTHO905GF008404	TraesCS1A03G0322200,TraesCS1A03G0483700,TraesCS1A03G0837600,TraesCS1B03G0961400,TraesCS1D03G0298400,TraesCS1D03G0805800,TraesCS2A03G0966600,TraesCS4B03G0840800,TraesCS6A03G0643500,TraesCS6A03G0649500,TraesCS6A03G0965900,TraesCS6B03G0770100,TraesCS6B03G0776100,TraesCS6B03G1182400,TraesCS6D03G0526000,TraesCS6D03G0534300,TraesCS6D03G0538900,TraesCS6D03G0845500,TraesCS7A03G0121500,TraesCS7A03G1037700…	AT1G49240,AT1G78580,AT2G02130,AT2G02230,AT2G37040,AT3G12110,AT3G45700,AT3G48940,AT3G61850,AT4G14130,AT4G18340,AT4G25810,AT4G29100,AT5G08350,AT5G09810,AT5G21105,AT5G23360,AT5G23370,AT5G65020
11	Procambium	12	3.2	9e-05	0.00252	TRUE	ORTHO905GF000090,ORTHO905GF000147,ORTHO905GF000815,ORTHO905GF000821,ORTHO905GF000832,ORTHO905GF000906,ORTHO905GF001486,ORTHO905GF003276,ORTHO905GF004901,ORTHO905GF007256,ORTHO905GF007825,ORTHO905GF011281	TraesCS1A03G0483700,TraesCS2B03G1308200,TraesCS2D03G0805700,TraesCS3A03G0900700,TraesCS3A03G0917300,TraesCS3B03G1033800,TraesCS3D03G0991100,TraesCS4A03G0241900,TraesCS4B03G0526300,TraesCS4D03G0465500,TraesCS6A03G0429300,TraesCS6A03G0614100,TraesCS6B03G0520600,TraesCS6B03G0758700,TraesCS6B03G0776100,TraesCS6B03G0802500,TraesCS6D03G0526000,TraesCS6D03G0538900,TraesCS6D03G0617100	AT1G02500,AT1G33470,AT1G49240,AT1G60940,AT2G36880,AT2G37040,AT3G10340,AT3G12110,AT3G18780,AT3G19450,AT3G21420,AT4G13930,AT4G34230,AT5G09810,AT5G23100,AT5G23750,AT5G27000,AT5G57770
2	Epidermis	9	4.23	0.00011	0.00282333	TRUE	ORTHO905GF001471,ORTHO905GF001689,ORTHO905GF002111,ORTHO905GF002275,ORTHO905GF003542,ORTHO905GF004282,ORTHO905GF010578,ORTHO905GF012182,ORTHO905GF014283	TraesCS1A03G0926300,TraesCS1D03G1047300,TraesCS2A03G0780100,TraesCS2B03G0867000,TraesCS2D03G1140800,TraesCS4A03G0744700,TraesCS4D03G0002500,TraesCS4D03G0029500,TraesCS5B03G0260000,TraesCS5D03G0321000,TraesCS7B03G0513000	AT1G07070,AT1G41880,AT1G48920,AT1G74270,AT1G79150,AT2G21660,AT2G27840,AT3G16150,AT3G18600,AT3G44750,AT3G55750,AT3G56070,AT4G25340,AT5G03740,AT5G22650
21	Phloem	14	2.67	0.00018	0.00426462	TRUE	ORTHO905GF000150,ORTHO905GF000183,ORTHO905GF000313,ORTHO905GF000432,ORTHO905GF000636,ORTHO905GF000710,ORTHO905GF001582,ORTHO905GF001751,ORTHO905GF003732,ORTHO905GF003759,ORTHO905GF004009,ORTHO905GF004469,ORTHO905GF006355,ORTHO905GF008330	TraesCS1A03G0166300,TraesCS1A03G0322200,TraesCS1B03G0961400,TraesCS1D03G0298400,TraesCS1D03G0805800,TraesCS2A03G0660500,TraesCS3A03G0205700,TraesCS3A03G0715100,TraesCS3B03G0248400,TraesCS3D03G0184300,TraesCS3D03G0562100,TraesCS4A03G0560500,TraesCS4A03G1099000,TraesCS4D03G0201600,TraesCS5A03G0621200,TraesCS5D03G0444100,TraesCS5D03G0588300,TraesCS6A03G0158000,TraesCS6A03G0376700,TraesCS6B03G0466300…	AT1G44100,AT1G71692,AT1G78580,AT1G79430,AT2G16740,AT2G44790,AT3G12090,AT3G14940,AT3G21600,AT3G45700,AT4G23410,AT4G24670,AT4G29100,AT4G39700,AT5G53120,AT5G63850
11	Procambium	12	2.79	0.00017	0.00436333	TRUE	ORTHO905GF000090,ORTHO905GF000147,ORTHO905GF000815,ORTHO905GF000821,ORTHO905GF000832,ORTHO905GF000906,ORTHO905GF001486,ORTHO905GF003276,ORTHO905GF004901,ORTHO905GF007256,ORTHO905GF007825,ORTHO905GF011281	AT1G02500,AT1G33470,AT1G49240,AT1G60940,AT2G36880,AT2G37040,AT3G10340,AT3G12110,AT3G18780,AT3G19450,AT3G21420,AT4G13930,AT4G34230,AT5G09810,AT5G23100,AT5G23750,AT5G27000,AT5G57770	TraesCS1A03G0483700,TraesCS2B03G1308200,TraesCS2D03G0805700,TraesCS3A03G0900700,TraesCS3A03G0917300,TraesCS3B03G1033800,TraesCS3D03G0991100,TraesCS4A03G0241900,TraesCS4B03G0526300,TraesCS4D03G0465500,TraesCS6A03G0429300,TraesCS6A03G0614100,TraesCS6B03G0520600,TraesCS6B03G0758700,TraesCS6B03G0776100,TraesCS6B03G0802500,TraesCS6D03G0526000,TraesCS6D03G0538900,TraesCS6D03G0617100
1	Cortex	8	4.06	0.00031	0.00734462	TRUE	ORTHO905GF000082,ORTHO905GF000420,ORTHO905GF001926,ORTHO905GF002263,ORTHO905GF004772,ORTHO905GF006795,ORTHO905GF007801,ORTHO905GF008137	AT2G06850,AT2G06925,AT2G48020,AT3G19820,AT4G28040,AT5G13710,AT5G13930,AT5G25460	TraesCS2B03G1536600,TraesCS4A03G0471600,TraesCS4A03G0701000,TraesCS4B03G0094500,TraesCS4B03G0884300,TraesCS4D03G0068300,TraesCS4D03G0782300,TraesCS5B03G0578000,TraesCS6A03G0893300,TraesCS7A03G1099200,TraesCS7A03G1363000,TraesCS7B03G0947600,TraesCS7D03G1049200,TraesCSU03G0234700
20	Initials	9	3.54	0.00039	0.00858	TRUE	ORTHO905GF001027,ORTHO905GF001563,ORTHO905GF001673,ORTHO905GF002098,ORTHO905GF002180,ORTHO905GF002953,ORTHO905GF005013,ORTHO905GF007327,ORTHO905GF009264	TraesCS1A03G0286700,TraesCS1B03G0644100,TraesCS1D03G0258500,TraesCS1D03G0280000,TraesCS1D03G0532400,TraesCS2A03G0355700,TraesCS2B03G0773900,TraesCS2D03G0951000,TraesCS2D03G1265000,TraesCS4B03G0155100,TraesCS4D03G0130800,TraesCS5A03G0421300,TraesCS5D03G0389800	AT1G23290,AT1G28330,AT1G52720,AT2G33830,AT2G47110,AT3G09500,AT3G30775,AT3G47340,AT3G48930,AT3G55170,AT3G62250,AT4G27450,AT5G23740
20	Initials	9	3.25	0.00047	0.01034	TRUE	ORTHO905GF001027,ORTHO905GF001563,ORTHO905GF001673,ORTHO905GF002098,ORTHO905GF002180,ORTHO905GF002953,ORTHO905GF005013,ORTHO905GF007327,ORTHO905GF009264	AT1G23290,AT1G28330,AT1G52720,AT2G33830,AT2G47110,AT3G09500,AT3G30775,AT3G47340,AT3G48930,AT3G55170,AT3G62250,AT4G27450,AT5G23740	TraesCS1A03G0286700,TraesCS1B03G0644100,TraesCS1D03G0258500,TraesCS1D03G0280000,TraesCS1D03G0532400,TraesCS2A03G0355700,TraesCS2B03G0773900,TraesCS2D03G0951000,TraesCS2D03G1265000,TraesCS4B03G0155100,TraesCS4D03G0130800,TraesCS5A03G0421300,TraesCS5D03G0389800
18	Columella	9	3.48	0.00056	0.0114987	TRUE	ORTHO905GF000120,ORTHO905GF000354,ORTHO905GF000798,ORTHO905GF001220,ORTHO905GF001494,ORTHO905GF004465,ORTHO905GF005101,ORTHO905GF008930,ORTHO905GF009517	TraesCS2B03G0030700,TraesCS2B03G0970600,TraesCS2B03G1339500,TraesCS2B03G1499000,TraesCS2D03G0379800,TraesCS2D03G0819500,TraesCS2D03G1129800,TraesCS3A03G0172900,TraesCS4A03G0620900,TraesCS4B03G0182700,TraesCS6A03G0632200,TraesCS6A03G0771600,TraesCS6D03G0510700,TraesCS6D03G0549000	AT1G04180,AT1G04610,AT1G51190,AT1G65620,AT2G44770,AT2G45790,AT3G20840,AT4G28720,AT4G37940,AT5G10510,AT5G14020,AT5G15650,AT5G57420
20	Cortex	8	3.58	0.00063	0.012936	TRUE	ORTHO905GF001027,ORTHO905GF001563,ORTHO905GF002098,ORTHO905GF002180,ORTHO905GF002953,ORTHO905GF005013,ORTHO905GF007327,ORTHO905GF011321	AT1G23290,AT1G28330,AT1G54100,AT2G47110,AT3G09500,AT3G30775,AT3G47340,AT5G23740	TraesCS1B03G0644100,TraesCS1D03G0258500,TraesCS1D03G0532400,TraesCS2A03G0355700,TraesCS2B03G0773900,TraesCS2D03G0951000,TraesCS4B03G0155100,TraesCS4D03G0130800,TraesCS5A03G0421300,TraesCS5A03G0547600,TraesCS5B03G0557800,TraesCS5D03G0389800
18	Columella	9	2.91	0.00068	0.01309	TRUE	ORTHO905GF000120,ORTHO905GF000354,ORTHO905GF000798,ORTHO905GF001220,ORTHO905GF001494,ORTHO905GF004465,ORTHO905GF005101,ORTHO905GF008930,ORTHO905GF009517	AT1G04180,AT1G04610,AT1G51190,AT1G65620,AT2G44770,AT2G45790,AT3G20840,AT4G28720,AT4G37940,AT5G10510,AT5G14020,AT5G15650,AT5G57420	TraesCS2B03G0030700,TraesCS2B03G0970600,TraesCS2B03G1339500,TraesCS2B03G1499000,TraesCS2D03G0379800,TraesCS2D03G0819500,TraesCS2D03G1129800,TraesCS3A03G0172900,TraesCS4A03G0620900,TraesCS4B03G0182700,TraesCS6A03G0632200,TraesCS6A03G0771600,TraesCS6D03G0510700,TraesCS6D03G0549000
16	Phloem	8	3.42	0.00081	0.0146753	TRUE	ORTHO905GF000353,ORTHO905GF000522,ORTHO905GF000991,ORTHO905GF001372,ORTHO905GF003759,ORTHO905GF004469,ORTHO905GF007515,ORTHO905GF008330	AT1G78580,AT1G79430,AT2G02130,AT3G15680,AT4G20270,AT5G27690,AT5G50150,AT5G53120	TraesCS1A03G0837600,TraesCS1B03G0961400,TraesCS1D03G0805800,TraesCS3D03G0183300,TraesCS4A03G0598400,TraesCS4B03G0840800,TraesCS4D03G0172000,TraesCS4D03G0748700,TraesCS5D03G0355000,TraesCS6A03G0376700,TraesCS6A03G0436800,TraesCS6B03G0466300,TraesCS6B03G0557000,TraesCS6D03G0324200,TraesCS7A03G0856200,TraesCS7A03G1169600,TraesCS7B03G0654200,TraesCS7B03G1037100
2	QC	9	3.31	0.00087	0.0157624	TRUE	ORTHO905GF000042,ORTHO905GF001363,ORTHO905GF001471,ORTHO905GF001689,ORTHO905GF002111,ORTHO905GF003542,ORTHO905GF010578,ORTHO905GF012182,ORTHO905GF014283	TraesCS1A03G0596300,TraesCS1A03G0926300,TraesCS1D03G1047300,TraesCS2A03G0780100,TraesCS2B03G0867000,TraesCS4A03G0744700,TraesCS4D03G0002500,TraesCS4D03G0029500,TraesCS5B03G0260000,TraesCS5D03G0259500,TraesCS7B03G0513000	AT1G41880,AT1G48920,AT1G54690,AT1G74270,AT1G79150,AT2G27840,AT2G37470,AT3G44750,AT3G55750,AT3G56070,AT4G25340,AT4G39260,AT5G03740,AT5G22650
17	Endodermis	7	4.11	0.00085	0.0157624	TRUE	ORTHO905GF000222,ORTHO905GF000313,ORTHO905GF000465,ORTHO905GF001253,ORTHO905GF002343,ORTHO905GF002531,ORTHO905GF009036	TraesCS2A03G0920600,TraesCS2A03G0920900,TraesCS2A03G0926700,TraesCS2B03G1009400,TraesCS2B03G1018700,TraesCS2D03G0866300,TraesCS3D03G1192600,TraesCS4B03G0445600,TraesCS4D03G0411300,TraesCS5A03G0479300,TraesCS6A03G0661900,TraesCS6B03G0815900,TraesCS6D03G0550200,TraesCS6D03G0568200,TraesCS7A03G0413900,TraesCS7B03G0218800,TraesCS7D03G0401600	AT1G01620,AT1G61590,AT2G27370,AT2G36100,AT2G36830,AT2G37170,AT2G37180,AT2G44790,AT2G45960,AT3G16240,AT3G61430,AT4G00430,AT4G35100
0	LRC	11	2.7	0.0012	0.0205333	TRUE	ORTHO905GF000327,ORTHO905GF000354,ORTHO905GF000542,ORTHO905GF000571,ORTHO905GF000763,ORTHO905GF000803,ORTHO905GF000931,ORTHO905GF001687,ORTHO905GF002248,ORTHO905GF004919,ORTHO905GF009768	TraesCS1B03G1221300,TraesCS2B03G0317100,TraesCS2D03G0234900,TraesCS4A03G0580300,TraesCS4B03G0182700,TraesCS4B03G0647100,TraesCS4B03G0758900,TraesCS4B03G0805500,TraesCS4B03G0901800,TraesCS4D03G0575700,TraesCS5D03G0584600,TraesCS7A03G0422700,TraesCS7B03G0229800,TraesCS7B03G1072200,TraesCS7D03G0410800,TraesCS7D03G1133300	AT1G01470,AT1G11000,AT1G22190,AT1G36060,AT1G78080,AT2G16060,AT2G20370,AT2G46140,AT2G47650,AT3G09270,AT3G11600,AT3G62830,AT5G06270,AT5G15160,AT5G57090,AT5G66870
1	Cortex	8	3.36	0.00142	0.0230189	TRUE	ORTHO905GF000082,ORTHO905GF000420,ORTHO905GF001926,ORTHO905GF002263,ORTHO905GF004772,ORTHO905GF006795,ORTHO905GF007801,ORTHO905GF008137	TraesCS2B03G1536600,TraesCS4A03G0471600,TraesCS4A03G0701000,TraesCS4B03G0094500,TraesCS4B03G0884300,TraesCS4D03G0068300,TraesCS4D03G0782300,TraesCS5B03G0578000,TraesCS6A03G0893300,TraesCS7A03G1099200,TraesCS7A03G1363000,TraesCS7B03G0947600,TraesCS7D03G1049200,TraesCSU03G0234700	AT2G06850,AT2G06925,AT2G48020,AT3G19820,AT4G28040,AT5G13710,AT5G13930,AT5G25460
0	LRC	11	2.44	0.00162	0.02772	TRUE	ORTHO905GF000327,ORTHO905GF000354,ORTHO905GF000542,ORTHO905GF000571,ORTHO905GF000763,ORTHO905GF000803,ORTHO905GF000931,ORTHO905GF001687,ORTHO905GF002248,ORTHO905GF004919,ORTHO905GF009768	AT1G01470,AT1G11000,AT1G22190,AT1G36060,AT1G78080,AT2G16060,AT2G20370,AT2G46140,AT2G47650,AT3G09270,AT3G11600,AT3G62830,AT5G06270,AT5G15160,AT5G57090,AT5G66870	TraesCS1B03G1221300,TraesCS2B03G0317100,TraesCS2D03G0234900,TraesCS4A03G0580300,TraesCS4B03G0182700,TraesCS4B03G0647100,TraesCS4B03G0758900,TraesCS4B03G0805500,TraesCS4B03G0901800,TraesCS4D03G0575700,TraesCS5D03G0584600,TraesCS7A03G0422700,TraesCS7B03G0229800,TraesCS7B03G1072200,TraesCS7D03G0410800,TraesCS7D03G1133300
2	QC	9	2.88	0.00178	0.0288547	TRUE	ORTHO905GF000042,ORTHO905GF001363,ORTHO905GF001471,ORTHO905GF001689,ORTHO905GF002111,ORTHO905GF003542,ORTHO905GF010578,ORTHO905GF012182,ORTHO905GF014283	AT1G41880,AT1G48920,AT1G54690,AT1G74270,AT1G79150,AT2G27840,AT2G37470,AT3G44750,AT3G55750,AT3G56070,AT4G25340,AT4G39260,AT5G03740,AT5G22650	TraesCS1A03G0596300,TraesCS1A03G0926300,TraesCS1D03G1047300,TraesCS2A03G0780100,TraesCS2B03G0867000,TraesCS4A03G0744700,TraesCS4D03G0002500,TraesCS4D03G0029500,TraesCS5B03G0260000,TraesCS5D03G0259500,TraesCS7B03G0513000
20	Cortex	8	3.26	0.00197	0.030338	TRUE	ORTHO905GF001027,ORTHO905GF001563,ORTHO905GF002098,ORTHO905GF002180,ORTHO905GF002953,ORTHO905GF005013,ORTHO905GF007327,ORTHO905GF011321	TraesCS1B03G0644100,TraesCS1D03G0258500,TraesCS1D03G0532400,TraesCS2A03G0355700,TraesCS2B03G0773900,TraesCS2D03G0951000,TraesCS4B03G0155100,TraesCS4D03G0130800,TraesCS5A03G0421300,TraesCS5A03G0547600,TraesCS5B03G0557800,TraesCS5D03G0389800	AT1G23290,AT1G28330,AT1G54100,AT2G47110,AT3G09500,AT3G30775,AT3G47340,AT5G23740
tae_sn cluster	osa cluster	number of matches	enrichment fold	p-value	q-value	significant	match IDs	matching genes 1	matching genes 2
3	endodermis	15	7.44	9e-06	0.000396	TRUE	ORTHO905GF000072,ORTHO905GF001101,ORTHO905GF001104,ORTHO905GF001363,ORTHO905GF001471,ORTHO905GF001538,ORTHO905GF001605,ORTHO905GF001815,ORTHO905GF001850,ORTHO905GF002111,ORTHO905GF002176,ORTHO905GF003542,ORTHO905GF006492,ORTHO905GF012182,ORTHO905GF014283	TraesCS1A03G0090500,TraesCS1A03G0926300,TraesCS1A03G1085300,TraesCS1B03G0678300,TraesCS1B03G0976000,TraesCS1D03G0080500,TraesCS1D03G0080700,TraesCS1D03G0557500,TraesCS1D03G1047300,TraesCS2A03G0357600,TraesCS2A03G0780100,TraesCS2B03G0477700,TraesCS2B03G0867000,TraesCS2B03G1225800,TraesCS2D03G0504500,TraesCS2D03G0519400,TraesCS2D03G1038800,TraesCS3B03G1129700,TraesCS4A03G0781000,TraesCS4B03G0567900…	Os01g0860300,Os01g0916600,Os02g0321900,Os02g0785800,Os03g0279200,Os03g0577000,Os03g0598800,Os04g0446500,Os05g0274900,Os05g0350500,Os05g0555800,Os05g0597100,Os07g0150200,Os07g0608500,Os08g0192900,Os08g0530200,Os09g0258600,Os09g0571400,Os10g0418000,Os12g0502200,Os12g0530000
12	epidermis (near root hair)	15	2.2	0.00141	0.03102	TRUE	ORTHO905GF000022,ORTHO905GF000027,ORTHO905GF000031,ORTHO905GF000125,ORTHO905GF000214,ORTHO905GF000368,ORTHO905GF000517,ORTHO905GF000527,ORTHO905GF000629,ORTHO905GF000927,ORTHO905GF001479,ORTHO905GF001682,ORTHO905GF002353,ORTHO905GF004137,ORTHO905GF015760	TraesCS1A03G0848200,TraesCS1D03G0737200,TraesCS1D03G0847100,TraesCS2B03G0731200,TraesCS2B03G0799700,TraesCS2D03G0343400,TraesCS2D03G0666400,TraesCS2D03G0667000,TraesCS3A03G0550600,TraesCS3A03G0745700,TraesCS3B03G0850700,TraesCS3B03G0885400,TraesCS4A03G0126900,TraesCS4A03G0866100,TraesCS4B03G0655900,TraesCS4D03G0580300,TraesCS5A03G0054700,TraesCS5B03G0079200,TraesCS5B03G1381800,TraesCS5D03G0102800…	Os01g0248900,Os01g0371500,Os01g0591300,Os01g0717000,Os02g0190300,Os03g0223400,Os04g0399300,Os04g0401700,Os05g0276500,Os05g0277000,Os05g0524500,Os05g0525400,Os05g0525600,Os07g0106200,Os07g0559700,Os07g0630400,Os10g0529500,Os11g0587600,Os12g0616500,Os12g0625000
20	epidermis (near root hair)	17	2.79	4e-05	0.001408	TRUE	ORTHO905GF000027,ORTHO905GF000189,ORTHO905GF000211,ORTHO905GF000973,ORTHO905GF001003,ORTHO905GF001027,ORTHO905GF001472,ORTHO905GF002239,ORTHO905GF003780,ORTHO905GF004580,ORTHO905GF005013,ORTHO905GF005333,ORTHO905GF006215,ORTHO905GF006910,ORTHO905GF007738,ORTHO905GF009264,ORTHO905GF009993	TraesCS1B03G0644100,TraesCS1B03G0741000,TraesCS1D03G0532400,TraesCS1D03G0610200,TraesCS2A03G0948800,TraesCS2B03G0719500,TraesCS2D03G0889900,TraesCS2D03G1265000,TraesCS3D03G0746600,TraesCS3D03G0847500,TraesCS5A03G0410200,TraesCS5A03G0421300,TraesCS5B03G0445000,TraesCS5D03G0389800,TraesCS6A03G0699300,TraesCS6B03G0118400,TraesCS6B03G0831000,TraesCS6D03G0018400,TraesCS6D03G0083900,TraesCS6D03G0588500…	Os01g0905700,Os02g0157600,Os02g0514500,Os02g0684400,Os03g0291500,Os03g0764600,Os04g0583200,Os04g0679400,Os05g0188100,Os05g0405000,Os05g0517200,Os06g0172800,Os06g0662200,Os07g0604600,Os09g0243200,Os10g0529500,Os10g0550900,Os11g0113700,Os12g0113500,Os12g0428000
11	metaxylem	11	3.16	0.00022	0.00645333	TRUE	ORTHO905GF000090,ORTHO905GF000596,ORTHO905GF000832,ORTHO905GF000851,ORTHO905GF001582,ORTHO905GF001859,ORTHO905GF002782,ORTHO905GF002972,ORTHO905GF006895,ORTHO905GF007825,ORTHO905GF017392	TraesCS1A03G0256300,TraesCS1A03G0322200,TraesCS1D03G0257200,TraesCS1D03G0298400,TraesCS2A03G0412800,TraesCS2A03G0922100,TraesCS2B03G0543100,TraesCS2D03G0430400,TraesCS2D03G0805700,TraesCS2D03G0861600,TraesCS4A03G0241900,TraesCS4A03G0528300,TraesCS4B03G0486500,TraesCS4B03G0526300,TraesCS4D03G0465500,TraesCS5B03G1183000,TraesCS5D03G0385100,TraesCS6A03G0614100,TraesCS6B03G0758700,TraesCS6D03G0526000	Os01g0230200,Os01g0967200,Os02g0628200,Os03g0301800,Os03g0329700,Os03g0807500,Os03g0817500,Os04g0498000,Os04g0518100,Os05g0159300,Os05g0356700,Os12g0106300,Os12g0155200
13	metaxylem	15	4.39	9e-06	0.000396	TRUE	ORTHO905GF000341,ORTHO905GF000832,ORTHO905GF000851,ORTHO905GF001582,ORTHO905GF002288,ORTHO905GF002406,ORTHO905GF002577,ORTHO905GF002782,ORTHO905GF003247,ORTHO905GF003980,ORTHO905GF007961,ORTHO905GF011126,ORTHO905GF012401,ORTHO905GF015679,ORTHO905GF017392	TraesCS1A03G0256300,TraesCS1D03G0049400,TraesCS2A03G0922100,TraesCS2B03G0806600,TraesCS2D03G0861600,TraesCS3B03G0434200,TraesCS3D03G0770600,TraesCS3D03G0867400,TraesCS4B03G0526300,TraesCS4B03G0597500,TraesCS4B03G0669200,TraesCS4D03G0465500,TraesCS4D03G0529800,TraesCS4D03G0592500,TraesCS5A03G0388600,TraesCS5A03G0586500,TraesCS5B03G0387000,TraesCS5B03G0571000,TraesCS5B03G0602100,TraesCS5D03G0377000…	Os01g0230200,Os01g0273800,Os01g0834100,Os01g0896200,Os01g0971400,Os02g0528100,Os02g0628200,Os03g0214000,Os03g0301800,Os04g0408600,Os05g0108600,Os05g0159300,Os05g0356700,Os08g0154900,Os08g0432800,Os08g0505200,Os08g0531100
15	root cap	13	4.69	9e-06	0.000396	TRUE	ORTHO905GF000125,ORTHO905GF000249,ORTHO905GF000469,ORTHO905GF001015,ORTHO905GF001744,ORTHO905GF001792,ORTHO905GF002596,ORTHO905GF003466,ORTHO905GF004249,ORTHO905GF005373,ORTHO905GF006700,ORTHO905GF008675,ORTHO905GF014025	TraesCS1A03G0053300,TraesCS1A03G1081600,TraesCS1B03G1278900,TraesCS1D03G0043400,TraesCS2A03G0638900,TraesCS2A03G0680700,TraesCS2A03G0733700,TraesCS2A03G1032100,TraesCS2A03G1032300,TraesCS2B03G0731200,TraesCS2B03G0809300,TraesCS2B03G1153200,TraesCS2D03G0971100,TraesCS2D03G0971500,TraesCS2D03G0971700,TraesCS2D03G0971800,TraesCS3A03G1223600,TraesCS3A03G1224100,TraesCS3A03G1224300,TraesCS3B03G0075700…	Os01g0803200,Os01g0968300,Os02g0267200,Os02g0267700,Os02g0267900,Os02g0268050,Os02g0268600,Os02g0291600,Os02g0806500,Os03g0734100,Os03g0734200,Os04g0339400,Os04g0410400,Os05g0415800,Os05g0595100,Os06g0727800,Os07g0106200
20	root cap	9	2.81	0.00234	0.04576	TRUE	ORTHO905GF000027,ORTHO905GF001516,ORTHO905GF002530,ORTHO905GF004714,ORTHO905GF005013,ORTHO905GF006215,ORTHO905GF007541,ORTHO905GF007738,ORTHO905GF009993	TraesCS1B03G0644100,TraesCS1B03G0741000,TraesCS1B03G0880700,TraesCS1D03G0188800,TraesCS1D03G0532400,TraesCS1D03G0610200,TraesCS2A03G1141500,TraesCS2B03G1298000,TraesCS2D03G1092400,TraesCS6B03G0118400,TraesCS6D03G0083900,TraesCS7A03G0315500,TraesCS7A03G0874200,TraesCS7A03G1156600,TraesCS7D03G0298200,TraesCS7D03G1105100	Os01g0292200,Os03g0582000,Os04g0664900,Os05g0188100,Os05g0405000,Os06g0172800,Os06g0561000,Os10g0527400,Os10g0531400,Os10g0550900
6	root_hair	29	4.53	9e-06	0.000396	TRUE	ORTHO905GF000043,ORTHO905GF000109,ORTHO905GF000129,ORTHO905GF000299,ORTHO905GF000527,ORTHO905GF000925,ORTHO905GF000932,ORTHO905GF001023,ORTHO905GF001183,ORTHO905GF001231,ORTHO905GF001247,ORTHO905GF001485,ORTHO905GF001486,ORTHO905GF002036,ORTHO905GF003791,ORTHO905GF003912,ORTHO905GF004612,ORTHO905GF005214,ORTHO905GF009155,ORTHO905GF009953,ORTHO905GF011329,ORTHO905GF011554,ORTHO905GF013346,ORTHO905…	TraesCS1A03G0313300,TraesCS1A03G0547600,TraesCS1D03G0508600,TraesCS1D03G0527600,TraesCS2A03G0217300,TraesCS2A03G0462100,TraesCS2A03G0508300,TraesCS2A03G0827700,TraesCS2B03G0582100,TraesCS2B03G0611400,TraesCS2B03G0908000,TraesCS2B03G0914600,TraesCS2B03G0990700,TraesCS2B03G1468700,TraesCS2B03G1483700,TraesCS2D03G0468100,TraesCS2D03G0496100,TraesCS2D03G0769800,TraesCS2D03G1255800,TraesCS3A03G0046700…	Os01g0119000,Os01g0216400,Os01g0533900,Os01g0674800,Os01g0951100,Os02g0190300,Os02g0280200,Os02g0719000,Os03g0134800,Os03g0203700,Os03g0608000,Os03g0655400,Os03g0692000,Os04g0472300,Os04g0533300,Os04g0674800,Os04g0678300,Os05g0210100,Os05g0489000,Os06g0108600,Os06g0152100,Os07g0176600,Os07g0193000,Os07g0499500,Os07g0542900,Os07g0679700,Os10g0122600,Os10g0546100,Os10g0578200,Os12g0169800
9	stele	12	2.66	0.00065	0.0163429	TRUE	ORTHO905GF000154,ORTHO905GF000214,ORTHO905GF000291,ORTHO905GF000545,ORTHO905GF000576,ORTHO905GF000627,ORTHO905GF000740,ORTHO905GF001027,ORTHO905GF010465,ORTHO905GF015760,ORTHO905GF017105,ORTHO905GF017305	TraesCS1A03G0447700,TraesCS1D03G0105400,TraesCS2B03G1341500,TraesCS2D03G0343400,TraesCS2D03G1133500,TraesCS3A03G0429900,TraesCS3B03G0508500,TraesCS3B03G0850700,TraesCS3D03G0402800,TraesCS4A03G0227300,TraesCS5A03G1035600,TraesCS5B03G0050700,TraesCS5B03G0418800,TraesCS5B03G0957600,TraesCS5B03G1079400,TraesCS6A03G0966200,TraesCS6B03G0025000	Os01g0263300,Os01g0284500,Os01g0371500,Os03g0291500,Os03g0700400,Os03g0795300,Os04g0652700,Os07g0175600,Os07g0630400,Os08g0157500,Os10g0493600,Os11g0649600
19	cortex	7	4.02	0.00068	0.01496	TRUE	ORTHO905GF000154,ORTHO905GF000641,ORTHO905GF001063,ORTHO905GF001619,ORTHO905GF001841,ORTHO905GF004384,ORTHO905GF013948	Os01g0723400,Os01g0860800,Os03g0147400,Os03g0405500,Os03g0700700,Os03g0738600,Os03g0820500,Os07g0529800	TraesCS1A03G0302700,TraesCS1D03G0293000,TraesCS2B03G0589500,TraesCS2D03G1042000,TraesCS3D03G0811700,TraesCS4A03G1019900,TraesCS4B03G0082200,TraesCS4D03G0728100,TraesCS5B03G1193100
3	endodermis	15	4.5	9e-06	0.000528	TRUE	ORTHO905GF000072,ORTHO905GF001101,ORTHO905GF001104,ORTHO905GF001363,ORTHO905GF001471,ORTHO905GF001538,ORTHO905GF001605,ORTHO905GF001815,ORTHO905GF001850,ORTHO905GF002111,ORTHO905GF002176,ORTHO905GF003542,ORTHO905GF006492,ORTHO905GF012182,ORTHO905GF014283	Os01g0860300,Os01g0916600,Os02g0321900,Os02g0785800,Os03g0279200,Os03g0577000,Os03g0598800,Os04g0446500,Os05g0274900,Os05g0350500,Os05g0555800,Os05g0597100,Os07g0150200,Os07g0608500,Os08g0192900,Os08g0530200,Os09g0258600,Os09g0571400,Os10g0418000,Os12g0502200,Os12g0530000	TraesCS1A03G0090500,TraesCS1A03G0926300,TraesCS1A03G1085300,TraesCS1B03G0678300,TraesCS1B03G0976000,TraesCS1D03G0080500,TraesCS1D03G0080700,TraesCS1D03G0557500,TraesCS1D03G1047300,TraesCS2A03G0357600,TraesCS2A03G0780100,TraesCS2B03G0477700,TraesCS2B03G0867000,TraesCS2B03G1225800,TraesCS2D03G0504500,TraesCS2D03G0519400,TraesCS2D03G1038800,TraesCS3B03G1129700,TraesCS4A03G0781000,TraesCS4B03G0567900…
12	epidermis (near root hair)	15	2.25	0.00028	0.00821333	TRUE	ORTHO905GF000022,ORTHO905GF000027,ORTHO905GF000031,ORTHO905GF000125,ORTHO905GF000214,ORTHO905GF000368,ORTHO905GF000517,ORTHO905GF000527,ORTHO905GF000629,ORTHO905GF000927,ORTHO905GF001479,ORTHO905GF001682,ORTHO905GF002353,ORTHO905GF004137,ORTHO905GF015760	Os01g0248900,Os01g0371500,Os01g0591300,Os01g0717000,Os02g0190300,Os03g0223400,Os04g0399300,Os04g0401700,Os05g0276500,Os05g0277000,Os05g0524500,Os05g0525400,Os05g0525600,Os07g0106200,Os07g0559700,Os07g0630400,Os10g0529500,Os11g0587600,Os12g0616500,Os12g0625000	TraesCS1A03G0848200,TraesCS1D03G0737200,TraesCS1D03G0847100,TraesCS2B03G0731200,TraesCS2B03G0799700,TraesCS2D03G0343400,TraesCS2D03G0666400,TraesCS2D03G0667000,TraesCS3A03G0550600,TraesCS3A03G0745700,TraesCS3B03G0850700,TraesCS3B03G0885400,TraesCS4A03G0126900,TraesCS4A03G0866100,TraesCS4B03G0655900,TraesCS4D03G0580300,TraesCS5A03G0054700,TraesCS5B03G0079200,TraesCS5B03G1381800,TraesCS5D03G0102800…
20	epidermis (near root hair)	17	2.07	0.0005	0.0125714	TRUE	ORTHO905GF000027,ORTHO905GF000189,ORTHO905GF000211,ORTHO905GF000973,ORTHO905GF001003,ORTHO905GF001027,ORTHO905GF001472,ORTHO905GF002239,ORTHO905GF003780,ORTHO905GF004580,ORTHO905GF005013,ORTHO905GF005333,ORTHO905GF006215,ORTHO905GF006910,ORTHO905GF007738,ORTHO905GF009264,ORTHO905GF009993	Os01g0905700,Os02g0157600,Os02g0514500,Os02g0684400,Os03g0291500,Os03g0764600,Os04g0583200,Os04g0679400,Os05g0188100,Os05g0405000,Os05g0517200,Os06g0172800,Os06g0662200,Os07g0604600,Os09g0243200,Os10g0529500,Os10g0550900,Os11g0113700,Os12g0113500,Os12g0428000	TraesCS1B03G0644100,TraesCS1B03G0741000,TraesCS1D03G0532400,TraesCS1D03G0610200,TraesCS2A03G0948800,TraesCS2B03G0719500,TraesCS2D03G0889900,TraesCS2D03G1265000,TraesCS3D03G0746600,TraesCS3D03G0847500,TraesCS5A03G0410200,TraesCS5A03G0421300,TraesCS5B03G0445000,TraesCS5D03G0389800,TraesCS6A03G0699300,TraesCS6B03G0118400,TraesCS6B03G0831000,TraesCS6D03G0018400,TraesCS6D03G0083900,TraesCS6D03G0588500…
13	metaxylem	15	3.75	9e-06	0.000528	TRUE	ORTHO905GF000341,ORTHO905GF000832,ORTHO905GF000851,ORTHO905GF001582,ORTHO905GF002288,ORTHO905GF002406,ORTHO905GF002577,ORTHO905GF002782,ORTHO905GF003247,ORTHO905GF003980,ORTHO905GF007961,ORTHO905GF011126,ORTHO905GF012401,ORTHO905GF015679,ORTHO905GF017392	Os01g0230200,Os01g0273800,Os01g0834100,Os01g0896200,Os01g0971400,Os02g0528100,Os02g0628200,Os03g0214000,Os03g0301800,Os04g0408600,Os05g0108600,Os05g0159300,Os05g0356700,Os08g0154900,Os08g0432800,Os08g0505200,Os08g0531100	TraesCS1A03G0256300,TraesCS1D03G0049400,TraesCS2A03G0922100,TraesCS2B03G0806600,TraesCS2D03G0861600,TraesCS3B03G0434200,TraesCS3D03G0770600,TraesCS3D03G0867400,TraesCS4B03G0526300,TraesCS4B03G0597500,TraesCS4B03G0669200,TraesCS4D03G0465500,TraesCS4D03G0529800,TraesCS4D03G0592500,TraesCS5A03G0388600,TraesCS5A03G0586500,TraesCS5B03G0387000,TraesCS5B03G0571000,TraesCS5B03G0602100,TraesCS5D03G0377000…
15	root cap	13	2.77	0.00013	0.004576	TRUE	ORTHO905GF000125,ORTHO905GF000249,ORTHO905GF000469,ORTHO905GF001015,ORTHO905GF001744,ORTHO905GF001792,ORTHO905GF002596,ORTHO905GF003466,ORTHO905GF004249,ORTHO905GF005373,ORTHO905GF006700,ORTHO905GF008675,ORTHO905GF014025	Os01g0803200,Os01g0968300,Os02g0267200,Os02g0267700,Os02g0267900,Os02g0268050,Os02g0268600,Os02g0291600,Os02g0806500,Os03g0734100,Os03g0734200,Os04g0339400,Os04g0410400,Os05g0415800,Os05g0595100,Os06g0727800,Os07g0106200	TraesCS1A03G0053300,TraesCS1A03G1081600,TraesCS1B03G1278900,TraesCS1D03G0043400,TraesCS2A03G0638900,TraesCS2A03G0680700,TraesCS2A03G0733700,TraesCS2A03G1032100,TraesCS2A03G1032300,TraesCS2B03G0731200,TraesCS2B03G0809300,TraesCS2B03G1153200,TraesCS2D03G0971100,TraesCS2D03G0971500,TraesCS2D03G0971700,TraesCS2D03G0971800,TraesCS3A03G1223600,TraesCS3A03G1224100,TraesCS3A03G1224300,TraesCS3B03G0075700…
6	root_hair	29	2.29	9e-06	0.000528	TRUE	ORTHO905GF000043,ORTHO905GF000109,ORTHO905GF000129,ORTHO905GF000299,ORTHO905GF000527,ORTHO905GF000925,ORTHO905GF000932,ORTHO905GF001023,ORTHO905GF001183,ORTHO905GF001231,ORTHO905GF001247,ORTHO905GF001485,ORTHO905GF001486,ORTHO905GF002036,ORTHO905GF003791,ORTHO905GF003912,ORTHO905GF004612,ORTHO905GF005214,ORTHO905GF009155,ORTHO905GF009953,ORTHO905GF011329,ORTHO905GF011554,ORTHO905GF013346,ORTHO905…	Os01g0119000,Os01g0216400,Os01g0533900,Os01g0674800,Os01g0951100,Os02g0190300,Os02g0280200,Os02g0719000,Os03g0134800,Os03g0203700,Os03g0608000,Os03g0655400,Os03g0692000,Os04g0472300,Os04g0533300,Os04g0674800,Os04g0678300,Os05g0210100,Os05g0489000,Os06g0108600,Os06g0152100,Os07g0176600,Os07g0193000,Os07g0499500,Os07g0542900,Os07g0679700,Os10g0122600,Os10g0546100,Os10g0578200,Os12g0169800	TraesCS1A03G0313300,TraesCS1A03G0547600,TraesCS1D03G0508600,TraesCS1D03G0527600,TraesCS2A03G0217300,TraesCS2A03G0462100,TraesCS2A03G0508300,TraesCS2A03G0827700,TraesCS2B03G0582100,TraesCS2B03G0611400,TraesCS2B03G0908000,TraesCS2B03G0914600,TraesCS2B03G0990700,TraesCS2B03G1468700,TraesCS2B03G1483700,TraesCS2D03G0468100,TraesCS2D03G0496100,TraesCS2D03G0769800,TraesCS2D03G1255800,TraesCS3A03G0046700…
0	stele	7	3.42	0.00169	0.0330489	TRUE	ORTHO905GF000027,ORTHO905GF000154,ORTHO905GF000443,ORTHO905GF001525,ORTHO905GF003135,ORTHO905GF004919,ORTHO905GF016952	Os01g0823100,Os02g0734300,Os03g0233900,Os03g0700400,Os04g0688100,Os07g0642200,Os10g0529500,Os10g0530900	TraesCS2B03G0417600,TraesCS2B03G1537200,TraesCS3A03G0449000,TraesCS3D03G0416300,TraesCS4B03G0647100,TraesCS4D03G0545800,TraesCS4D03G0575700,TraesCS5D03G0868800,TraesCS6A03G0779500,TraesCS6B03G0925300
9	stele	12	3.03	6e-05	0.00264	TRUE	ORTHO905GF000154,ORTHO905GF000214,ORTHO905GF000291,ORTHO905GF000545,ORTHO905GF000576,ORTHO905GF000627,ORTHO905GF000740,ORTHO905GF001027,ORTHO905GF010465,ORTHO905GF015760,ORTHO905GF017105,ORTHO905GF017305	Os01g0263300,Os01g0284500,Os01g0371500,Os03g0291500,Os03g0700400,Os03g0795300,Os04g0652700,Os07g0175600,Os07g0630400,Os08g0157500,Os10g0493600,Os11g0649600	TraesCS1A03G0447700,TraesCS1D03G0105400,TraesCS2B03G1341500,TraesCS2D03G0343400,TraesCS2D03G1133500,TraesCS3A03G0429900,TraesCS3B03G0508500,TraesCS3B03G0850700,TraesCS3D03G0402800,TraesCS4A03G0227300,TraesCS5A03G1035600,TraesCS5B03G0050700,TraesCS5B03G0418800,TraesCS5B03G0957600,TraesCS5B03G1079400,TraesCS6A03G0966200,TraesCS6B03G0025000
tae_sn cluster	zma cluster	number of matches	enrichment fold	p-value	q-value	significant	match IDs	matching genes 1	matching genes 2
9	3. Stele	18	2.8	9e-06	0.000378	TRUE	ORTHO905GF000090,ORTHO905GF000136,ORTHO905GF000154,ORTHO905GF000214,ORTHO905GF000233,ORTHO905GF000291,ORTHO905GF000379,ORTHO905GF000469,ORTHO905GF000517,ORTHO905GF000545,ORTHO905GF000576,ORTHO905GF000589,ORTHO905GF000627,ORTHO905GF000639,ORTHO905GF000719,ORTHO905GF001552,ORTHO905GF002622,ORTHO905GF005054	TraesCS2D03G0772700,TraesCS3A03G0429900,TraesCS3A03G1214200,TraesCS3B03G0109500,TraesCS3B03G0508500,TraesCS3B03G0850700,TraesCS3B03G1404500,TraesCS3B03G1406200,TraesCS3B03G1406700,TraesCS3D03G0079400,TraesCS3D03G0081400,TraesCS3D03G0402800,TraesCS4A03G0214400,TraesCS4B03G0104700,TraesCS4D03G0580300,TraesCS4D03G0708900,TraesCS5A03G0547300,TraesCS5B03G0050700,TraesCS5B03G0957600,TraesCS5B03G1079400…	Zm00001d003015,Zm00001d009373,Zm00001d013080,Zm00001d013809,Zm00001d017186,Zm00001d017275,Zm00001d017276,Zm00001d017279,Zm00001d017470,Zm00001d017958,Zm00001d020400,Zm00001d027948,Zm00001d028693,Zm00001d031666,Zm00001d033624,Zm00001d033805,Zm00001d034427,Zm00001d037182,Zm00001d040519,Zm00001d043344,Zm00001d043800,Zm00001d044906,Zm00001d044908,Zm00001d047765,Zm00001d049541,Zm00001d051163,Zm00001d0…
21	6. Mature Endodermis	15	4.46	9e-06	0.000378	TRUE	ORTHO905GF000183,ORTHO905GF000185,ORTHO905GF000221,ORTHO905GF000313,ORTHO905GF000899,ORTHO905GF002190,ORTHO905GF003759,ORTHO905GF004326,ORTHO905GF004469,ORTHO905GF004834,ORTHO905GF005306,ORTHO905GF008330,ORTHO905GF012290,ORTHO905GF015411,ORTHO905GF015743	TraesCS1A03G1037900,TraesCS1B03G0961400,TraesCS1D03G0805800,TraesCS1D03G1000900,TraesCS1D03G1016500,TraesCS2A03G1202600,TraesCS2D03G1158000,TraesCS3A03G0206900,TraesCS3A03G1258100,TraesCS3B03G1503600,TraesCS3D03G0422800,TraesCS3D03G0562100,TraesCS3D03G1184000,TraesCS4A03G0027400,TraesCS4B03G0758500,TraesCS5A03G0621200,TraesCS5A03G1151700,TraesCS5D03G0569300,TraesCS5D03G0588300,TraesCS6A03G0158000…	Zm00001d001913,Zm00001d005895,Zm00001d010755,Zm00001d020794,Zm00001d021938,Zm00001d024386,Zm00001d027854,Zm00001d029389,Zm00001d031655,Zm00001d035662,Zm00001d040466,Zm00001d043998,Zm00001d044584,Zm00001d046112,Zm00001d046947,Zm00001d047211,Zm00001d048311,Zm00001d048799,Zm00001d052191,Zm00001d053404,Zm00001d053897
0	7. Epidermis/LRC	18	4.68	9e-06	0.000378	TRUE	ORTHO905GF000027,ORTHO905GF000358,ORTHO905GF000379,ORTHO905GF000395,ORTHO905GF000443,ORTHO905GF000571,ORTHO905GF000803,ORTHO905GF001687,ORTHO905GF002219,ORTHO905GF002248,ORTHO905GF003135,ORTHO905GF004853,ORTHO905GF005359,ORTHO905GF006685,ORTHO905GF009768,ORTHO905GF014033,ORTHO905GF016729,ORTHO905GF016935	TraesCS1B03G1221300,TraesCS2A03G0858200,TraesCS2A03G0860100,TraesCS2B03G0951100,TraesCS2B03G1153900,TraesCS2B03G1537200,TraesCS2D03G0799100,TraesCS2D03G0800100,TraesCS3A03G0006800,TraesCS3A03G0007300,TraesCS3A03G0449000,TraesCS3B03G0004000,TraesCS3B03G1405100,TraesCS3D03G0000500,TraesCS3D03G0416300,TraesCS4A03G0065400,TraesCS4A03G0580300,TraesCS4B03G0482100,TraesCS4B03G0721400,TraesCS4B03G0758900…	Zm00001d002897,Zm00001d003185,Zm00001d003187,Zm00001d009700,Zm00001d020780,Zm00001d024178,Zm00001d025754,Zm00001d026251,Zm00001d027717,Zm00001d027855,Zm00001d029703,Zm00001d030391,Zm00001d032405,Zm00001d032794,Zm00001d033063,Zm00001d037041,Zm00001d037703,Zm00001d040379,Zm00001d049336,Zm00001d053065,Zm00001d053696
3	7. Epidermis/LRC	16	6.86	9e-06	0.000378	TRUE	ORTHO905GF000014,ORTHO905GF000020,ORTHO905GF000042,ORTHO905GF000072,ORTHO905GF001101,ORTHO905GF001104,ORTHO905GF001363,ORTHO905GF001538,ORTHO905GF001770,ORTHO905GF001815,ORTHO905GF001833,ORTHO905GF002111,ORTHO905GF002176,ORTHO905GF002914,ORTHO905GF003631,ORTHO905GF006492	TraesCS1A03G0090500,TraesCS1A03G0596300,TraesCS1A03G0737600,TraesCS1A03G0926300,TraesCS1B03G0678300,TraesCS1B03G0694400,TraesCS1B03G0694900,TraesCS1B03G0976000,TraesCS1D03G0080500,TraesCS1D03G0080700,TraesCS1D03G0557500,TraesCS1D03G0632200,TraesCS1D03G0856400,TraesCS2A03G0957600,TraesCS2B03G0580400,TraesCS2B03G0857900,TraesCS2B03G1059100,TraesCS2B03G1059500,TraesCS2D03G0467000,TraesCS2D03G0504500…	Zm00001d002543,Zm00001d002601,Zm00001d003725,Zm00001d005200,Zm00001d005642,Zm00001d005791,Zm00001d006213,Zm00001d006388,Zm00001d008669,Zm00001d010220,Zm00001d011236,Zm00001d012837,Zm00001d013300,Zm00001d018981,Zm00001d019045,Zm00001d020584,Zm00001d020585,Zm00001d021300,Zm00001d021433,Zm00001d021477,Zm00001d021511,Zm00001d021706,Zm00001d023901,Zm00001d025381,Zm00001d025406,Zm00001d025913,Zm00001d0…
3	12. Endodermis Initials	17	8.34	9e-06	0.000378	TRUE	ORTHO905GF000014,ORTHO905GF000020,ORTHO905GF000042,ORTHO905GF000072,ORTHO905GF000327,ORTHO905GF001101,ORTHO905GF001104,ORTHO905GF001363,ORTHO905GF001538,ORTHO905GF001605,ORTHO905GF001770,ORTHO905GF001815,ORTHO905GF001850,ORTHO905GF002111,ORTHO905GF002176,ORTHO905GF002914,ORTHO905GF003631	TraesCS1A03G0090500,TraesCS1A03G0596300,TraesCS1A03G0737600,TraesCS1A03G0926300,TraesCS1B03G0694400,TraesCS1B03G0694900,TraesCS1B03G0976000,TraesCS1D03G0080500,TraesCS1D03G0080700,TraesCS1D03G0632200,TraesCS1D03G0856400,TraesCS2A03G0357600,TraesCS2A03G0957600,TraesCS2B03G0477700,TraesCS2B03G0580400,TraesCS2B03G0857900,TraesCS2B03G1059100,TraesCS2B03G1059500,TraesCS2D03G0467000,TraesCS2D03G0504500…	Zm00001d002543,Zm00001d002601,Zm00001d003725,Zm00001d003730,Zm00001d005200,Zm00001d005642,Zm00001d005791,Zm00001d006388,Zm00001d006547,Zm00001d008669,Zm00001d010009,Zm00001d010220,Zm00001d010575,Zm00001d011236,Zm00001d012052,Zm00001d012837,Zm00001d013300,Zm00001d018024,Zm00001d018903,Zm00001d019045,Zm00001d020584,Zm00001d020585,Zm00001d021300,Zm00001d021508,Zm00001d021511,Zm00001d021706,Zm00001d0…
3	14. Early Cortex II	9	8.66	9e-06	0.000378	TRUE	ORTHO905GF000014,ORTHO905GF000020,ORTHO905GF000042,ORTHO905GF000072,ORTHO905GF001104,ORTHO905GF001363,ORTHO905GF001770,ORTHO905GF001833,ORTHO905GF003631	TraesCS1A03G0090500,TraesCS1A03G0596300,TraesCS1A03G0737600,TraesCS1B03G0694400,TraesCS1B03G0694900,TraesCS1B03G0976000,TraesCS1D03G0080500,TraesCS1D03G0080700,TraesCS1D03G0632200,TraesCS1D03G0856400,TraesCS2A03G0957600,TraesCS2B03G0580400,TraesCS2B03G0857900,TraesCS2B03G1059100,TraesCS2B03G1059500,TraesCS2D03G0467000,TraesCS2D03G0716000,TraesCS2D03G0899800,TraesCS3D03G0317600,TraesCS4A03G0678100…	Zm00001d002543,Zm00001d002601,Zm00001d003493,Zm00001d003725,Zm00001d003730,Zm00001d005791,Zm00001d006213,Zm00001d006547,Zm00001d006548,Zm00001d008669,Zm00001d010575,Zm00001d011236,Zm00001d012837,Zm00001d013392,Zm00001d016723,Zm00001d018981,Zm00001d019045,Zm00001d020584,Zm00001d020585,Zm00001d021300,Zm00001d021433,Zm00001d021477,Zm00001d021706,Zm00001d021707,Zm00001d023901,Zm00001d025381,Zm00001d0…
13	15. Xylem	10	9.71	9e-06	0.000378	TRUE	ORTHO905GF000178,ORTHO905GF000851,ORTHO905GF002406,ORTHO905GF003247,ORTHO905GF007961,ORTHO905GF011126,ORTHO905GF011316,ORTHO905GF012401,ORTHO905GF015499,ORTHO905GF018983	TraesCS1A03G0427500,TraesCS1B03G0516300,TraesCS1D03G0049400,TraesCS1D03G0402900,TraesCS2A03G0178800,TraesCS3D03G0867400,TraesCS4A03G0214800,TraesCS4B03G0597500,TraesCS4D03G0529800,TraesCS5A03G0388600,TraesCS5A03G0586500,TraesCS5B03G0387000,TraesCS5B03G0571000,TraesCS5B03G0602100,TraesCS5D03G0377000,TraesCS5D03G0550200,TraesCS5D03G1067600,TraesCS6D03G0158400,TraesCS7A03G0601500,TraesCS7D03G0589700	Zm00001d008255,Zm00001d012167,Zm00001d014006,Zm00001d015977,Zm00001d031619,Zm00001d032407,Zm00001d034621,Zm00001d035689,Zm00001d047764,Zm00001d050394
14	16. Early Endodermis	12	5.78	9e-06	0.000378	TRUE	ORTHO905GF000199,ORTHO905GF000291,ORTHO905GF001286,ORTHO905GF001372,ORTHO905GF001486,ORTHO905GF004032,ORTHO905GF006606,ORTHO905GF008330,ORTHO905GF008404,ORTHO905GF013715,ORTHO905GF015578,ORTHO905GF017276	TraesCS1A03G0623200,TraesCS1A03G0623300,TraesCS1A03G0837600,TraesCS1B03G0625200,TraesCS1B03G0961400,TraesCS1D03G0516200,TraesCS1D03G0584800,TraesCS1D03G0805800,TraesCS2A03G0741600,TraesCS2A03G0775400,TraesCS2B03G0368000,TraesCS2B03G0818100,TraesCS2B03G0856800,TraesCS2D03G0715400,TraesCS3A03G0781700,TraesCS3D03G0721400,TraesCS4B03G0741800,TraesCS4B03G0840800,TraesCS6A03G0643500,TraesCS6A03G0649500…	Zm00001d002958,Zm00001d003569,Zm00001d009373,Zm00001d010755,Zm00001d017386,Zm00001d025371,Zm00001d027500,Zm00001d029747,Zm00001d038065,Zm00001d038066,Zm00001d043234,Zm00001d046134,Zm00001d051223
3	18. QC	15	11.44	9e-06	0.000378	TRUE	ORTHO905GF001101,ORTHO905GF001104,ORTHO905GF001232,ORTHO905GF001471,ORTHO905GF001538,ORTHO905GF001605,ORTHO905GF001815,ORTHO905GF001850,ORTHO905GF002111,ORTHO905GF002176,ORTHO905GF002914,ORTHO905GF003542,ORTHO905GF004924,ORTHO905GF006492,ORTHO905GF012182	TraesCS1A03G0926300,TraesCS1A03G1085300,TraesCS1B03G0678300,TraesCS1D03G0557500,TraesCS1D03G1047300,TraesCS2A03G0357600,TraesCS2A03G0780100,TraesCS2B03G0430900,TraesCS2B03G0477700,TraesCS2B03G0867000,TraesCS2B03G1225800,TraesCS2D03G0504500,TraesCS2D03G0519400,TraesCS2D03G1038800,TraesCS3B03G1129700,TraesCS5A03G0458500,TraesCS5A03G0807900,TraesCS5D03G0423500,TraesCS7A03G0677900,TraesCS7B03G0513000…	Zm00001d005200,Zm00001d005642,Zm00001d006250,Zm00001d006388,Zm00001d008327,Zm00001d010009,Zm00001d010220,Zm00001d010500,Zm00001d011139,Zm00001d012052,Zm00001d012092,Zm00001d013300,Zm00001d018903,Zm00001d019219,Zm00001d021508,Zm00001d021511,Zm00001d022111,Zm00001d023734,Zm00001d025522,Zm00001d031611,Zm00001d032748,Zm00001d035087,Zm00001d037992,Zm00001d039106,Zm00001d042772,Zm00001d049399,Zm00001d0…
3	20. Initials	16	5.4	9e-06	0.000378	TRUE	ORTHO905GF000014,ORTHO905GF000327,ORTHO905GF001101,ORTHO905GF001104,ORTHO905GF001232,ORTHO905GF001471,ORTHO905GF001538,ORTHO905GF001605,ORTHO905GF001815,ORTHO905GF001833,ORTHO905GF001850,ORTHO905GF002111,ORTHO905GF002176,ORTHO905GF002914,ORTHO905GF003542,ORTHO905GF006492	TraesCS1A03G0926300,TraesCS1A03G1085300,TraesCS1B03G0678300,TraesCS1B03G0694400,TraesCS1D03G0557500,TraesCS1D03G0856400,TraesCS1D03G1047300,TraesCS2A03G0357600,TraesCS2B03G0477700,TraesCS2B03G1225800,TraesCS2D03G0504500,TraesCS2D03G0519400,TraesCS2D03G1038800,TraesCS3B03G1129700,TraesCS5A03G0458500,TraesCS5A03G0807900,TraesCS5A03G0846400,TraesCS5B03G0888500,TraesCS5D03G0423500,TraesCS7A03G0444500…	Zm00001d005200,Zm00001d005642,Zm00001d006250,Zm00001d006388,Zm00001d010009,Zm00001d010220,Zm00001d010500,Zm00001d011139,Zm00001d012052,Zm00001d013300,Zm00001d016908,Zm00001d018903,Zm00001d019219,Zm00001d021433,Zm00001d021508,Zm00001d021511,Zm00001d023734,Zm00001d031611,Zm00001d035087,Zm00001d037992,Zm00001d039106,Zm00001d042772,Zm00001d045053,Zm00001d046893,Zm00001d049399,Zm00001d049500,Zm00001d0…
7	20. Initials	35	8.56	9e-06	0.000378	TRUE	ORTHO905GF000014,ORTHO905GF000219,ORTHO905GF001050,ORTHO905GF001158,ORTHO905GF001610,ORTHO905GF002519,ORTHO905GF003414,ORTHO905GF003773,ORTHO905GF003844,ORTHO905GF004414,ORTHO905GF004679,ORTHO905GF004726,ORTHO905GF005182,ORTHO905GF005829,ORTHO905GF006401,ORTHO905GF006460,ORTHO905GF006593,ORTHO905GF006628,ORTHO905GF006975,ORTHO905GF007867,ORTHO905GF008477,ORTHO905GF008674,ORTHO905GF009374,ORTHO905…	TraesCS1A03G0459700,TraesCS1A03G0526900,TraesCS1A03G0645200,TraesCS1A03G0761600,TraesCS1A03G0824700,TraesCS1B03G0616100,TraesCS1B03G0870200,TraesCS1D03G0361000,TraesCS1D03G0432000,TraesCS1D03G0508400,TraesCS1D03G0602100,TraesCS1D03G0729200,TraesCS2A03G0132400,TraesCS2A03G0406700,TraesCS2A03G0521300,TraesCS2A03G0863000,TraesCS2A03G1055100,TraesCS2B03G0179700,TraesCS2B03G0509200,TraesCS2B03G0607000…	Zm00001d002662,Zm00001d003172,Zm00001d003368,Zm00001d004133,Zm00001d005696,Zm00001d006237,Zm00001d006358,Zm00001d006456,Zm00001d009926,Zm00001d010656,Zm00001d011928,Zm00001d012560,Zm00001d013268,Zm00001d014419,Zm00001d015802,Zm00001d015863,Zm00001d016082,Zm00001d016908,Zm00001d017146,Zm00001d017718,Zm00001d017720,Zm00001d021395,Zm00001d021583,Zm00001d022627,Zm00001d025721,Zm00001d025762,Zm00001d0…
16	6. Mature Endodermis	9	6.27	9e-06	0.0004158	TRUE	ORTHO905GF000221,ORTHO905GF001372,ORTHO905GF003759,ORTHO905GF004469,ORTHO905GF006394,ORTHO905GF008330,ORTHO905GF014803,ORTHO905GF015743,ORTHO905GF018918	Zm00001d009138,Zm00001d010755,Zm00001d021971,Zm00001d027500,Zm00001d027539,Zm00001d031655,Zm00001d044584,Zm00001d046112,Zm00001d046947,Zm00001d053404	TraesCS1A03G0837600,TraesCS1B03G0961400,TraesCS1D03G0805800,TraesCS2B03G0517600,TraesCS3A03G0517400,TraesCS3B03G0584000,TraesCS3D03G0463200,TraesCS4B03G0840800,TraesCS4B03G0857000,TraesCS4D03G0748700,TraesCS5A03G1151700,TraesCS6A03G0375100,TraesCS6A03G0376700,TraesCS6B03G0007000,TraesCS6B03G0463800,TraesCS6B03G0466300,TraesCS6D03G0322400,TraesCS6D03G0324200,TraesCS7A03G0609800,TraesCS7A03G0856200…
21	6. Mature Endodermis	15	7.67	9e-06	0.0004158	TRUE	ORTHO905GF000183,ORTHO905GF000185,ORTHO905GF000221,ORTHO905GF000313,ORTHO905GF000899,ORTHO905GF002190,ORTHO905GF003759,ORTHO905GF004326,ORTHO905GF004469,ORTHO905GF004834,ORTHO905GF005306,ORTHO905GF008330,ORTHO905GF012290,ORTHO905GF015411,ORTHO905GF015743	Zm00001d001913,Zm00001d005895,Zm00001d010755,Zm00001d020794,Zm00001d021938,Zm00001d024386,Zm00001d027854,Zm00001d029389,Zm00001d031655,Zm00001d035662,Zm00001d040466,Zm00001d043998,Zm00001d044584,Zm00001d046112,Zm00001d046947,Zm00001d047211,Zm00001d048311,Zm00001d048799,Zm00001d052191,Zm00001d053404,Zm00001d053897	TraesCS1A03G1037900,TraesCS1B03G0961400,TraesCS1D03G0805800,TraesCS1D03G1000900,TraesCS1D03G1016500,TraesCS2A03G1202600,TraesCS2D03G1158000,TraesCS3A03G0206900,TraesCS3A03G1258100,TraesCS3B03G1503600,TraesCS3D03G0422800,TraesCS3D03G0562100,TraesCS3D03G1184000,TraesCS4A03G0027400,TraesCS4B03G0758500,TraesCS5A03G0621200,TraesCS5A03G1151700,TraesCS5D03G0569300,TraesCS5D03G0588300,TraesCS6A03G0158000…
0	7. Epidermis/LRC	18	2.9	9e-06	0.0004158	TRUE	ORTHO905GF000027,ORTHO905GF000358,ORTHO905GF000379,ORTHO905GF000395,ORTHO905GF000443,ORTHO905GF000571,ORTHO905GF000803,ORTHO905GF001687,ORTHO905GF002219,ORTHO905GF002248,ORTHO905GF003135,ORTHO905GF004853,ORTHO905GF005359,ORTHO905GF006685,ORTHO905GF009768,ORTHO905GF014033,ORTHO905GF016729,ORTHO905GF016935	Zm00001d002897,Zm00001d003185,Zm00001d003187,Zm00001d009700,Zm00001d020780,Zm00001d024178,Zm00001d025754,Zm00001d026251,Zm00001d027717,Zm00001d027855,Zm00001d029703,Zm00001d030391,Zm00001d032405,Zm00001d032794,Zm00001d033063,Zm00001d037041,Zm00001d037703,Zm00001d040379,Zm00001d049336,Zm00001d053065,Zm00001d053696	TraesCS1B03G1221300,TraesCS2A03G0858200,TraesCS2A03G0860100,TraesCS2B03G0951100,TraesCS2B03G1153900,TraesCS2B03G1537200,TraesCS2D03G0799100,TraesCS2D03G0800100,TraesCS3A03G0006800,TraesCS3A03G0007300,TraesCS3A03G0449000,TraesCS3B03G0004000,TraesCS3B03G1405100,TraesCS3D03G0000500,TraesCS3D03G0416300,TraesCS4A03G0065400,TraesCS4A03G0580300,TraesCS4B03G0482100,TraesCS4B03G0721400,TraesCS4B03G0758900…
3	12. Endodermis Initials	17	2.88	9e-06	0.0004158	TRUE	ORTHO905GF000014,ORTHO905GF000020,ORTHO905GF000042,ORTHO905GF000072,ORTHO905GF000327,ORTHO905GF001101,ORTHO905GF001104,ORTHO905GF001363,ORTHO905GF001538,ORTHO905GF001605,ORTHO905GF001770,ORTHO905GF001815,ORTHO905GF001850,ORTHO905GF002111,ORTHO905GF002176,ORTHO905GF002914,ORTHO905GF003631	Zm00001d002543,Zm00001d002601,Zm00001d003725,Zm00001d003730,Zm00001d005200,Zm00001d005642,Zm00001d005791,Zm00001d006388,Zm00001d006547,Zm00001d008669,Zm00001d010009,Zm00001d010220,Zm00001d010575,Zm00001d011236,Zm00001d012052,Zm00001d012837,Zm00001d013300,Zm00001d018024,Zm00001d018903,Zm00001d019045,Zm00001d020584,Zm00001d020585,Zm00001d021300,Zm00001d021508,Zm00001d021511,Zm00001d021706,Zm00001d0…	TraesCS1A03G0090500,TraesCS1A03G0596300,TraesCS1A03G0737600,TraesCS1A03G0926300,TraesCS1B03G0694400,TraesCS1B03G0694900,TraesCS1B03G0976000,TraesCS1D03G0080500,TraesCS1D03G0080700,TraesCS1D03G0632200,TraesCS1D03G0856400,TraesCS2A03G0357600,TraesCS2A03G0957600,TraesCS2B03G0477700,TraesCS2B03G0580400,TraesCS2B03G0857900,TraesCS2B03G1059100,TraesCS2B03G1059500,TraesCS2D03G0467000,TraesCS2D03G0504500…
19	13. Mature Outer Cortex II	16	3.06	9e-06	0.0004158	TRUE	ORTHO905GF000031,ORTHO905GF000139,ORTHO905GF000150,ORTHO905GF000154,ORTHO905GF000379,ORTHO905GF000515,ORTHO905GF000641,ORTHO905GF000766,ORTHO905GF001103,ORTHO905GF001343,ORTHO905GF001619,ORTHO905GF002183,ORTHO905GF002622,ORTHO905GF004220,ORTHO905GF005620,ORTHO905GF013948	Zm00001d007687,Zm00001d010358,Zm00001d012228,Zm00001d013809,Zm00001d015852,Zm00001d020401,Zm00001d020402,Zm00001d021647,Zm00001d021668,Zm00001d025922,Zm00001d026477,Zm00001d028230,Zm00001d028725,Zm00001d033623,Zm00001d034643,Zm00001d034940,Zm00001d037733,Zm00001d042540,Zm00001d042541,Zm00001d046263,Zm00001d048723,Zm00001d049597	TraesCS1A03G0302700,TraesCS1D03G0293000,TraesCS2A03G0903000,TraesCS2B03G0589500,TraesCS2B03G1339900,TraesCS2D03G1131500,TraesCS3A03G0566300,TraesCS3A03G1174300,TraesCS3B03G1038000,TraesCS3B03G1200900,TraesCS3B03G1406200,TraesCS3B03G1406700,TraesCS3D03G0524600,TraesCS3D03G0841500,TraesCS3D03G1117400,TraesCS4B03G0082200,TraesCS4B03G0663100,TraesCS4D03G0486100,TraesCS4D03G0585200,TraesCS5A03G0547300…
3	14. Early Cortex II	9	7.23	9e-06	0.0004158	TRUE	ORTHO905GF000014,ORTHO905GF000020,ORTHO905GF000042,ORTHO905GF000072,ORTHO905GF001104,ORTHO905GF001363,ORTHO905GF001770,ORTHO905GF001833,ORTHO905GF003631	Zm00001d002543,Zm00001d002601,Zm00001d003493,Zm00001d003725,Zm00001d003730,Zm00001d005791,Zm00001d006213,Zm00001d006547,Zm00001d006548,Zm00001d008669,Zm00001d010575,Zm00001d011236,Zm00001d012837,Zm00001d013392,Zm00001d016723,Zm00001d018981,Zm00001d019045,Zm00001d020584,Zm00001d020585,Zm00001d021300,Zm00001d021433,Zm00001d021477,Zm00001d021706,Zm00001d021707,Zm00001d023901,Zm00001d025381,Zm00001d0…	TraesCS1A03G0090500,TraesCS1A03G0596300,TraesCS1A03G0737600,TraesCS1B03G0694400,TraesCS1B03G0694900,TraesCS1B03G0976000,TraesCS1D03G0080500,TraesCS1D03G0080700,TraesCS1D03G0632200,TraesCS1D03G0856400,TraesCS2A03G0957600,TraesCS2B03G0580400,TraesCS2B03G0857900,TraesCS2B03G1059100,TraesCS2B03G1059500,TraesCS2D03G0467000,TraesCS2D03G0716000,TraesCS2D03G0899800,TraesCS3D03G0317600,TraesCS4A03G0678100…
13	15. Xylem	10	19.53	9e-06	0.0004158	TRUE	ORTHO905GF000178,ORTHO905GF000851,ORTHO905GF002406,ORTHO905GF003247,ORTHO905GF007961,ORTHO905GF011126,ORTHO905GF011316,ORTHO905GF012401,ORTHO905GF015499,ORTHO905GF018983	Zm00001d008255,Zm00001d012167,Zm00001d014006,Zm00001d015977,Zm00001d031619,Zm00001d032407,Zm00001d034621,Zm00001d035689,Zm00001d047764,Zm00001d050394	TraesCS1A03G0427500,TraesCS1B03G0516300,TraesCS1D03G0049400,TraesCS1D03G0402900,TraesCS2A03G0178800,TraesCS3D03G0867400,TraesCS4A03G0214800,TraesCS4B03G0597500,TraesCS4D03G0529800,TraesCS5A03G0388600,TraesCS5A03G0586500,TraesCS5B03G0387000,TraesCS5B03G0571000,TraesCS5B03G0602100,TraesCS5D03G0377000,TraesCS5D03G0550200,TraesCS5D03G1067600,TraesCS6D03G0158400,TraesCS7A03G0601500,TraesCS7D03G0589700
14	16. Early Endodermis	12	6.22	9e-06	0.0004158	TRUE	ORTHO905GF000199,ORTHO905GF000291,ORTHO905GF001286,ORTHO905GF001372,ORTHO905GF001486,ORTHO905GF004032,ORTHO905GF006606,ORTHO905GF008330,ORTHO905GF008404,ORTHO905GF013715,ORTHO905GF015578,ORTHO905GF017276	Zm00001d002958,Zm00001d003569,Zm00001d009373,Zm00001d010755,Zm00001d017386,Zm00001d025371,Zm00001d027500,Zm00001d029747,Zm00001d038065,Zm00001d038066,Zm00001d043234,Zm00001d046134,Zm00001d051223	TraesCS1A03G0623200,TraesCS1A03G0623300,TraesCS1A03G0837600,TraesCS1B03G0625200,TraesCS1B03G0961400,TraesCS1D03G0516200,TraesCS1D03G0584800,TraesCS1D03G0805800,TraesCS2A03G0741600,TraesCS2A03G0775400,TraesCS2B03G0368000,TraesCS2B03G0818100,TraesCS2B03G0856800,TraesCS2D03G0715400,TraesCS3A03G0781700,TraesCS3D03G0721400,TraesCS4B03G0741800,TraesCS4B03G0840800,TraesCS6A03G0643500,TraesCS6A03G0649500…
9	17. Cortex Initials	9	7.08	9e-06	0.0004158	TRUE	ORTHO905GF000129,ORTHO905GF000154,ORTHO905GF000379,ORTHO905GF000517,ORTHO905GF000545,ORTHO905GF000618,ORTHO905GF001027,ORTHO905GF002622,ORTHO905GF010465	Zm00001d002035,Zm00001d008210,Zm00001d014947,Zm00001d015852,Zm00001d020400,Zm00001d021629,Zm00001d028260,Zm00001d028750,Zm00001d042540,Zm00001d042541,Zm00001d043762	TraesCS2B03G0027700,TraesCS2B03G1341500,TraesCS2D03G0019000,TraesCS2D03G1133500,TraesCS3B03G1404500,TraesCS3B03G1406200,TraesCS3B03G1406700,TraesCS4A03G0227300,TraesCS4D03G0580300,TraesCS5A03G0547300,TraesCS5B03G0418800,TraesCS5B03G0957600,TraesCS6A03G0966200,TraesCS6D03G0052000
7	20. Initials	35	5.99	9e-06	0.0004158	TRUE	ORTHO905GF000014,ORTHO905GF000219,ORTHO905GF001050,ORTHO905GF001158,ORTHO905GF001610,ORTHO905GF002519,ORTHO905GF003414,ORTHO905GF003773,ORTHO905GF003844,ORTHO905GF004414,ORTHO905GF004679,ORTHO905GF004726,ORTHO905GF005182,ORTHO905GF005829,ORTHO905GF006401,ORTHO905GF006460,ORTHO905GF006593,ORTHO905GF006628,ORTHO905GF006975,ORTHO905GF007867,ORTHO905GF008477,ORTHO905GF008674,ORTHO905GF009374,ORTHO905…	Zm00001d002662,Zm00001d003172,Zm00001d003368,Zm00001d004133,Zm00001d005696,Zm00001d006237,Zm00001d006358,Zm00001d006456,Zm00001d009926,Zm00001d010656,Zm00001d011928,Zm00001d012560,Zm00001d013268,Zm00001d014419,Zm00001d015802,Zm00001d015863,Zm00001d016082,Zm00001d016908,Zm00001d017146,Zm00001d017718,Zm00001d017720,Zm00001d021395,Zm00001d021583,Zm00001d022627,Zm00001d025721,Zm00001d025762,Zm00001d0…	TraesCS1A03G0459700,TraesCS1A03G0526900,TraesCS1A03G0645200,TraesCS1A03G0761600,TraesCS1A03G0824700,TraesCS1B03G0616100,TraesCS1B03G0870200,TraesCS1D03G0361000,TraesCS1D03G0432000,TraesCS1D03G0508400,TraesCS1D03G0602100,TraesCS1D03G0729200,TraesCS2A03G0132400,TraesCS2A03G0406700,TraesCS2A03G0521300,TraesCS2A03G0863000,TraesCS2A03G1055100,TraesCS2B03G0179700,TraesCS2B03G0509200,TraesCS2B03G0607000…
14	6. Mature Endodermis	11	4.82	1e-05	0.00042	TRUE	ORTHO905GF000147,ORTHO905GF000221,ORTHO905GF000291,ORTHO905GF001284,ORTHO905GF001372,ORTHO905GF001486,ORTHO905GF001732,ORTHO905GF006606,ORTHO905GF008330,ORTHO905GF013715,ORTHO905GF015743	Zm00001d002842,Zm00001d009373,Zm00001d010755,Zm00001d017386,Zm00001d017575,Zm00001d020260,Zm00001d027330,Zm00001d027500,Zm00001d031655,Zm00001d032480,Zm00001d038065,Zm00001d043234,Zm00001d044584	TraesCS1A03G0483700,TraesCS1A03G0623200,TraesCS1A03G0837600,TraesCS1B03G0961400,TraesCS1D03G0584800,TraesCS1D03G0805800,TraesCS2A03G0966600,TraesCS3A03G0517400,TraesCS3A03G0781700,TraesCS3B03G0584000,TraesCS3D03G0463200,TraesCS3D03G0721400,TraesCS4B03G0741800,TraesCS4B03G0840800,TraesCS5A03G0505600,TraesCS5A03G1151700,TraesCS5D03G0472000,TraesCS6A03G0375100,TraesCS6A03G0649500,TraesCS6B03G0463800…
1	1. Mature Cortex I	9	4.81	2e-05	0.00066	TRUE	ORTHO905GF000443,ORTHO905GF000618,ORTHO905GF001253,ORTHO905GF004772,ORTHO905GF005130,ORTHO905GF006795,ORTHO905GF008137,ORTHO905GF014783,ORTHO905GF017465	Zm00001d014947,Zm00001d015138,Zm00001d019139,Zm00001d026177,Zm00001d033649,Zm00001d033683,Zm00001d043047,Zm00001d043410,Zm00001d051362,Zm00001d052651	TraesCS3A03G0824200,TraesCS3B03G0839600,TraesCS3B03G0945700,TraesCS3D03G0676600,TraesCS4A03G0471600,TraesCS4A03G0701000,TraesCS4A03G1224500,TraesCS4B03G0088800,TraesCS4B03G0094500,TraesCS4B03G0884300,TraesCS4D03G0068300,TraesCS4D03G0782300,TraesCS6B03G0304400,TraesCS6D03G0174400,TraesCS7D03G0020100,TraesCS7D03G0020400,TraesCS7D03G0801800,TraesCSU03G0234700
9	5. Mature Pith	14	2.94	2e-05	0.00066	TRUE	ORTHO905GF000090,ORTHO905GF000136,ORTHO905GF000154,ORTHO905GF000214,ORTHO905GF000291,ORTHO905GF000469,ORTHO905GF000517,ORTHO905GF000545,ORTHO905GF000576,ORTHO905GF000639,ORTHO905GF000719,ORTHO905GF000899,ORTHO905GF002622,ORTHO905GF014766	Zm00001d003707,Zm00001d008299,Zm00001d010840,Zm00001d017276,Zm00001d017279,Zm00001d020401,Zm00001d024386,Zm00001d025402,Zm00001d027948,Zm00001d028693,Zm00001d031666,Zm00001d033623,Zm00001d040364,Zm00001d040519,Zm00001d043344,Zm00001d044908,Zm00001d049541,Zm00001d051804	TraesCS1D03G0244200,TraesCS2D03G0772700,TraesCS3A03G0206600,TraesCS3A03G0429900,TraesCS3B03G0508500,TraesCS3B03G0850700,TraesCS3D03G0402800,TraesCS4A03G0214400,TraesCS4B03G0104700,TraesCS4D03G0580300,TraesCS4D03G0708900,TraesCS5A03G0547300,TraesCS5B03G0050700,TraesCS5B03G0957600,TraesCS6A03G0614100,TraesCS6A03G0966200,TraesCS6B03G0025000,TraesCS6B03G0758700,TraesCS6D03G0526000
12	5. Mature Pith	12	3.48	2e-05	0.00066	TRUE	ORTHO905GF000027,ORTHO905GF000136,ORTHO905GF000178,ORTHO905GF000214,ORTHO905GF000469,ORTHO905GF000517,ORTHO905GF000576,ORTHO905GF000639,ORTHO905GF000719,ORTHO905GF002622,ORTHO905GF004530,ORTHO905GF006714	Zm00001d010870,Zm00001d020401,Zm00001d024839,Zm00001d027948,Zm00001d028693,Zm00001d029699,Zm00001d031666,Zm00001d043344,Zm00001d044908,Zm00001d049541,Zm00001d049683,Zm00001d049954,Zm00001d051804	TraesCS1D03G0222800,TraesCS2B03G0919200,TraesCS2D03G0772700,TraesCS3A03G0745700,TraesCS3B03G0850700,TraesCS4A03G0126900,TraesCS4A03G0214400,TraesCS4A03G0866100,TraesCS4B03G0104700,TraesCS4B03G0655900,TraesCS4B03G0933500,TraesCS4D03G0580300,TraesCS4D03G0708900,TraesCS5A03G0533600,TraesCS5A03G0547300,TraesCS5B03G0540200,TraesCS6B03G0025000,TraesCS6D03G0283500,TraesCS6D03G0283600,TraesCS7D03G0625600
19	13. Mature Outer Cortex II	16	3.24	2e-05	0.00077	TRUE	ORTHO905GF000031,ORTHO905GF000139,ORTHO905GF000150,ORTHO905GF000154,ORTHO905GF000379,ORTHO905GF000515,ORTHO905GF000641,ORTHO905GF000766,ORTHO905GF001103,ORTHO905GF001343,ORTHO905GF001619,ORTHO905GF002183,ORTHO905GF002622,ORTHO905GF004220,ORTHO905GF005620,ORTHO905GF013948	TraesCS1A03G0302700,TraesCS1D03G0293000,TraesCS2A03G0903000,TraesCS2B03G0589500,TraesCS2B03G1339900,TraesCS2D03G1131500,TraesCS3A03G0566300,TraesCS3A03G1174300,TraesCS3B03G1038000,TraesCS3B03G1200900,TraesCS3B03G1406200,TraesCS3B03G1406700,TraesCS3D03G0524600,TraesCS3D03G0841500,TraesCS3D03G1117400,TraesCS4B03G0082200,TraesCS4B03G0663100,TraesCS4D03G0486100,TraesCS4D03G0585200,TraesCS5A03G0547300…	Zm00001d007687,Zm00001d010358,Zm00001d012228,Zm00001d013809,Zm00001d015852,Zm00001d020401,Zm00001d020402,Zm00001d021647,Zm00001d021668,Zm00001d025922,Zm00001d026477,Zm00001d028230,Zm00001d028725,Zm00001d033623,Zm00001d034643,Zm00001d034940,Zm00001d037733,Zm00001d042540,Zm00001d042541,Zm00001d046263,Zm00001d048723,Zm00001d049597
17	5. Mature Pith	11	3.71	4e-05	0.001232	TRUE	ORTHO905GF000090,ORTHO905GF000214,ORTHO905GF000222,ORTHO905GF000291,ORTHO905GF000313,ORTHO905GF000332,ORTHO905GF000465,ORTHO905GF001253,ORTHO905GF003084,ORTHO905GF003208,ORTHO905GF015991	Zm00001d002690,Zm00001d003006,Zm00001d003707,Zm00001d008299,Zm00001d017276,Zm00001d017279,Zm00001d017455,Zm00001d018404,Zm00001d019563,Zm00001d020395,Zm00001d025402,Zm00001d028797,Zm00001d037194,Zm00001d039615,Zm00001d040364,Zm00001d043344,Zm00001d051174,Zm00001d051333,Zm00001d051362	TraesCS2A03G0749000,TraesCS2A03G0920600,TraesCS2A03G0920900,TraesCS2B03G0825500,TraesCS2B03G1009400,TraesCS2D03G0692900,TraesCS3A03G0428900,TraesCS3A03G0429200,TraesCS3A03G0429300,TraesCS3A03G0429700,TraesCS3A03G0429900,TraesCS3A03G0646400,TraesCS3A03G0745700,TraesCS3B03G0507600,TraesCS3B03G0507800,TraesCS3B03G0507900,TraesCS3B03G0508400,TraesCS3B03G0508500,TraesCS3B03G0850700,TraesCS3D03G0402000…
14	6. Mature Endodermis	11	3.61	6e-05	0.00198	TRUE	ORTHO905GF000147,ORTHO905GF000221,ORTHO905GF000291,ORTHO905GF001284,ORTHO905GF001372,ORTHO905GF001486,ORTHO905GF001732,ORTHO905GF006606,ORTHO905GF008330,ORTHO905GF013715,ORTHO905GF015743	TraesCS1A03G0483700,TraesCS1A03G0623200,TraesCS1A03G0837600,TraesCS1B03G0961400,TraesCS1D03G0584800,TraesCS1D03G0805800,TraesCS2A03G0966600,TraesCS3A03G0517400,TraesCS3A03G0781700,TraesCS3B03G0584000,TraesCS3D03G0463200,TraesCS3D03G0721400,TraesCS4B03G0741800,TraesCS4B03G0840800,TraesCS5A03G0505600,TraesCS5A03G1151700,TraesCS5D03G0472000,TraesCS6A03G0375100,TraesCS6A03G0649500,TraesCS6B03G0463800…	Zm00001d002842,Zm00001d009373,Zm00001d010755,Zm00001d017386,Zm00001d017575,Zm00001d020260,Zm00001d027330,Zm00001d027500,Zm00001d031655,Zm00001d032480,Zm00001d038065,Zm00001d043234,Zm00001d044584
19	19. Mature Cortex II	15	2.89	6e-05	0.00198	TRUE	ORTHO905GF000031,ORTHO905GF000043,ORTHO905GF000154,ORTHO905GF000589,ORTHO905GF000641,ORTHO905GF000899,ORTHO905GF001063,ORTHO905GF001103,ORTHO905GF001231,ORTHO905GF001619,ORTHO905GF002622,ORTHO905GF004220,ORTHO905GF009144,ORTHO905GF013948,ORTHO905GF015526	TraesCS1A03G0302700,TraesCS1D03G0293000,TraesCS2B03G0589500,TraesCS2B03G1339900,TraesCS2D03G1131500,TraesCS3A03G0206600,TraesCS3A03G0566300,TraesCS3D03G0090200,TraesCS3D03G0524600,TraesCS3D03G0811700,TraesCS4A03G0091000,TraesCS4A03G0710600,TraesCS4B03G0082200,TraesCS4D03G0096100,TraesCS5A03G0547300,TraesCS5B03G1193100,TraesCS7A03G0733400,TraesCS7A03G0756000,TraesCS7A03G0869800,TraesCS7A03G0945600…	Zm00001d003784,Zm00001d010358,Zm00001d016130,Zm00001d020402,Zm00001d021668,Zm00001d024379,Zm00001d024382,Zm00001d026477,Zm00001d028093,Zm00001d033633,Zm00001d034643,Zm00001d042540,Zm00001d042541,Zm00001d043601,Zm00001d044442,Zm00001d047981,Zm00001d049510,Zm00001d049597
3	7. Epidermis/LRC	16	2.29	9e-05	0.00259875	TRUE	ORTHO905GF000014,ORTHO905GF000020,ORTHO905GF000042,ORTHO905GF000072,ORTHO905GF001101,ORTHO905GF001104,ORTHO905GF001363,ORTHO905GF001538,ORTHO905GF001770,ORTHO905GF001815,ORTHO905GF001833,ORTHO905GF002111,ORTHO905GF002176,ORTHO905GF002914,ORTHO905GF003631,ORTHO905GF006492	Zm00001d002543,Zm00001d002601,Zm00001d003725,Zm00001d005200,Zm00001d005642,Zm00001d005791,Zm00001d006213,Zm00001d006388,Zm00001d008669,Zm00001d010220,Zm00001d011236,Zm00001d012837,Zm00001d013300,Zm00001d018981,Zm00001d019045,Zm00001d020584,Zm00001d020585,Zm00001d021300,Zm00001d021433,Zm00001d021477,Zm00001d021511,Zm00001d021706,Zm00001d023901,Zm00001d025381,Zm00001d025406,Zm00001d025913,Zm00001d0…	TraesCS1A03G0090500,TraesCS1A03G0596300,TraesCS1A03G0737600,TraesCS1A03G0926300,TraesCS1B03G0678300,TraesCS1B03G0694400,TraesCS1B03G0694900,TraesCS1B03G0976000,TraesCS1D03G0080500,TraesCS1D03G0080700,TraesCS1D03G0557500,TraesCS1D03G0632200,TraesCS1D03G0856400,TraesCS2A03G0957600,TraesCS2B03G0580400,TraesCS2B03G0857900,TraesCS2B03G1059100,TraesCS2B03G1059500,TraesCS2D03G0467000,TraesCS2D03G0504500…
3	11. Early Pith	8	4.95	0.0001	0.00308	TRUE	ORTHO905GF001101,ORTHO905GF001538,ORTHO905GF001605,ORTHO905GF001815,ORTHO905GF001850,ORTHO905GF002111,ORTHO905GF002176,ORTHO905GF002914	TraesCS1A03G0926300,TraesCS2A03G0357600,TraesCS2B03G0477700,TraesCS2D03G0504500,TraesCS2D03G0519400,TraesCS3B03G1129700,TraesCS5A03G0458500,TraesCS5D03G0423500,TraesCS7D03G0627400,TraesCS7D03G0746800	Zm00001d005200,Zm00001d005642,Zm00001d006388,Zm00001d010220,Zm00001d012052,Zm00001d018903,Zm00001d019219,Zm00001d021508,Zm00001d031611,Zm00001d035087,Zm00001d039106,Zm00001d042772,Zm00001d049500,Zm00001d049674,Zm00001d049815,Zm00001d052075
3	4. Pericycle	5	7.55	0.00013	0.00353294	TRUE	ORTHO905GF001605,ORTHO905GF001815,ORTHO905GF001850,ORTHO905GF002176,ORTHO905GF002914	TraesCS2A03G0357600,TraesCS2B03G0477700,TraesCS2D03G0504500,TraesCS2D03G0519400,TraesCS3B03G1129700,TraesCS7D03G0746800	Zm00001d005200,Zm00001d012052,Zm00001d018903,Zm00001d019219,Zm00001d035087,Zm00001d049500,Zm00001d049674
2	18. QC	10	3.69	0.00013	0.00353294	TRUE	ORTHO905GF001471,ORTHO905GF002111,ORTHO905GF002275,ORTHO905GF003542,ORTHO905GF003674,ORTHO905GF004282,ORTHO905GF004315,ORTHO905GF010578,ORTHO905GF012182,ORTHO905GF017466	TraesCS1A03G0926300,TraesCS1D03G1047300,TraesCS2A03G0066800,TraesCS2A03G0780100,TraesCS2A03G1168600,TraesCS2B03G0098900,TraesCS2B03G0867000,TraesCS2D03G1140800,TraesCS4A03G0039400,TraesCS5B03G0260000,TraesCS5D03G0321000,TraesCS7B03G0513000	Zm00001d002004,Zm00001d002052,Zm00001d005642,Zm00001d011139,Zm00001d012092,Zm00001d013056,Zm00001d013329,Zm00001d019312,Zm00001d025522,Zm00001d029530,Zm00001d032748,Zm00001d033913,Zm00001d048445,Zm00001d049399,Zm00001d052075
5	12. Endodermis Initials	11	3.43	0.00014	0.00359333	TRUE	ORTHO905GF000119,ORTHO905GF000316,ORTHO905GF000327,ORTHO905GF000653,ORTHO905GF001254,ORTHO905GF001450,ORTHO905GF002953,ORTHO905GF004053,ORTHO905GF004916,ORTHO905GF005499,ORTHO905GF013040	TraesCS1A03G0600500,TraesCS1B03G0690800,TraesCS1D03G0567100,TraesCS2A03G0231200,TraesCS2A03G0355700,TraesCS2D03G1166500,TraesCS3A03G0016400,TraesCS3B03G0978700,TraesCS3D03G0013700,TraesCS4A03G0978300,TraesCS4A03G0978400,TraesCS4A03G0978600,TraesCS4A03G0978800,TraesCS6A03G0684200,TraesCS6B03G0794300,TraesCS6D03G0573300,TraesCS7A03G0218400,TraesCS7A03G0218500,TraesCS7A03G0218600,TraesCS7A03G0444500…	Zm00001d009309,Zm00001d012407,Zm00001d018024,Zm00001d022124,Zm00001d022616,Zm00001d023887,Zm00001d026426,Zm00001d031913,Zm00001d032019,Zm00001d037941,Zm00001d039826,Zm00001d045390,Zm00001d045391,Zm00001d045392,Zm00001d051419,Zm00001d053228
19	3. Stele	16	2.48	0.00016	0.003696	TRUE	ORTHO905GF000031,ORTHO905GF000043,ORTHO905GF000136,ORTHO905GF000139,ORTHO905GF000150,ORTHO905GF000154,ORTHO905GF000233,ORTHO905GF000379,ORTHO905GF000589,ORTHO905GF000641,ORTHO905GF000687,ORTHO905GF000763,ORTHO905GF001619,ORTHO905GF002622,ORTHO905GF006329,ORTHO905GF012373	TraesCS1A03G0302700,TraesCS1B03G0692600,TraesCS1D03G0293000,TraesCS2A03G0903000,TraesCS2B03G0589500,TraesCS3A03G0566300,TraesCS3A03G1174300,TraesCS3B03G0109500,TraesCS3B03G1200900,TraesCS3B03G1406200,TraesCS3B03G1406700,TraesCS3D03G0090200,TraesCS3D03G0524600,TraesCS3D03G1117400,TraesCS4B03G0082200,TraesCS4B03G0104700,TraesCS4D03G0096100,TraesCS5A03G0547300,TraesCS5A03G0748600,TraesCS7A03G0869800…	Zm00001d002847,Zm00001d006153,Zm00001d008925,Zm00001d013809,Zm00001d015292,Zm00001d020134,Zm00001d020400,Zm00001d033624,Zm00001d033805,Zm00001d034940,Zm00001d035046,Zm00001d037182,Zm00001d037693,Zm00001d037934,Zm00001d043217,Zm00001d043800,Zm00001d044442,Zm00001d044906,Zm00001d044908,Zm00001d045298,Zm00001d046263,Zm00001d051251,Zm00001d053612
10	11. Early Pith	10	3.48	0.00016	0.003696	TRUE	ORTHO905GF000043,ORTHO905GF000222,ORTHO905GF000437,ORTHO905GF000489,ORTHO905GF001126,ORTHO905GF001254,ORTHO905GF003135,ORTHO905GF003208,ORTHO905GF004075,ORTHO905GF015707	TraesCS1A03G0923600,TraesCS2B03G1538300,TraesCS3B03G0522400,TraesCS3D03G0013700,TraesCS3D03G0413200,TraesCS4A03G0763800,TraesCS4A03G0765000,TraesCS4B03G0165500,TraesCS4D03G0014800,TraesCS4D03G0138500,TraesCS5A03G0526900,TraesCS5A03G0962700,TraesCS5B03G0538700,TraesCS5B03G1013000,TraesCS5D03G0263800,TraesCS5D03G0492700,TraesCS6B03G0938200,TraesCS6D03G0670000,TraesCS7A03G0884400,TraesCS7B03G0728600…	Zm00001d002898,Zm00001d005421,Zm00001d016031,Zm00001d018080,Zm00001d019563,Zm00001d019565,Zm00001d020395,Zm00001d031913,Zm00001d034207,Zm00001d039529,Zm00001d040399,Zm00001d046330
4	1. Mature Cortex I	10	3.47	0.00014	0.00380471	TRUE	ORTHO905GF000154,ORTHO905GF000222,ORTHO905GF000465,ORTHO905GF000618,ORTHO905GF000621,ORTHO905GF001027,ORTHO905GF001161,ORTHO905GF001682,ORTHO905GF010465,ORTHO905GF017465	Zm00001d002035,Zm00001d002690,Zm00001d014947,Zm00001d015138,Zm00001d015852,Zm00001d019565,Zm00001d028750,Zm00001d042540,Zm00001d042541,Zm00001d044339,Zm00001d046186,Zm00001d049409	TraesCS2B03G1009400,TraesCS2B03G1341500,TraesCS2D03G1133500,TraesCS3A03G0439900,TraesCS4A03G0227300,TraesCS4D03G0058600,TraesCS4D03G0481800,TraesCS5A03G0421300,TraesCS5B03G0418800,TraesCS5B03G0957600,TraesCS6A03G0214600,TraesCS6A03G0611400,TraesCS6B03G0304400,TraesCS6D03G0051900,TraesCS6D03G0052000,TraesCS6D03G0174400,TraesCS6D03G0281600,TraesCS6D03G0894200,TraesCS7B03G0713900,TraesCS7B03G0752100
2	8. Early Cortex I	9	3.65	0.0002	0.00510632	TRUE	ORTHO905GF000154,ORTHO905GF000618,ORTHO905GF001689,ORTHO905GF002426,ORTHO905GF004315,ORTHO905GF006215,ORTHO905GF008137,ORTHO905GF009492,ORTHO905GF017466	Zm00001d002004,Zm00001d014947,Zm00001d015852,Zm00001d019312,Zm00001d033683,Zm00001d038163,Zm00001d041246,Zm00001d046952,Zm00001d049099	TraesCS1A03G0652400,TraesCS1B03G0741000,TraesCS2A03G0066800,TraesCS2A03G1168600,TraesCS2B03G0098900,TraesCS4A03G0744700,TraesCS4B03G0231600,TraesCS4D03G0029500,TraesCS4D03G0068300,TraesCS5D03G1120100,TraesCS7A03G1166100,TraesCS7D03G0020100
2	14. Early Cortex II	6	5.99	0.00021	0.00510632	TRUE	ORTHO905GF000042,ORTHO905GF000154,ORTHO905GF000618,ORTHO905GF001363,ORTHO905GF008137,ORTHO905GF017466	Zm00001d002004,Zm00001d011236,Zm00001d013392,Zm00001d014947,Zm00001d015852,Zm00001d023901,Zm00001d025913,Zm00001d032070,Zm00001d033683,Zm00001d039821,Zm00001d042930,Zm00001d044247,Zm00001d047788,Zm00001d048491,Zm00001d050100,Zm00001d051591	TraesCS1A03G0596300,TraesCS2A03G1168600,TraesCS4D03G0068300,TraesCS5D03G0259500,TraesCS5D03G1120100,TraesCS7D03G0020100
9	3. Stele	18	1.92	0.00027	0.006237	TRUE	ORTHO905GF000090,ORTHO905GF000136,ORTHO905GF000154,ORTHO905GF000214,ORTHO905GF000233,ORTHO905GF000291,ORTHO905GF000379,ORTHO905GF000469,ORTHO905GF000517,ORTHO905GF000545,ORTHO905GF000576,ORTHO905GF000589,ORTHO905GF000627,ORTHO905GF000639,ORTHO905GF000719,ORTHO905GF001552,ORTHO905GF002622,ORTHO905GF005054	Zm00001d003015,Zm00001d009373,Zm00001d013080,Zm00001d013809,Zm00001d017186,Zm00001d017275,Zm00001d017276,Zm00001d017279,Zm00001d017470,Zm00001d017958,Zm00001d020400,Zm00001d027948,Zm00001d028693,Zm00001d031666,Zm00001d033624,Zm00001d033805,Zm00001d034427,Zm00001d037182,Zm00001d040519,Zm00001d043344,Zm00001d043800,Zm00001d044906,Zm00001d044908,Zm00001d047765,Zm00001d049541,Zm00001d051163,Zm00001d0…	TraesCS2D03G0772700,TraesCS3A03G0429900,TraesCS3A03G1214200,TraesCS3B03G0109500,TraesCS3B03G0508500,TraesCS3B03G0850700,TraesCS3B03G1404500,TraesCS3B03G1406200,TraesCS3B03G1406700,TraesCS3D03G0079400,TraesCS3D03G0081400,TraesCS3D03G0402800,TraesCS4A03G0214400,TraesCS4B03G0104700,TraesCS4D03G0580300,TraesCS4D03G0708900,TraesCS5A03G0547300,TraesCS5B03G0050700,TraesCS5B03G0957600,TraesCS5B03G1079400…
4	17. Cortex Initials	6	5.84	0.0003	0.0066	TRUE	ORTHO905GF000154,ORTHO905GF000379,ORTHO905GF000618,ORTHO905GF001027,ORTHO905GF001161,ORTHO905GF010465	Zm00001d002035,Zm00001d014947,Zm00001d015852,Zm00001d021629,Zm00001d028750,Zm00001d042540,Zm00001d042541,Zm00001d049409	TraesCS2B03G1341500,TraesCS2D03G1133500,TraesCS3A03G0439900,TraesCS3B03G1406700,TraesCS4A03G0227300,TraesCS4D03G0058600,TraesCS4D03G0481800,TraesCS5A03G0421300,TraesCS5B03G0418800,TraesCS5B03G0957600,TraesCS6D03G0051900,TraesCS6D03G0052000
10	11. Early Pith	10	3.1	0.00037	0.00777	TRUE	ORTHO905GF000043,ORTHO905GF000222,ORTHO905GF000437,ORTHO905GF000489,ORTHO905GF001126,ORTHO905GF001254,ORTHO905GF003135,ORTHO905GF003208,ORTHO905GF004075,ORTHO905GF015707	Zm00001d002898,Zm00001d005421,Zm00001d016031,Zm00001d018080,Zm00001d019563,Zm00001d019565,Zm00001d020395,Zm00001d031913,Zm00001d034207,Zm00001d039529,Zm00001d040399,Zm00001d046330	TraesCS1A03G0923600,TraesCS2B03G1538300,TraesCS3B03G0522400,TraesCS3D03G0013700,TraesCS3D03G0413200,TraesCS4A03G0763800,TraesCS4A03G0765000,TraesCS4B03G0165500,TraesCS4D03G0014800,TraesCS4D03G0138500,TraesCS5A03G0526900,TraesCS5A03G0962700,TraesCS5B03G0538700,TraesCS5B03G1013000,TraesCS5D03G0263800,TraesCS5D03G0492700,TraesCS6B03G0938200,TraesCS6D03G0670000,TraesCS7A03G0884400,TraesCS7B03G0728600…
9	17. Cortex Initials	9	3.24	0.00043	0.00946	TRUE	ORTHO905GF000129,ORTHO905GF000154,ORTHO905GF000379,ORTHO905GF000517,ORTHO905GF000545,ORTHO905GF000618,ORTHO905GF001027,ORTHO905GF002622,ORTHO905GF010465	TraesCS2B03G0027700,TraesCS2B03G1341500,TraesCS2D03G0019000,TraesCS2D03G1133500,TraesCS3B03G1404500,TraesCS3B03G1406200,TraesCS3B03G1406700,TraesCS4A03G0227300,TraesCS4D03G0580300,TraesCS5A03G0547300,TraesCS5B03G0418800,TraesCS5B03G0957600,TraesCS6A03G0966200,TraesCS6D03G0052000	Zm00001d002035,Zm00001d008210,Zm00001d014947,Zm00001d015852,Zm00001d020400,Zm00001d021629,Zm00001d028260,Zm00001d028750,Zm00001d042540,Zm00001d042541,Zm00001d043762
5	12. Endodermis Initials	11	2.62	0.00062	0.0124539	TRUE	ORTHO905GF000119,ORTHO905GF000316,ORTHO905GF000327,ORTHO905GF000653,ORTHO905GF001254,ORTHO905GF001450,ORTHO905GF002953,ORTHO905GF004053,ORTHO905GF004916,ORTHO905GF005499,ORTHO905GF013040	Zm00001d009309,Zm00001d012407,Zm00001d018024,Zm00001d022124,Zm00001d022616,Zm00001d023887,Zm00001d026426,Zm00001d031913,Zm00001d032019,Zm00001d037941,Zm00001d039826,Zm00001d045390,Zm00001d045391,Zm00001d045392,Zm00001d051419,Zm00001d053228	TraesCS1A03G0600500,TraesCS1B03G0690800,TraesCS1D03G0567100,TraesCS2A03G0231200,TraesCS2A03G0355700,TraesCS2D03G1166500,TraesCS3A03G0016400,TraesCS3B03G0978700,TraesCS3D03G0013700,TraesCS4A03G0978300,TraesCS4A03G0978400,TraesCS4A03G0978600,TraesCS4A03G0978800,TraesCS6A03G0684200,TraesCS6B03G0794300,TraesCS6D03G0573300,TraesCS7A03G0218400,TraesCS7A03G0218500,TraesCS7A03G0218600,TraesCS7A03G0444500…
11	15. Xylem	5	6.55	0.00065	0.0125125	TRUE	ORTHO905GF000178,ORTHO905GF000596,ORTHO905GF000851,ORTHO905GF002972,ORTHO905GF006895	Zm00001d023434,Zm00001d029012,Zm00001d032407,Zm00001d034546,Zm00001d034621	TraesCS2A03G0412800,TraesCS2B03G0543100,TraesCS2D03G0430400,TraesCS4A03G0528300,TraesCS4B03G0486500,TraesCS5B03G1183000,TraesCS6D03G0158400
4	2. Mature Outer Cortex I	11	2.67	0.00068	0.0125664	TRUE	ORTHO905GF000154,ORTHO905GF000222,ORTHO905GF000379,ORTHO905GF000465,ORTHO905GF000621,ORTHO905GF001161,ORTHO905GF001187,ORTHO905GF001240,ORTHO905GF001682,ORTHO905GF002724,ORTHO905GF017465	Zm00001d002690,Zm00001d003311,Zm00001d013809,Zm00001d015138,Zm00001d015852,Zm00001d017288,Zm00001d017526,Zm00001d019565,Zm00001d022458,Zm00001d030199,Zm00001d033623,Zm00001d042540,Zm00001d042541,Zm00001d044339,Zm00001d046184,Zm00001d046186,Zm00001d049409	TraesCS2B03G0309500,TraesCS2B03G1009400,TraesCS3A03G0439900,TraesCS3B03G1406700,TraesCS4D03G0058600,TraesCS5B03G0957600,TraesCS6A03G0214600,TraesCS6A03G0611400,TraesCS6B03G0304400,TraesCS6B03G0638100,TraesCS6D03G0174400,TraesCS6D03G0281600,TraesCS6D03G0894200,TraesCS7A03G1029900,TraesCS7B03G0713900,TraesCS7B03G0752100,TraesCS7B03G0871800,TraesCS7D03G0986600
9	5. Mature Pith	14	2.41	0.0006	0.0126	TRUE	ORTHO905GF000090,ORTHO905GF000136,ORTHO905GF000154,ORTHO905GF000214,ORTHO905GF000291,ORTHO905GF000469,ORTHO905GF000517,ORTHO905GF000545,ORTHO905GF000576,ORTHO905GF000639,ORTHO905GF000719,ORTHO905GF000899,ORTHO905GF002622,ORTHO905GF014766	TraesCS1D03G0244200,TraesCS2D03G0772700,TraesCS3A03G0206600,TraesCS3A03G0429900,TraesCS3B03G0508500,TraesCS3B03G0850700,TraesCS3D03G0402800,TraesCS4A03G0214400,TraesCS4B03G0104700,TraesCS4D03G0580300,TraesCS4D03G0708900,TraesCS5A03G0547300,TraesCS5B03G0050700,TraesCS5B03G0957600,TraesCS6A03G0614100,TraesCS6A03G0966200,TraesCS6B03G0025000,TraesCS6B03G0758700,TraesCS6D03G0526000	Zm00001d003707,Zm00001d008299,Zm00001d010840,Zm00001d017276,Zm00001d017279,Zm00001d020401,Zm00001d024386,Zm00001d025402,Zm00001d027948,Zm00001d028693,Zm00001d031666,Zm00001d033623,Zm00001d040364,Zm00001d040519,Zm00001d043344,Zm00001d044908,Zm00001d049541,Zm00001d051804
4	1. Mature Cortex I	10	2.99	0.00082	0.0164713	TRUE	ORTHO905GF000154,ORTHO905GF000222,ORTHO905GF000465,ORTHO905GF000618,ORTHO905GF000621,ORTHO905GF001027,ORTHO905GF001161,ORTHO905GF001682,ORTHO905GF010465,ORTHO905GF017465	TraesCS2B03G1009400,TraesCS2B03G1341500,TraesCS2D03G1133500,TraesCS3A03G0439900,TraesCS4A03G0227300,TraesCS4D03G0058600,TraesCS4D03G0481800,TraesCS5A03G0421300,TraesCS5B03G0418800,TraesCS5B03G0957600,TraesCS6A03G0214600,TraesCS6A03G0611400,TraesCS6B03G0304400,TraesCS6D03G0051900,TraesCS6D03G0052000,TraesCS6D03G0174400,TraesCS6D03G0281600,TraesCS6D03G0894200,TraesCS7B03G0713900,TraesCS7B03G0752100	Zm00001d002035,Zm00001d002690,Zm00001d014947,Zm00001d015138,Zm00001d015852,Zm00001d019565,Zm00001d028750,Zm00001d042540,Zm00001d042541,Zm00001d044339,Zm00001d046186,Zm00001d049409
8	17. Cortex Initials	4	7.99	0.00096	0.0170585	TRUE	ORTHO905GF000029,ORTHO905GF000379,ORTHO905GF001027,ORTHO905GF010995	Zm00001d021629,Zm00001d028750,Zm00001d032461,Zm00001d044157	TraesCS1B03G0591800,TraesCS3B03G1405100,TraesCS3B03G1406700,TraesCS5A03G0421300,TraesCS7D03G1038600
0	17. Cortex Initials	5	5.81	0.00113	0.0193356	TRUE	ORTHO905GF000154,ORTHO905GF000379,ORTHO905GF000443,ORTHO905GF003135,ORTHO905GF016729	Zm00001d002897,Zm00001d015852,Zm00001d021629,Zm00001d032405,Zm00001d040379,Zm00001d042540,Zm00001d042541	TraesCS2B03G1537200,TraesCS3A03G0449000,TraesCS3B03G1405100,TraesCS3D03G0416300,TraesCS4B03G0482100,TraesCS5D03G0868800
19	10. Phloem	10	2.81	0.00107	0.0205975	TRUE	ORTHO905GF000043,ORTHO905GF000139,ORTHO905GF000589,ORTHO905GF000641,ORTHO905GF000899,ORTHO905GF000937,ORTHO905GF002183,ORTHO905GF013538,ORTHO905GF015762,ORTHO905GF017204	TraesCS1A03G0302700,TraesCS1A03G0954900,TraesCS1B03G1132200,TraesCS1D03G0293000,TraesCS1D03G0931100,TraesCS2A03G0436500,TraesCS2A03G0715200,TraesCS2A03G0903000,TraesCS2B03G0737400,TraesCS2B03G0794500,TraesCS2D03G0611000,TraesCS2D03G0662000,TraesCS3A03G0206600,TraesCS3D03G0090200,TraesCS4D03G0096100,TraesCS4D03G0486100	Zm00001d002847,Zm00001d003903,Zm00001d018621,Zm00001d021752,Zm00001d024386,Zm00001d032363,Zm00001d033805,Zm00001d035494,Zm00001d037693,Zm00001d045298
8	2. Mature Outer Cortex I	7	3.45	0.00131	0.021615	TRUE	ORTHO905GF000027,ORTHO905GF000029,ORTHO905GF000031,ORTHO905GF000379,ORTHO905GF006518,ORTHO905GF010995,ORTHO905GF017465	Zm00001d011610,Zm00001d013809,Zm00001d015138,Zm00001d021647,Zm00001d024963,Zm00001d032461,Zm00001d034940,Zm00001d044153,Zm00001d048558	TraesCS1A03G0503000,TraesCS1B03G0591800,TraesCS2B03G0363100,TraesCS3A03G0675900,TraesCS3B03G1405100,TraesCS3B03G1406700,TraesCS5B03G0489300,TraesCS6A03G0214600,TraesCS6B03G0304400,TraesCS6D03G0174400,TraesCS7D03G1038600
11	0. Early Stele	5	5.44	0.00144	0.022176	TRUE	ORTHO905GF000147,ORTHO905GF000291,ORTHO905GF001486,ORTHO905GF002972,ORTHO905GF007561	Zm00001d002842,Zm00001d009373,Zm00001d021850,Zm00001d027330,Zm00001d032480,Zm00001d034546,Zm00001d034761,Zm00001d043736	TraesCS1A03G0483700,TraesCS2A03G0412800,TraesCS2B03G0543100,TraesCS2D03G0430400,TraesCS3D03G0599100,TraesCS6B03G0776100,TraesCS6B03G0945500,TraesCS6D03G0538900
20	8. Early Cortex I	8	3.24	0.00142	0.022176	TRUE	ORTHO905GF000154,ORTHO905GF000973,ORTHO905GF001516,ORTHO905GF005013,ORTHO905GF005333,ORTHO905GF006215,ORTHO905GF011170,ORTHO905GF017406	Zm00001d015852,Zm00001d017622,Zm00001d027861,Zm00001d037275,Zm00001d038003,Zm00001d038163,Zm00001d040567,Zm00001d047124	TraesCS1B03G0644100,TraesCS1B03G0741000,TraesCS1D03G0188800,TraesCS1D03G0532400,TraesCS1D03G0610200,TraesCS2A03G0948800,TraesCS2D03G0889900,TraesCS3A03G0889500,TraesCS3B03G1016200,TraesCS3D03G0817300,TraesCS4B03G0759800,TraesCS4D03G0680400,TraesCS5A03G0907300,TraesCS5B03G0958400,TraesCS5D03G1120100,TraesCS6A03G0699300,TraesCS6B03G0831000,TraesCS6D03G0588500,TraesCS7A03G0464300,TraesCS7D03G0445800
12	3. Stele	14	2.02	0.00152	0.0226529	TRUE	ORTHO905GF000027,ORTHO905GF000031,ORTHO905GF000136,ORTHO905GF000214,ORTHO905GF000233,ORTHO905GF000469,ORTHO905GF000517,ORTHO905GF000576,ORTHO905GF000639,ORTHO905GF000719,ORTHO905GF002622,ORTHO905GF004530,ORTHO905GF006714,ORTHO905GF016795	Zm00001d010870,Zm00001d017958,Zm00001d020134,Zm00001d020400,Zm00001d022126,Zm00001d024839,Zm00001d027557,Zm00001d027948,Zm00001d028693,Zm00001d031666,Zm00001d034940,Zm00001d037182,Zm00001d043344,Zm00001d043800,Zm00001d044442,Zm00001d044906,Zm00001d044908,Zm00001d047765,Zm00001d049541,Zm00001d049954,Zm00001d051804,Zm00001d053612	TraesCS1D03G0222800,TraesCS2A03G0355400,TraesCS2B03G0919200,TraesCS2D03G0772700,TraesCS3A03G0745700,TraesCS3B03G0109500,TraesCS3B03G0850700,TraesCS4A03G0126900,TraesCS4A03G0214400,TraesCS4A03G0866100,TraesCS4B03G0104700,TraesCS4B03G0655900,TraesCS4D03G0580300,TraesCS4D03G0708900,TraesCS5A03G0533600,TraesCS5A03G0547300,TraesCS5B03G0540200,TraesCS5B03G1381800,TraesCS6B03G0025000,TraesCS6D03G0283500…
10	5. Mature Pith	9	2.83	0.0016	0.0231	TRUE	ORTHO905GF000043,ORTHO905GF000090,ORTHO905GF000214,ORTHO905GF000222,ORTHO905GF000291,ORTHO905GF000313,ORTHO905GF000437,ORTHO905GF003135,ORTHO905GF003208	Zm00001d002898,Zm00001d003006,Zm00001d003707,Zm00001d008299,Zm00001d017276,Zm00001d017279,Zm00001d017455,Zm00001d019563,Zm00001d020395,Zm00001d025402,Zm00001d037194,Zm00001d038930,Zm00001d040364,Zm00001d043344,Zm00001d045298,Zm00001d045302,Zm00001d051174,Zm00001d051333	TraesCS1A03G0923600,TraesCS2B03G1538300,TraesCS3A03G0429700,TraesCS3B03G0508400,TraesCS3D03G0402600,TraesCS3D03G0686600,TraesCS5A03G0526900,TraesCS5A03G0962700,TraesCS5B03G0538700,TraesCS5B03G1013000,TraesCS5D03G0263800,TraesCS5D03G0492700,TraesCS6A03G0614100,TraesCS6B03G0758700,TraesCS6D03G0526000,TraesCS7D03G0401600
5	11. Early Pith	8	3.08	0.00182	0.02548	TRUE	ORTHO905GF000178,ORTHO905GF000316,ORTHO905GF000653,ORTHO905GF001254,ORTHO905GF002953,ORTHO905GF003135,ORTHO905GF005499,ORTHO905GF013040	Zm00001d002898,Zm00001d022124,Zm00001d022616,Zm00001d031913,Zm00001d032407,Zm00001d037941,Zm00001d039826,Zm00001d045390,Zm00001d045391,Zm00001d045392,Zm00001d049683,Zm00001d053228	TraesCS1A03G0600500,TraesCS1B03G0690800,TraesCS1D03G0567100,TraesCS2A03G0231200,TraesCS2A03G0355700,TraesCS2B03G1537400,TraesCS3A03G0016400,TraesCS3D03G0013700,TraesCS4A03G0978300,TraesCS4A03G0978400,TraesCS4A03G0978600,TraesCS4A03G0978800,TraesCS6D03G0158400,TraesCS7A03G0218400,TraesCS7A03G0218500,TraesCS7A03G0218600,TraesCS7D03G0201900,TraesCS7D03G0202000,TraesCS7D03G0202700,TraesCS7D03G0203100…
20	18. QC	8	3.35	0.00144	0.0266112	TRUE	ORTHO905GF000027,ORTHO905GF001027,ORTHO905GF002098,ORTHO905GF002180,ORTHO905GF002953,ORTHO905GF005013,ORTHO905GF007278,ORTHO905GF007541	TraesCS1A03G0568300,TraesCS1B03G0644100,TraesCS1B03G0659600,TraesCS1B03G0880700,TraesCS1D03G0532400,TraesCS1D03G0544300,TraesCS2A03G0355700,TraesCS2B03G0773900,TraesCS2D03G0951000,TraesCS5A03G0421300,TraesCS5D03G0389800,TraesCS7A03G1156600,TraesCS7D03G1105100	Zm00001d002339,Zm00001d004052,Zm00001d013786,Zm00001d016549,Zm00001d022124,Zm00001d026286,Zm00001d029701,Zm00001d029853,Zm00001d029983,Zm00001d045675,Zm00001d047124
4	8. Early Cortex I	9	2.77	0.00206	0.027192	TRUE	ORTHO905GF000154,ORTHO905GF000222,ORTHO905GF000379,ORTHO905GF000465,ORTHO905GF000618,ORTHO905GF001161,ORTHO905GF001682,ORTHO905GF005013,ORTHO905GF010465	Zm00001d002035,Zm00001d002690,Zm00001d014947,Zm00001d015852,Zm00001d019565,Zm00001d021629,Zm00001d024952,Zm00001d044339,Zm00001d047124,Zm00001d049409	TraesCS1B03G0644100,TraesCS1D03G0532400,TraesCS2B03G1009400,TraesCS2B03G1341500,TraesCS2D03G1133500,TraesCS3A03G0439900,TraesCS3B03G1406700,TraesCS4D03G0058600,TraesCS5B03G0957600,TraesCS6A03G0611400,TraesCS6D03G0051900,TraesCS6D03G0052000,TraesCS6D03G0894200,TraesCS7B03G0713900
12	13. Mature Outer Cortex II	10	2.56	0.00201	0.027192	TRUE	ORTHO905GF000027,ORTHO905GF000031,ORTHO905GF000076,ORTHO905GF000125,ORTHO905GF000232,ORTHO905GF000517,ORTHO905GF000629,ORTHO905GF001682,ORTHO905GF002493,ORTHO905GF002622	Zm00001d018627,Zm00001d020401,Zm00001d020402,Zm00001d021647,Zm00001d023830,Zm00001d024963,Zm00001d028260,Zm00001d031136,Zm00001d034387,Zm00001d034940,Zm00001d044339,Zm00001d044762,Zm00001d048558	TraesCS1D03G0737200,TraesCS2B03G0731200,TraesCS2D03G0050700,TraesCS3A03G0550600,TraesCS4A03G0126900,TraesCS4B03G0655900,TraesCS4D03G0580300,TraesCS5A03G0054700,TraesCS5A03G0234700,TraesCS5A03G0533600,TraesCS5A03G0547300,TraesCS5B03G0540200,TraesCS5B03G1381800,TraesCS6D03G0283500,TraesCS7D03G1177500
16	6. Mature Endodermis	9	2.9	0.00172	0.0294311	TRUE	ORTHO905GF000221,ORTHO905GF001372,ORTHO905GF003759,ORTHO905GF004469,ORTHO905GF006394,ORTHO905GF008330,ORTHO905GF014803,ORTHO905GF015743,ORTHO905GF018918	TraesCS1A03G0837600,TraesCS1B03G0961400,TraesCS1D03G0805800,TraesCS2B03G0517600,TraesCS3A03G0517400,TraesCS3B03G0584000,TraesCS3D03G0463200,TraesCS4B03G0840800,TraesCS4B03G0857000,TraesCS4D03G0748700,TraesCS5A03G1151700,TraesCS6A03G0375100,TraesCS6A03G0376700,TraesCS6B03G0007000,TraesCS6B03G0463800,TraesCS6B03G0466300,TraesCS6D03G0322400,TraesCS6D03G0324200,TraesCS7A03G0609800,TraesCS7A03G0856200…	Zm00001d009138,Zm00001d010755,Zm00001d021971,Zm00001d027500,Zm00001d027539,Zm00001d031655,Zm00001d044584,Zm00001d046112,Zm00001d046947,Zm00001d053404
5	11. Early Pith	8	3.17	0.00166	0.0294311	TRUE	ORTHO905GF000178,ORTHO905GF000316,ORTHO905GF000653,ORTHO905GF001254,ORTHO905GF002953,ORTHO905GF003135,ORTHO905GF005499,ORTHO905GF013040	TraesCS1A03G0600500,TraesCS1B03G0690800,TraesCS1D03G0567100,TraesCS2A03G0231200,TraesCS2A03G0355700,TraesCS2B03G1537400,TraesCS3A03G0016400,TraesCS3D03G0013700,TraesCS4A03G0978300,TraesCS4A03G0978400,TraesCS4A03G0978600,TraesCS4A03G0978800,TraesCS6D03G0158400,TraesCS7A03G0218400,TraesCS7A03G0218500,TraesCS7A03G0218600,TraesCS7D03G0201900,TraesCS7D03G0202000,TraesCS7D03G0202700,TraesCS7D03G0203100…	Zm00001d002898,Zm00001d022124,Zm00001d022616,Zm00001d031913,Zm00001d032407,Zm00001d037941,Zm00001d039826,Zm00001d045390,Zm00001d045391,Zm00001d045392,Zm00001d049683,Zm00001d053228
1	1. Mature Cortex I	9	2.9	0.00203	0.031416	TRUE	ORTHO905GF000443,ORTHO905GF000618,ORTHO905GF001253,ORTHO905GF004772,ORTHO905GF005130,ORTHO905GF006795,ORTHO905GF008137,ORTHO905GF014783,ORTHO905GF017465	TraesCS3A03G0824200,TraesCS3B03G0839600,TraesCS3B03G0945700,TraesCS3D03G0676600,TraesCS4A03G0471600,TraesCS4A03G0701000,TraesCS4A03G1224500,TraesCS4B03G0088800,TraesCS4B03G0094500,TraesCS4B03G0884300,TraesCS4D03G0068300,TraesCS4D03G0782300,TraesCS6B03G0304400,TraesCS6D03G0174400,TraesCS7D03G0020100,TraesCS7D03G0020400,TraesCS7D03G0801800,TraesCSU03G0234700	Zm00001d014947,Zm00001d015138,Zm00001d019139,Zm00001d026177,Zm00001d033649,Zm00001d033683,Zm00001d043047,Zm00001d043410,Zm00001d051362,Zm00001d052651
17	5. Mature Pith	11	2.47	0.00204	0.031416	TRUE	ORTHO905GF000090,ORTHO905GF000214,ORTHO905GF000222,ORTHO905GF000291,ORTHO905GF000313,ORTHO905GF000332,ORTHO905GF000465,ORTHO905GF001253,ORTHO905GF003084,ORTHO905GF003208,ORTHO905GF015991	TraesCS2A03G0749000,TraesCS2A03G0920600,TraesCS2A03G0920900,TraesCS2B03G0825500,TraesCS2B03G1009400,TraesCS2D03G0692900,TraesCS3A03G0428900,TraesCS3A03G0429200,TraesCS3A03G0429300,TraesCS3A03G0429700,TraesCS3A03G0429900,TraesCS3A03G0646400,TraesCS3A03G0745700,TraesCS3B03G0507600,TraesCS3B03G0507800,TraesCS3B03G0507900,TraesCS3B03G0508400,TraesCS3B03G0508500,TraesCS3B03G0850700,TraesCS3D03G0402000…	Zm00001d002690,Zm00001d003006,Zm00001d003707,Zm00001d008299,Zm00001d017276,Zm00001d017279,Zm00001d017455,Zm00001d018404,Zm00001d019563,Zm00001d020395,Zm00001d025402,Zm00001d028797,Zm00001d037194,Zm00001d039615,Zm00001d040364,Zm00001d043344,Zm00001d051174,Zm00001d051333,Zm00001d051362
11	15. Xylem	5	4.76	0.00199	0.031416	TRUE	ORTHO905GF000178,ORTHO905GF000596,ORTHO905GF000851,ORTHO905GF002972,ORTHO905GF006895	TraesCS2A03G0412800,TraesCS2B03G0543100,TraesCS2D03G0430400,TraesCS4A03G0528300,TraesCS4B03G0486500,TraesCS5B03G1183000,TraesCS6D03G0158400	Zm00001d023434,Zm00001d029012,Zm00001d032407,Zm00001d034546,Zm00001d034621
17	10. Phloem	8	2.85	0.00252	0.03234	TRUE	ORTHO905GF000090,ORTHO905GF000214,ORTHO905GF000291,ORTHO905GF000313,ORTHO905GF000332,ORTHO905GF000689,ORTHO905GF001524,ORTHO905GF018822	Zm00001d003614,Zm00001d009373,Zm00001d017275,Zm00001d017276,Zm00001d017279,Zm00001d024763,Zm00001d037194,Zm00001d043344,Zm00001d045565,Zm00001d052653	TraesCS2A03G0749000,TraesCS2B03G0825500,TraesCS2D03G0692900,TraesCS3A03G0428900,TraesCS3A03G0429200,TraesCS3A03G0429300,TraesCS3A03G0429700,TraesCS3A03G0429900,TraesCS3A03G0438100,TraesCS3A03G0646400,TraesCS3A03G0745700,TraesCS3B03G0507600,TraesCS3B03G0507800,TraesCS3B03G0507900,TraesCS3B03G0508400,TraesCS3B03G0508500,TraesCS3B03G0850700,TraesCS3D03G0402000,TraesCS3D03G0402200,TraesCS3D03G0402300…
1	8. Early Cortex I	7	3.3	0.00285	0.0355865	TRUE	ORTHO905GF000618,ORTHO905GF004772,ORTHO905GF005130,ORTHO905GF006795,ORTHO905GF007801,ORTHO905GF008137,ORTHO905GF015356	Zm00001d014887,Zm00001d014947,Zm00001d019139,Zm00001d033683,Zm00001d043410,Zm00001d044008,Zm00001d052651	TraesCS3A03G0612200,TraesCS3B03G0692100,TraesCS3B03G0839600,TraesCS3D03G0561600,TraesCS3D03G0676600,TraesCS4A03G0471600,TraesCS4A03G0701000,TraesCS4A03G1224500,TraesCS4B03G0094500,TraesCS4B03G0884300,TraesCS4D03G0068300,TraesCS4D03G0782300,TraesCS7A03G1363000,TraesCS7D03G0020100,TraesCS7D03G0020400,TraesCSU03G0234700
1	17. Cortex Initials	4	6.1	0.00301	0.0365953	TRUE	ORTHO905GF000443,ORTHO905GF000618,ORTHO905GF001667,ORTHO905GF001934	Zm00001d002191,Zm00001d014947,Zm00001d016274,Zm00001d040379	TraesCS2D03G1078700,TraesCS3A03G0824200,TraesCS3B03G0945700,TraesCS4A03G1224500,TraesCS6B03G0579200,TraesCS6D03G0406600,TraesCS7D03G0020100,TraesCS7D03G0020400
2	1. Mature Cortex I	7	3.22	0.00318	0.0376708	TRUE	ORTHO905GF000154,ORTHO905GF000618,ORTHO905GF001111,ORTHO905GF001689,ORTHO905GF006215,ORTHO905GF008137,ORTHO905GF017466	Zm00001d002004,Zm00001d014947,Zm00001d015852,Zm00001d027987,Zm00001d031168,Zm00001d033683,Zm00001d038163,Zm00001d041246,Zm00001d042540,Zm00001d042541	TraesCS1A03G0652400,TraesCS1B03G0741000,TraesCS2A03G1168600,TraesCS4A03G0744700,TraesCS4D03G0029500,TraesCS4D03G0068300,TraesCS4D03G0713100,TraesCS5D03G1120100,TraesCS7D03G0020100
3	18. QC	15	1.79	0.00336	0.038808	TRUE	ORTHO905GF001101,ORTHO905GF001104,ORTHO905GF001232,ORTHO905GF001471,ORTHO905GF001538,ORTHO905GF001605,ORTHO905GF001815,ORTHO905GF001850,ORTHO905GF002111,ORTHO905GF002176,ORTHO905GF002914,ORTHO905GF003542,ORTHO905GF004924,ORTHO905GF006492,ORTHO905GF012182	Zm00001d005200,Zm00001d005642,Zm00001d006250,Zm00001d006388,Zm00001d008327,Zm00001d010009,Zm00001d010220,Zm00001d010500,Zm00001d011139,Zm00001d012052,Zm00001d012092,Zm00001d013300,Zm00001d018903,Zm00001d019219,Zm00001d021508,Zm00001d021511,Zm00001d022111,Zm00001d023734,Zm00001d025522,Zm00001d031611,Zm00001d032748,Zm00001d035087,Zm00001d037992,Zm00001d039106,Zm00001d042772,Zm00001d049399,Zm00001d0…	TraesCS1A03G0926300,TraesCS1A03G1085300,TraesCS1B03G0678300,TraesCS1D03G0557500,TraesCS1D03G1047300,TraesCS2A03G0357600,TraesCS2A03G0780100,TraesCS2B03G0430900,TraesCS2B03G0477700,TraesCS2B03G0867000,TraesCS2B03G1225800,TraesCS2D03G0504500,TraesCS2D03G0519400,TraesCS2D03G1038800,TraesCS3B03G1129700,TraesCS5A03G0458500,TraesCS5A03G0807900,TraesCS5D03G0423500,TraesCS7A03G0677900,TraesCS7B03G0513000…
4	8. Early Cortex I	9	2.77	0.00279	0.0405694	TRUE	ORTHO905GF000154,ORTHO905GF000222,ORTHO905GF000379,ORTHO905GF000465,ORTHO905GF000618,ORTHO905GF001161,ORTHO905GF001682,ORTHO905GF005013,ORTHO905GF010465	TraesCS1B03G0644100,TraesCS1D03G0532400,TraesCS2B03G1009400,TraesCS2B03G1341500,TraesCS2D03G1133500,TraesCS3A03G0439900,TraesCS3B03G1406700,TraesCS4D03G0058600,TraesCS5B03G0957600,TraesCS6A03G0611400,TraesCS6D03G0051900,TraesCS6D03G0052000,TraesCS6D03G0894200,TraesCS7B03G0713900	Zm00001d002035,Zm00001d002690,Zm00001d014947,Zm00001d015852,Zm00001d019565,Zm00001d021629,Zm00001d024952,Zm00001d044339,Zm00001d047124,Zm00001d049409
17	10. Phloem	8	2.95	0.00281	0.0405694	TRUE	ORTHO905GF000090,ORTHO905GF000214,ORTHO905GF000291,ORTHO905GF000313,ORTHO905GF000332,ORTHO905GF000689,ORTHO905GF001524,ORTHO905GF018822	TraesCS2A03G0749000,TraesCS2B03G0825500,TraesCS2D03G0692900,TraesCS3A03G0428900,TraesCS3A03G0429200,TraesCS3A03G0429300,TraesCS3A03G0429700,TraesCS3A03G0429900,TraesCS3A03G0438100,TraesCS3A03G0646400,TraesCS3A03G0745700,TraesCS3B03G0507600,TraesCS3B03G0507800,TraesCS3B03G0507900,TraesCS3B03G0508400,TraesCS3B03G0508500,TraesCS3B03G0850700,TraesCS3D03G0402000,TraesCS3D03G0402200,TraesCS3D03G0402300…	Zm00001d003614,Zm00001d009373,Zm00001d017275,Zm00001d017276,Zm00001d017279,Zm00001d024763,Zm00001d037194,Zm00001d043344,Zm00001d045565,Zm00001d052653
0	0. Early Stele	1	0.79	1	1	FALSE	ORTHO905GF000232	Zm00001d034388	TraesCS5B03G1059200,TraesCS5D03G0957800
tae_sn cluster	annotation from original literature
0	Epidermis/Cortex I
1	Immature Pericycle Cells(IPC)
2	Meristem I
3	Proximal Meristem
4	Xylem Pole Pericycle(XPP)
5	Provascular Cells
6	Root Hair
7	Meristem II
8	Epidermis/Root Hair
9	Phloem Pole Pericycle(PPP)
10	Endodermis I (casparian strip)
11	Metaxylem
12	Epidermis/Cortex II
13	Protoxylem
14	Immature Sieve Elements
15	Root Cap
16	Protophloem
17	Endodermis II(casparian strip)
18	Stem Cell Niche(SCN)
19	Root Border Cell
20	Columella
21	Companion Cell

## Sheet: Ath
All significant hits between ath and sn-tae, osa, zma.
ath cluster	tae_sn cluster	number of matches	enrichment fold	p-value	q-value	significant	match IDs	matching genes 1	matching genes 2
Columella	3	8	5.7	1e-05	0.000342222	TRUE	ORTHO905GF000014,ORTHO905GF000020,ORTHO905GF000042,ORTHO905GF000327,ORTHO905GF001104,ORTHO905GF001363,ORTHO905GF001770,ORTHO905GF005657	TraesCS1A03G0596300,TraesCS1A03G0737600,TraesCS1B03G0694400,TraesCS1B03G0694900,TraesCS1D03G0632200,TraesCS1D03G0856400,TraesCS2B03G0580400,TraesCS2B03G0857900,TraesCS2D03G0467000,TraesCS2D03G0716000,TraesCS3D03G0317600,TraesCS4A03G0678100,TraesCS4B03G0040900,TraesCS4B03G0117000,TraesCS4B03G0568700,TraesCS4B03G0617600,TraesCS5A03G0247700,TraesCS5A03G0835700,TraesCS5B03G0263400,TraesCS5B03G0772400…	AT1G08880,AT1G09200,AT1G51060,AT2G01420,AT2G38810,AT3G45980,AT3G46940,AT3G53730,AT5G59690,AT5G59910,AT5G65360
Columella	18	9	3.48	0.00056	0.0114987	TRUE	ORTHO905GF000120,ORTHO905GF000354,ORTHO905GF000798,ORTHO905GF001220,ORTHO905GF001494,ORTHO905GF004465,ORTHO905GF005101,ORTHO905GF008930,ORTHO905GF009517	TraesCS2B03G0030700,TraesCS2B03G0970600,TraesCS2B03G1339500,TraesCS2B03G1499000,TraesCS2D03G0379800,TraesCS2D03G0819500,TraesCS2D03G1129800,TraesCS3A03G0172900,TraesCS4A03G0620900,TraesCS4B03G0182700,TraesCS6A03G0632200,TraesCS6A03G0771600,TraesCS6D03G0510700,TraesCS6D03G0549000	AT1G04180,AT1G04610,AT1G51190,AT1G65620,AT2G44770,AT2G45790,AT3G20840,AT4G28720,AT4G37940,AT5G10510,AT5G14020,AT5G15650,AT5G57420
Columella	18	9	2.91	0.00068	0.01309	TRUE	ORTHO905GF000120,ORTHO905GF000354,ORTHO905GF000798,ORTHO905GF001220,ORTHO905GF001494,ORTHO905GF004465,ORTHO905GF005101,ORTHO905GF008930,ORTHO905GF009517	AT1G04180,AT1G04610,AT1G51190,AT1G65620,AT2G44770,AT2G45790,AT3G20840,AT4G28720,AT4G37940,AT5G10510,AT5G14020,AT5G15650,AT5G57420	TraesCS2B03G0030700,TraesCS2B03G0970600,TraesCS2B03G1339500,TraesCS2B03G1499000,TraesCS2D03G0379800,TraesCS2D03G0819500,TraesCS2D03G1129800,TraesCS3A03G0172900,TraesCS4A03G0620900,TraesCS4B03G0182700,TraesCS6A03G0632200,TraesCS6A03G0771600,TraesCS6D03G0510700,TraesCS6D03G0549000
Cortex	1	8	4.06	0.00031	0.00734462	TRUE	ORTHO905GF000082,ORTHO905GF000420,ORTHO905GF001926,ORTHO905GF002263,ORTHO905GF004772,ORTHO905GF006795,ORTHO905GF007801,ORTHO905GF008137	AT2G06850,AT2G06925,AT2G48020,AT3G19820,AT4G28040,AT5G13710,AT5G13930,AT5G25460	TraesCS2B03G1536600,TraesCS4A03G0471600,TraesCS4A03G0701000,TraesCS4B03G0094500,TraesCS4B03G0884300,TraesCS4D03G0068300,TraesCS4D03G0782300,TraesCS5B03G0578000,TraesCS6A03G0893300,TraesCS7A03G1099200,TraesCS7A03G1363000,TraesCS7B03G0947600,TraesCS7D03G1049200,TraesCSU03G0234700
Cortex	20	8	3.58	0.00063	0.012936	TRUE	ORTHO905GF001027,ORTHO905GF001563,ORTHO905GF002098,ORTHO905GF002180,ORTHO905GF002953,ORTHO905GF005013,ORTHO905GF007327,ORTHO905GF011321	AT1G23290,AT1G28330,AT1G54100,AT2G47110,AT3G09500,AT3G30775,AT3G47340,AT5G23740	TraesCS1B03G0644100,TraesCS1D03G0258500,TraesCS1D03G0532400,TraesCS2A03G0355700,TraesCS2B03G0773900,TraesCS2D03G0951000,TraesCS4B03G0155100,TraesCS4D03G0130800,TraesCS5A03G0421300,TraesCS5A03G0547600,TraesCS5B03G0557800,TraesCS5D03G0389800
Cortex	1	8	3.36	0.00142	0.0230189	TRUE	ORTHO905GF000082,ORTHO905GF000420,ORTHO905GF001926,ORTHO905GF002263,ORTHO905GF004772,ORTHO905GF006795,ORTHO905GF007801,ORTHO905GF008137	TraesCS2B03G1536600,TraesCS4A03G0471600,TraesCS4A03G0701000,TraesCS4B03G0094500,TraesCS4B03G0884300,TraesCS4D03G0068300,TraesCS4D03G0782300,TraesCS5B03G0578000,TraesCS6A03G0893300,TraesCS7A03G1099200,TraesCS7A03G1363000,TraesCS7B03G0947600,TraesCS7D03G1049200,TraesCSU03G0234700	AT2G06850,AT2G06925,AT2G48020,AT3G19820,AT4G28040,AT5G13710,AT5G13930,AT5G25460
Cortex	20	8	3.26	0.00197	0.030338	TRUE	ORTHO905GF001027,ORTHO905GF001563,ORTHO905GF002098,ORTHO905GF002180,ORTHO905GF002953,ORTHO905GF005013,ORTHO905GF007327,ORTHO905GF011321	TraesCS1B03G0644100,TraesCS1D03G0258500,TraesCS1D03G0532400,TraesCS2A03G0355700,TraesCS2B03G0773900,TraesCS2D03G0951000,TraesCS4B03G0155100,TraesCS4D03G0130800,TraesCS5A03G0421300,TraesCS5A03G0547600,TraesCS5B03G0557800,TraesCS5D03G0389800	AT1G23290,AT1G28330,AT1G54100,AT2G47110,AT3G09500,AT3G30775,AT3G47340,AT5G23740
Dividing	3	14	3.2	9e-06	0.0002772	TRUE	ORTHO905GF000327,ORTHO905GF001101,ORTHO905GF001471,ORTHO905GF001538,ORTHO905GF001605,ORTHO905GF001815,ORTHO905GF001850,ORTHO905GF002111,ORTHO905GF002176,ORTHO905GF003542,ORTHO905GF004886,ORTHO905GF004924,ORTHO905GF012182,ORTHO905GF014283	AT1G15930,AT1G27400,AT1G41880,AT1G48920,AT1G67430,AT2G27530,AT2G27840,AT2G31610,AT2G32060,AT3G23830,AT3G53870,AT3G55750,AT3G56070,AT3G57150,AT4G13850,AT4G16720,AT4G17390,AT4G25340,AT4G25630,AT5G22440,AT5G22650,AT5G52470,AT5G57090	TraesCS1A03G0926300,TraesCS1A03G1085300,TraesCS1D03G1047300,TraesCS2A03G0357600,TraesCS2A03G0780100,TraesCS2B03G0430900,TraesCS2B03G0477700,TraesCS2B03G0867000,TraesCS2B03G1225800,TraesCS2D03G0504500,TraesCS2D03G0519400,TraesCS2D03G1038800,TraesCS3B03G1129700,TraesCS4A03G0781000,TraesCS4D03G0002500,TraesCS5A03G0458500,TraesCS5D03G0423500,TraesCS6B03G1229900,TraesCS6D03G0883900,TraesCS7A03G0444500…
Dividing	7	28	15.35	9e-06	0.0002772	TRUE	ORTHO905GF000219,ORTHO905GF000543,ORTHO905GF001050,ORTHO905GF001158,ORTHO905GF001610,ORTHO905GF002519,ORTHO905GF003414,ORTHO905GF003475,ORTHO905GF003773,ORTHO905GF004414,ORTHO905GF004726,ORTHO905GF005182,ORTHO905GF005237,ORTHO905GF005812,ORTHO905GF005829,ORTHO905GF006401,ORTHO905GF006460,ORTHO905GF006593,ORTHO905GF006628,ORTHO905GF006975,ORTHO905GF007867,ORTHO905GF008674,ORTHO905GF009374,ORTHO905…	AT1G03780,AT1G18370,AT1G20610,AT1G44110,AT1G50490,AT1G76310,AT2G17620,AT2G25060,AT2G26760,AT2G33560,AT2G38620,AT2G42110,AT3G02640,AT3G03130,AT3G05330,AT3G11520,AT3G20060,AT3G23890,AT3G25980,AT3G51230,AT3G51280,AT3G51740,AT3G54180,AT4G02800,AT4G11080,AT4G15830,AT4G17000,AT4G23800,AT4G31840,AT4G33260,AT4G33270,AT4G35620,AT4G37490,AT5G05080,AT5G06150,AT5G16250,AT5G17160,AT5G20950,AT5G25090,AT5G27550…	TraesCS1A03G0459700,TraesCS1A03G0526900,TraesCS1A03G0645200,TraesCS1A03G0710000,TraesCS1A03G0853600,TraesCS1B03G0616100,TraesCS1B03G0987400,TraesCS1D03G0432000,TraesCS1D03G0508400,TraesCS1D03G0602100,TraesCS1D03G0823500,TraesCS2A03G0132400,TraesCS2A03G0521300,TraesCS2A03G0863000,TraesCS2A03G1044300,TraesCS2A03G1055100,TraesCS2B03G0179700,TraesCS2B03G0607000,TraesCS2B03G0933700,TraesCS2B03G0955500…
Dividing	3	14	8.66	9e-06	0.000342222	TRUE	ORTHO905GF000327,ORTHO905GF001101,ORTHO905GF001471,ORTHO905GF001538,ORTHO905GF001605,ORTHO905GF001815,ORTHO905GF001850,ORTHO905GF002111,ORTHO905GF002176,ORTHO905GF003542,ORTHO905GF004886,ORTHO905GF004924,ORTHO905GF012182,ORTHO905GF014283	TraesCS1A03G0926300,TraesCS1A03G1085300,TraesCS1D03G1047300,TraesCS2A03G0357600,TraesCS2A03G0780100,TraesCS2B03G0430900,TraesCS2B03G0477700,TraesCS2B03G0867000,TraesCS2B03G1225800,TraesCS2D03G0504500,TraesCS2D03G0519400,TraesCS2D03G1038800,TraesCS3B03G1129700,TraesCS4A03G0781000,TraesCS4D03G0002500,TraesCS5A03G0458500,TraesCS5D03G0423500,TraesCS6B03G1229900,TraesCS6D03G0883900,TraesCS7A03G0444500…	AT1G15930,AT1G27400,AT1G41880,AT1G48920,AT1G67430,AT2G27530,AT2G27840,AT2G31610,AT2G32060,AT3G23830,AT3G53870,AT3G55750,AT3G56070,AT3G57150,AT4G13850,AT4G16720,AT4G17390,AT4G25340,AT4G25630,AT5G22440,AT5G22650,AT5G52470,AT5G57090
Dividing	7	28	12.53	9e-06	0.000342222	TRUE	ORTHO905GF000219,ORTHO905GF000543,ORTHO905GF001050,ORTHO905GF001158,ORTHO905GF001610,ORTHO905GF002519,ORTHO905GF003414,ORTHO905GF003475,ORTHO905GF003773,ORTHO905GF004414,ORTHO905GF004726,ORTHO905GF005182,ORTHO905GF005237,ORTHO905GF005812,ORTHO905GF005829,ORTHO905GF006401,ORTHO905GF006460,ORTHO905GF006593,ORTHO905GF006628,ORTHO905GF006975,ORTHO905GF007867,ORTHO905GF008674,ORTHO905GF009374,ORTHO905…	TraesCS1A03G0459700,TraesCS1A03G0526900,TraesCS1A03G0645200,TraesCS1A03G0710000,TraesCS1A03G0853600,TraesCS1B03G0616100,TraesCS1B03G0987400,TraesCS1D03G0432000,TraesCS1D03G0508400,TraesCS1D03G0602100,TraesCS1D03G0823500,TraesCS2A03G0132400,TraesCS2A03G0521300,TraesCS2A03G0863000,TraesCS2A03G1044300,TraesCS2A03G1055100,TraesCS2B03G0179700,TraesCS2B03G0607000,TraesCS2B03G0933700,TraesCS2B03G0955500…	AT1G03780,AT1G18370,AT1G20610,AT1G44110,AT1G50490,AT1G76310,AT2G17620,AT2G25060,AT2G26760,AT2G33560,AT2G38620,AT2G42110,AT3G02640,AT3G03130,AT3G05330,AT3G11520,AT3G20060,AT3G23890,AT3G25980,AT3G51230,AT3G51280,AT3G51740,AT3G54180,AT4G02800,AT4G11080,AT4G15830,AT4G17000,AT4G23800,AT4G31840,AT4G33260,AT4G33270,AT4G35620,AT4G37490,AT5G05080,AT5G06150,AT5G16250,AT5G17160,AT5G20950,AT5G25090,AT5G27550…
Endodermis	17	7	5.76	2e-05	0.00056	TRUE	ORTHO905GF000222,ORTHO905GF000313,ORTHO905GF000465,ORTHO905GF001253,ORTHO905GF002343,ORTHO905GF002531,ORTHO905GF009036	AT1G01620,AT1G61590,AT2G27370,AT2G36100,AT2G36830,AT2G37170,AT2G37180,AT2G44790,AT2G45960,AT3G16240,AT3G61430,AT4G00430,AT4G35100	TraesCS2A03G0920600,TraesCS2A03G0920900,TraesCS2A03G0926700,TraesCS2B03G1009400,TraesCS2B03G1018700,TraesCS2D03G0866300,TraesCS3D03G1192600,TraesCS4B03G0445600,TraesCS4D03G0411300,TraesCS5A03G0479300,TraesCS6A03G0661900,TraesCS6B03G0815900,TraesCS6D03G0550200,TraesCS6D03G0568200,TraesCS7A03G0413900,TraesCS7B03G0218800,TraesCS7D03G0401600
Endodermis	17	7	4.11	0.00085	0.0157624	TRUE	ORTHO905GF000222,ORTHO905GF000313,ORTHO905GF000465,ORTHO905GF001253,ORTHO905GF002343,ORTHO905GF002531,ORTHO905GF009036	TraesCS2A03G0920600,TraesCS2A03G0920900,TraesCS2A03G0926700,TraesCS2B03G1009400,TraesCS2B03G1018700,TraesCS2D03G0866300,TraesCS3D03G1192600,TraesCS4B03G0445600,TraesCS4D03G0411300,TraesCS5A03G0479300,TraesCS6A03G0661900,TraesCS6B03G0815900,TraesCS6D03G0550200,TraesCS6D03G0568200,TraesCS7A03G0413900,TraesCS7B03G0218800,TraesCS7D03G0401600	AT1G01620,AT1G61590,AT2G27370,AT2G36100,AT2G36830,AT2G37170,AT2G37180,AT2G44790,AT2G45960,AT3G16240,AT3G61430,AT4G00430,AT4G35100
Epidermis	3	17	2.63	9e-06	0.0002772	TRUE	ORTHO905GF001101,ORTHO905GF001104,ORTHO905GF001232,ORTHO905GF001471,ORTHO905GF001538,ORTHO905GF001605,ORTHO905GF001815,ORTHO905GF001850,ORTHO905GF002111,ORTHO905GF002176,ORTHO905GF003542,ORTHO905GF004886,ORTHO905GF004924,ORTHO905GF006492,ORTHO905GF008151,ORTHO905GF012182,ORTHO905GF014283	AT1G07070,AT1G08360,AT1G15930,AT1G20220,AT1G27400,AT1G41880,AT1G48920,AT1G52740,AT1G63780,AT1G67430,AT1G74270,AT1G76010,AT2G27530,AT2G27840,AT2G31610,AT2G32060,AT3G23830,AT3G44750,AT3G51800,AT3G53870,AT3G55750,AT3G56070,AT3G57150,AT4G13850,AT4G16720,AT4G17390,AT4G25340,AT4G25630,AT5G03740,AT5G22440,AT5G22650,AT5G35530,AT5G52470	TraesCS1A03G0926300,TraesCS1A03G1085300,TraesCS1B03G0678300,TraesCS1D03G0557500,TraesCS1D03G1047300,TraesCS2A03G0357600,TraesCS2A03G0780100,TraesCS2B03G0430900,TraesCS2B03G0477700,TraesCS2B03G0867000,TraesCS2B03G1225800,TraesCS2D03G0504500,TraesCS2D03G0519400,TraesCS2D03G1038800,TraesCS3B03G1129700,TraesCS4A03G0781000,TraesCS4D03G0002500,TraesCS5A03G0458500,TraesCS5A03G0807900,TraesCS5D03G0423500…
Epidermis	3	17	16.61	9e-06	0.000342222	TRUE	ORTHO905GF001101,ORTHO905GF001104,ORTHO905GF001232,ORTHO905GF001471,ORTHO905GF001538,ORTHO905GF001605,ORTHO905GF001815,ORTHO905GF001850,ORTHO905GF002111,ORTHO905GF002176,ORTHO905GF003542,ORTHO905GF004886,ORTHO905GF004924,ORTHO905GF006492,ORTHO905GF008151,ORTHO905GF012182,ORTHO905GF014283	TraesCS1A03G0926300,TraesCS1A03G1085300,TraesCS1B03G0678300,TraesCS1D03G0557500,TraesCS1D03G1047300,TraesCS2A03G0357600,TraesCS2A03G0780100,TraesCS2B03G0430900,TraesCS2B03G0477700,TraesCS2B03G0867000,TraesCS2B03G1225800,TraesCS2D03G0504500,TraesCS2D03G0519400,TraesCS2D03G1038800,TraesCS3B03G1129700,TraesCS4A03G0781000,TraesCS4D03G0002500,TraesCS5A03G0458500,TraesCS5A03G0807900,TraesCS5D03G0423500…	AT1G07070,AT1G08360,AT1G15930,AT1G20220,AT1G27400,AT1G41880,AT1G48920,AT1G52740,AT1G63780,AT1G67430,AT1G74270,AT1G76010,AT2G27530,AT2G27840,AT2G31610,AT2G32060,AT3G23830,AT3G44750,AT3G51800,AT3G53870,AT3G55750,AT3G56070,AT3G57150,AT4G13850,AT4G16720,AT4G17390,AT4G25340,AT4G25630,AT5G03740,AT5G22440,AT5G22650,AT5G35530,AT5G52470
Epidermis	2	9	4.23	0.00011	0.00282333	TRUE	ORTHO905GF001471,ORTHO905GF001689,ORTHO905GF002111,ORTHO905GF002275,ORTHO905GF003542,ORTHO905GF004282,ORTHO905GF010578,ORTHO905GF012182,ORTHO905GF014283	TraesCS1A03G0926300,TraesCS1D03G1047300,TraesCS2A03G0780100,TraesCS2B03G0867000,TraesCS2D03G1140800,TraesCS4A03G0744700,TraesCS4D03G0002500,TraesCS4D03G0029500,TraesCS5B03G0260000,TraesCS5D03G0321000,TraesCS7B03G0513000	AT1G07070,AT1G41880,AT1G48920,AT1G74270,AT1G79150,AT2G21660,AT2G27840,AT3G16150,AT3G18600,AT3G44750,AT3G55750,AT3G56070,AT4G25340,AT5G03740,AT5G22650
Initials	3	15	3.21	9e-06	0.0002772	TRUE	ORTHO905GF000014,ORTHO905GF000020,ORTHO905GF000042,ORTHO905GF001101,ORTHO905GF001104,ORTHO905GF001232,ORTHO905GF001538,ORTHO905GF001605,ORTHO905GF001815,ORTHO905GF001833,ORTHO905GF001850,ORTHO905GF002176,ORTHO905GF003542,ORTHO905GF004886,ORTHO905GF004924	AT1G08360,AT1G15930,AT1G27400,AT1G48920,AT1G52740,AT1G67430,AT1G76010,AT2G27530,AT2G32060,AT3G23830,AT3G51880,AT3G57150,AT4G16720,AT4G17390,AT4G40030,AT5G35530,AT5G52470,AT5G59690,AT5G59910	TraesCS1A03G0596300,TraesCS1A03G0737600,TraesCS1B03G0694400,TraesCS1B03G0694900,TraesCS1D03G0632200,TraesCS1D03G0856400,TraesCS2A03G0357600,TraesCS2B03G0430900,TraesCS2B03G0477700,TraesCS2B03G0857900,TraesCS2B03G1225800,TraesCS2D03G0504500,TraesCS2D03G0519400,TraesCS2D03G0716000,TraesCS2D03G1038800,TraesCS3B03G1129700,TraesCS3D03G0317600,TraesCS4A03G0678100,TraesCS4B03G0117000,TraesCS4B03G0568700…
Initials	3	15	10.75	9e-06	0.000342222	TRUE	ORTHO905GF000014,ORTHO905GF000020,ORTHO905GF000042,ORTHO905GF001101,ORTHO905GF001104,ORTHO905GF001232,ORTHO905GF001538,ORTHO905GF001605,ORTHO905GF001815,ORTHO905GF001833,ORTHO905GF001850,ORTHO905GF002176,ORTHO905GF003542,ORTHO905GF004886,ORTHO905GF004924	TraesCS1A03G0596300,TraesCS1A03G0737600,TraesCS1B03G0694400,TraesCS1B03G0694900,TraesCS1D03G0632200,TraesCS1D03G0856400,TraesCS2A03G0357600,TraesCS2B03G0430900,TraesCS2B03G0477700,TraesCS2B03G0857900,TraesCS2B03G1225800,TraesCS2D03G0504500,TraesCS2D03G0519400,TraesCS2D03G0716000,TraesCS2D03G1038800,TraesCS3B03G1129700,TraesCS3D03G0317600,TraesCS4A03G0678100,TraesCS4B03G0117000,TraesCS4B03G0568700…	AT1G08360,AT1G15930,AT1G27400,AT1G48920,AT1G52740,AT1G67430,AT1G76010,AT2G27530,AT2G32060,AT3G23830,AT3G51880,AT3G57150,AT4G16720,AT4G17390,AT4G40030,AT5G35530,AT5G52470,AT5G59690,AT5G59910
Initials	20	9	3.54	0.00039	0.00858	TRUE	ORTHO905GF001027,ORTHO905GF001563,ORTHO905GF001673,ORTHO905GF002098,ORTHO905GF002180,ORTHO905GF002953,ORTHO905GF005013,ORTHO905GF007327,ORTHO905GF009264	TraesCS1A03G0286700,TraesCS1B03G0644100,TraesCS1D03G0258500,TraesCS1D03G0280000,TraesCS1D03G0532400,TraesCS2A03G0355700,TraesCS2B03G0773900,TraesCS2D03G0951000,TraesCS2D03G1265000,TraesCS4B03G0155100,TraesCS4D03G0130800,TraesCS5A03G0421300,TraesCS5D03G0389800	AT1G23290,AT1G28330,AT1G52720,AT2G33830,AT2G47110,AT3G09500,AT3G30775,AT3G47340,AT3G48930,AT3G55170,AT3G62250,AT4G27450,AT5G23740
Initials	20	9	3.25	0.00047	0.01034	TRUE	ORTHO905GF001027,ORTHO905GF001563,ORTHO905GF001673,ORTHO905GF002098,ORTHO905GF002180,ORTHO905GF002953,ORTHO905GF005013,ORTHO905GF007327,ORTHO905GF009264	AT1G23290,AT1G28330,AT1G52720,AT2G33830,AT2G47110,AT3G09500,AT3G30775,AT3G47340,AT3G48930,AT3G55170,AT3G62250,AT4G27450,AT5G23740	TraesCS1A03G0286700,TraesCS1B03G0644100,TraesCS1D03G0258500,TraesCS1D03G0280000,TraesCS1D03G0532400,TraesCS2A03G0355700,TraesCS2B03G0773900,TraesCS2D03G0951000,TraesCS2D03G1265000,TraesCS4B03G0155100,TraesCS4D03G0130800,TraesCS5A03G0421300,TraesCS5D03G0389800
LRC	0	11	2.7	0.0012	0.0205333	TRUE	ORTHO905GF000327,ORTHO905GF000354,ORTHO905GF000542,ORTHO905GF000571,ORTHO905GF000763,ORTHO905GF000803,ORTHO905GF000931,ORTHO905GF001687,ORTHO905GF002248,ORTHO905GF004919,ORTHO905GF009768	TraesCS1B03G1221300,TraesCS2B03G0317100,TraesCS2D03G0234900,TraesCS4A03G0580300,TraesCS4B03G0182700,TraesCS4B03G0647100,TraesCS4B03G0758900,TraesCS4B03G0805500,TraesCS4B03G0901800,TraesCS4D03G0575700,TraesCS5D03G0584600,TraesCS7A03G0422700,TraesCS7B03G0229800,TraesCS7B03G1072200,TraesCS7D03G0410800,TraesCS7D03G1133300	AT1G01470,AT1G11000,AT1G22190,AT1G36060,AT1G78080,AT2G16060,AT2G20370,AT2G46140,AT2G47650,AT3G09270,AT3G11600,AT3G62830,AT5G06270,AT5G15160,AT5G57090,AT5G66870
LRC	0	11	2.44	0.00162	0.02772	TRUE	ORTHO905GF000327,ORTHO905GF000354,ORTHO905GF000542,ORTHO905GF000571,ORTHO905GF000763,ORTHO905GF000803,ORTHO905GF000931,ORTHO905GF001687,ORTHO905GF002248,ORTHO905GF004919,ORTHO905GF009768	AT1G01470,AT1G11000,AT1G22190,AT1G36060,AT1G78080,AT2G16060,AT2G20370,AT2G46140,AT2G47650,AT3G09270,AT3G11600,AT3G62830,AT5G06270,AT5G15160,AT5G57090,AT5G66870	TraesCS1B03G1221300,TraesCS2B03G0317100,TraesCS2D03G0234900,TraesCS4A03G0580300,TraesCS4B03G0182700,TraesCS4B03G0647100,TraesCS4B03G0758900,TraesCS4B03G0805500,TraesCS4B03G0901800,TraesCS4D03G0575700,TraesCS5D03G0584600,TraesCS7A03G0422700,TraesCS7B03G0229800,TraesCS7B03G1072200,TraesCS7D03G0410800,TraesCS7D03G1133300
Phloem	14	14	3.5	9e-06	0.0002772	TRUE	ORTHO905GF000048,ORTHO905GF000090,ORTHO905GF000119,ORTHO905GF000147,ORTHO905GF000199,ORTHO905GF000432,ORTHO905GF001284,ORTHO905GF001372,ORTHO905GF001486,ORTHO905GF001582,ORTHO905GF002171,ORTHO905GF004075,ORTHO905GF008330,ORTHO905GF008404	AT1G49240,AT1G78580,AT2G02130,AT2G02230,AT2G37040,AT3G12110,AT3G45700,AT3G48940,AT3G61850,AT4G14130,AT4G18340,AT4G25810,AT4G29100,AT5G08350,AT5G09810,AT5G21105,AT5G23360,AT5G23370,AT5G65020	TraesCS1A03G0322200,TraesCS1A03G0483700,TraesCS1A03G0837600,TraesCS1B03G0961400,TraesCS1D03G0298400,TraesCS1D03G0805800,TraesCS2A03G0966600,TraesCS4B03G0840800,TraesCS6A03G0643500,TraesCS6A03G0649500,TraesCS6A03G0965900,TraesCS6B03G0770100,TraesCS6B03G0776100,TraesCS6B03G1182400,TraesCS6D03G0526000,TraesCS6D03G0534300,TraesCS6D03G0538900,TraesCS6D03G0845500,TraesCS7A03G0121500,TraesCS7A03G1037700…
Phloem	21	14	5.61	9e-06	0.0002772	TRUE	ORTHO905GF000150,ORTHO905GF000183,ORTHO905GF000313,ORTHO905GF000432,ORTHO905GF000636,ORTHO905GF000710,ORTHO905GF001582,ORTHO905GF001751,ORTHO905GF003732,ORTHO905GF003759,ORTHO905GF004009,ORTHO905GF004469,ORTHO905GF006355,ORTHO905GF008330	AT1G44100,AT1G71692,AT1G78580,AT1G79430,AT2G16740,AT2G44790,AT3G12090,AT3G14940,AT3G21600,AT3G45700,AT4G23410,AT4G24670,AT4G29100,AT4G39700,AT5G53120,AT5G63850	TraesCS1A03G0166300,TraesCS1A03G0322200,TraesCS1B03G0961400,TraesCS1D03G0298400,TraesCS1D03G0805800,TraesCS2A03G0660500,TraesCS3A03G0205700,TraesCS3A03G0715100,TraesCS3B03G0248400,TraesCS3D03G0184300,TraesCS3D03G0562100,TraesCS4A03G0560500,TraesCS4A03G1099000,TraesCS4D03G0201600,TraesCS5A03G0621200,TraesCS5D03G0444100,TraesCS5D03G0588300,TraesCS6A03G0158000,TraesCS6A03G0376700,TraesCS6B03G0466300…
Phloem	14	14	2.95	5e-05	0.00154	TRUE	ORTHO905GF000048,ORTHO905GF000090,ORTHO905GF000119,ORTHO905GF000147,ORTHO905GF000199,ORTHO905GF000432,ORTHO905GF001284,ORTHO905GF001372,ORTHO905GF001486,ORTHO905GF001582,ORTHO905GF002171,ORTHO905GF004075,ORTHO905GF008330,ORTHO905GF008404	TraesCS1A03G0322200,TraesCS1A03G0483700,TraesCS1A03G0837600,TraesCS1B03G0961400,TraesCS1D03G0298400,TraesCS1D03G0805800,TraesCS2A03G0966600,TraesCS4B03G0840800,TraesCS6A03G0643500,TraesCS6A03G0649500,TraesCS6A03G0965900,TraesCS6B03G0770100,TraesCS6B03G0776100,TraesCS6B03G1182400,TraesCS6D03G0526000,TraesCS6D03G0534300,TraesCS6D03G0538900,TraesCS6D03G0845500,TraesCS7A03G0121500,TraesCS7A03G1037700…	AT1G49240,AT1G78580,AT2G02130,AT2G02230,AT2G37040,AT3G12110,AT3G45700,AT3G48940,AT3G61850,AT4G14130,AT4G18340,AT4G25810,AT4G29100,AT5G08350,AT5G09810,AT5G21105,AT5G23360,AT5G23370,AT5G65020
Phloem	21	14	2.67	0.00018	0.00426462	TRUE	ORTHO905GF000150,ORTHO905GF000183,ORTHO905GF000313,ORTHO905GF000432,ORTHO905GF000636,ORTHO905GF000710,ORTHO905GF001582,ORTHO905GF001751,ORTHO905GF003732,ORTHO905GF003759,ORTHO905GF004009,ORTHO905GF004469,ORTHO905GF006355,ORTHO905GF008330	TraesCS1A03G0166300,TraesCS1A03G0322200,TraesCS1B03G0961400,TraesCS1D03G0298400,TraesCS1D03G0805800,TraesCS2A03G0660500,TraesCS3A03G0205700,TraesCS3A03G0715100,TraesCS3B03G0248400,TraesCS3D03G0184300,TraesCS3D03G0562100,TraesCS4A03G0560500,TraesCS4A03G1099000,TraesCS4D03G0201600,TraesCS5A03G0621200,TraesCS5D03G0444100,TraesCS5D03G0588300,TraesCS6A03G0158000,TraesCS6A03G0376700,TraesCS6B03G0466300…	AT1G44100,AT1G71692,AT1G78580,AT1G79430,AT2G16740,AT2G44790,AT3G12090,AT3G14940,AT3G21600,AT3G45700,AT4G23410,AT4G24670,AT4G29100,AT4G39700,AT5G53120,AT5G63850
Phloem	16	8	3.42	0.00081	0.0146753	TRUE	ORTHO905GF000353,ORTHO905GF000522,ORTHO905GF000991,ORTHO905GF001372,ORTHO905GF003759,ORTHO905GF004469,ORTHO905GF007515,ORTHO905GF008330	AT1G78580,AT1G79430,AT2G02130,AT3G15680,AT4G20270,AT5G27690,AT5G50150,AT5G53120	TraesCS1A03G0837600,TraesCS1B03G0961400,TraesCS1D03G0805800,TraesCS3D03G0183300,TraesCS4A03G0598400,TraesCS4B03G0840800,TraesCS4D03G0172000,TraesCS4D03G0748700,TraesCS5D03G0355000,TraesCS6A03G0376700,TraesCS6A03G0436800,TraesCS6B03G0466300,TraesCS6B03G0557000,TraesCS6D03G0324200,TraesCS7A03G0856200,TraesCS7A03G1169600,TraesCS7B03G0654200,TraesCS7B03G1037100
Procambium	11	12	3.2	9e-05	0.00252	TRUE	ORTHO905GF000090,ORTHO905GF000147,ORTHO905GF000815,ORTHO905GF000821,ORTHO905GF000832,ORTHO905GF000906,ORTHO905GF001486,ORTHO905GF003276,ORTHO905GF004901,ORTHO905GF007256,ORTHO905GF007825,ORTHO905GF011281	TraesCS1A03G0483700,TraesCS2B03G1308200,TraesCS2D03G0805700,TraesCS3A03G0900700,TraesCS3A03G0917300,TraesCS3B03G1033800,TraesCS3D03G0991100,TraesCS4A03G0241900,TraesCS4B03G0526300,TraesCS4D03G0465500,TraesCS6A03G0429300,TraesCS6A03G0614100,TraesCS6B03G0520600,TraesCS6B03G0758700,TraesCS6B03G0776100,TraesCS6B03G0802500,TraesCS6D03G0526000,TraesCS6D03G0538900,TraesCS6D03G0617100	AT1G02500,AT1G33470,AT1G49240,AT1G60940,AT2G36880,AT2G37040,AT3G10340,AT3G12110,AT3G18780,AT3G19450,AT3G21420,AT4G13930,AT4G34230,AT5G09810,AT5G23100,AT5G23750,AT5G27000,AT5G57770
Procambium	11	12	2.79	0.00017	0.00436333	TRUE	ORTHO905GF000090,ORTHO905GF000147,ORTHO905GF000815,ORTHO905GF000821,ORTHO905GF000832,ORTHO905GF000906,ORTHO905GF001486,ORTHO905GF003276,ORTHO905GF004901,ORTHO905GF007256,ORTHO905GF007825,ORTHO905GF011281	AT1G02500,AT1G33470,AT1G49240,AT1G60940,AT2G36880,AT2G37040,AT3G10340,AT3G12110,AT3G18780,AT3G19450,AT3G21420,AT4G13930,AT4G34230,AT5G09810,AT5G23100,AT5G23750,AT5G27000,AT5G57770	TraesCS1A03G0483700,TraesCS2B03G1308200,TraesCS2D03G0805700,TraesCS3A03G0900700,TraesCS3A03G0917300,TraesCS3B03G1033800,TraesCS3D03G0991100,TraesCS4A03G0241900,TraesCS4B03G0526300,TraesCS4D03G0465500,TraesCS6A03G0429300,TraesCS6A03G0614100,TraesCS6B03G0520600,TraesCS6B03G0758700,TraesCS6B03G0776100,TraesCS6B03G0802500,TraesCS6D03G0526000,TraesCS6D03G0538900,TraesCS6D03G0617100
QC	3	21	4.2	9e-06	0.0002772	TRUE	ORTHO905GF000014,ORTHO905GF000020,ORTHO905GF000042,ORTHO905GF001101,ORTHO905GF001232,ORTHO905GF001363,ORTHO905GF001471,ORTHO905GF001538,ORTHO905GF001605,ORTHO905GF001770,ORTHO905GF001815,ORTHO905GF001850,ORTHO905GF002111,ORTHO905GF002176,ORTHO905GF003542,ORTHO905GF004886,ORTHO905GF004924,ORTHO905GF005657,ORTHO905GF006492,ORTHO905GF012182,ORTHO905GF014283	AT1G08360,AT1G09200,AT1G20220,AT1G27400,AT1G41880,AT1G48920,AT1G51060,AT1G54690,AT1G67430,AT1G74270,AT2G27530,AT2G27840,AT2G31610,AT2G32060,AT2G37470,AT3G23830,AT3G27360,AT3G44750,AT3G46940,AT3G51800,AT3G53870,AT3G55750,AT3G56070,AT3G57150,AT4G13850,AT4G16720,AT4G17390,AT4G25340,AT4G25630,AT5G03740,AT5G10390,AT5G22440,AT5G22650,AT5G52470,AT5G59690,AT5G61030,AT5G65360	TraesCS1A03G0596300,TraesCS1A03G0737600,TraesCS1A03G0926300,TraesCS1A03G1085300,TraesCS1B03G0678300,TraesCS1B03G0694400,TraesCS1B03G0694900,TraesCS1D03G0557500,TraesCS1D03G0632200,TraesCS1D03G0856400,TraesCS1D03G1047300,TraesCS2A03G0357600,TraesCS2A03G0780100,TraesCS2B03G0430900,TraesCS2B03G0477700,TraesCS2B03G0580400,TraesCS2B03G0857900,TraesCS2B03G0867000,TraesCS2B03G1225800,TraesCS2D03G0467000…
QC	3	21	15.96	9e-06	0.000342222	TRUE	ORTHO905GF000014,ORTHO905GF000020,ORTHO905GF000042,ORTHO905GF001101,ORTHO905GF001232,ORTHO905GF001363,ORTHO905GF001471,ORTHO905GF001538,ORTHO905GF001605,ORTHO905GF001770,ORTHO905GF001815,ORTHO905GF001850,ORTHO905GF002111,ORTHO905GF002176,ORTHO905GF003542,ORTHO905GF004886,ORTHO905GF004924,ORTHO905GF005657,ORTHO905GF006492,ORTHO905GF012182,ORTHO905GF014283	TraesCS1A03G0596300,TraesCS1A03G0737600,TraesCS1A03G0926300,TraesCS1A03G1085300,TraesCS1B03G0678300,TraesCS1B03G0694400,TraesCS1B03G0694900,TraesCS1D03G0557500,TraesCS1D03G0632200,TraesCS1D03G0856400,TraesCS1D03G1047300,TraesCS2A03G0357600,TraesCS2A03G0780100,TraesCS2B03G0430900,TraesCS2B03G0477700,TraesCS2B03G0580400,TraesCS2B03G0857900,TraesCS2B03G0867000,TraesCS2B03G1225800,TraesCS2D03G0467000…	AT1G08360,AT1G09200,AT1G20220,AT1G27400,AT1G41880,AT1G48920,AT1G51060,AT1G54690,AT1G67430,AT1G74270,AT2G27530,AT2G27840,AT2G31610,AT2G32060,AT2G37470,AT3G23830,AT3G27360,AT3G44750,AT3G46940,AT3G51800,AT3G53870,AT3G55750,AT3G56070,AT3G57150,AT4G13850,AT4G16720,AT4G17390,AT4G25340,AT4G25630,AT5G03740,AT5G10390,AT5G22440,AT5G22650,AT5G52470,AT5G59690,AT5G61030,AT5G65360
QC	2	9	3.31	0.00087	0.0157624	TRUE	ORTHO905GF000042,ORTHO905GF001363,ORTHO905GF001471,ORTHO905GF001689,ORTHO905GF002111,ORTHO905GF003542,ORTHO905GF010578,ORTHO905GF012182,ORTHO905GF014283	TraesCS1A03G0596300,TraesCS1A03G0926300,TraesCS1D03G1047300,TraesCS2A03G0780100,TraesCS2B03G0867000,TraesCS4A03G0744700,TraesCS4D03G0002500,TraesCS4D03G0029500,TraesCS5B03G0260000,TraesCS5D03G0259500,TraesCS7B03G0513000	AT1G41880,AT1G48920,AT1G54690,AT1G74270,AT1G79150,AT2G27840,AT2G37470,AT3G44750,AT3G55750,AT3G56070,AT4G25340,AT4G39260,AT5G03740,AT5G22650
QC	2	9	2.88	0.00178	0.0288547	TRUE	ORTHO905GF000042,ORTHO905GF001363,ORTHO905GF001471,ORTHO905GF001689,ORTHO905GF002111,ORTHO905GF003542,ORTHO905GF010578,ORTHO905GF012182,ORTHO905GF014283	AT1G41880,AT1G48920,AT1G54690,AT1G74270,AT1G79150,AT2G27840,AT2G37470,AT3G44750,AT3G55750,AT3G56070,AT4G25340,AT4G39260,AT5G03740,AT5G22650	TraesCS1A03G0596300,TraesCS1A03G0926300,TraesCS1D03G1047300,TraesCS2A03G0780100,TraesCS2B03G0867000,TraesCS4A03G0744700,TraesCS4D03G0002500,TraesCS4D03G0029500,TraesCS5B03G0260000,TraesCS5D03G0259500,TraesCS7B03G0513000
Trichoblast	6	21	3.19	9e-06	0.0002772	TRUE	ORTHO905GF000043,ORTHO905GF000109,ORTHO905GF000136,ORTHO905GF000530,ORTHO905GF000588,ORTHO905GF000932,ORTHO905GF001023,ORTHO905GF001102,ORTHO905GF001183,ORTHO905GF001231,ORTHO905GF001247,ORTHO905GF001485,ORTHO905GF001486,ORTHO905GF001743,ORTHO905GF002036,ORTHO905GF003791,ORTHO905GF004612,ORTHO905GF006623,ORTHO905GF009155,ORTHO905GF011329,ORTHO905GF011554	AT1G30870,AT1G35670,AT1G48930,AT1G61795,AT1G73860,AT1G76690,AT2G19760,AT2G27360,AT3G04810,AT3G07880,AT3G07940,AT3G09925,AT3G48940,AT4G04900,AT4G09570,AT4G18640,AT4G26690,AT4G29350,AT4G31250,AT4G34580,AT4G37640,AT5G23750,AT5G43230,AT5G45840,AT5G55050,AT5G65090	TraesCS1A03G0313300,TraesCS1A03G0547600,TraesCS1D03G0527600,TraesCS2A03G0508300,TraesCS2A03G0827700,TraesCS2B03G0611400,TraesCS2B03G0908000,TraesCS2B03G0914600,TraesCS2B03G0990700,TraesCS2B03G1468700,TraesCS2D03G0496100,TraesCS2D03G0769800,TraesCS3A03G0685600,TraesCS3A03G0809300,TraesCS3B03G0302700,TraesCS3B03G0782700,TraesCS3B03G0931700,TraesCS3D03G0745600,TraesCS3D03G1092400,TraesCS4B03G0689300…
Trichoblast	6	21	3.67	9e-06	0.000342222	TRUE	ORTHO905GF000043,ORTHO905GF000109,ORTHO905GF000136,ORTHO905GF000530,ORTHO905GF000588,ORTHO905GF000932,ORTHO905GF001023,ORTHO905GF001102,ORTHO905GF001183,ORTHO905GF001231,ORTHO905GF001247,ORTHO905GF001485,ORTHO905GF001486,ORTHO905GF001743,ORTHO905GF002036,ORTHO905GF003791,ORTHO905GF004612,ORTHO905GF006623,ORTHO905GF009155,ORTHO905GF011329,ORTHO905GF011554	TraesCS1A03G0313300,TraesCS1A03G0547600,TraesCS1D03G0527600,TraesCS2A03G0508300,TraesCS2A03G0827700,TraesCS2B03G0611400,TraesCS2B03G0908000,TraesCS2B03G0914600,TraesCS2B03G0990700,TraesCS2B03G1468700,TraesCS2D03G0496100,TraesCS2D03G0769800,TraesCS3A03G0685600,TraesCS3A03G0809300,TraesCS3B03G0302700,TraesCS3B03G0782700,TraesCS3B03G0931700,TraesCS3D03G0745600,TraesCS3D03G1092400,TraesCS4B03G0689300…	AT1G30870,AT1G35670,AT1G48930,AT1G61795,AT1G73860,AT1G76690,AT2G19760,AT2G27360,AT3G04810,AT3G07880,AT3G07940,AT3G09925,AT3G48940,AT4G04900,AT4G09570,AT4G18640,AT4G26690,AT4G29350,AT4G31250,AT4G34580,AT4G37640,AT5G23750,AT5G43230,AT5G45840,AT5G55050,AT5G65090
Xylem	11	19	4.29	9e-06	0.0002772	TRUE	ORTHO905GF000147,ORTHO905GF000178,ORTHO905GF000596,ORTHO905GF000815,ORTHO905GF000821,ORTHO905GF000832,ORTHO905GF000851,ORTHO905GF001486,ORTHO905GF001859,ORTHO905GF002183,ORTHO905GF002782,ORTHO905GF002972,ORTHO905GF003191,ORTHO905GF003334,ORTHO905GF004901,ORTHO905GF006895,ORTHO905GF007256,ORTHO905GF007825,ORTHO905GF008473	AT1G03010,AT1G08340,AT1G33470,AT1G49240,AT1G60940,AT1G74690,AT1G79620,AT2G28315,AT2G37090,AT2G38320,AT2G40320,AT2G46710,AT2G46760,AT2G47500,AT3G11490,AT3G12110,AT3G17390,AT3G18780,AT4G34230,AT4G36380,AT5G01360,AT5G09810,AT5G23750,AT5G26330,AT5G57770	TraesCS1A03G0483700,TraesCS2A03G0412800,TraesCS2A03G0922100,TraesCS2B03G0543100,TraesCS2D03G0430400,TraesCS2D03G0805700,TraesCS2D03G0861600,TraesCS3A03G0900700,TraesCS3A03G0917300,TraesCS3B03G0278600,TraesCS3B03G1033800,TraesCS3D03G0218600,TraesCS3D03G0582000,TraesCS4A03G0221600,TraesCS4A03G0241900,TraesCS4A03G0528300,TraesCS4B03G0486500,TraesCS4B03G0526300,TraesCS4D03G0465500,TraesCS5B03G1134100…
Xylem	13	16	4.03	9e-06	0.0002772	TRUE	ORTHO905GF000178,ORTHO905GF000729,ORTHO905GF000832,ORTHO905GF000851,ORTHO905GF002406,ORTHO905GF002577,ORTHO905GF002782,ORTHO905GF002926,ORTHO905GF003047,ORTHO905GF003247,ORTHO905GF003310,ORTHO905GF005877,ORTHO905GF006625,ORTHO905GF007256,ORTHO905GF007961,ORTHO905GF012847	AT1G20850,AT1G52150,AT1G63430,AT1G67510,AT1G68810,AT1G75680,AT2G27740,AT2G28315,AT2G36355,AT2G40320,AT2G46760,AT2G47500,AT3G09980,AT3G52900,AT3G52920,AT3G59690,AT4G32880,AT4G34230,AT4G35350,AT4G36160,AT5G01360,AT5G35670,AT5G54500	TraesCS1A03G0793500,TraesCS1B03G0911600,TraesCS1D03G0049400,TraesCS2A03G0922100,TraesCS2A03G1052500,TraesCS2A03G1317100,TraesCS2B03G0806600,TraesCS2B03G1177400,TraesCS2D03G0861600,TraesCS3D03G0867400,TraesCS4B03G0526300,TraesCS4B03G0597500,TraesCS4B03G0831200,TraesCS4D03G0465500,TraesCS4D03G0529800,TraesCS4D03G0740600,TraesCS5A03G0388600,TraesCS5A03G0586500,TraesCS5A03G0901200,TraesCS5B03G0387000…
Xylem	11	19	4.07	9e-06	0.000342222	TRUE	ORTHO905GF000147,ORTHO905GF000178,ORTHO905GF000596,ORTHO905GF000815,ORTHO905GF000821,ORTHO905GF000832,ORTHO905GF000851,ORTHO905GF001486,ORTHO905GF001859,ORTHO905GF002183,ORTHO905GF002782,ORTHO905GF002972,ORTHO905GF003191,ORTHO905GF003334,ORTHO905GF004901,ORTHO905GF006895,ORTHO905GF007256,ORTHO905GF007825,ORTHO905GF008473	TraesCS1A03G0483700,TraesCS2A03G0412800,TraesCS2A03G0922100,TraesCS2B03G0543100,TraesCS2D03G0430400,TraesCS2D03G0805700,TraesCS2D03G0861600,TraesCS3A03G0900700,TraesCS3A03G0917300,TraesCS3B03G0278600,TraesCS3B03G1033800,TraesCS3D03G0218600,TraesCS3D03G0582000,TraesCS4A03G0221600,TraesCS4A03G0241900,TraesCS4A03G0528300,TraesCS4B03G0486500,TraesCS4B03G0526300,TraesCS4D03G0465500,TraesCS5B03G1134100…	AT1G03010,AT1G08340,AT1G33470,AT1G49240,AT1G60940,AT1G74690,AT1G79620,AT2G28315,AT2G37090,AT2G38320,AT2G40320,AT2G46710,AT2G46760,AT2G47500,AT3G11490,AT3G12110,AT3G17390,AT3G18780,AT4G34230,AT4G36380,AT5G01360,AT5G09810,AT5G23750,AT5G26330,AT5G57770
Xylem	13	16	3.48	9e-06	0.000342222	TRUE	ORTHO905GF000178,ORTHO905GF000729,ORTHO905GF000832,ORTHO905GF000851,ORTHO905GF002406,ORTHO905GF002577,ORTHO905GF002782,ORTHO905GF002926,ORTHO905GF003047,ORTHO905GF003247,ORTHO905GF003310,ORTHO905GF005877,ORTHO905GF006625,ORTHO905GF007256,ORTHO905GF007961,ORTHO905GF012847	TraesCS1A03G0793500,TraesCS1B03G0911600,TraesCS1D03G0049400,TraesCS2A03G0922100,TraesCS2A03G1052500,TraesCS2A03G1317100,TraesCS2B03G0806600,TraesCS2B03G1177400,TraesCS2D03G0861600,TraesCS3D03G0867400,TraesCS4B03G0526300,TraesCS4B03G0597500,TraesCS4B03G0831200,TraesCS4D03G0465500,TraesCS4D03G0529800,TraesCS4D03G0740600,TraesCS5A03G0388600,TraesCS5A03G0586500,TraesCS5A03G0901200,TraesCS5B03G0387000…	AT1G20850,AT1G52150,AT1G63430,AT1G67510,AT1G68810,AT1G75680,AT2G27740,AT2G28315,AT2G36355,AT2G40320,AT2G46760,AT2G47500,AT3G09980,AT3G52900,AT3G52920,AT3G59690,AT4G32880,AT4G34230,AT4G35350,AT4G36160,AT5G01360,AT5G35670,AT5G54500
ath cluster	osa cluster	number of matches	enrichment fold	p-value	q-value	significant	match IDs	matching genes 1	matching genes 2
Atrichoblast	root_hair	40	2.14	9e-06	9.16364e-05	TRUE	ORTHO905GF000103,ORTHO905GF000130,ORTHO905GF000404,ORTHO905GF000417,ORTHO905GF000424,ORTHO905GF000517,ORTHO905GF000537,ORTHO905GF000770,ORTHO905GF000833,ORTHO905GF000837,ORTHO905GF000859,ORTHO905GF000929,ORTHO905GF001003,ORTHO905GF001056,ORTHO905GF001197,ORTHO905GF001220,ORTHO905GF001566,ORTHO905GF001687,ORTHO905GF001696,ORTHO905GF001752,ORTHO905GF002049,ORTHO905GF002176,ORTHO905GF002353,ORTHO905…	AT1G09210,AT1G10630,AT1G13950,AT1G14870,AT1G15930,AT1G19910,AT1G20050,AT1G21750,AT1G23490,AT1G32210,AT1G62660,AT1G63220,AT1G66200,AT1G69410,AT1G73250,AT1G78340,AT2G18980,AT2G19460,AT2G21045,AT2G25520,AT2G25810,AT2G26240,AT2G32380,AT2G37120,AT2G46140,AT3G01190,AT3G02230,AT3G04120,AT3G23560,AT3G24300,AT3G25220,AT3G54770,AT4G01630,AT4G02500,AT4G13510,AT4G23470,AT4G30170,AT4G30190,AT4G30650,AT4G30660…	Os01g0102700,Os01g0103600,Os01g0232000,Os01g0248900,Os01g0265100,Os02g0115900,Os02g0550100,Os03g0123600,Os03g0223400,Os03g0286500,Os03g0300000,Os03g0599800,Os03g0757900,Os03g0830200,Os03g0831400,Os04g0397000,Os04g0408900,Os04g0486600,Os04g0509600,Os04g0535600,Os04g0653100,Os04g0682100,Os05g0208000,Os05g0276500,Os05g0277000,Os05g0489600,Os05g0494500,Os05g0584200,Os06g0306300,Os06g0652400,Os07g0150…
Atrichoblast	root_hair	40	1.73	1e-05	0.000112	TRUE	ORTHO905GF000103,ORTHO905GF000130,ORTHO905GF000404,ORTHO905GF000417,ORTHO905GF000424,ORTHO905GF000517,ORTHO905GF000537,ORTHO905GF000770,ORTHO905GF000833,ORTHO905GF000837,ORTHO905GF000859,ORTHO905GF000929,ORTHO905GF001003,ORTHO905GF001056,ORTHO905GF001197,ORTHO905GF001220,ORTHO905GF001566,ORTHO905GF001687,ORTHO905GF001696,ORTHO905GF001752,ORTHO905GF002049,ORTHO905GF002176,ORTHO905GF002353,ORTHO905…	Os01g0102700,Os01g0103600,Os01g0232000,Os01g0248900,Os01g0265100,Os02g0115900,Os02g0550100,Os03g0123600,Os03g0223400,Os03g0286500,Os03g0300000,Os03g0599800,Os03g0757900,Os03g0830200,Os03g0831400,Os04g0397000,Os04g0408900,Os04g0486600,Os04g0509600,Os04g0535600,Os04g0653100,Os04g0682100,Os05g0208000,Os05g0276500,Os05g0277000,Os05g0489600,Os05g0494500,Os05g0584200,Os06g0306300,Os06g0652400,Os07g0150…	AT1G09210,AT1G10630,AT1G13950,AT1G14870,AT1G15930,AT1G19910,AT1G20050,AT1G21750,AT1G23490,AT1G32210,AT1G62660,AT1G63220,AT1G66200,AT1G69410,AT1G73250,AT1G78340,AT2G18980,AT2G19460,AT2G21045,AT2G25520,AT2G25810,AT2G26240,AT2G32380,AT2G37120,AT2G46140,AT3G01190,AT3G02230,AT3G04120,AT3G23560,AT3G24300,AT3G25220,AT3G54770,AT4G01630,AT4G02500,AT4G13510,AT4G23470,AT4G30170,AT4G30190,AT4G30650,AT4G30660…
Cortex	endodermis	51	1.87	9e-06	9.16364e-05	TRUE	ORTHO905GF000119,ORTHO905GF000130,ORTHO905GF000653,ORTHO905GF001097,ORTHO905GF001104,ORTHO905GF001124,ORTHO905GF001238,ORTHO905GF001263,ORTHO905GF001305,ORTHO905GF001308,ORTHO905GF001327,ORTHO905GF001446,ORTHO905GF001447,ORTHO905GF001492,ORTHO905GF001532,ORTHO905GF001556,ORTHO905GF001563,ORTHO905GF001689,ORTHO905GF001781,ORTHO905GF001812,ORTHO905GF001857,ORTHO905GF001909,ORTHO905GF002033,ORTHO905…	AT1G04270,AT1G04480,AT1G09640,AT1G15930,AT1G17170,AT1G22780,AT1G23290,AT1G30230,AT1G30880,AT1G52740,AT1G57720,AT1G66580,AT2G18110,AT2G19730,AT2G19740,AT2G21660,AT2G27720,AT2G36160,AT2G36930,AT2G37190,AT2G41840,AT2G42740,AT2G47110,AT3G02560,AT3G09390,AT3G09500,AT3G11830,AT3G11940,AT3G13580,AT3G14600,AT3G24830,AT3G45030,AT3G46040,AT3G49910,AT3G56340,AT3G61110,AT4G02230,AT4G09800,AT4G25050,AT4G25740…	Os01g0100700,Os01g0149800,Os01g0191100,Os01g0205500,Os01g0328400,Os01g0723200,Os01g0752300,Os01g0823300,Os01g0839300,Os01g0962600,Os02g0162500,Os02g0175600,Os02g0220600,Os02g0229000,Os02g0235600,Os02g0287000,Os02g0478600,Os02g0478700,Os02g0503400,Os02g0529700,Os02g0534800,Os02g0549600,Os02g0699600,Os02g0814700,Os02g0821200,Os03g0139100,Os03g0182700,Os03g0200500,Os03g0249400,Os03g0297100,Os03g0337…
Cortex	endodermis	51	2.7	9e-06	0.000112	TRUE	ORTHO905GF000119,ORTHO905GF000130,ORTHO905GF000653,ORTHO905GF001097,ORTHO905GF001104,ORTHO905GF001124,ORTHO905GF001238,ORTHO905GF001263,ORTHO905GF001305,ORTHO905GF001308,ORTHO905GF001327,ORTHO905GF001446,ORTHO905GF001447,ORTHO905GF001492,ORTHO905GF001532,ORTHO905GF001556,ORTHO905GF001563,ORTHO905GF001689,ORTHO905GF001781,ORTHO905GF001812,ORTHO905GF001857,ORTHO905GF001909,ORTHO905GF002033,ORTHO905…	Os01g0100700,Os01g0149800,Os01g0191100,Os01g0205500,Os01g0328400,Os01g0723200,Os01g0752300,Os01g0823300,Os01g0839300,Os01g0962600,Os02g0162500,Os02g0175600,Os02g0220600,Os02g0229000,Os02g0235600,Os02g0287000,Os02g0478600,Os02g0478700,Os02g0503400,Os02g0529700,Os02g0534800,Os02g0549600,Os02g0699600,Os02g0814700,Os02g0821200,Os03g0139100,Os03g0182700,Os03g0200500,Os03g0249400,Os03g0297100,Os03g0337…	AT1G04270,AT1G04480,AT1G09640,AT1G15930,AT1G17170,AT1G22780,AT1G23290,AT1G30230,AT1G30880,AT1G52740,AT1G57720,AT1G66580,AT2G18110,AT2G19730,AT2G19740,AT2G21660,AT2G27720,AT2G36160,AT2G36930,AT2G37190,AT2G41840,AT2G42740,AT2G47110,AT3G02560,AT3G09390,AT3G09500,AT3G11830,AT3G11940,AT3G13580,AT3G14600,AT3G24830,AT3G45030,AT3G46040,AT3G49910,AT3G56340,AT3G61110,AT4G02230,AT4G09800,AT4G25050,AT4G25740…
Dividing	endodermis	93	2.93	9e-06	9.16364e-05	TRUE	ORTHO905GF000121,ORTHO905GF000203,ORTHO905GF000500,ORTHO905GF001097,ORTHO905GF001101,ORTHO905GF001124,ORTHO905GF001167,ORTHO905GF001238,ORTHO905GF001263,ORTHO905GF001305,ORTHO905GF001308,ORTHO905GF001412,ORTHO905GF001426,ORTHO905GF001444,ORTHO905GF001446,ORTHO905GF001447,ORTHO905GF001462,ORTHO905GF001471,ORTHO905GF001492,ORTHO905GF001532,ORTHO905GF001538,ORTHO905GF001556,ORTHO905GF001558,ORTHO905…	AT1G02780,AT1G04480,AT1G09590,AT1G09690,AT1G14320,AT1G15930,AT1G17880,AT1G18540,AT1G22780,AT1G27400,AT1G29250,AT1G33120,AT1G33140,AT1G41880,AT1G43170,AT1G48630,AT1G48920,AT1G56110,AT1G57660,AT1G57860,AT1G67430,AT1G69620,AT1G70600,AT1G72370,AT1G77940,AT2G01250,AT2G09990,AT2G18020,AT2G19730,AT2G19750,AT2G20450,AT2G21580,AT2G21660,AT2G27530,AT2G27710,AT2G27840,AT2G27970,AT2G31610,AT2G32060,AT2G36620…	Os01g0100700,Os01g0173100,Os01g0191100,Os01g0205500,Os01g0231700,Os01g0253300,Os01g0276000,Os01g0304000,Os01g0328400,Os01g0348700,Os01g0358400,Os01g0603000,Os01g0686800,Os01g0721900,Os01g0723200,Os01g0812800,Os01g0823300,Os01g0834500,Os01g0860300,Os01g0896800,Os01g0916600,Os01g0938900,Os02g0105900,Os02g0121300,Os02g0162500,Os02g0175600,Os02g0229000,Os02g0235600,Os02g0284600,Os02g0287000,Os02g0321…
Dividing	endodermis	93	4.15	9e-06	0.000112	TRUE	ORTHO905GF000121,ORTHO905GF000203,ORTHO905GF000500,ORTHO905GF001097,ORTHO905GF001101,ORTHO905GF001124,ORTHO905GF001167,ORTHO905GF001238,ORTHO905GF001263,ORTHO905GF001305,ORTHO905GF001308,ORTHO905GF001412,ORTHO905GF001426,ORTHO905GF001444,ORTHO905GF001446,ORTHO905GF001447,ORTHO905GF001462,ORTHO905GF001471,ORTHO905GF001492,ORTHO905GF001532,ORTHO905GF001538,ORTHO905GF001556,ORTHO905GF001558,ORTHO905…	Os01g0100700,Os01g0173100,Os01g0191100,Os01g0205500,Os01g0231700,Os01g0253300,Os01g0276000,Os01g0304000,Os01g0328400,Os01g0348700,Os01g0358400,Os01g0603000,Os01g0686800,Os01g0721900,Os01g0723200,Os01g0812800,Os01g0823300,Os01g0834500,Os01g0860300,Os01g0896800,Os01g0916600,Os01g0938900,Os02g0105900,Os02g0121300,Os02g0162500,Os02g0175600,Os02g0229000,Os02g0235600,Os02g0284600,Os02g0287000,Os02g0321…	AT1G02780,AT1G04480,AT1G09590,AT1G09690,AT1G14320,AT1G15930,AT1G17880,AT1G18540,AT1G22780,AT1G27400,AT1G29250,AT1G33120,AT1G33140,AT1G41880,AT1G43170,AT1G48630,AT1G48920,AT1G56110,AT1G57660,AT1G57860,AT1G67430,AT1G69620,AT1G70600,AT1G72370,AT1G77940,AT2G01250,AT2G09990,AT2G18020,AT2G19730,AT2G19750,AT2G20450,AT2G21580,AT2G21660,AT2G27530,AT2G27710,AT2G27840,AT2G27970,AT2G31610,AT2G32060,AT2G36620…
Endodermis	stele	11	2.48	0.00325	0.0242667	TRUE	ORTHO905GF000080,ORTHO905GF000465,ORTHO905GF000529,ORTHO905GF000545,ORTHO905GF000627,ORTHO905GF000740,ORTHO905GF000813,ORTHO905GF000938,ORTHO905GF002308,ORTHO905GF002531,ORTHO905GF004294	AT1G01620,AT1G02900,AT1G05260,AT1G09560,AT1G65840,AT2G36830,AT2G45960,AT2G48130,AT3G22600,AT3G25290,AT3G28740,AT3G61430,AT4G00430,AT4G11290,AT4G13340,AT4G17280,AT5G08370	Os01g0284500,Os01g0358100,Os02g0503900,Os03g0146100,Os03g0194900,Os03g0795300,Os04g0559700,Os04g0671300,Os06g0681600,Os07g0174400,Os07g0174900,Os10g0493600
Epidermis	endodermis	157	3.36	9e-06	9.16364e-05	TRUE	ORTHO905GF000121,ORTHO905GF000203,ORTHO905GF000500,ORTHO905GF000732,ORTHO905GF000764,ORTHO905GF000993,ORTHO905GF001097,ORTHO905GF001101,ORTHO905GF001104,ORTHO905GF001124,ORTHO905GF001167,ORTHO905GF001238,ORTHO905GF001263,ORTHO905GF001305,ORTHO905GF001308,ORTHO905GF001327,ORTHO905GF001412,ORTHO905GF001426,ORTHO905GF001446,ORTHO905GF001447,ORTHO905GF001458,ORTHO905GF001462,ORTHO905GF001471,ORTHO905…	AT1G02780,AT1G04270,AT1G04480,AT1G07070,AT1G07770,AT1G07920,AT1G07930,AT1G08360,AT1G09590,AT1G09640,AT1G09690,AT1G10590,AT1G10840,AT1G12910,AT1G14320,AT1G14980,AT1G15250,AT1G15930,AT1G17880,AT1G18080,AT1G18540,AT1G18800,AT1G22270,AT1G22780,AT1G23290,AT1G23410,AT1G24510,AT1G26910,AT1G27400,AT1G29250,AT1G30230,AT1G30880,AT1G32580,AT1G33120,AT1G33140,AT1G34030,AT1G41880,AT1G43170,AT1G48630,AT1G48830…	Os01g0100700,Os01g0149800,Os01g0173100,Os01g0191100,Os01g0205500,Os01g0231700,Os01g0238600,Os01g0276000,Os01g0304000,Os01g0328400,Os01g0348700,Os01g0358400,Os01g0551400,Os01g0603000,Os01g0652600,Os01g0686800,Os01g0721900,Os01g0723200,Os01g0752300,Os01g0812800,Os01g0823300,Os01g0834500,Os01g0839300,Os01g0860300,Os01g0896800,Os01g0916600,Os01g0918200,Os01g0938900,Os01g0962600,Os02g0105900,Os02g0111…
Epidermis	endodermis	157	4.71	9e-06	0.000112	TRUE	ORTHO905GF000121,ORTHO905GF000203,ORTHO905GF000500,ORTHO905GF000732,ORTHO905GF000764,ORTHO905GF000993,ORTHO905GF001097,ORTHO905GF001101,ORTHO905GF001104,ORTHO905GF001124,ORTHO905GF001167,ORTHO905GF001238,ORTHO905GF001263,ORTHO905GF001305,ORTHO905GF001308,ORTHO905GF001327,ORTHO905GF001412,ORTHO905GF001426,ORTHO905GF001446,ORTHO905GF001447,ORTHO905GF001458,ORTHO905GF001462,ORTHO905GF001471,ORTHO905…	Os01g0100700,Os01g0149800,Os01g0173100,Os01g0191100,Os01g0205500,Os01g0231700,Os01g0238600,Os01g0276000,Os01g0304000,Os01g0328400,Os01g0348700,Os01g0358400,Os01g0551400,Os01g0603000,Os01g0652600,Os01g0686800,Os01g0721900,Os01g0723200,Os01g0752300,Os01g0812800,Os01g0823300,Os01g0834500,Os01g0839300,Os01g0860300,Os01g0896800,Os01g0916600,Os01g0918200,Os01g0938900,Os01g0962600,Os02g0105900,Os02g0111…	AT1G02780,AT1G04270,AT1G04480,AT1G07070,AT1G07770,AT1G07920,AT1G07930,AT1G08360,AT1G09590,AT1G09640,AT1G09690,AT1G10590,AT1G10840,AT1G12910,AT1G14320,AT1G14980,AT1G15250,AT1G15930,AT1G17880,AT1G18080,AT1G18540,AT1G18800,AT1G22270,AT1G22780,AT1G23290,AT1G23410,AT1G24510,AT1G26910,AT1G27400,AT1G29250,AT1G30230,AT1G30880,AT1G32580,AT1G33120,AT1G33140,AT1G34030,AT1G41880,AT1G43170,AT1G48630,AT1G48830…
Initials	endodermis	107	3.17	9e-06	9.16364e-05	TRUE	ORTHO905GF000121,ORTHO905GF000764,ORTHO905GF000993,ORTHO905GF001097,ORTHO905GF001101,ORTHO905GF001104,ORTHO905GF001124,ORTHO905GF001175,ORTHO905GF001238,ORTHO905GF001263,ORTHO905GF001305,ORTHO905GF001308,ORTHO905GF001327,ORTHO905GF001412,ORTHO905GF001426,ORTHO905GF001446,ORTHO905GF001447,ORTHO905GF001462,ORTHO905GF001492,ORTHO905GF001532,ORTHO905GF001538,ORTHO905GF001556,ORTHO905GF001558,ORTHO905…	AT1G02780,AT1G04270,AT1G04480,AT1G07770,AT1G07920,AT1G08360,AT1G09640,AT1G09690,AT1G10590,AT1G10840,AT1G12910,AT1G15250,AT1G15930,AT1G17880,AT1G18080,AT1G22780,AT1G23290,AT1G24510,AT1G27400,AT1G30230,AT1G30880,AT1G33120,AT1G33140,AT1G43170,AT1G48920,AT1G49760,AT1G52300,AT1G52740,AT1G57660,AT1G57720,AT1G66580,AT1G67430,AT1G69620,AT1G72370,AT1G73230,AT1G74050,AT1G74060,AT2G09990,AT2G18020,AT2G18110…	Os01g0100700,Os01g0149800,Os01g0191100,Os01g0205500,Os01g0231700,Os01g0238600,Os01g0276000,Os01g0328400,Os01g0358400,Os01g0652600,Os01g0686800,Os01g0723200,Os01g0752300,Os01g0812800,Os01g0823300,Os01g0834500,Os01g0839300,Os01g0860300,Os01g0896800,Os01g0916600,Os01g0918200,Os01g0962600,Os02g0105900,Os02g0111700,Os02g0162500,Os02g0175600,Os02g0220600,Os02g0229000,Os02g0235600,Os02g0284600,Os02g0287…
Initials	endodermis	107	4.14	9e-06	0.000112	TRUE	ORTHO905GF000121,ORTHO905GF000764,ORTHO905GF000993,ORTHO905GF001097,ORTHO905GF001101,ORTHO905GF001104,ORTHO905GF001124,ORTHO905GF001175,ORTHO905GF001238,ORTHO905GF001263,ORTHO905GF001305,ORTHO905GF001308,ORTHO905GF001327,ORTHO905GF001412,ORTHO905GF001426,ORTHO905GF001446,ORTHO905GF001447,ORTHO905GF001462,ORTHO905GF001492,ORTHO905GF001532,ORTHO905GF001538,ORTHO905GF001556,ORTHO905GF001558,ORTHO905…	Os01g0100700,Os01g0149800,Os01g0191100,Os01g0205500,Os01g0231700,Os01g0238600,Os01g0276000,Os01g0328400,Os01g0358400,Os01g0652600,Os01g0686800,Os01g0723200,Os01g0752300,Os01g0812800,Os01g0823300,Os01g0834500,Os01g0839300,Os01g0860300,Os01g0896800,Os01g0916600,Os01g0918200,Os01g0962600,Os02g0105900,Os02g0111700,Os02g0162500,Os02g0175600,Os02g0220600,Os02g0229000,Os02g0235600,Os02g0284600,Os02g0287…	AT1G02780,AT1G04270,AT1G04480,AT1G07770,AT1G07920,AT1G08360,AT1G09640,AT1G09690,AT1G10590,AT1G10840,AT1G12910,AT1G15250,AT1G15930,AT1G17880,AT1G18080,AT1G22780,AT1G23290,AT1G24510,AT1G27400,AT1G30230,AT1G30880,AT1G33120,AT1G33140,AT1G43170,AT1G48920,AT1G49760,AT1G52300,AT1G52740,AT1G57660,AT1G57720,AT1G66580,AT1G67430,AT1G69620,AT1G72370,AT1G73230,AT1G74050,AT1G74060,AT2G09990,AT2G18020,AT2G18110…
LRC	root cap	34	2.22	9e-06	9.16364e-05	TRUE	ORTHO905GF000023,ORTHO905GF000029,ORTHO905GF000034,ORTHO905GF000041,ORTHO905GF000048,ORTHO905GF000125,ORTHO905GF000209,ORTHO905GF000220,ORTHO905GF000282,ORTHO905GF000284,ORTHO905GF000387,ORTHO905GF000405,ORTHO905GF000469,ORTHO905GF000631,ORTHO905GF000869,ORTHO905GF001041,ORTHO905GF001420,ORTHO905GF001682,ORTHO905GF001687,ORTHO905GF002549,ORTHO905GF002717,ORTHO905GF002862,ORTHO905GF003173,ORTHO905…	AT1G01470,AT1G04680,AT1G06330,AT1G10810,AT1G11260,AT1G17060,AT1G17890,AT1G22360,AT1G22400,AT1G27730,AT1G30700,AT1G50060,AT1G59590,AT1G68795,AT1G73965,AT1G80110,AT2G19800,AT2G31945,AT2G38470,AT2G38870,AT2G46140,AT2G47130,AT2G47140,AT3G04720,AT3G07390,AT3G15810,AT3G19580,AT3G19930,AT3G24503,AT3G24670,AT3G29250,AT3G49190,AT4G08950,AT4G13180,AT4G19460,AT5G07440,AT5G14020,AT5G14700,AT5G40780,AT5G43580…	Os01g0591300,Os01g0615100,Os01g0627900,Os01g0639200,Os01g0653200,Os01g0681000,Os01g0758000,Os01g0771000,Os02g0324400,Os02g0755900,Os02g0756200,Os02g0774200,Os02g0806500,Os02g0812500,Os03g0255500,Os03g0437100,Os03g0437200,Os03g0833100,Os04g0137201,Os04g0339400,Os04g0543900,Os05g0474800,Os05g0584200,Os06g0137700,Os06g0549900,Os06g0561000,Os06g0652400,Os07g0106200,Os07g0128800,Os07g0585900,Os08g0127…
LRC	root cap	34	1.71	0.00029	0.00295273	TRUE	ORTHO905GF000023,ORTHO905GF000029,ORTHO905GF000034,ORTHO905GF000041,ORTHO905GF000048,ORTHO905GF000125,ORTHO905GF000209,ORTHO905GF000220,ORTHO905GF000282,ORTHO905GF000284,ORTHO905GF000387,ORTHO905GF000405,ORTHO905GF000469,ORTHO905GF000631,ORTHO905GF000869,ORTHO905GF001041,ORTHO905GF001420,ORTHO905GF001682,ORTHO905GF001687,ORTHO905GF002549,ORTHO905GF002717,ORTHO905GF002862,ORTHO905GF003173,ORTHO905…	Os01g0591300,Os01g0615100,Os01g0627900,Os01g0639200,Os01g0653200,Os01g0681000,Os01g0758000,Os01g0771000,Os02g0324400,Os02g0755900,Os02g0756200,Os02g0774200,Os02g0806500,Os02g0812500,Os03g0255500,Os03g0437100,Os03g0437200,Os03g0833100,Os04g0137201,Os04g0339400,Os04g0543900,Os05g0474800,Os05g0584200,Os06g0137700,Os06g0549900,Os06g0561000,Os06g0652400,Os07g0106200,Os07g0128800,Os07g0585900,Os08g0127…	AT1G01470,AT1G04680,AT1G06330,AT1G10810,AT1G11260,AT1G17060,AT1G17890,AT1G22360,AT1G22400,AT1G27730,AT1G30700,AT1G50060,AT1G59590,AT1G68795,AT1G73965,AT1G80110,AT2G19800,AT2G31945,AT2G38470,AT2G38870,AT2G46140,AT2G47130,AT2G47140,AT3G04720,AT3G07390,AT3G15810,AT3G19580,AT3G19930,AT3G24503,AT3G24670,AT3G29250,AT3G49190,AT4G08950,AT4G13180,AT4G19460,AT5G07440,AT5G14020,AT5G14700,AT5G40780,AT5G43580…
LRC	epidermis (near root hair)	37	1.56	0.00146	0.0125785	TRUE	ORTHO905GF000029,ORTHO905GF000034,ORTHO905GF000067,ORTHO905GF000125,ORTHO905GF000130,ORTHO905GF000282,ORTHO905GF000284,ORTHO905GF000304,ORTHO905GF000404,ORTHO905GF000517,ORTHO905GF000545,ORTHO905GF000550,ORTHO905GF000682,ORTHO905GF000760,ORTHO905GF000859,ORTHO905GF001003,ORTHO905GF001268,ORTHO905GF001396,ORTHO905GF001420,ORTHO905GF001479,ORTHO905GF001682,ORTHO905GF001687,ORTHO905GF001696,ORTHO905…	AT1G01470,AT1G02360,AT1G09210,AT1G09560,AT1G11260,AT1G12110,AT1G13480,AT1G14870,AT1G17060,AT1G17180,AT1G55920,AT1G56340,AT1G68150,AT1G71697,AT1G77330,AT1G78340,AT2G04160,AT2G16060,AT2G21045,AT2G21130,AT2G38750,AT2G38870,AT2G38940,AT2G39210,AT2G39770,AT2G46140,AT3G01290,AT3G19930,AT3G23050,AT3G23410,AT3G24503,AT4G01630,AT4G01700,AT4G08950,AT4G13510,AT4G24190,AT5G07440,AT5G37600,AT5G40780,AT5G42020…	Os01g0248900,Os01g0284500,Os01g0591300,Os01g0627400,Os01g0627500,Os01g0717000,Os02g0115900,Os02g0121300,Os02g0157600,Os02g0198700,Os02g0595900,Os02g0621800,Os02g0756200,Os02g0756800,Os02g0770500,Os03g0150800,Os03g0223400,Os03g0233900,Os03g0255500,Os03g0268400,Os03g0785900,Os03g0830200,Os04g0509600,Os04g0543900,Os05g0138200,Os05g0276500,Os05g0277000,Os05g0382600,Os05g0533500,Os05g0584200,Os06g0716…
LRC	stele	22	1.79	0.00188	0.01504	TRUE	ORTHO905GF000034,ORTHO905GF000048,ORTHO905GF000067,ORTHO905GF000074,ORTHO905GF000080,ORTHO905GF000282,ORTHO905GF000296,ORTHO905GF000404,ORTHO905GF000545,ORTHO905GF000760,ORTHO905GF000813,ORTHO905GF001003,ORTHO905GF001044,ORTHO905GF001396,ORTHO905GF002353,ORTHO905GF004714,ORTHO905GF004772,ORTHO905GF004913,ORTHO905GF004919,ORTHO905GF005250,ORTHO905GF006427,ORTHO905GF006606	AT1G09560,AT1G14870,AT1G59590,AT1G68795,AT1G73965,AT1G80110,AT2G06850,AT2G16060,AT2G19800,AT2G21045,AT2G38750,AT2G38870,AT2G38940,AT3G01290,AT3G23410,AT3G51600,AT4G01630,AT4G14560,AT4G37400,AT4G37410,AT5G13870,AT5G23530,AT5G35735,AT5G40780,AT5G43580,AT5G65690	Os01g0284500,Os02g0324400,Os02g0503900,Os02g0621800,Os02g0813350,Os03g0150600,Os03g0194900,Os03g0233900,Os03g0255500,Os03g0830200,Os05g0276500,Os05g0382600,Os06g0561000,Os07g0585900,Os07g0643400,Os08g0127100,Os08g0398400,Os10g0444700,Os11g0539200,Os12g0115100,Os12g0428000,Os12g0437800,Os12g0601400
Pericycle	epidermis	11	2.97	0.00053	0.00494667	TRUE	ORTHO905GF000027,ORTHO905GF000090,ORTHO905GF000576,ORTHO905GF000638,ORTHO905GF000821,ORTHO905GF000879,ORTHO905GF002262,ORTHO905GF003276,ORTHO905GF003293,ORTHO905GF004021,ORTHO905GF007256	Os02g0177600,Os02g0187800,Os02g0625500,Os04g0518100,Os05g0135700,Os07g0636800,Os08g0157500,Os10g0529300,Os11g0455500,Os11g0455800,Os12g0623900,Os12g0624000	AT1G02500,AT1G10370,AT1G51680,AT2G36880,AT2G37040,AT3G03780,AT3G10340,AT3G19450,AT3G21240,AT3G23810,AT3G53260,AT4G11210,AT4G13930,AT4G13940,AT4G34230,AT5G03300,AT5G54160
Phloem	epidermis	15	2.41	0.00068	0.00585846	TRUE	ORTHO905GF000090,ORTHO905GF000313,ORTHO905GF000638,ORTHO905GF000687,ORTHO905GF000776,ORTHO905GF000807,ORTHO905GF000821,ORTHO905GF000879,ORTHO905GF000938,ORTHO905GF000968,ORTHO905GF002577,ORTHO905GF002709,ORTHO905GF004068,ORTHO905GF007256,ORTHO905GF007961	Os01g0358100,Os01g0668100,Os01g0896200,Os02g0151300,Os02g0177600,Os02g0187800,Os04g0408600,Os04g0518100,Os05g0135700,Os06g0194900,Os06g0218600,Os07g0462200,Os07g0635900,Os07g0636800,Os09g0248100	AT1G03870,AT2G32990,AT2G36410,AT2G36880,AT2G37040,AT2G44790,AT3G05490,AT3G05880,AT3G05890,AT3G16570,AT3G19450,AT3G21240,AT3G52920,AT3G59690,AT4G11210,AT4G12730,AT4G27435,AT5G20830,AT5G44130
Procambium	epidermis	22	3.42	9e-06	0.000112	TRUE	ORTHO905GF000090,ORTHO905GF000146,ORTHO905GF000313,ORTHO905GF000445,ORTHO905GF000576,ORTHO905GF000638,ORTHO905GF000807,ORTHO905GF000821,ORTHO905GF000879,ORTHO905GF000938,ORTHO905GF002262,ORTHO905GF002577,ORTHO905GF002709,ORTHO905GF003276,ORTHO905GF003293,ORTHO905GF003561,ORTHO905GF003620,ORTHO905GF004021,ORTHO905GF004044,ORTHO905GF004545,ORTHO905GF007256,ORTHO905GF007961	Os01g0282800,Os01g0358100,Os01g0805900,Os01g0896200,Os02g0177600,Os02g0187800,Os02g0625500,Os03g0237600,Os03g0726100,Os04g0408600,Os04g0518100,Os05g0135700,Os05g0413200,Os06g0218600,Os07g0635900,Os07g0636800,Os07g0637400,Os08g0157500,Os09g0248100,Os09g0482780,Os11g0247300,Os11g0455500,Os11g0455800,Os12g0510900,Os12g0623900,Os12g0624000	AT1G02500,AT1G10200,AT1G51680,AT1G72230,AT2G01910,AT2G04780,AT2G36410,AT2G36880,AT2G37040,AT2G43680,AT2G44790,AT3G03780,AT3G05490,AT3G05880,AT3G05890,AT3G09820,AT3G10340,AT3G17440,AT3G19450,AT3G21240,AT3G52920,AT3G59690,AT4G11210,AT4G12730,AT4G13930,AT4G13940,AT4G20890,AT4G23690,AT4G34230,AT5G03300,AT5G17920,AT5G19770,AT5G44340,AT5G54160
Procambium	epidermis	22	2.25	6e-05	0.00056	TRUE	ORTHO905GF000090,ORTHO905GF000146,ORTHO905GF000313,ORTHO905GF000445,ORTHO905GF000576,ORTHO905GF000638,ORTHO905GF000807,ORTHO905GF000821,ORTHO905GF000879,ORTHO905GF000938,ORTHO905GF002262,ORTHO905GF002577,ORTHO905GF002709,ORTHO905GF003276,ORTHO905GF003293,ORTHO905GF003561,ORTHO905GF003620,ORTHO905GF004021,ORTHO905GF004044,ORTHO905GF004545,ORTHO905GF007256,ORTHO905GF007961	AT1G02500,AT1G10200,AT1G51680,AT1G72230,AT2G01910,AT2G04780,AT2G36410,AT2G36880,AT2G37040,AT2G43680,AT2G44790,AT3G03780,AT3G05490,AT3G05880,AT3G05890,AT3G09820,AT3G10340,AT3G17440,AT3G19450,AT3G21240,AT3G52920,AT3G59690,AT4G11210,AT4G12730,AT4G13930,AT4G13940,AT4G20890,AT4G23690,AT4G34230,AT5G03300,AT5G17920,AT5G19770,AT5G44340,AT5G54160	Os01g0282800,Os01g0358100,Os01g0805900,Os01g0896200,Os02g0177600,Os02g0187800,Os02g0625500,Os03g0237600,Os03g0726100,Os04g0408600,Os04g0518100,Os05g0135700,Os05g0413200,Os06g0218600,Os07g0635900,Os07g0636800,Os07g0637400,Os08g0157500,Os09g0248100,Os09g0482780,Os11g0247300,Os11g0455500,Os11g0455800,Os12g0510900,Os12g0623900,Os12g0624000
QC	endodermis	117	3.23	9e-06	9.16364e-05	TRUE	ORTHO905GF000121,ORTHO905GF000500,ORTHO905GF001097,ORTHO905GF001101,ORTHO905GF001124,ORTHO905GF001167,ORTHO905GF001238,ORTHO905GF001263,ORTHO905GF001284,ORTHO905GF001305,ORTHO905GF001363,ORTHO905GF001412,ORTHO905GF001426,ORTHO905GF001446,ORTHO905GF001447,ORTHO905GF001462,ORTHO905GF001471,ORTHO905GF001492,ORTHO905GF001532,ORTHO905GF001538,ORTHO905GF001556,ORTHO905GF001558,ORTHO905GF001563,ORTHO905…	AT1G07370,AT1G07940,AT1G08360,AT1G08580,AT1G09590,AT1G09690,AT1G14320,AT1G14980,AT1G17880,AT1G18540,AT1G18800,AT1G22270,AT1G27400,AT1G29250,AT1G29980,AT1G33120,AT1G33140,AT1G34030,AT1G41880,AT1G43170,AT1G48630,AT1G48830,AT1G48920,AT1G49410,AT1G52300,AT1G52930,AT1G54690,AT1G56110,AT1G57660,AT1G57860,AT1G58380,AT1G63660,AT1G67430,AT1G69620,AT1G70600,AT1G71260,AT1G72370,AT1G73230,AT1G74060,AT1G74270…	Os01g0100700,Os01g0173100,Os01g0191100,Os01g0205500,Os01g0231700,Os01g0276000,Os01g0304000,Os01g0328400,Os01g0348700,Os01g0358400,Os01g0551400,Os01g0603000,Os01g0686800,Os01g0721900,Os01g0723200,Os01g0756600,Os01g0812800,Os01g0823300,Os01g0834500,Os01g0860300,Os01g0896800,Os01g0916600,Os01g0918200,Os01g0938900,Os02g0105900,Os02g0111700,Os02g0121300,Os02g0158400,Os02g0162500,Os02g0175600,Os02g0177…
QC	endodermis	117	4.33	9e-06	0.000112	TRUE	ORTHO905GF000121,ORTHO905GF000500,ORTHO905GF001097,ORTHO905GF001101,ORTHO905GF001124,ORTHO905GF001167,ORTHO905GF001238,ORTHO905GF001263,ORTHO905GF001284,ORTHO905GF001305,ORTHO905GF001363,ORTHO905GF001412,ORTHO905GF001426,ORTHO905GF001446,ORTHO905GF001447,ORTHO905GF001462,ORTHO905GF001471,ORTHO905GF001492,ORTHO905GF001532,ORTHO905GF001538,ORTHO905GF001556,ORTHO905GF001558,ORTHO905GF001563,ORTHO905…	Os01g0100700,Os01g0173100,Os01g0191100,Os01g0205500,Os01g0231700,Os01g0276000,Os01g0304000,Os01g0328400,Os01g0348700,Os01g0358400,Os01g0551400,Os01g0603000,Os01g0686800,Os01g0721900,Os01g0723200,Os01g0756600,Os01g0812800,Os01g0823300,Os01g0834500,Os01g0860300,Os01g0896800,Os01g0916600,Os01g0918200,Os01g0938900,Os02g0105900,Os02g0111700,Os02g0121300,Os02g0158400,Os02g0162500,Os02g0175600,Os02g0177…	AT1G07370,AT1G07940,AT1G08360,AT1G08580,AT1G09590,AT1G09690,AT1G14320,AT1G14980,AT1G17880,AT1G18540,AT1G18800,AT1G22270,AT1G27400,AT1G29250,AT1G29980,AT1G33120,AT1G33140,AT1G34030,AT1G41880,AT1G43170,AT1G48630,AT1G48830,AT1G48920,AT1G49410,AT1G52300,AT1G52930,AT1G54690,AT1G56110,AT1G57660,AT1G57860,AT1G58380,AT1G63660,AT1G67430,AT1G69620,AT1G70600,AT1G71260,AT1G72370,AT1G73230,AT1G74060,AT1G74270…
Trichoblast	epidermis (near root hair)	60	1.67	9e-06	9.16364e-05	TRUE	ORTHO905GF000022,ORTHO905GF000043,ORTHO905GF000067,ORTHO905GF000085,ORTHO905GF000103,ORTHO905GF000109,ORTHO905GF000123,ORTHO905GF000128,ORTHO905GF000130,ORTHO905GF000282,ORTHO905GF000283,ORTHO905GF000404,ORTHO905GF000465,ORTHO905GF000482,ORTHO905GF000511,ORTHO905GF000517,ORTHO905GF000636,ORTHO905GF000760,ORTHO905GF000762,ORTHO905GF000837,ORTHO905GF000864,ORTHO905GF000904,ORTHO905GF000938,ORTHO905…	AT1G01750,AT1G09740,AT1G12110,AT1G12750,AT1G14870,AT1G17190,AT1G22450,AT1G30650,AT1G35670,AT1G48640,AT1G53680,AT1G63220,AT1G65610,AT1G66200,AT1G70410,AT1G78260,AT2G05260,AT2G21045,AT2G27360,AT2G36830,AT2G38750,AT2G44450,AT2G46140,AT3G01190,AT3G01290,AT3G05490,AT3G11780,AT3G14067,AT3G14940,AT3G18170,AT3G21180,AT3G22850,AT3G24300,AT3G24503,AT3G26690,AT3G45090,AT3G46830,AT3G46900,AT3G47730,AT3G60130…	Os01g0214800,Os01g0591300,Os01g0639900,Os01g0719900,Os01g0770700,Os01g0848700,Os02g0157600,Os02g0588500,Os02g0595900,Os02g0656600,Os02g0663800,Os02g0755400,Os02g0760500,Os02g0767300,Os02g0779200,Os02g0791400,Os02g0819400,Os03g0136900,Os03g0146100,Os03g0150800,Os03g0202200,Os03g0223400,Os03g0567600,Os03g0744600,Os03g0785900,Os03g0800700,Os03g0830200,Os03g0843100,Os04g0399300,Os04g0474800,Os04g0482…
Trichoblast	root_hair	126	1.88	9e-06	9.16364e-05	TRUE	ORTHO905GF000041,ORTHO905GF000043,ORTHO905GF000067,ORTHO905GF000085,ORTHO905GF000103,ORTHO905GF000109,ORTHO905GF000127,ORTHO905GF000130,ORTHO905GF000147,ORTHO905GF000282,ORTHO905GF000283,ORTHO905GF000298,ORTHO905GF000303,ORTHO905GF000376,ORTHO905GF000395,ORTHO905GF000404,ORTHO905GF000424,ORTHO905GF000462,ORTHO905GF000482,ORTHO905GF000517,ORTHO905GF000537,ORTHO905GF000554,ORTHO905GF000568,ORTHO905…	AT1G01750,AT1G03900,AT1G06923,AT1G08340,AT1G12560,AT1G12750,AT1G13950,AT1G14870,AT1G17190,AT1G18150,AT1G19910,AT1G20050,AT1G20090,AT1G20260,AT1G22450,AT1G30360,AT1G30650,AT1G30870,AT1G35160,AT1G35670,AT1G47480,AT1G48640,AT1G48930,AT1G49240,AT1G51980,AT1G53680,AT1G62660,AT1G62980,AT1G63220,AT1G66200,AT1G69640,AT1G70410,AT1G70490,AT1G75840,AT1G76030,AT1G78300,AT1G80230,AT2G05260,AT2G12400,AT2G15970…	Os01g0103600,Os01g0104400,Os01g0164075,Os01g0164300,Os01g0179700,Os01g0191500,Os01g0216400,Os01g0226300,Os01g0232000,Os01g0265100,Os01g0267900,Os01g0279300,Os01g0551800,Os01g0560200,Os01g0565800,Os01g0591000,Os01g0591300,Os01g0612200,Os01g0639900,Os01g0652800,Os01g0674800,Os01g0711000,Os01g0719900,Os01g0770700,Os01g0812100,Os01g0848700,Os01g0951100,Os01g0957000,Os01g0967200,Os02g0120800,Os02g0162…
Trichoblast	root_hair	126	1.82	9e-06	0.000112	TRUE	ORTHO905GF000041,ORTHO905GF000043,ORTHO905GF000067,ORTHO905GF000085,ORTHO905GF000103,ORTHO905GF000109,ORTHO905GF000127,ORTHO905GF000130,ORTHO905GF000147,ORTHO905GF000282,ORTHO905GF000283,ORTHO905GF000298,ORTHO905GF000303,ORTHO905GF000376,ORTHO905GF000395,ORTHO905GF000404,ORTHO905GF000424,ORTHO905GF000462,ORTHO905GF000482,ORTHO905GF000517,ORTHO905GF000537,ORTHO905GF000554,ORTHO905GF000568,ORTHO905…	Os01g0103600,Os01g0104400,Os01g0164075,Os01g0164300,Os01g0179700,Os01g0191500,Os01g0216400,Os01g0226300,Os01g0232000,Os01g0265100,Os01g0267900,Os01g0279300,Os01g0551800,Os01g0560200,Os01g0565800,Os01g0591000,Os01g0591300,Os01g0612200,Os01g0639900,Os01g0652800,Os01g0674800,Os01g0711000,Os01g0719900,Os01g0770700,Os01g0812100,Os01g0848700,Os01g0951100,Os01g0957000,Os01g0967200,Os02g0120800,Os02g0162…	AT1G01750,AT1G03900,AT1G06923,AT1G08340,AT1G12560,AT1G12750,AT1G13950,AT1G14870,AT1G17190,AT1G18150,AT1G19910,AT1G20050,AT1G20090,AT1G20260,AT1G22450,AT1G30360,AT1G30650,AT1G30870,AT1G35160,AT1G35670,AT1G47480,AT1G48640,AT1G48930,AT1G49240,AT1G51980,AT1G53680,AT1G62660,AT1G62980,AT1G63220,AT1G66200,AT1G69640,AT1G70410,AT1G70490,AT1G75840,AT1G76030,AT1G78300,AT1G80230,AT2G05260,AT2G12400,AT2G15970…
Xylem	epidermis	30	2.97	9e-06	9.16364e-05	TRUE	ORTHO905GF000146,ORTHO905GF000313,ORTHO905GF000332,ORTHO905GF000424,ORTHO905GF000445,ORTHO905GF000545,ORTHO905GF000638,ORTHO905GF000807,ORTHO905GF000821,ORTHO905GF000938,ORTHO905GF000968,ORTHO905GF000996,ORTHO905GF002577,ORTHO905GF002782,ORTHO905GF002903,ORTHO905GF002926,ORTHO905GF003310,ORTHO905GF003620,ORTHO905GF003777,ORTHO905GF004068,ORTHO905GF004545,ORTHO905GF004904,ORTHO905GF005595,ORTHO905…	AT1G04820,AT1G10200,AT1G10630,AT1G17620,AT1G23490,AT1G35780,AT1G50010,AT1G52910,AT1G54790,AT1G70490,AT1G72230,AT1G75280,AT1G75680,AT2G04780,AT2G27740,AT2G28315,AT2G36355,AT3G05880,AT3G05890,AT3G06035,AT3G09980,AT3G16570,AT3G17390,AT3G52900,AT3G52920,AT3G59690,AT3G62020,AT3G62160,AT4G11210,AT4G14960,AT4G18780,AT4G20890,AT4G23690,AT4G27435,AT4G34230,AT5G03170,AT5G12250,AT5G17420,AT5G19770,AT5G23860…	Os01g0106400,Os01g0195400,Os01g0249200,Os01g0265100,Os01g0282800,Os01g0291500,Os01g0358100,Os01g0668100,Os01g0750300,Os01g0805900,Os01g0896200,Os02g0187800,Os02g0628200,Os03g0278000,Os03g0387800,Os03g0726100,Os03g0736300,Os04g0408600,Os05g0135700,Os05g0401000,Os05g0413200,Os05g0489600,Os05g0501300,Os06g0218600,Os07g0462200,Os07g0635900,Os07g0636800,Os07g0645000,Os09g0422500,Os09g0482780,Os09g0533…
Xylem	metaxylem	63	4.03	9e-06	9.16364e-05	TRUE	ORTHO905GF000085,ORTHO905GF000146,ORTHO905GF000256,ORTHO905GF000283,ORTHO905GF000303,ORTHO905GF000313,ORTHO905GF000332,ORTHO905GF000424,ORTHO905GF000486,ORTHO905GF000545,ORTHO905GF000552,ORTHO905GF000596,ORTHO905GF000638,ORTHO905GF000712,ORTHO905GF000731,ORTHO905GF000770,ORTHO905GF000813,ORTHO905GF000832,ORTHO905GF000851,ORTHO905GF001023,ORTHO905GF001037,ORTHO905GF001219,ORTHO905GF001405,ORTHO905…	AT1G01240,AT1G08340,AT1G09210,AT1G10630,AT1G12260,AT1G17620,AT1G20850,AT1G23490,AT1G27380,AT1G29050,AT1G29890,AT1G30900,AT1G33800,AT1G35780,AT1G47410,AT1G52910,AT1G56720,AT1G62700,AT1G63120,AT1G68810,AT1G70490,AT1G72230,AT1G75840,AT1G79620,AT2G04780,AT2G04850,AT2G27740,AT2G28315,AT2G29050,AT2G31110,AT2G34070,AT2G34410,AT2G36355,AT2G38320,AT2G39900,AT2G40320,AT2G44690,AT2G46225,AT2G46710,AT2G47500…	Os01g0185300,Os01g0195400,Os01g0217000,Os01g0249200,Os01g0265100,Os01g0300200,Os01g0323000,Os01g0622700,Os01g0631100,Os01g0687800,Os01g0750300,Os01g0805900,Os01g0896200,Os01g0913600,Os01g0967200,Os01g0971400,Os02g0312600,Os02g0528100,Os02g0628200,Os02g0742200,Os02g0781000,Os03g0194300,Os03g0266100,Os03g0278000,Os03g0291800,Os03g0301800,Os03g0329500,Os03g0329700,Os03g0370400,Os03g0647800,Os03g0736…
Xylem	epidermis	30	3	9e-06	0.000112	TRUE	ORTHO905GF000146,ORTHO905GF000313,ORTHO905GF000332,ORTHO905GF000424,ORTHO905GF000445,ORTHO905GF000545,ORTHO905GF000638,ORTHO905GF000807,ORTHO905GF000821,ORTHO905GF000938,ORTHO905GF000968,ORTHO905GF000996,ORTHO905GF002577,ORTHO905GF002782,ORTHO905GF002903,ORTHO905GF002926,ORTHO905GF003310,ORTHO905GF003620,ORTHO905GF003777,ORTHO905GF004068,ORTHO905GF004545,ORTHO905GF004904,ORTHO905GF005595,ORTHO905…	Os01g0106400,Os01g0195400,Os01g0249200,Os01g0265100,Os01g0282800,Os01g0291500,Os01g0358100,Os01g0668100,Os01g0750300,Os01g0805900,Os01g0896200,Os02g0187800,Os02g0628200,Os03g0278000,Os03g0387800,Os03g0726100,Os03g0736300,Os04g0408600,Os05g0135700,Os05g0401000,Os05g0413200,Os05g0489600,Os05g0501300,Os06g0218600,Os07g0462200,Os07g0635900,Os07g0636800,Os07g0645000,Os09g0422500,Os09g0482780,Os09g0533…	AT1G04820,AT1G10200,AT1G10630,AT1G17620,AT1G23490,AT1G35780,AT1G50010,AT1G52910,AT1G54790,AT1G70490,AT1G72230,AT1G75280,AT1G75680,AT2G04780,AT2G27740,AT2G28315,AT2G36355,AT3G05880,AT3G05890,AT3G06035,AT3G09980,AT3G16570,AT3G17390,AT3G52900,AT3G52920,AT3G59690,AT3G62020,AT3G62160,AT4G11210,AT4G14960,AT4G18780,AT4G20890,AT4G23690,AT4G27435,AT4G34230,AT5G03170,AT5G12250,AT5G17420,AT5G19770,AT5G23860…
Xylem	metaxylem	63	2.72	9e-06	0.000112	TRUE	ORTHO905GF000085,ORTHO905GF000146,ORTHO905GF000256,ORTHO905GF000283,ORTHO905GF000303,ORTHO905GF000313,ORTHO905GF000332,ORTHO905GF000424,ORTHO905GF000486,ORTHO905GF000545,ORTHO905GF000552,ORTHO905GF000596,ORTHO905GF000638,ORTHO905GF000712,ORTHO905GF000731,ORTHO905GF000770,ORTHO905GF000813,ORTHO905GF000832,ORTHO905GF000851,ORTHO905GF001023,ORTHO905GF001037,ORTHO905GF001219,ORTHO905GF001405,ORTHO905…	Os01g0185300,Os01g0195400,Os01g0217000,Os01g0249200,Os01g0265100,Os01g0300200,Os01g0323000,Os01g0622700,Os01g0631100,Os01g0687800,Os01g0750300,Os01g0805900,Os01g0896200,Os01g0913600,Os01g0967200,Os01g0971400,Os02g0312600,Os02g0528100,Os02g0628200,Os02g0742200,Os02g0781000,Os03g0194300,Os03g0266100,Os03g0278000,Os03g0291800,Os03g0301800,Os03g0329500,Os03g0329700,Os03g0370400,Os03g0647800,Os03g0736…	AT1G01240,AT1G08340,AT1G09210,AT1G10630,AT1G12260,AT1G17620,AT1G20850,AT1G23490,AT1G27380,AT1G29050,AT1G29890,AT1G30900,AT1G33800,AT1G35780,AT1G47410,AT1G52910,AT1G56720,AT1G62700,AT1G63120,AT1G68810,AT1G70490,AT1G72230,AT1G75840,AT1G79620,AT2G04780,AT2G04850,AT2G27740,AT2G28315,AT2G29050,AT2G31110,AT2G34070,AT2G34410,AT2G36355,AT2G38320,AT2G39900,AT2G40320,AT2G44690,AT2G46225,AT2G46710,AT2G47500…
Xylem	root_hair	51	1.39	0.00473	0.03311	TRUE	ORTHO905GF000085,ORTHO905GF000147,ORTHO905GF000183,ORTHO905GF000283,ORTHO905GF000298,ORTHO905GF000303,ORTHO905GF000332,ORTHO905GF000376,ORTHO905GF000417,ORTHO905GF000424,ORTHO905GF000445,ORTHO905GF000462,ORTHO905GF000482,ORTHO905GF000554,ORTHO905GF000589,ORTHO905GF000596,ORTHO905GF000658,ORTHO905GF000770,ORTHO905GF000832,ORTHO905GF000929,ORTHO905GF000932,ORTHO905GF000938,ORTHO905GF000968,ORTHO905…	AT1G04820,AT1G08340,AT1G09210,AT1G10630,AT1G14290,AT1G23490,AT1G30630,AT1G35160,AT1G47480,AT1G49240,AT1G50010,AT1G56330,AT1G63120,AT1G63220,AT1G65960,AT1G69410,AT1G70490,AT1G75840,AT1G78300,AT2G04780,AT2G19760,AT2G21540,AT2G28315,AT2G29050,AT2G30060,AT2G30395,AT2G33470,AT2G35760,AT2G41110,AT2G44690,AT2G46710,AT2G47470,AT2G47500,AT3G07880,AT3G11490,AT3G11800,AT3G12110,AT3G16570,AT3G18780,AT3G27960…	Os01g0179700,Os01g0185300,Os01g0226300,Os01g0233000,Os01g0265100,Os01g0267900,Os01g0279300,Os01g0300200,Os01g0338000,Os01g0674800,Os01g0848700,Os01g0967200,Os02g0109800,Os02g0120800,Os02g0264800,Os02g0285300,Os02g0550100,Os02g0586400,Os02g0653800,Os02g0663800,Os02g0719000,Os03g0219300,Os03g0278000,Os03g0292800,Os03g0301800,Os03g0319300,Os03g0647800,Os03g0718100,Os03g0720300,Os03g0757900,Os03g0823…
ath cluster	zma cluster	number of matches	enrichment fold	p-value	q-value	significant	match IDs	matching genes 1	matching genes 2
Atrichoblast	8. Early Cortex I	17	2.55	0.00013	0.000932195	TRUE	ORTHO905GF000146,ORTHO905GF000222,ORTHO905GF000256,ORTHO905GF000424,ORTHO905GF000537,ORTHO905GF000929,ORTHO905GF001332,ORTHO905GF001687,ORTHO905GF002426,ORTHO905GF002780,ORTHO905GF004618,ORTHO905GF005013,ORTHO905GF005130,ORTHO905GF005435,ORTHO905GF006454,ORTHO905GF007471,ORTHO905GF007801	AT1G10630,AT1G19910,AT1G20050,AT1G21750,AT1G23490,AT1G50430,AT1G75780,AT1G78040,AT2G18980,AT2G34560,AT2G34770,AT2G42570,AT2G46140,AT3G09390,AT3G19820,AT3G30775,AT4G30170,AT4G34720,AT4G37520,AT5G48810,AT5G60660	Zm00001d008395,Zm00001d008620,Zm00001d009700,Zm00001d014887,Zm00001d016463,Zm00001d019191,Zm00001d019565,Zm00001d030509,Zm00001d032442,Zm00001d034129,Zm00001d034319,Zm00001d035702,Zm00001d041882,Zm00001d043158,Zm00001d043410,Zm00001d044037,Zm00001d047124,Zm00001d049099,Zm00001d053010
Atrichoblast	8. Early Cortex I	17	2.6	0.00012	0.000953514	TRUE	ORTHO905GF000146,ORTHO905GF000222,ORTHO905GF000256,ORTHO905GF000424,ORTHO905GF000537,ORTHO905GF000929,ORTHO905GF001332,ORTHO905GF001687,ORTHO905GF002426,ORTHO905GF002780,ORTHO905GF004618,ORTHO905GF005013,ORTHO905GF005130,ORTHO905GF005435,ORTHO905GF006454,ORTHO905GF007471,ORTHO905GF007801	Zm00001d008395,Zm00001d008620,Zm00001d009700,Zm00001d014887,Zm00001d016463,Zm00001d019191,Zm00001d019565,Zm00001d030509,Zm00001d032442,Zm00001d034129,Zm00001d034319,Zm00001d035702,Zm00001d041882,Zm00001d043158,Zm00001d043410,Zm00001d044037,Zm00001d047124,Zm00001d049099,Zm00001d053010	AT1G10630,AT1G19910,AT1G20050,AT1G21750,AT1G23490,AT1G50430,AT1G75780,AT1G78040,AT2G18980,AT2G34560,AT2G34770,AT2G42570,AT2G46140,AT3G09390,AT3G19820,AT3G30775,AT4G30170,AT4G34720,AT4G37520,AT5G48810,AT5G60660
Columella	19. Mature Cortex II	30	1.65	0.00151	0.00965087	TRUE	ORTHO905GF000029,ORTHO905GF000122,ORTHO905GF000444,ORTHO905GF000553,ORTHO905GF000735,ORTHO905GF001044,ORTHO905GF001057,ORTHO905GF001114,ORTHO905GF001174,ORTHO905GF001182,ORTHO905GF001245,ORTHO905GF001525,ORTHO905GF001555,ORTHO905GF001557,ORTHO905GF001573,ORTHO905GF001877,ORTHO905GF001931,ORTHO905GF001975,ORTHO905GF002349,ORTHO905GF002897,ORTHO905GF003025,ORTHO905GF003294,ORTHO905GF003974,ORTHO905…	Zm00001d003195,Zm00001d003228,Zm00001d010343,Zm00001d010385,Zm00001d010855,Zm00001d013370,Zm00001d013707,Zm00001d014491,Zm00001d017951,Zm00001d018973,Zm00001d019034,Zm00001d021955,Zm00001d028024,Zm00001d031833,Zm00001d032324,Zm00001d032536,Zm00001d033745,Zm00001d034501,Zm00001d039711,Zm00001d039859,Zm00001d039944,Zm00001d042056,Zm00001d044153,Zm00001d044390,Zm00001d047951,Zm00001d051420,Zm00001d0…	AT1G01300,AT1G06040,AT1G10530,AT1G18210,AT1G18740,AT1G20440,AT1G20450,AT1G45145,AT1G73540,AT1G74450,AT1G76650,AT2G03440,AT2G17840,AT2G22770,AT2G30500,AT2G32430,AT3G05500,AT3G11660,AT3G14690,AT3G17840,AT3G19240,AT3G23570,AT3G25250,AT3G28540,AT3G44220,AT4G24570,AT4G27280,AT4G36820,AT5G02380,AT5G43700,AT5G47060,AT5G59790,AT5G67600
Cortex	4. Pericycle	32	2.89	9e-06	7.78235e-05	TRUE	ORTHO905GF001097,ORTHO905GF001124,ORTHO905GF001238,ORTHO905GF001305,ORTHO905GF001327,ORTHO905GF001446,ORTHO905GF001447,ORTHO905GF001492,ORTHO905GF001532,ORTHO905GF001556,ORTHO905GF001781,ORTHO905GF001812,ORTHO905GF001857,ORTHO905GF001909,ORTHO905GF002033,ORTHO905GF002050,ORTHO905GF002173,ORTHO905GF002176,ORTHO905GF002180,ORTHO905GF002198,ORTHO905GF002449,ORTHO905GF002565,ORTHO905GF002636,ORTHO905…	AT1G04270,AT1G04480,AT1G09640,AT1G15930,AT1G22780,AT1G23290,AT1G30230,AT1G57720,AT2G18110,AT2G19730,AT2G27720,AT2G36160,AT2G37190,AT2G41840,AT3G02080,AT3G02560,AT3G09500,AT3G11940,AT3G13580,AT3G14600,AT3G24830,AT3G45030,AT3G46040,AT3G49910,AT3G56340,AT3G61110,AT4G02230,AT4G09800,AT4G25740,AT4G34670,AT4G39200,AT5G10360,AT5G23900,AT5G28060,AT5G46430,AT5G52650	Zm00001d003896,Zm00001d005200,Zm00001d006899,Zm00001d007810,Zm00001d007819,Zm00001d008387,Zm00001d008594,Zm00001d009417,Zm00001d010614,Zm00001d011816,Zm00001d013086,Zm00001d013252,Zm00001d013282,Zm00001d014073,Zm00001d015300,Zm00001d016549,Zm00001d019147,Zm00001d019219,Zm00001d022124,Zm00001d022134,Zm00001d022180,Zm00001d026578,Zm00001d028117,Zm00001d028426,Zm00001d028786,Zm00001d031939,Zm00001d0…
Cortex	11. Early Pith	42	2.34	9e-06	7.78235e-05	TRUE	ORTHO905GF000146,ORTHO905GF000653,ORTHO905GF000990,ORTHO905GF001097,ORTHO905GF001124,ORTHO905GF001238,ORTHO905GF001263,ORTHO905GF001305,ORTHO905GF001308,ORTHO905GF001327,ORTHO905GF001446,ORTHO905GF001447,ORTHO905GF001492,ORTHO905GF001532,ORTHO905GF001556,ORTHO905GF001781,ORTHO905GF001812,ORTHO905GF001857,ORTHO905GF001909,ORTHO905GF002033,ORTHO905GF002050,ORTHO905GF002098,ORTHO905GF002173,ORTHO905…	AT1G04270,AT1G04480,AT1G09640,AT1G15930,AT1G20010,AT1G22780,AT1G23290,AT1G57720,AT1G64970,AT1G75780,AT2G19730,AT2G19740,AT2G27720,AT2G36160,AT2G37190,AT2G41840,AT2G42740,AT3G02080,AT3G02560,AT3G09500,AT3G11940,AT3G13580,AT3G14600,AT3G20390,AT3G24830,AT3G45030,AT3G46040,AT3G49910,AT3G56340,AT3G61110,AT4G02230,AT4G09800,AT4G14270,AT4G25050,AT4G25740,AT4G34670,AT4G39200,AT5G02450,AT5G10360,AT5G18380…	Zm00001d002339,Zm00001d002395,Zm00001d002450,Zm00001d003672,Zm00001d003896,Zm00001d004052,Zm00001d005023,Zm00001d005200,Zm00001d006899,Zm00001d007810,Zm00001d007815,Zm00001d007819,Zm00001d008387,Zm00001d008594,Zm00001d009000,Zm00001d009417,Zm00001d009579,Zm00001d009652,Zm00001d009653,Zm00001d009657,Zm00001d010016,Zm00001d010220,Zm00001d010528,Zm00001d010614,Zm00001d011534,Zm00001d011741,Zm00001d0…
Cortex	12. Endodermis Initials	47	2.02	9e-06	7.78235e-05	TRUE	ORTHO905GF000119,ORTHO905GF000146,ORTHO905GF000653,ORTHO905GF001097,ORTHO905GF001104,ORTHO905GF001124,ORTHO905GF001238,ORTHO905GF001263,ORTHO905GF001305,ORTHO905GF001308,ORTHO905GF001446,ORTHO905GF001447,ORTHO905GF001492,ORTHO905GF001532,ORTHO905GF001556,ORTHO905GF001781,ORTHO905GF001812,ORTHO905GF001857,ORTHO905GF001909,ORTHO905GF002033,ORTHO905GF002050,ORTHO905GF002098,ORTHO905GF002173,ORTHO905…	AT1G04270,AT1G04480,AT1G15930,AT1G20010,AT1G22780,AT1G23290,AT1G52740,AT1G73620,AT1G75780,AT2G19730,AT2G19740,AT2G27720,AT2G36160,AT2G37190,AT2G41840,AT2G42740,AT3G02080,AT3G02560,AT3G09500,AT3G11940,AT3G13580,AT3G14600,AT3G19820,AT3G24830,AT3G45030,AT3G46040,AT3G49910,AT3G56340,AT3G60530,AT3G61110,AT4G02230,AT4G09800,AT4G14270,AT4G25050,AT4G25740,AT4G30270,AT4G34670,AT4G39200,AT5G02450,AT5G10360…	Zm00001d001899,Zm00001d002339,Zm00001d002395,Zm00001d002450,Zm00001d003672,Zm00001d003896,Zm00001d004052,Zm00001d005023,Zm00001d005200,Zm00001d006064,Zm00001d006899,Zm00001d007815,Zm00001d007819,Zm00001d008387,Zm00001d008594,Zm00001d009000,Zm00001d009309,Zm00001d009417,Zm00001d009579,Zm00001d009652,Zm00001d009653,Zm00001d009657,Zm00001d010016,Zm00001d010220,Zm00001d010528,Zm00001d010614,Zm00001d0…
Cortex	18. QC	56	2.02	9e-06	7.78235e-05	TRUE	ORTHO905GF000146,ORTHO905GF000653,ORTHO905GF001025,ORTHO905GF001027,ORTHO905GF001097,ORTHO905GF001104,ORTHO905GF001124,ORTHO905GF001232,ORTHO905GF001238,ORTHO905GF001263,ORTHO905GF001305,ORTHO905GF001308,ORTHO905GF001327,ORTHO905GF001446,ORTHO905GF001447,ORTHO905GF001492,ORTHO905GF001532,ORTHO905GF001556,ORTHO905GF001781,ORTHO905GF001812,ORTHO905GF001857,ORTHO905GF001909,ORTHO905GF002033,ORTHO905…	AT1G02840,AT1G04270,AT1G04480,AT1G09640,AT1G15930,AT1G20010,AT1G22780,AT1G23290,AT1G25260,AT1G52740,AT1G57720,AT1G70310,AT1G75780,AT1G76010,AT2G19730,AT2G19740,AT2G27720,AT2G36160,AT2G36930,AT2G37190,AT2G41840,AT2G42740,AT3G02080,AT3G02560,AT3G09500,AT3G11830,AT3G11940,AT3G13580,AT3G14600,AT3G15240,AT3G20390,AT3G24830,AT3G30775,AT3G45030,AT3G46040,AT3G47340,AT3G49910,AT3G56340,AT3G61110,AT4G02230…	Zm00001d001899,Zm00001d002339,Zm00001d002395,Zm00001d002450,Zm00001d003672,Zm00001d003896,Zm00001d004052,Zm00001d005023,Zm00001d005159,Zm00001d005200,Zm00001d006064,Zm00001d006250,Zm00001d006899,Zm00001d007145,Zm00001d007810,Zm00001d007815,Zm00001d007819,Zm00001d008387,Zm00001d008594,Zm00001d009000,Zm00001d009417,Zm00001d009579,Zm00001d009652,Zm00001d009653,Zm00001d009657,Zm00001d010016,Zm00001d0…
Cortex	7. Epidermis/LRC	46	1.9	1e-05	8.16667e-05	TRUE	ORTHO905GF000029,ORTHO905GF000256,ORTHO905GF000539,ORTHO905GF000653,ORTHO905GF001097,ORTHO905GF001104,ORTHO905GF001124,ORTHO905GF001238,ORTHO905GF001263,ORTHO905GF001305,ORTHO905GF001308,ORTHO905GF001446,ORTHO905GF001447,ORTHO905GF001492,ORTHO905GF001532,ORTHO905GF001689,ORTHO905GF001781,ORTHO905GF001812,ORTHO905GF001857,ORTHO905GF001909,ORTHO905GF002033,ORTHO905GF002050,ORTHO905GF002098,ORTHO905…	AT1G04270,AT1G04480,AT1G15930,AT1G22780,AT1G47128,AT1G52740,AT2G19730,AT2G19740,AT2G21660,AT2G27720,AT2G34070,AT2G36160,AT2G36930,AT2G37190,AT2G41840,AT2G42740,AT3G02080,AT3G02560,AT3G09500,AT3G11940,AT3G13580,AT3G14600,AT3G14690,AT3G19820,AT3G24830,AT3G45030,AT3G46040,AT3G49910,AT3G55120,AT3G56340,AT3G60530,AT3G61110,AT4G02230,AT4G09800,AT4G14270,AT4G25050,AT4G25740,AT4G34670,AT4G39200,AT4G39260…	Zm00001d001899,Zm00001d002339,Zm00001d002395,Zm00001d002450,Zm00001d003672,Zm00001d003896,Zm00001d004052,Zm00001d005023,Zm00001d005200,Zm00001d006064,Zm00001d007819,Zm00001d008387,Zm00001d008594,Zm00001d009000,Zm00001d009417,Zm00001d009579,Zm00001d009652,Zm00001d009653,Zm00001d009657,Zm00001d010016,Zm00001d010220,Zm00001d010528,Zm00001d011534,Zm00001d011741,Zm00001d012598,Zm00001d012992,Zm00001d0…
Cortex	4. Pericycle	32	4.02	9e-06	8.53548e-05	TRUE	ORTHO905GF001097,ORTHO905GF001124,ORTHO905GF001238,ORTHO905GF001305,ORTHO905GF001327,ORTHO905GF001446,ORTHO905GF001447,ORTHO905GF001492,ORTHO905GF001532,ORTHO905GF001556,ORTHO905GF001781,ORTHO905GF001812,ORTHO905GF001857,ORTHO905GF001909,ORTHO905GF002033,ORTHO905GF002050,ORTHO905GF002173,ORTHO905GF002176,ORTHO905GF002180,ORTHO905GF002198,ORTHO905GF002449,ORTHO905GF002565,ORTHO905GF002636,ORTHO905…	Zm00001d003896,Zm00001d005200,Zm00001d006899,Zm00001d007810,Zm00001d007819,Zm00001d008387,Zm00001d008594,Zm00001d009417,Zm00001d010614,Zm00001d011816,Zm00001d013086,Zm00001d013252,Zm00001d013282,Zm00001d014073,Zm00001d015300,Zm00001d016549,Zm00001d019147,Zm00001d019219,Zm00001d022124,Zm00001d022134,Zm00001d022180,Zm00001d026578,Zm00001d028117,Zm00001d028426,Zm00001d028786,Zm00001d031939,Zm00001d0…	AT1G04270,AT1G04480,AT1G09640,AT1G15930,AT1G22780,AT1G23290,AT1G30230,AT1G57720,AT2G18110,AT2G19730,AT2G27720,AT2G36160,AT2G37190,AT2G41840,AT3G02080,AT3G02560,AT3G09500,AT3G11940,AT3G13580,AT3G14600,AT3G24830,AT3G45030,AT3G46040,AT3G49910,AT3G56340,AT3G61110,AT4G02230,AT4G09800,AT4G25740,AT4G34670,AT4G39200,AT5G10360,AT5G23900,AT5G28060,AT5G46430,AT5G52650
Cortex	11. Early Pith	42	2.65	9e-06	8.53548e-05	TRUE	ORTHO905GF000146,ORTHO905GF000653,ORTHO905GF000990,ORTHO905GF001097,ORTHO905GF001124,ORTHO905GF001238,ORTHO905GF001263,ORTHO905GF001305,ORTHO905GF001308,ORTHO905GF001327,ORTHO905GF001446,ORTHO905GF001447,ORTHO905GF001492,ORTHO905GF001532,ORTHO905GF001556,ORTHO905GF001781,ORTHO905GF001812,ORTHO905GF001857,ORTHO905GF001909,ORTHO905GF002033,ORTHO905GF002050,ORTHO905GF002098,ORTHO905GF002173,ORTHO905…	Zm00001d002339,Zm00001d002395,Zm00001d002450,Zm00001d003672,Zm00001d003896,Zm00001d004052,Zm00001d005023,Zm00001d005200,Zm00001d006899,Zm00001d007810,Zm00001d007815,Zm00001d007819,Zm00001d008387,Zm00001d008594,Zm00001d009000,Zm00001d009417,Zm00001d009579,Zm00001d009652,Zm00001d009653,Zm00001d009657,Zm00001d010016,Zm00001d010220,Zm00001d010528,Zm00001d010614,Zm00001d011534,Zm00001d011741,Zm00001d0…	AT1G04270,AT1G04480,AT1G09640,AT1G15930,AT1G20010,AT1G22780,AT1G23290,AT1G57720,AT1G64970,AT1G75780,AT2G19730,AT2G19740,AT2G27720,AT2G36160,AT2G37190,AT2G41840,AT2G42740,AT3G02080,AT3G02560,AT3G09500,AT3G11940,AT3G13580,AT3G14600,AT3G20390,AT3G24830,AT3G45030,AT3G46040,AT3G49910,AT3G56340,AT3G61110,AT4G02230,AT4G09800,AT4G14270,AT4G25050,AT4G25740,AT4G34670,AT4G39200,AT5G02450,AT5G10360,AT5G18380…
Cortex	12. Endodermis Initials	47	1.87	9e-06	8.53548e-05	TRUE	ORTHO905GF000119,ORTHO905GF000146,ORTHO905GF000653,ORTHO905GF001097,ORTHO905GF001104,ORTHO905GF001124,ORTHO905GF001238,ORTHO905GF001263,ORTHO905GF001305,ORTHO905GF001308,ORTHO905GF001446,ORTHO905GF001447,ORTHO905GF001492,ORTHO905GF001532,ORTHO905GF001556,ORTHO905GF001781,ORTHO905GF001812,ORTHO905GF001857,ORTHO905GF001909,ORTHO905GF002033,ORTHO905GF002050,ORTHO905GF002098,ORTHO905GF002173,ORTHO905…	Zm00001d001899,Zm00001d002339,Zm00001d002395,Zm00001d002450,Zm00001d003672,Zm00001d003896,Zm00001d004052,Zm00001d005023,Zm00001d005200,Zm00001d006064,Zm00001d006899,Zm00001d007815,Zm00001d007819,Zm00001d008387,Zm00001d008594,Zm00001d009000,Zm00001d009309,Zm00001d009417,Zm00001d009579,Zm00001d009652,Zm00001d009653,Zm00001d009657,Zm00001d010016,Zm00001d010220,Zm00001d010528,Zm00001d010614,Zm00001d0…	AT1G04270,AT1G04480,AT1G15930,AT1G20010,AT1G22780,AT1G23290,AT1G52740,AT1G73620,AT1G75780,AT2G19730,AT2G19740,AT2G27720,AT2G36160,AT2G37190,AT2G41840,AT2G42740,AT3G02080,AT3G02560,AT3G09500,AT3G11940,AT3G13580,AT3G14600,AT3G19820,AT3G24830,AT3G45030,AT3G46040,AT3G49910,AT3G56340,AT3G60530,AT3G61110,AT4G02230,AT4G09800,AT4G14270,AT4G25050,AT4G25740,AT4G30270,AT4G34670,AT4G39200,AT5G02450,AT5G10360…
Cortex	18. QC	56	1.6	9e-06	8.53548e-05	TRUE	ORTHO905GF000146,ORTHO905GF000653,ORTHO905GF001025,ORTHO905GF001027,ORTHO905GF001097,ORTHO905GF001104,ORTHO905GF001124,ORTHO905GF001232,ORTHO905GF001238,ORTHO905GF001263,ORTHO905GF001305,ORTHO905GF001308,ORTHO905GF001327,ORTHO905GF001446,ORTHO905GF001447,ORTHO905GF001492,ORTHO905GF001532,ORTHO905GF001556,ORTHO905GF001781,ORTHO905GF001812,ORTHO905GF001857,ORTHO905GF001909,ORTHO905GF002033,ORTHO905…	Zm00001d001899,Zm00001d002339,Zm00001d002395,Zm00001d002450,Zm00001d003672,Zm00001d003896,Zm00001d004052,Zm00001d005023,Zm00001d005159,Zm00001d005200,Zm00001d006064,Zm00001d006250,Zm00001d006899,Zm00001d007145,Zm00001d007810,Zm00001d007815,Zm00001d007819,Zm00001d008387,Zm00001d008594,Zm00001d009000,Zm00001d009417,Zm00001d009579,Zm00001d009652,Zm00001d009653,Zm00001d009657,Zm00001d010016,Zm00001d0…	AT1G02840,AT1G04270,AT1G04480,AT1G09640,AT1G15930,AT1G20010,AT1G22780,AT1G23290,AT1G25260,AT1G52740,AT1G57720,AT1G70310,AT1G75780,AT1G76010,AT2G19730,AT2G19740,AT2G27720,AT2G36160,AT2G36930,AT2G37190,AT2G41840,AT2G42740,AT3G02080,AT3G02560,AT3G09500,AT3G11830,AT3G11940,AT3G13580,AT3G14600,AT3G15240,AT3G20390,AT3G24830,AT3G30775,AT3G45030,AT3G46040,AT3G47340,AT3G49910,AT3G56340,AT3G61110,AT4G02230…
Cortex	8. Early Cortex I	19	2.68	3e-05	0.000226154	TRUE	ORTHO905GF000146,ORTHO905GF000160,ORTHO905GF000179,ORTHO905GF000256,ORTHO905GF000537,ORTHO905GF000653,ORTHO905GF001689,ORTHO905GF002173,ORTHO905GF002316,ORTHO905GF003720,ORTHO905GF004772,ORTHO905GF005013,ORTHO905GF006454,ORTHO905GF006795,ORTHO905GF007801,ORTHO905GF008137,ORTHO905GF008557,ORTHO905GF009373,ORTHO905GF009492	AT1G12090,AT1G20010,AT1G62510,AT1G75780,AT2G06850,AT2G06925,AT2G21660,AT2G32520,AT2G34070,AT2G41840,AT2G45180,AT3G09390,AT3G19820,AT3G20390,AT3G30775,AT3G56340,AT4G14270,AT4G20070,AT4G25050,AT4G30170,AT4G37520,AT4G39260,AT5G02380,AT5G13710,AT5G13750,AT5G62690	Zm00001d005001,Zm00001d008620,Zm00001d010614,Zm00001d014887,Zm00001d019139,Zm00001d019147,Zm00001d021626,Zm00001d026162,Zm00001d026163,Zm00001d029859,Zm00001d032019,Zm00001d033683,Zm00001d034129,Zm00001d040422,Zm00001d041246,Zm00001d043158,Zm00001d044037,Zm00001d044575,Zm00001d046952,Zm00001d047124,Zm00001d047470,Zm00001d048165,Zm00001d052651,Zm00001d053228
Cortex	7. Epidermis/LRC	46	1.56	5e-05	0.00042	TRUE	ORTHO905GF000029,ORTHO905GF000256,ORTHO905GF000539,ORTHO905GF000653,ORTHO905GF001097,ORTHO905GF001104,ORTHO905GF001124,ORTHO905GF001238,ORTHO905GF001263,ORTHO905GF001305,ORTHO905GF001308,ORTHO905GF001446,ORTHO905GF001447,ORTHO905GF001492,ORTHO905GF001532,ORTHO905GF001689,ORTHO905GF001781,ORTHO905GF001812,ORTHO905GF001857,ORTHO905GF001909,ORTHO905GF002033,ORTHO905GF002050,ORTHO905GF002098,ORTHO905…	Zm00001d001899,Zm00001d002339,Zm00001d002395,Zm00001d002450,Zm00001d003672,Zm00001d003896,Zm00001d004052,Zm00001d005023,Zm00001d005200,Zm00001d006064,Zm00001d007819,Zm00001d008387,Zm00001d008594,Zm00001d009000,Zm00001d009417,Zm00001d009579,Zm00001d009652,Zm00001d009653,Zm00001d009657,Zm00001d010016,Zm00001d010220,Zm00001d010528,Zm00001d011534,Zm00001d011741,Zm00001d012598,Zm00001d012992,Zm00001d0…	AT1G04270,AT1G04480,AT1G15930,AT1G22780,AT1G47128,AT1G52740,AT2G19730,AT2G19740,AT2G21660,AT2G27720,AT2G34070,AT2G36160,AT2G36930,AT2G37190,AT2G41840,AT2G42740,AT3G02080,AT3G02560,AT3G09500,AT3G11940,AT3G13580,AT3G14600,AT3G14690,AT3G19820,AT3G24830,AT3G45030,AT3G46040,AT3G49910,AT3G55120,AT3G56340,AT3G60530,AT3G61110,AT4G02230,AT4G09800,AT4G14270,AT4G25050,AT4G25740,AT4G34670,AT4G39200,AT4G39260…
Cortex	20. Initials	49	1.62	0.00011	0.0008085	TRUE	ORTHO905GF000146,ORTHO905GF000653,ORTHO905GF001097,ORTHO905GF001104,ORTHO905GF001124,ORTHO905GF001232,ORTHO905GF001238,ORTHO905GF001263,ORTHO905GF001305,ORTHO905GF001308,ORTHO905GF001446,ORTHO905GF001447,ORTHO905GF001492,ORTHO905GF001532,ORTHO905GF001556,ORTHO905GF001689,ORTHO905GF001781,ORTHO905GF001812,ORTHO905GF001857,ORTHO905GF001909,ORTHO905GF002033,ORTHO905GF002050,ORTHO905GF002098,ORTHO905…	AT1G04270,AT1G04480,AT1G15930,AT1G20010,AT1G22780,AT1G23290,AT1G52740,AT1G75780,AT1G76010,AT2G19730,AT2G19740,AT2G21660,AT2G27720,AT2G36160,AT2G36930,AT2G37190,AT2G38230,AT2G41840,AT2G42740,AT3G02080,AT3G02560,AT3G09500,AT3G11940,AT3G13580,AT3G14600,AT3G19820,AT3G20390,AT3G24830,AT3G45030,AT3G46040,AT3G49910,AT3G55120,AT3G56340,AT3G60530,AT3G61110,AT4G02230,AT4G09800,AT4G25050,AT4G25740,AT4G34670…	Zm00001d001899,Zm00001d002339,Zm00001d002395,Zm00001d002450,Zm00001d003672,Zm00001d003896,Zm00001d004052,Zm00001d005023,Zm00001d005200,Zm00001d006064,Zm00001d006250,Zm00001d006899,Zm00001d007810,Zm00001d007815,Zm00001d007819,Zm00001d008387,Zm00001d008594,Zm00001d009000,Zm00001d009417,Zm00001d009579,Zm00001d009652,Zm00001d009653,Zm00001d009657,Zm00001d010016,Zm00001d010220,Zm00001d010528,Zm00001d0…
Cortex	1. Mature Cortex I	15	2.31	0.00111	0.00741682	TRUE	ORTHO905GF000070,ORTHO905GF000146,ORTHO905GF000160,ORTHO905GF000179,ORTHO905GF000256,ORTHO905GF001027,ORTHO905GF001111,ORTHO905GF001689,ORTHO905GF003960,ORTHO905GF004249,ORTHO905GF004772,ORTHO905GF006071,ORTHO905GF006454,ORTHO905GF006795,ORTHO905GF008137	AT1G05680,AT1G12090,AT1G20010,AT1G20190,AT1G62510,AT1G72210,AT1G75780,AT2G06850,AT2G06925,AT2G21660,AT2G34070,AT2G43820,AT2G45180,AT3G09390,AT3G17020,AT3G47340,AT3G57520,AT4G39260,AT5G02380,AT5G13710,AT5G13750,AT5G62690	Zm00001d005001,Zm00001d008620,Zm00001d013612,Zm00001d017508,Zm00001d019139,Zm00001d019163,Zm00001d021168,Zm00001d025018,Zm00001d026162,Zm00001d026163,Zm00001d027987,Zm00001d028750,Zm00001d029859,Zm00001d031168,Zm00001d033457,Zm00001d033683,Zm00001d037573,Zm00001d041246,Zm00001d044037,Zm00001d052651
Cortex	2. Mature Outer Cortex I	16	1.9	0.00634	0.0345178	TRUE	ORTHO905GF000029,ORTHO905GF000070,ORTHO905GF000080,ORTHO905GF000130,ORTHO905GF000146,ORTHO905GF000150,ORTHO905GF000160,ORTHO905GF000179,ORTHO905GF000539,ORTHO905GF000553,ORTHO905GF000871,ORTHO905GF001106,ORTHO905GF001689,ORTHO905GF003377,ORTHO905GF003960,ORTHO905GF006071	AT1G05680,AT1G12090,AT1G17170,AT1G20010,AT1G47128,AT1G58360,AT1G62510,AT1G75780,AT2G21660,AT2G43820,AT2G45180,AT3G14415,AT3G14690,AT3G17020,AT3G28740,AT3G57520,AT4G18360,AT4G34860,AT4G39260,AT5G13750,AT5G28840,AT5G62690,AT5G62900	Zm00001d002065,Zm00001d002261,Zm00001d005001,Zm00001d016768,Zm00001d017508,Zm00001d018809,Zm00001d019163,Zm00001d021168,Zm00001d023593,Zm00001d026162,Zm00001d026163,Zm00001d027290,Zm00001d029859,Zm00001d031168,Zm00001d032324,Zm00001d032950,Zm00001d033457,Zm00001d034107,Zm00001d037573,Zm00001d040422,Zm00001d044153,Zm00001d046263
Dividing	4. Pericycle	49	3.82	9e-06	7.78235e-05	TRUE	ORTHO905GF000121,ORTHO905GF001097,ORTHO905GF001124,ORTHO905GF001238,ORTHO905GF001305,ORTHO905GF001426,ORTHO905GF001446,ORTHO905GF001447,ORTHO905GF001492,ORTHO905GF001532,ORTHO905GF001556,ORTHO905GF001558,ORTHO905GF001572,ORTHO905GF001591,ORTHO905GF001605,ORTHO905GF001714,ORTHO905GF001781,ORTHO905GF001812,ORTHO905GF001815,ORTHO905GF001850,ORTHO905GF001857,ORTHO905GF001905,ORTHO905GF001910,ORTHO905…	AT1G02780,AT1G04480,AT1G09590,AT1G09690,AT1G15930,AT1G17880,AT1G22780,AT1G33120,AT1G33140,AT1G48630,AT1G57660,AT1G57860,AT1G69620,AT1G70600,AT2G01250,AT2G18020,AT2G19730,AT2G21580,AT2G27710,AT2G31610,AT2G32060,AT2G36620,AT2G37190,AT2G37270,AT2G39390,AT2G39460,AT2G44120,AT2G47610,AT3G04400,AT3G04840,AT3G04920,AT3G05590,AT3G07110,AT3G09500,AT3G11510,AT3G22230,AT3G23830,AT3G25520,AT3G45030,AT3G46040…	Zm00001d003127,Zm00001d003896,Zm00001d005200,Zm00001d006899,Zm00001d007810,Zm00001d007819,Zm00001d008387,Zm00001d008594,Zm00001d009417,Zm00001d009480,Zm00001d009870,Zm00001d010614,Zm00001d012052,Zm00001d012161,Zm00001d012978,Zm00001d013086,Zm00001d013252,Zm00001d013282,Zm00001d014073,Zm00001d015300,Zm00001d016549,Zm00001d018903,Zm00001d019219,Zm00001d020450,Zm00001d021061,Zm00001d022124,Zm00001d0…
Dividing	7. Epidermis/LRC	73	2.6	9e-06	7.78235e-05	TRUE	ORTHO905GF000121,ORTHO905GF000198,ORTHO905GF000500,ORTHO905GF001044,ORTHO905GF001097,ORTHO905GF001101,ORTHO905GF001124,ORTHO905GF001167,ORTHO905GF001238,ORTHO905GF001263,ORTHO905GF001305,ORTHO905GF001308,ORTHO905GF001412,ORTHO905GF001426,ORTHO905GF001446,ORTHO905GF001447,ORTHO905GF001462,ORTHO905GF001492,ORTHO905GF001532,ORTHO905GF001538,ORTHO905GF001558,ORTHO905GF001689,ORTHO905GF001714,ORTHO905…	AT1G02780,AT1G04480,AT1G09590,AT1G09690,AT1G15930,AT1G17880,AT1G18540,AT1G22780,AT1G26880,AT1G27400,AT1G41880,AT1G43170,AT1G48630,AT1G57660,AT1G57860,AT1G67430,AT1G69620,AT1G72370,AT1G77940,AT2G01250,AT2G09990,AT2G17280,AT2G18020,AT2G19730,AT2G20450,AT2G21580,AT2G21660,AT2G25210,AT2G27530,AT2G27710,AT2G32060,AT2G36620,AT2G37190,AT2G37270,AT2G37600,AT2G39390,AT2G39460,AT2G43460,AT2G44120,AT2G47610…	Zm00001d001899,Zm00001d002339,Zm00001d002395,Zm00001d002450,Zm00001d003127,Zm00001d003680,Zm00001d003683,Zm00001d003896,Zm00001d004009,Zm00001d004052,Zm00001d004839,Zm00001d004841,Zm00001d005023,Zm00001d005200,Zm00001d005334,Zm00001d005642,Zm00001d006064,Zm00001d006100,Zm00001d006287,Zm00001d006388,Zm00001d006510,Zm00001d006555,Zm00001d006871,Zm00001d007154,Zm00001d007819,Zm00001d007824,Zm00001d0…
Dividing	11. Early Pith	75	3.61	9e-06	7.78235e-05	TRUE	ORTHO905GF000121,ORTHO905GF000146,ORTHO905GF000198,ORTHO905GF000500,ORTHO905GF001097,ORTHO905GF001101,ORTHO905GF001124,ORTHO905GF001238,ORTHO905GF001263,ORTHO905GF001305,ORTHO905GF001308,ORTHO905GF001412,ORTHO905GF001426,ORTHO905GF001446,ORTHO905GF001447,ORTHO905GF001462,ORTHO905GF001492,ORTHO905GF001532,ORTHO905GF001538,ORTHO905GF001556,ORTHO905GF001558,ORTHO905GF001572,ORTHO905GF001591,ORTHO905…	AT1G02780,AT1G04480,AT1G09590,AT1G09690,AT1G15930,AT1G17880,AT1G18540,AT1G22780,AT1G26880,AT1G27400,AT1G33120,AT1G33140,AT1G41880,AT1G43170,AT1G48630,AT1G57660,AT1G57860,AT1G67430,AT1G69620,AT1G70600,AT1G72370,AT1G77940,AT2G01250,AT2G09990,AT2G18020,AT2G19730,AT2G20450,AT2G21580,AT2G27530,AT2G27710,AT2G29550,AT2G31610,AT2G32060,AT2G36620,AT2G37190,AT2G37270,AT2G37600,AT2G39390,AT2G39460,AT2G43460…	Zm00001d002339,Zm00001d002395,Zm00001d002450,Zm00001d003127,Zm00001d003680,Zm00001d003683,Zm00001d003896,Zm00001d004009,Zm00001d004052,Zm00001d004841,Zm00001d005023,Zm00001d005200,Zm00001d005334,Zm00001d005642,Zm00001d006100,Zm00001d006287,Zm00001d006388,Zm00001d006510,Zm00001d006871,Zm00001d006899,Zm00001d007154,Zm00001d007810,Zm00001d007815,Zm00001d007819,Zm00001d007824,Zm00001d008387,Zm00001d0…
Dividing	12. Endodermis Initials	82	3.04	9e-06	7.78235e-05	TRUE	ORTHO905GF000121,ORTHO905GF000146,ORTHO905GF000198,ORTHO905GF000327,ORTHO905GF000445,ORTHO905GF000500,ORTHO905GF001097,ORTHO905GF001101,ORTHO905GF001124,ORTHO905GF001177,ORTHO905GF001238,ORTHO905GF001263,ORTHO905GF001305,ORTHO905GF001308,ORTHO905GF001412,ORTHO905GF001426,ORTHO905GF001446,ORTHO905GF001447,ORTHO905GF001462,ORTHO905GF001492,ORTHO905GF001532,ORTHO905GF001538,ORTHO905GF001556,ORTHO905…	AT1G02780,AT1G04480,AT1G04820,AT1G09590,AT1G09690,AT1G15930,AT1G17880,AT1G18540,AT1G22780,AT1G27400,AT1G29250,AT1G35780,AT1G41880,AT1G43170,AT1G48630,AT1G50010,AT1G57660,AT1G57860,AT1G67430,AT1G69620,AT1G70600,AT1G72370,AT1G77940,AT2G01250,AT2G09990,AT2G18020,AT2G19730,AT2G20450,AT2G21580,AT2G25210,AT2G27530,AT2G27710,AT2G29550,AT2G31610,AT2G32060,AT2G36620,AT2G37190,AT2G37270,AT2G37600,AT2G39390…	Zm00001d001899,Zm00001d002339,Zm00001d002395,Zm00001d002450,Zm00001d003127,Zm00001d003680,Zm00001d003683,Zm00001d003896,Zm00001d004009,Zm00001d004052,Zm00001d004839,Zm00001d004841,Zm00001d005023,Zm00001d005200,Zm00001d005334,Zm00001d005642,Zm00001d006064,Zm00001d006100,Zm00001d006287,Zm00001d006388,Zm00001d006510,Zm00001d006555,Zm00001d006651,Zm00001d006871,Zm00001d006899,Zm00001d006910,Zm00001d0…
Dividing	16. Early Endodermis	25	2.63	9e-06	7.78235e-05	TRUE	ORTHO905GF000198,ORTHO905GF001044,ORTHO905GF001124,ORTHO905GF001532,ORTHO905GF001605,ORTHO905GF001714,ORTHO905GF001781,ORTHO905GF001933,ORTHO905GF002028,ORTHO905GF002087,ORTHO905GF002180,ORTHO905GF002194,ORTHO905GF002397,ORTHO905GF002653,ORTHO905GF002810,ORTHO905GF002953,ORTHO905GF003248,ORTHO905GF003397,ORTHO905GF003720,ORTHO905GF003861,ORTHO905GF004513,ORTHO905GF005427,ORTHO905GF006063,ORTHO905…	AT1G70600,AT2G18020,AT2G19730,AT2G27970,AT2G36620,AT2G37600,AT2G39390,AT2G39460,AT2G43460,AT2G47610,AT3G04920,AT3G06700,AT3G09500,AT3G23390,AT3G23830,AT3G52590,AT3G53020,AT3G53740,AT3G55280,AT3G56340,AT3G59540,AT3G62870,AT4G09320,AT4G12600,AT4G13850,AT4G14560,AT4G18100,AT4G29410,AT4G36130,AT5G02450,AT5G02610,AT5G02960,AT5G08180,AT5G15200,AT5G20160,AT5G56710,AT5G67510	Zm00001d005334,Zm00001d008594,Zm00001d010631,Zm00001d012052,Zm00001d012992,Zm00001d013707,Zm00001d016549,Zm00001d017850,Zm00001d017914,Zm00001d019562,Zm00001d021018,Zm00001d021061,Zm00001d021652,Zm00001d022124,Zm00001d028384,Zm00001d029968,Zm00001d037489,Zm00001d038374,Zm00001d038865,Zm00001d039908,Zm00001d040617,Zm00001d041568,Zm00001d041760,Zm00001d042966,Zm00001d043606,Zm00001d047958,Zm00001d0…
Dividing	18. QC	96	2.99	9e-06	7.78235e-05	TRUE	ORTHO905GF000121,ORTHO905GF000146,ORTHO905GF000198,ORTHO905GF000203,ORTHO905GF000500,ORTHO905GF001097,ORTHO905GF001101,ORTHO905GF001124,ORTHO905GF001167,ORTHO905GF001171,ORTHO905GF001177,ORTHO905GF001238,ORTHO905GF001263,ORTHO905GF001305,ORTHO905GF001308,ORTHO905GF001412,ORTHO905GF001426,ORTHO905GF001444,ORTHO905GF001446,ORTHO905GF001447,ORTHO905GF001462,ORTHO905GF001471,ORTHO905GF001492,ORTHO905…	AT1G02780,AT1G04480,AT1G09590,AT1G09690,AT1G15930,AT1G17880,AT1G18540,AT1G22780,AT1G26880,AT1G27400,AT1G29250,AT1G33120,AT1G33140,AT1G41880,AT1G43170,AT1G48630,AT1G48920,AT1G56110,AT1G57660,AT1G57860,AT1G67430,AT1G69620,AT1G70600,AT1G72370,AT1G77940,AT2G01250,AT2G09990,AT2G18020,AT2G19730,AT2G20450,AT2G21580,AT2G25210,AT2G27530,AT2G27710,AT2G27840,AT2G27970,AT2G29550,AT2G31610,AT2G32060,AT2G35605…	Zm00001d001899,Zm00001d002339,Zm00001d002395,Zm00001d002450,Zm00001d003127,Zm00001d003680,Zm00001d003683,Zm00001d003896,Zm00001d004009,Zm00001d004052,Zm00001d004839,Zm00001d004841,Zm00001d005023,Zm00001d005200,Zm00001d005334,Zm00001d005642,Zm00001d006064,Zm00001d006100,Zm00001d006287,Zm00001d006388,Zm00001d006510,Zm00001d006555,Zm00001d006871,Zm00001d006899,Zm00001d007154,Zm00001d007514,Zm00001d0…
Dividing	20. Initials	139	3.96	9e-06	7.78235e-05	TRUE	ORTHO905GF000121,ORTHO905GF000146,ORTHO905GF000198,ORTHO905GF000219,ORTHO905GF000299,ORTHO905GF000327,ORTHO905GF000445,ORTHO905GF000500,ORTHO905GF001050,ORTHO905GF001097,ORTHO905GF001101,ORTHO905GF001124,ORTHO905GF001158,ORTHO905GF001167,ORTHO905GF001171,ORTHO905GF001177,ORTHO905GF001238,ORTHO905GF001263,ORTHO905GF001305,ORTHO905GF001308,ORTHO905GF001412,ORTHO905GF001426,ORTHO905GF001446,ORTHO905…	AT1G02730,AT1G02780,AT1G03780,AT1G04480,AT1G04820,AT1G08560,AT1G09590,AT1G09690,AT1G11220,AT1G15930,AT1G17880,AT1G18370,AT1G18540,AT1G20610,AT1G20930,AT1G22780,AT1G26880,AT1G27400,AT1G29250,AT1G30690,AT1G31335,AT1G41880,AT1G43170,AT1G48630,AT1G48920,AT1G50010,AT1G50490,AT1G56110,AT1G57660,AT1G57860,AT1G67430,AT1G69620,AT1G70600,AT1G72370,AT1G76310,AT1G76540,AT1G77940,AT2G01250,AT2G09990,AT2G17280…	Zm00001d001899,Zm00001d002339,Zm00001d002395,Zm00001d002450,Zm00001d002662,Zm00001d003127,Zm00001d003172,Zm00001d003680,Zm00001d003683,Zm00001d003896,Zm00001d004009,Zm00001d004052,Zm00001d004133,Zm00001d004839,Zm00001d004841,Zm00001d005023,Zm00001d005200,Zm00001d005334,Zm00001d005642,Zm00001d006064,Zm00001d006100,Zm00001d006237,Zm00001d006287,Zm00001d006388,Zm00001d006456,Zm00001d006510,Zm00001d0…
Dividing	4. Pericycle	49	4.06	9e-06	8.53548e-05	TRUE	ORTHO905GF000121,ORTHO905GF001097,ORTHO905GF001124,ORTHO905GF001238,ORTHO905GF001305,ORTHO905GF001426,ORTHO905GF001446,ORTHO905GF001447,ORTHO905GF001492,ORTHO905GF001532,ORTHO905GF001556,ORTHO905GF001558,ORTHO905GF001572,ORTHO905GF001591,ORTHO905GF001605,ORTHO905GF001714,ORTHO905GF001781,ORTHO905GF001812,ORTHO905GF001815,ORTHO905GF001850,ORTHO905GF001857,ORTHO905GF001905,ORTHO905GF001910,ORTHO905…	Zm00001d003127,Zm00001d003896,Zm00001d005200,Zm00001d006899,Zm00001d007810,Zm00001d007819,Zm00001d008387,Zm00001d008594,Zm00001d009417,Zm00001d009480,Zm00001d009870,Zm00001d010614,Zm00001d012052,Zm00001d012161,Zm00001d012978,Zm00001d013086,Zm00001d013252,Zm00001d013282,Zm00001d014073,Zm00001d015300,Zm00001d016549,Zm00001d018903,Zm00001d019219,Zm00001d020450,Zm00001d021061,Zm00001d022124,Zm00001d0…	AT1G02780,AT1G04480,AT1G09590,AT1G09690,AT1G15930,AT1G17880,AT1G22780,AT1G33120,AT1G33140,AT1G48630,AT1G57660,AT1G57860,AT1G69620,AT1G70600,AT2G01250,AT2G18020,AT2G19730,AT2G21580,AT2G27710,AT2G31610,AT2G32060,AT2G36620,AT2G37190,AT2G37270,AT2G39390,AT2G39460,AT2G44120,AT2G47610,AT3G04400,AT3G04840,AT3G04920,AT3G05590,AT3G07110,AT3G09500,AT3G11510,AT3G22230,AT3G23830,AT3G25520,AT3G45030,AT3G46040…
Dividing	7. Epidermis/LRC	73	1.64	9e-06	8.53548e-05	TRUE	ORTHO905GF000121,ORTHO905GF000198,ORTHO905GF000500,ORTHO905GF001044,ORTHO905GF001097,ORTHO905GF001101,ORTHO905GF001124,ORTHO905GF001167,ORTHO905GF001238,ORTHO905GF001263,ORTHO905GF001305,ORTHO905GF001308,ORTHO905GF001412,ORTHO905GF001426,ORTHO905GF001446,ORTHO905GF001447,ORTHO905GF001462,ORTHO905GF001492,ORTHO905GF001532,ORTHO905GF001538,ORTHO905GF001558,ORTHO905GF001689,ORTHO905GF001714,ORTHO905…	Zm00001d001899,Zm00001d002339,Zm00001d002395,Zm00001d002450,Zm00001d003127,Zm00001d003680,Zm00001d003683,Zm00001d003896,Zm00001d004009,Zm00001d004052,Zm00001d004839,Zm00001d004841,Zm00001d005023,Zm00001d005200,Zm00001d005334,Zm00001d005642,Zm00001d006064,Zm00001d006100,Zm00001d006287,Zm00001d006388,Zm00001d006510,Zm00001d006555,Zm00001d006871,Zm00001d007154,Zm00001d007819,Zm00001d007824,Zm00001d0…	AT1G02780,AT1G04480,AT1G09590,AT1G09690,AT1G15930,AT1G17880,AT1G18540,AT1G22780,AT1G26880,AT1G27400,AT1G41880,AT1G43170,AT1G48630,AT1G57660,AT1G57860,AT1G67430,AT1G69620,AT1G72370,AT1G77940,AT2G01250,AT2G09990,AT2G17280,AT2G18020,AT2G19730,AT2G20450,AT2G21580,AT2G21660,AT2G25210,AT2G27530,AT2G27710,AT2G32060,AT2G36620,AT2G37190,AT2G37270,AT2G37600,AT2G39390,AT2G39460,AT2G43460,AT2G44120,AT2G47610…
Dividing	11. Early Pith	75	3.13	9e-06	8.53548e-05	TRUE	ORTHO905GF000121,ORTHO905GF000146,ORTHO905GF000198,ORTHO905GF000500,ORTHO905GF001097,ORTHO905GF001101,ORTHO905GF001124,ORTHO905GF001238,ORTHO905GF001263,ORTHO905GF001305,ORTHO905GF001308,ORTHO905GF001412,ORTHO905GF001426,ORTHO905GF001446,ORTHO905GF001447,ORTHO905GF001462,ORTHO905GF001492,ORTHO905GF001532,ORTHO905GF001538,ORTHO905GF001556,ORTHO905GF001558,ORTHO905GF001572,ORTHO905GF001591,ORTHO905…	Zm00001d002339,Zm00001d002395,Zm00001d002450,Zm00001d003127,Zm00001d003680,Zm00001d003683,Zm00001d003896,Zm00001d004009,Zm00001d004052,Zm00001d004841,Zm00001d005023,Zm00001d005200,Zm00001d005334,Zm00001d005642,Zm00001d006100,Zm00001d006287,Zm00001d006388,Zm00001d006510,Zm00001d006871,Zm00001d006899,Zm00001d007154,Zm00001d007810,Zm00001d007815,Zm00001d007819,Zm00001d007824,Zm00001d008387,Zm00001d0…	AT1G02780,AT1G04480,AT1G09590,AT1G09690,AT1G15930,AT1G17880,AT1G18540,AT1G22780,AT1G26880,AT1G27400,AT1G33120,AT1G33140,AT1G41880,AT1G43170,AT1G48630,AT1G57660,AT1G57860,AT1G67430,AT1G69620,AT1G70600,AT1G72370,AT1G77940,AT2G01250,AT2G09990,AT2G18020,AT2G19730,AT2G20450,AT2G21580,AT2G27530,AT2G27710,AT2G29550,AT2G31610,AT2G32060,AT2G36620,AT2G37190,AT2G37270,AT2G37600,AT2G39390,AT2G39460,AT2G43460…
Dividing	12. Endodermis Initials	82	2.16	9e-06	8.53548e-05	TRUE	ORTHO905GF000121,ORTHO905GF000146,ORTHO905GF000198,ORTHO905GF000327,ORTHO905GF000445,ORTHO905GF000500,ORTHO905GF001097,ORTHO905GF001101,ORTHO905GF001124,ORTHO905GF001177,ORTHO905GF001238,ORTHO905GF001263,ORTHO905GF001305,ORTHO905GF001308,ORTHO905GF001412,ORTHO905GF001426,ORTHO905GF001446,ORTHO905GF001447,ORTHO905GF001462,ORTHO905GF001492,ORTHO905GF001532,ORTHO905GF001538,ORTHO905GF001556,ORTHO905…	Zm00001d001899,Zm00001d002339,Zm00001d002395,Zm00001d002450,Zm00001d003127,Zm00001d003680,Zm00001d003683,Zm00001d003896,Zm00001d004009,Zm00001d004052,Zm00001d004839,Zm00001d004841,Zm00001d005023,Zm00001d005200,Zm00001d005334,Zm00001d005642,Zm00001d006064,Zm00001d006100,Zm00001d006287,Zm00001d006388,Zm00001d006510,Zm00001d006555,Zm00001d006651,Zm00001d006871,Zm00001d006899,Zm00001d006910,Zm00001d0…	AT1G02780,AT1G04480,AT1G04820,AT1G09590,AT1G09690,AT1G15930,AT1G17880,AT1G18540,AT1G22780,AT1G27400,AT1G29250,AT1G35780,AT1G41880,AT1G43170,AT1G48630,AT1G50010,AT1G57660,AT1G57860,AT1G67430,AT1G69620,AT1G70600,AT1G72370,AT1G77940,AT2G01250,AT2G09990,AT2G18020,AT2G19730,AT2G20450,AT2G21580,AT2G25210,AT2G27530,AT2G27710,AT2G29550,AT2G31610,AT2G32060,AT2G36620,AT2G37190,AT2G37270,AT2G37600,AT2G39390…
Dividing	18. QC	96	1.81	9e-06	8.53548e-05	TRUE	ORTHO905GF000121,ORTHO905GF000146,ORTHO905GF000198,ORTHO905GF000203,ORTHO905GF000500,ORTHO905GF001097,ORTHO905GF001101,ORTHO905GF001124,ORTHO905GF001167,ORTHO905GF001171,ORTHO905GF001177,ORTHO905GF001238,ORTHO905GF001263,ORTHO905GF001305,ORTHO905GF001308,ORTHO905GF001412,ORTHO905GF001426,ORTHO905GF001444,ORTHO905GF001446,ORTHO905GF001447,ORTHO905GF001462,ORTHO905GF001471,ORTHO905GF001492,ORTHO905…	Zm00001d001899,Zm00001d002339,Zm00001d002395,Zm00001d002450,Zm00001d003127,Zm00001d003680,Zm00001d003683,Zm00001d003896,Zm00001d004009,Zm00001d004052,Zm00001d004839,Zm00001d004841,Zm00001d005023,Zm00001d005200,Zm00001d005334,Zm00001d005642,Zm00001d006064,Zm00001d006100,Zm00001d006287,Zm00001d006388,Zm00001d006510,Zm00001d006555,Zm00001d006871,Zm00001d006899,Zm00001d007154,Zm00001d007514,Zm00001d0…	AT1G02780,AT1G04480,AT1G09590,AT1G09690,AT1G15930,AT1G17880,AT1G18540,AT1G22780,AT1G26880,AT1G27400,AT1G29250,AT1G33120,AT1G33140,AT1G41880,AT1G43170,AT1G48630,AT1G48920,AT1G56110,AT1G57660,AT1G57860,AT1G67430,AT1G69620,AT1G70600,AT1G72370,AT1G77940,AT2G01250,AT2G09990,AT2G18020,AT2G19730,AT2G20450,AT2G21580,AT2G25210,AT2G27530,AT2G27710,AT2G27840,AT2G27970,AT2G29550,AT2G31610,AT2G32060,AT2G35605…
Dividing	20. Initials	139	2.17	9e-06	8.53548e-05	TRUE	ORTHO905GF000121,ORTHO905GF000146,ORTHO905GF000198,ORTHO905GF000219,ORTHO905GF000299,ORTHO905GF000327,ORTHO905GF000445,ORTHO905GF000500,ORTHO905GF001050,ORTHO905GF001097,ORTHO905GF001101,ORTHO905GF001124,ORTHO905GF001158,ORTHO905GF001167,ORTHO905GF001171,ORTHO905GF001177,ORTHO905GF001238,ORTHO905GF001263,ORTHO905GF001305,ORTHO905GF001308,ORTHO905GF001412,ORTHO905GF001426,ORTHO905GF001446,ORTHO905…	Zm00001d001899,Zm00001d002339,Zm00001d002395,Zm00001d002450,Zm00001d002662,Zm00001d003127,Zm00001d003172,Zm00001d003680,Zm00001d003683,Zm00001d003896,Zm00001d004009,Zm00001d004052,Zm00001d004133,Zm00001d004839,Zm00001d004841,Zm00001d005023,Zm00001d005200,Zm00001d005334,Zm00001d005642,Zm00001d006064,Zm00001d006100,Zm00001d006237,Zm00001d006287,Zm00001d006388,Zm00001d006456,Zm00001d006510,Zm00001d0…	AT1G02730,AT1G02780,AT1G03780,AT1G04480,AT1G04820,AT1G08560,AT1G09590,AT1G09690,AT1G11220,AT1G15930,AT1G17880,AT1G18370,AT1G18540,AT1G20610,AT1G20930,AT1G22780,AT1G26880,AT1G27400,AT1G29250,AT1G30690,AT1G31335,AT1G41880,AT1G43170,AT1G48630,AT1G48920,AT1G50010,AT1G50490,AT1G56110,AT1G57660,AT1G57860,AT1G67430,AT1G69620,AT1G70600,AT1G72370,AT1G76310,AT1G76540,AT1G77940,AT2G01250,AT2G09990,AT2G17280…
Endodermis	5. Mature Pith	17	2.94	1e-05	8.16667e-05	TRUE	ORTHO905GF000130,ORTHO905GF000222,ORTHO905GF000285,ORTHO905GF000313,ORTHO905GF000437,ORTHO905GF000465,ORTHO905GF000517,ORTHO905GF000529,ORTHO905GF000545,ORTHO905GF001253,ORTHO905GF001267,ORTHO905GF001869,ORTHO905GF001891,ORTHO905GF001932,ORTHO905GF002308,ORTHO905GF004208,ORTHO905GF006056	AT1G01620,AT1G05260,AT1G09560,AT1G17170,AT2G28670,AT2G32300,AT2G37170,AT2G37180,AT2G44790,AT2G45960,AT2G48130,AT3G16240,AT3G17820,AT3G22600,AT3G22620,AT3G56230,AT3G61430,AT4G00430,AT4G11290,AT4G35100,AT5G41040,AT5G57620,AT5G58375,AT5G65790	Zm00001d002690,Zm00001d003006,Zm00001d007832,Zm00001d012274,Zm00001d014467,Zm00001d017455,Zm00001d018809,Zm00001d019563,Zm00001d019726,Zm00001d033595,Zm00001d034414,Zm00001d036840,Zm00001d037194,Zm00001d038930,Zm00001d040519,Zm00001d044691,Zm00001d047775,Zm00001d051174,Zm00001d051333,Zm00001d051362,Zm00001d051804,Zm00001d052069
Endodermis	5. Mature Pith	17	2.47	8e-05	0.000653333	TRUE	ORTHO905GF000130,ORTHO905GF000222,ORTHO905GF000285,ORTHO905GF000313,ORTHO905GF000437,ORTHO905GF000465,ORTHO905GF000517,ORTHO905GF000529,ORTHO905GF000545,ORTHO905GF001253,ORTHO905GF001267,ORTHO905GF001869,ORTHO905GF001891,ORTHO905GF001932,ORTHO905GF002308,ORTHO905GF004208,ORTHO905GF006056	Zm00001d002690,Zm00001d003006,Zm00001d007832,Zm00001d012274,Zm00001d014467,Zm00001d017455,Zm00001d018809,Zm00001d019563,Zm00001d019726,Zm00001d033595,Zm00001d034414,Zm00001d036840,Zm00001d037194,Zm00001d038930,Zm00001d040519,Zm00001d044691,Zm00001d047775,Zm00001d051174,Zm00001d051333,Zm00001d051362,Zm00001d051804,Zm00001d052069	AT1G01620,AT1G05260,AT1G09560,AT1G17170,AT2G28670,AT2G32300,AT2G37170,AT2G37180,AT2G44790,AT2G45960,AT2G48130,AT3G16240,AT3G17820,AT3G22600,AT3G22620,AT3G56230,AT3G61430,AT4G00430,AT4G11290,AT4G35100,AT5G41040,AT5G57620,AT5G58375,AT5G65790
Endodermis	8. Early Cortex I	13	2.25	0.00242	0.0148225	TRUE	ORTHO905GF000146,ORTHO905GF000160,ORTHO905GF000222,ORTHO905GF000256,ORTHO905GF000465,ORTHO905GF000537,ORTHO905GF000653,ORTHO905GF001069,ORTHO905GF002531,ORTHO905GF003407,ORTHO905GF003537,ORTHO905GF003817,ORTHO905GF006454	Zm00001d002690,Zm00001d008620,Zm00001d019565,Zm00001d021709,Zm00001d026162,Zm00001d026163,Zm00001d026415,Zm00001d027652,Zm00001d029238,Zm00001d029859,Zm00001d032019,Zm00001d034129,Zm00001d043158,Zm00001d044037,Zm00001d053228,Zm00001d053367	AT1G01620,AT1G12090,AT1G20010,AT1G54580,AT1G75780,AT2G34070,AT2G36830,AT2G37170,AT2G37180,AT2G45960,AT2G46330,AT3G02780,AT3G05020,AT3G09390,AT3G61430,AT4G00430,AT4G04830,AT4G12510,AT4G12520,AT4G22460,AT4G30170,AT4G35100,AT4G37520,AT5G46890,AT5G46900,AT5G64570
Endodermis	8. Early Cortex I	13	2.28	0.00261	0.0153468	TRUE	ORTHO905GF000146,ORTHO905GF000160,ORTHO905GF000222,ORTHO905GF000256,ORTHO905GF000465,ORTHO905GF000537,ORTHO905GF000653,ORTHO905GF001069,ORTHO905GF002531,ORTHO905GF003407,ORTHO905GF003537,ORTHO905GF003817,ORTHO905GF006454	AT1G01620,AT1G12090,AT1G20010,AT1G54580,AT1G75780,AT2G34070,AT2G36830,AT2G37170,AT2G37180,AT2G45960,AT2G46330,AT3G02780,AT3G05020,AT3G09390,AT3G61430,AT4G00430,AT4G04830,AT4G12510,AT4G12520,AT4G22460,AT4G30170,AT4G35100,AT4G37520,AT5G46890,AT5G46900,AT5G64570	Zm00001d002690,Zm00001d008620,Zm00001d019565,Zm00001d021709,Zm00001d026162,Zm00001d026163,Zm00001d026415,Zm00001d027652,Zm00001d029238,Zm00001d029859,Zm00001d032019,Zm00001d034129,Zm00001d043158,Zm00001d044037,Zm00001d053228,Zm00001d053367
Endodermis	1. Mature Cortex I	12	2.35	0.00287	0.0165447	TRUE	ORTHO905GF000070,ORTHO905GF000146,ORTHO905GF000160,ORTHO905GF000222,ORTHO905GF000256,ORTHO905GF000465,ORTHO905GF000545,ORTHO905GF001253,ORTHO905GF002531,ORTHO905GF003537,ORTHO905GF004249,ORTHO905GF006454	Zm00001d002690,Zm00001d008210,Zm00001d008620,Zm00001d013612,Zm00001d017508,Zm00001d019565,Zm00001d021168,Zm00001d025018,Zm00001d026162,Zm00001d026163,Zm00001d026177,Zm00001d027652,Zm00001d029238,Zm00001d029859,Zm00001d033457,Zm00001d044037,Zm00001d051362	AT1G01620,AT1G09560,AT1G12090,AT1G20010,AT1G20190,AT1G75780,AT2G31750,AT2G34070,AT2G36830,AT2G37170,AT2G37180,AT2G45960,AT3G09390,AT3G16240,AT3G61430,AT4G00430,AT4G04830,AT4G12510,AT4G12520,AT4G22460,AT4G35100,AT5G46890,AT5G46900
Endodermis	1. Mature Cortex I	12	2.3	0.00381	0.0215412	TRUE	ORTHO905GF000070,ORTHO905GF000146,ORTHO905GF000160,ORTHO905GF000222,ORTHO905GF000256,ORTHO905GF000465,ORTHO905GF000545,ORTHO905GF001253,ORTHO905GF002531,ORTHO905GF003537,ORTHO905GF004249,ORTHO905GF006454	AT1G01620,AT1G09560,AT1G12090,AT1G20010,AT1G20190,AT1G75780,AT2G31750,AT2G34070,AT2G36830,AT2G37170,AT2G37180,AT2G45960,AT3G09390,AT3G16240,AT3G61430,AT4G00430,AT4G04830,AT4G12510,AT4G12520,AT4G22460,AT4G35100,AT5G46890,AT5G46900	Zm00001d002690,Zm00001d008210,Zm00001d008620,Zm00001d013612,Zm00001d017508,Zm00001d019565,Zm00001d021168,Zm00001d025018,Zm00001d026162,Zm00001d026163,Zm00001d026177,Zm00001d027652,Zm00001d029238,Zm00001d029859,Zm00001d033457,Zm00001d044037,Zm00001d051362
Endodermis	2. Mature Outer Cortex I	14	2.07	0.00488	0.0270702	TRUE	ORTHO905GF000070,ORTHO905GF000080,ORTHO905GF000130,ORTHO905GF000146,ORTHO905GF000160,ORTHO905GF000222,ORTHO905GF000465,ORTHO905GF000517,ORTHO905GF000545,ORTHO905GF001240,ORTHO905GF001253,ORTHO905GF002034,ORTHO905GF002289,ORTHO905GF002531	AT1G01620,AT1G09560,AT1G12090,AT1G17170,AT1G20010,AT1G75780,AT2G31750,AT2G36830,AT2G37170,AT2G37180,AT2G45960,AT3G16240,AT3G17820,AT3G28740,AT3G61430,AT4G00430,AT4G12510,AT4G12520,AT4G22460,AT4G35100,AT5G01600,AT5G06730,AT5G43780,AT5G46890,AT5G46900	Zm00001d002690,Zm00001d004513,Zm00001d008210,Zm00001d017288,Zm00001d017508,Zm00001d017526,Zm00001d018809,Zm00001d019565,Zm00001d021168,Zm00001d026162,Zm00001d026163,Zm00001d026177,Zm00001d027290,Zm00001d027652,Zm00001d028260,Zm00001d029859,Zm00001d030199,Zm00001d033457,Zm00001d034107,Zm00001d051362,Zm00001d052316
Endodermis	2. Mature Outer Cortex I	14	1.9	0.00805	0.0408052	TRUE	ORTHO905GF000070,ORTHO905GF000080,ORTHO905GF000130,ORTHO905GF000146,ORTHO905GF000160,ORTHO905GF000222,ORTHO905GF000465,ORTHO905GF000517,ORTHO905GF000545,ORTHO905GF001240,ORTHO905GF001253,ORTHO905GF002034,ORTHO905GF002289,ORTHO905GF002531	Zm00001d002690,Zm00001d004513,Zm00001d008210,Zm00001d017288,Zm00001d017508,Zm00001d017526,Zm00001d018809,Zm00001d019565,Zm00001d021168,Zm00001d026162,Zm00001d026163,Zm00001d026177,Zm00001d027290,Zm00001d027652,Zm00001d028260,Zm00001d029859,Zm00001d030199,Zm00001d033457,Zm00001d034107,Zm00001d051362,Zm00001d052316	AT1G01620,AT1G09560,AT1G12090,AT1G17170,AT1G20010,AT1G75780,AT2G31750,AT2G36830,AT2G37170,AT2G37180,AT2G45960,AT3G16240,AT3G17820,AT3G28740,AT3G61430,AT4G00430,AT4G12510,AT4G12520,AT4G22460,AT4G35100,AT5G01600,AT5G06730,AT5G43780,AT5G46890,AT5G46900
Epidermis	4. Pericycle	58	3.09	9e-06	7.78235e-05	TRUE	ORTHO905GF000121,ORTHO905GF000764,ORTHO905GF001097,ORTHO905GF001124,ORTHO905GF001238,ORTHO905GF001305,ORTHO905GF001327,ORTHO905GF001426,ORTHO905GF001446,ORTHO905GF001447,ORTHO905GF001492,ORTHO905GF001532,ORTHO905GF001556,ORTHO905GF001558,ORTHO905GF001572,ORTHO905GF001591,ORTHO905GF001605,ORTHO905GF001714,ORTHO905GF001781,ORTHO905GF001812,ORTHO905GF001815,ORTHO905GF001850,ORTHO905GF001857,ORTHO905…	AT1G02780,AT1G04270,AT1G04480,AT1G07770,AT1G07920,AT1G07930,AT1G09590,AT1G09640,AT1G09690,AT1G15930,AT1G17880,AT1G18080,AT1G22780,AT1G23290,AT1G30230,AT1G33120,AT1G33140,AT1G34030,AT1G48630,AT1G48830,AT1G49760,AT1G57660,AT1G57720,AT1G57860,AT1G58380,AT1G69620,AT1G70600,AT1G73230,AT2G01250,AT2G18020,AT2G18110,AT2G19730,AT2G21580,AT2G27710,AT2G27720,AT2G31610,AT2G32060,AT2G33370,AT2G36160,AT2G36620…	Zm00001d003127,Zm00001d003896,Zm00001d005200,Zm00001d005276,Zm00001d006899,Zm00001d007810,Zm00001d007819,Zm00001d008387,Zm00001d008594,Zm00001d009417,Zm00001d009480,Zm00001d009870,Zm00001d010614,Zm00001d011816,Zm00001d012052,Zm00001d012161,Zm00001d012978,Zm00001d013086,Zm00001d013252,Zm00001d013282,Zm00001d014073,Zm00001d014954,Zm00001d015300,Zm00001d016549,Zm00001d018903,Zm00001d019147,Zm00001d0…
Epidermis	7. Epidermis/LRC	92	2.22	9e-06	7.78235e-05	TRUE	ORTHO905GF000121,ORTHO905GF000198,ORTHO905GF000500,ORTHO905GF000993,ORTHO905GF001003,ORTHO905GF001097,ORTHO905GF001101,ORTHO905GF001104,ORTHO905GF001124,ORTHO905GF001167,ORTHO905GF001238,ORTHO905GF001263,ORTHO905GF001305,ORTHO905GF001308,ORTHO905GF001412,ORTHO905GF001426,ORTHO905GF001446,ORTHO905GF001447,ORTHO905GF001462,ORTHO905GF001492,ORTHO905GF001532,ORTHO905GF001538,ORTHO905GF001558,ORTHO905…	AT1G02780,AT1G04270,AT1G04480,AT1G07070,AT1G07770,AT1G07920,AT1G07930,AT1G08360,AT1G09590,AT1G09690,AT1G10590,AT1G14980,AT1G15250,AT1G15930,AT1G17880,AT1G18080,AT1G18540,AT1G22780,AT1G26880,AT1G27400,AT1G34030,AT1G41880,AT1G43170,AT1G48630,AT1G48830,AT1G52300,AT1G52740,AT1G57660,AT1G57860,AT1G58380,AT1G64220,AT1G64750,AT1G67430,AT1G69620,AT1G72370,AT1G73230,AT1G74050,AT1G74060,AT1G74270,AT1G74500…	Zm00001d001899,Zm00001d002339,Zm00001d002395,Zm00001d002450,Zm00001d003127,Zm00001d003672,Zm00001d003680,Zm00001d003683,Zm00001d003896,Zm00001d004009,Zm00001d004052,Zm00001d004839,Zm00001d004841,Zm00001d005023,Zm00001d005200,Zm00001d005334,Zm00001d005642,Zm00001d006064,Zm00001d006100,Zm00001d006287,Zm00001d006388,Zm00001d006510,Zm00001d006555,Zm00001d006871,Zm00001d007031,Zm00001d007154,Zm00001d0…
Epidermis	11. Early Pith	84	2.75	9e-06	7.78235e-05	TRUE	ORTHO905GF000121,ORTHO905GF000198,ORTHO905GF000500,ORTHO905GF001097,ORTHO905GF001101,ORTHO905GF001124,ORTHO905GF001238,ORTHO905GF001263,ORTHO905GF001305,ORTHO905GF001308,ORTHO905GF001327,ORTHO905GF001412,ORTHO905GF001426,ORTHO905GF001446,ORTHO905GF001447,ORTHO905GF001462,ORTHO905GF001492,ORTHO905GF001532,ORTHO905GF001538,ORTHO905GF001556,ORTHO905GF001558,ORTHO905GF001572,ORTHO905GF001591,ORTHO905…	AT1G02780,AT1G04270,AT1G04480,AT1G07070,AT1G07770,AT1G07920,AT1G07930,AT1G08360,AT1G09590,AT1G09640,AT1G09690,AT1G15250,AT1G15930,AT1G17880,AT1G18080,AT1G18540,AT1G22780,AT1G23290,AT1G26880,AT1G27400,AT1G33120,AT1G33140,AT1G34030,AT1G41880,AT1G43170,AT1G48630,AT1G48830,AT1G52300,AT1G57660,AT1G57720,AT1G57860,AT1G58380,AT1G67430,AT1G69620,AT1G70600,AT1G72370,AT1G73230,AT1G74050,AT1G74060,AT1G74270…	Zm00001d002339,Zm00001d002395,Zm00001d002450,Zm00001d003127,Zm00001d003672,Zm00001d003680,Zm00001d003683,Zm00001d003896,Zm00001d004009,Zm00001d004052,Zm00001d004841,Zm00001d005023,Zm00001d005200,Zm00001d005334,Zm00001d005642,Zm00001d006100,Zm00001d006287,Zm00001d006388,Zm00001d006510,Zm00001d006871,Zm00001d006899,Zm00001d007154,Zm00001d007810,Zm00001d007815,Zm00001d007819,Zm00001d007824,Zm00001d0…
Epidermis	12. Endodermis Initials	92	2.32	9e-06	7.78235e-05	TRUE	ORTHO905GF000121,ORTHO905GF000198,ORTHO905GF000500,ORTHO905GF001097,ORTHO905GF001101,ORTHO905GF001104,ORTHO905GF001124,ORTHO905GF001177,ORTHO905GF001238,ORTHO905GF001263,ORTHO905GF001305,ORTHO905GF001308,ORTHO905GF001412,ORTHO905GF001426,ORTHO905GF001446,ORTHO905GF001447,ORTHO905GF001462,ORTHO905GF001492,ORTHO905GF001532,ORTHO905GF001538,ORTHO905GF001556,ORTHO905GF001558,ORTHO905GF001591,ORTHO905…	AT1G02780,AT1G04270,AT1G04480,AT1G07070,AT1G07770,AT1G07920,AT1G07930,AT1G08360,AT1G09590,AT1G09690,AT1G14980,AT1G15250,AT1G15930,AT1G17880,AT1G18080,AT1G18540,AT1G22780,AT1G23290,AT1G27400,AT1G29250,AT1G34030,AT1G41880,AT1G43170,AT1G48630,AT1G48830,AT1G52300,AT1G52740,AT1G57660,AT1G57860,AT1G58380,AT1G67430,AT1G69620,AT1G70600,AT1G72370,AT1G73230,AT1G74050,AT1G74060,AT1G74270,AT1G77940,AT2G01250…	Zm00001d001899,Zm00001d002339,Zm00001d002395,Zm00001d002450,Zm00001d003127,Zm00001d003672,Zm00001d003680,Zm00001d003683,Zm00001d003896,Zm00001d004009,Zm00001d004052,Zm00001d004839,Zm00001d004841,Zm00001d005023,Zm00001d005200,Zm00001d005334,Zm00001d005642,Zm00001d006064,Zm00001d006100,Zm00001d006287,Zm00001d006388,Zm00001d006510,Zm00001d006555,Zm00001d006871,Zm00001d006899,Zm00001d007031,Zm00001d0…
Epidermis	18. QC	193	4.06	9e-06	7.78235e-05	TRUE	ORTHO905GF000121,ORTHO905GF000198,ORTHO905GF000203,ORTHO905GF000500,ORTHO905GF000732,ORTHO905GF000764,ORTHO905GF000926,ORTHO905GF000956,ORTHO905GF000993,ORTHO905GF001025,ORTHO905GF001097,ORTHO905GF001101,ORTHO905GF001104,ORTHO905GF001124,ORTHO905GF001167,ORTHO905GF001171,ORTHO905GF001177,ORTHO905GF001232,ORTHO905GF001238,ORTHO905GF001263,ORTHO905GF001305,ORTHO905GF001308,ORTHO905GF001327,ORTHO905…	AT1G02780,AT1G02840,AT1G04270,AT1G04480,AT1G04870,AT1G07070,AT1G07770,AT1G07830,AT1G07920,AT1G07930,AT1G08360,AT1G09590,AT1G09640,AT1G09690,AT1G10590,AT1G10840,AT1G14810,AT1G14980,AT1G15250,AT1G15420,AT1G15930,AT1G17880,AT1G18080,AT1G18540,AT1G18800,AT1G20220,AT1G22780,AT1G23280,AT1G23290,AT1G24510,AT1G25260,AT1G26880,AT1G27090,AT1G27400,AT1G29250,AT1G30580,AT1G33120,AT1G33140,AT1G34030,AT1G41880…	Zm00001d001841,Zm00001d001899,Zm00001d002052,Zm00001d002339,Zm00001d002395,Zm00001d002450,Zm00001d003127,Zm00001d003345,Zm00001d003672,Zm00001d003680,Zm00001d003683,Zm00001d003896,Zm00001d004009,Zm00001d004052,Zm00001d004839,Zm00001d004841,Zm00001d004927,Zm00001d005023,Zm00001d005159,Zm00001d005200,Zm00001d005238,Zm00001d005276,Zm00001d005334,Zm00001d005642,Zm00001d005649,Zm00001d005926,Zm00001d0…
Epidermis	20. Initials	142	2.73	9e-06	7.78235e-05	TRUE	ORTHO905GF000121,ORTHO905GF000198,ORTHO905GF000500,ORTHO905GF000926,ORTHO905GF000993,ORTHO905GF001097,ORTHO905GF001101,ORTHO905GF001104,ORTHO905GF001124,ORTHO905GF001167,ORTHO905GF001171,ORTHO905GF001177,ORTHO905GF001232,ORTHO905GF001238,ORTHO905GF001263,ORTHO905GF001305,ORTHO905GF001308,ORTHO905GF001393,ORTHO905GF001412,ORTHO905GF001426,ORTHO905GF001446,ORTHO905GF001447,ORTHO905GF001458,ORTHO905…	AT1G02780,AT1G04270,AT1G04480,AT1G07070,AT1G07770,AT1G07830,AT1G07920,AT1G07930,AT1G08360,AT1G09590,AT1G09690,AT1G10590,AT1G14980,AT1G15250,AT1G15420,AT1G15930,AT1G17880,AT1G18080,AT1G18540,AT1G20220,AT1G22780,AT1G23290,AT1G24510,AT1G26880,AT1G27400,AT1G29250,AT1G34030,AT1G41880,AT1G43170,AT1G48630,AT1G48830,AT1G48920,AT1G52300,AT1G52740,AT1G56110,AT1G57660,AT1G57860,AT1G58380,AT1G64220,AT1G64750…	Zm00001d001841,Zm00001d001899,Zm00001d002339,Zm00001d002395,Zm00001d002450,Zm00001d003127,Zm00001d003345,Zm00001d003672,Zm00001d003680,Zm00001d003683,Zm00001d003896,Zm00001d004009,Zm00001d004052,Zm00001d004839,Zm00001d004841,Zm00001d004927,Zm00001d005023,Zm00001d005200,Zm00001d005334,Zm00001d005642,Zm00001d006064,Zm00001d006100,Zm00001d006250,Zm00001d006287,Zm00001d006388,Zm00001d006510,Zm00001d0…
Epidermis	4. Pericycle	58	3.79	9e-06	8.53548e-05	TRUE	ORTHO905GF000121,ORTHO905GF000764,ORTHO905GF001097,ORTHO905GF001124,ORTHO905GF001238,ORTHO905GF001305,ORTHO905GF001327,ORTHO905GF001426,ORTHO905GF001446,ORTHO905GF001447,ORTHO905GF001492,ORTHO905GF001532,ORTHO905GF001556,ORTHO905GF001558,ORTHO905GF001572,ORTHO905GF001591,ORTHO905GF001605,ORTHO905GF001714,ORTHO905GF001781,ORTHO905GF001812,ORTHO905GF001815,ORTHO905GF001850,ORTHO905GF001857,ORTHO905…	Zm00001d003127,Zm00001d003896,Zm00001d005200,Zm00001d005276,Zm00001d006899,Zm00001d007810,Zm00001d007819,Zm00001d008387,Zm00001d008594,Zm00001d009417,Zm00001d009480,Zm00001d009870,Zm00001d010614,Zm00001d011816,Zm00001d012052,Zm00001d012161,Zm00001d012978,Zm00001d013086,Zm00001d013252,Zm00001d013282,Zm00001d014073,Zm00001d014954,Zm00001d015300,Zm00001d016549,Zm00001d018903,Zm00001d019147,Zm00001d0…	AT1G02780,AT1G04270,AT1G04480,AT1G07770,AT1G07920,AT1G07930,AT1G09590,AT1G09640,AT1G09690,AT1G15930,AT1G17880,AT1G18080,AT1G22780,AT1G23290,AT1G30230,AT1G33120,AT1G33140,AT1G34030,AT1G48630,AT1G48830,AT1G49760,AT1G57660,AT1G57720,AT1G57860,AT1G58380,AT1G69620,AT1G70600,AT1G73230,AT2G01250,AT2G18020,AT2G18110,AT2G19730,AT2G21580,AT2G27710,AT2G27720,AT2G31610,AT2G32060,AT2G33370,AT2G36160,AT2G36620…
Epidermis	7. Epidermis/LRC	92	1.6	9e-06	8.53548e-05	TRUE	ORTHO905GF000121,ORTHO905GF000198,ORTHO905GF000500,ORTHO905GF000993,ORTHO905GF001003,ORTHO905GF001097,ORTHO905GF001101,ORTHO905GF001104,ORTHO905GF001124,ORTHO905GF001167,ORTHO905GF001238,ORTHO905GF001263,ORTHO905GF001305,ORTHO905GF001308,ORTHO905GF001412,ORTHO905GF001426,ORTHO905GF001446,ORTHO905GF001447,ORTHO905GF001462,ORTHO905GF001492,ORTHO905GF001532,ORTHO905GF001538,ORTHO905GF001558,ORTHO905…	Zm00001d001899,Zm00001d002339,Zm00001d002395,Zm00001d002450,Zm00001d003127,Zm00001d003672,Zm00001d003680,Zm00001d003683,Zm00001d003896,Zm00001d004009,Zm00001d004052,Zm00001d004839,Zm00001d004841,Zm00001d005023,Zm00001d005200,Zm00001d005334,Zm00001d005642,Zm00001d006064,Zm00001d006100,Zm00001d006287,Zm00001d006388,Zm00001d006510,Zm00001d006555,Zm00001d006871,Zm00001d007031,Zm00001d007154,Zm00001d0…	AT1G02780,AT1G04270,AT1G04480,AT1G07070,AT1G07770,AT1G07920,AT1G07930,AT1G08360,AT1G09590,AT1G09690,AT1G10590,AT1G14980,AT1G15250,AT1G15930,AT1G17880,AT1G18080,AT1G18540,AT1G22780,AT1G26880,AT1G27400,AT1G34030,AT1G41880,AT1G43170,AT1G48630,AT1G48830,AT1G52300,AT1G52740,AT1G57660,AT1G57860,AT1G58380,AT1G64220,AT1G64750,AT1G67430,AT1G69620,AT1G72370,AT1G73230,AT1G74050,AT1G74060,AT1G74270,AT1G74500…
Epidermis	11. Early Pith	84	2.75	9e-06	8.53548e-05	TRUE	ORTHO905GF000121,ORTHO905GF000198,ORTHO905GF000500,ORTHO905GF001097,ORTHO905GF001101,ORTHO905GF001124,ORTHO905GF001238,ORTHO905GF001263,ORTHO905GF001305,ORTHO905GF001308,ORTHO905GF001327,ORTHO905GF001412,ORTHO905GF001426,ORTHO905GF001446,ORTHO905GF001447,ORTHO905GF001462,ORTHO905GF001492,ORTHO905GF001532,ORTHO905GF001538,ORTHO905GF001556,ORTHO905GF001558,ORTHO905GF001572,ORTHO905GF001591,ORTHO905…	Zm00001d002339,Zm00001d002395,Zm00001d002450,Zm00001d003127,Zm00001d003672,Zm00001d003680,Zm00001d003683,Zm00001d003896,Zm00001d004009,Zm00001d004052,Zm00001d004841,Zm00001d005023,Zm00001d005200,Zm00001d005334,Zm00001d005642,Zm00001d006100,Zm00001d006287,Zm00001d006388,Zm00001d006510,Zm00001d006871,Zm00001d006899,Zm00001d007154,Zm00001d007810,Zm00001d007815,Zm00001d007819,Zm00001d007824,Zm00001d0…	AT1G02780,AT1G04270,AT1G04480,AT1G07070,AT1G07770,AT1G07920,AT1G07930,AT1G08360,AT1G09590,AT1G09640,AT1G09690,AT1G15250,AT1G15930,AT1G17880,AT1G18080,AT1G18540,AT1G22780,AT1G23290,AT1G26880,AT1G27400,AT1G33120,AT1G33140,AT1G34030,AT1G41880,AT1G43170,AT1G48630,AT1G48830,AT1G52300,AT1G57660,AT1G57720,AT1G57860,AT1G58380,AT1G67430,AT1G69620,AT1G70600,AT1G72370,AT1G73230,AT1G74050,AT1G74060,AT1G74270…
Epidermis	12. Endodermis Initials	92	1.89	9e-06	8.53548e-05	TRUE	ORTHO905GF000121,ORTHO905GF000198,ORTHO905GF000500,ORTHO905GF001097,ORTHO905GF001101,ORTHO905GF001104,ORTHO905GF001124,ORTHO905GF001177,ORTHO905GF001238,ORTHO905GF001263,ORTHO905GF001305,ORTHO905GF001308,ORTHO905GF001412,ORTHO905GF001426,ORTHO905GF001446,ORTHO905GF001447,ORTHO905GF001462,ORTHO905GF001492,ORTHO905GF001532,ORTHO905GF001538,ORTHO905GF001556,ORTHO905GF001558,ORTHO905GF001591,ORTHO905…	Zm00001d001899,Zm00001d002339,Zm00001d002395,Zm00001d002450,Zm00001d003127,Zm00001d003672,Zm00001d003680,Zm00001d003683,Zm00001d003896,Zm00001d004009,Zm00001d004052,Zm00001d004839,Zm00001d004841,Zm00001d005023,Zm00001d005200,Zm00001d005334,Zm00001d005642,Zm00001d006064,Zm00001d006100,Zm00001d006287,Zm00001d006388,Zm00001d006510,Zm00001d006555,Zm00001d006871,Zm00001d006899,Zm00001d007031,Zm00001d0…	AT1G02780,AT1G04270,AT1G04480,AT1G07070,AT1G07770,AT1G07920,AT1G07930,AT1G08360,AT1G09590,AT1G09690,AT1G14980,AT1G15250,AT1G15930,AT1G17880,AT1G18080,AT1G18540,AT1G22780,AT1G23290,AT1G27400,AT1G29250,AT1G34030,AT1G41880,AT1G43170,AT1G48630,AT1G48830,AT1G52300,AT1G52740,AT1G57660,AT1G57860,AT1G58380,AT1G67430,AT1G69620,AT1G70600,AT1G72370,AT1G73230,AT1G74050,AT1G74060,AT1G74270,AT1G77940,AT2G01250…
Epidermis	18. QC	193	2.8	9e-06	8.53548e-05	TRUE	ORTHO905GF000121,ORTHO905GF000198,ORTHO905GF000203,ORTHO905GF000500,ORTHO905GF000732,ORTHO905GF000764,ORTHO905GF000926,ORTHO905GF000956,ORTHO905GF000993,ORTHO905GF001025,ORTHO905GF001097,ORTHO905GF001101,ORTHO905GF001104,ORTHO905GF001124,ORTHO905GF001167,ORTHO905GF001171,ORTHO905GF001177,ORTHO905GF001232,ORTHO905GF001238,ORTHO905GF001263,ORTHO905GF001305,ORTHO905GF001308,ORTHO905GF001327,ORTHO905…	Zm00001d001841,Zm00001d001899,Zm00001d002052,Zm00001d002339,Zm00001d002395,Zm00001d002450,Zm00001d003127,Zm00001d003345,Zm00001d003672,Zm00001d003680,Zm00001d003683,Zm00001d003896,Zm00001d004009,Zm00001d004052,Zm00001d004839,Zm00001d004841,Zm00001d004927,Zm00001d005023,Zm00001d005159,Zm00001d005200,Zm00001d005238,Zm00001d005276,Zm00001d005334,Zm00001d005642,Zm00001d005649,Zm00001d005926,Zm00001d0…	AT1G02780,AT1G02840,AT1G04270,AT1G04480,AT1G04870,AT1G07070,AT1G07770,AT1G07830,AT1G07920,AT1G07930,AT1G08360,AT1G09590,AT1G09640,AT1G09690,AT1G10590,AT1G10840,AT1G14810,AT1G14980,AT1G15250,AT1G15420,AT1G15930,AT1G17880,AT1G18080,AT1G18540,AT1G18800,AT1G20220,AT1G22780,AT1G23280,AT1G23290,AT1G24510,AT1G25260,AT1G26880,AT1G27090,AT1G27400,AT1G29250,AT1G30580,AT1G33120,AT1G33140,AT1G34030,AT1G41880…
Epidermis	20. Initials	142	1.69	9e-06	8.53548e-05	TRUE	ORTHO905GF000121,ORTHO905GF000198,ORTHO905GF000500,ORTHO905GF000926,ORTHO905GF000993,ORTHO905GF001097,ORTHO905GF001101,ORTHO905GF001104,ORTHO905GF001124,ORTHO905GF001167,ORTHO905GF001171,ORTHO905GF001177,ORTHO905GF001232,ORTHO905GF001238,ORTHO905GF001263,ORTHO905GF001305,ORTHO905GF001308,ORTHO905GF001393,ORTHO905GF001412,ORTHO905GF001426,ORTHO905GF001446,ORTHO905GF001447,ORTHO905GF001458,ORTHO905…	Zm00001d001841,Zm00001d001899,Zm00001d002339,Zm00001d002395,Zm00001d002450,Zm00001d003127,Zm00001d003345,Zm00001d003672,Zm00001d003680,Zm00001d003683,Zm00001d003896,Zm00001d004009,Zm00001d004052,Zm00001d004839,Zm00001d004841,Zm00001d004927,Zm00001d005023,Zm00001d005200,Zm00001d005334,Zm00001d005642,Zm00001d006064,Zm00001d006100,Zm00001d006250,Zm00001d006287,Zm00001d006388,Zm00001d006510,Zm00001d0…	AT1G02780,AT1G04270,AT1G04480,AT1G07070,AT1G07770,AT1G07830,AT1G07920,AT1G07930,AT1G08360,AT1G09590,AT1G09690,AT1G10590,AT1G14980,AT1G15250,AT1G15420,AT1G15930,AT1G17880,AT1G18080,AT1G18540,AT1G20220,AT1G22780,AT1G23290,AT1G24510,AT1G26880,AT1G27400,AT1G29250,AT1G34030,AT1G41880,AT1G43170,AT1G48630,AT1G48830,AT1G48920,AT1G52300,AT1G52740,AT1G56110,AT1G57660,AT1G57860,AT1G58380,AT1G64220,AT1G64750…
Epidermis	16. Early Endodermis	29	2.07	2e-05	0.000158919	TRUE	ORTHO905GF000198,ORTHO905GF001124,ORTHO905GF001532,ORTHO905GF001605,ORTHO905GF001714,ORTHO905GF001781,ORTHO905GF001909,ORTHO905GF001933,ORTHO905GF002028,ORTHO905GF002087,ORTHO905GF002180,ORTHO905GF002194,ORTHO905GF002260,ORTHO905GF002397,ORTHO905GF002653,ORTHO905GF002721,ORTHO905GF002810,ORTHO905GF002953,ORTHO905GF003248,ORTHO905GF003397,ORTHO905GF003720,ORTHO905GF003829,ORTHO905GF003861,ORTHO905…	AT1G23290,AT1G64750,AT1G70600,AT2G04390,AT2G05220,AT2G18020,AT2G19730,AT2G19740,AT2G23930,AT2G36170,AT2G36620,AT2G37600,AT2G39390,AT2G39460,AT2G40510,AT2G40590,AT2G43460,AT2G47610,AT3G04920,AT3G06680,AT3G06700,AT3G07590,AT3G09500,AT3G10610,AT3G14600,AT3G23390,AT3G23830,AT3G49910,AT3G52590,AT3G53020,AT3G53740,AT3G55170,AT3G55280,AT3G56340,AT3G59540,AT3G62870,AT4G02840,AT4G09320,AT4G12600,AT4G13850…	Zm00001d005334,Zm00001d008259,Zm00001d008594,Zm00001d010631,Zm00001d012052,Zm00001d012992,Zm00001d016549,Zm00001d017850,Zm00001d017914,Zm00001d019562,Zm00001d021018,Zm00001d021061,Zm00001d021652,Zm00001d022124,Zm00001d025413,Zm00001d028384,Zm00001d029968,Zm00001d037489,Zm00001d038374,Zm00001d038865,Zm00001d039908,Zm00001d040617,Zm00001d041568,Zm00001d041760,Zm00001d042966,Zm00001d043606,Zm00001d0…
Initials	4. Pericycle	55	4.03	9e-06	7.78235e-05	TRUE	ORTHO905GF000121,ORTHO905GF000731,ORTHO905GF000764,ORTHO905GF001097,ORTHO905GF001124,ORTHO905GF001238,ORTHO905GF001305,ORTHO905GF001327,ORTHO905GF001426,ORTHO905GF001446,ORTHO905GF001447,ORTHO905GF001492,ORTHO905GF001532,ORTHO905GF001556,ORTHO905GF001558,ORTHO905GF001572,ORTHO905GF001591,ORTHO905GF001605,ORTHO905GF001714,ORTHO905GF001781,ORTHO905GF001812,ORTHO905GF001815,ORTHO905GF001850,ORTHO905…	AT1G02780,AT1G04270,AT1G04480,AT1G07770,AT1G07920,AT1G09640,AT1G09690,AT1G15930,AT1G17880,AT1G18080,AT1G22780,AT1G23290,AT1G30230,AT1G33120,AT1G33140,AT1G49760,AT1G57660,AT1G57720,AT1G69620,AT1G73230,AT2G18020,AT2G18110,AT2G19730,AT2G21580,AT2G27720,AT2G32060,AT2G33370,AT2G36160,AT2G37190,AT2G37270,AT2G41840,AT2G44120,AT3G02080,AT3G02560,AT3G04400,AT3G04920,AT3G09500,AT3G09900,AT3G11940,AT3G13580…	Zm00001d003896,Zm00001d005200,Zm00001d005276,Zm00001d006899,Zm00001d007810,Zm00001d007819,Zm00001d008387,Zm00001d008594,Zm00001d009417,Zm00001d009480,Zm00001d009870,Zm00001d010538,Zm00001d010614,Zm00001d011816,Zm00001d012052,Zm00001d012161,Zm00001d012978,Zm00001d013086,Zm00001d013252,Zm00001d013282,Zm00001d014073,Zm00001d014954,Zm00001d015300,Zm00001d016549,Zm00001d018903,Zm00001d019147,Zm00001d0…
Initials	7. Epidermis/LRC	81	2.71	9e-06	7.78235e-05	TRUE	ORTHO905GF000014,ORTHO905GF000020,ORTHO905GF000042,ORTHO905GF000121,ORTHO905GF000198,ORTHO905GF000993,ORTHO905GF001097,ORTHO905GF001101,ORTHO905GF001104,ORTHO905GF001124,ORTHO905GF001175,ORTHO905GF001238,ORTHO905GF001263,ORTHO905GF001305,ORTHO905GF001308,ORTHO905GF001412,ORTHO905GF001426,ORTHO905GF001446,ORTHO905GF001447,ORTHO905GF001462,ORTHO905GF001492,ORTHO905GF001532,ORTHO905GF001538,ORTHO905…	AT1G02780,AT1G04270,AT1G04480,AT1G07770,AT1G07920,AT1G08360,AT1G09690,AT1G10590,AT1G15250,AT1G15930,AT1G17880,AT1G18080,AT1G22780,AT1G27400,AT1G43170,AT1G52300,AT1G52740,AT1G56220,AT1G57660,AT1G67430,AT1G69620,AT1G72370,AT1G73230,AT1G74050,AT1G74060,AT2G09990,AT2G18020,AT2G19730,AT2G19740,AT2G21580,AT2G21660,AT2G23930,AT2G25210,AT2G27530,AT2G27720,AT2G32060,AT2G33370,AT2G36160,AT2G36170,AT2G36930…	Zm00001d001899,Zm00001d002339,Zm00001d002395,Zm00001d002450,Zm00001d002543,Zm00001d003672,Zm00001d003680,Zm00001d003683,Zm00001d003725,Zm00001d003896,Zm00001d004052,Zm00001d004839,Zm00001d004841,Zm00001d005023,Zm00001d005200,Zm00001d005334,Zm00001d005791,Zm00001d006064,Zm00001d006100,Zm00001d006287,Zm00001d006388,Zm00001d006510,Zm00001d006555,Zm00001d006871,Zm00001d007154,Zm00001d007819,Zm00001d0…
Initials	11. Early Pith	78	3.52	9e-06	7.78235e-05	TRUE	ORTHO905GF000121,ORTHO905GF000146,ORTHO905GF000198,ORTHO905GF000222,ORTHO905GF001097,ORTHO905GF001101,ORTHO905GF001124,ORTHO905GF001175,ORTHO905GF001238,ORTHO905GF001263,ORTHO905GF001305,ORTHO905GF001308,ORTHO905GF001327,ORTHO905GF001412,ORTHO905GF001426,ORTHO905GF001446,ORTHO905GF001447,ORTHO905GF001462,ORTHO905GF001492,ORTHO905GF001532,ORTHO905GF001538,ORTHO905GF001556,ORTHO905GF001558,ORTHO905…	AT1G02780,AT1G04270,AT1G04480,AT1G07770,AT1G07920,AT1G08360,AT1G09640,AT1G09690,AT1G15250,AT1G15930,AT1G17880,AT1G18080,AT1G22780,AT1G23290,AT1G27400,AT1G33120,AT1G33140,AT1G43170,AT1G52300,AT1G57660,AT1G57720,AT1G67430,AT1G69620,AT1G72370,AT1G73230,AT1G74050,AT1G74060,AT2G09990,AT2G16850,AT2G18020,AT2G19730,AT2G19740,AT2G21580,AT2G27530,AT2G27720,AT2G32060,AT2G33370,AT2G36160,AT2G36170,AT2G37190…	Zm00001d002339,Zm00001d002395,Zm00001d002450,Zm00001d003672,Zm00001d003680,Zm00001d003683,Zm00001d003896,Zm00001d004052,Zm00001d004841,Zm00001d005023,Zm00001d005200,Zm00001d005334,Zm00001d005421,Zm00001d006100,Zm00001d006287,Zm00001d006388,Zm00001d006510,Zm00001d006871,Zm00001d006899,Zm00001d007154,Zm00001d007810,Zm00001d007815,Zm00001d007819,Zm00001d007824,Zm00001d008387,Zm00001d008594,Zm00001d0…
Initials	12. Endodermis Initials	90	3.13	9e-06	7.78235e-05	TRUE	ORTHO905GF000014,ORTHO905GF000020,ORTHO905GF000042,ORTHO905GF000121,ORTHO905GF000146,ORTHO905GF000198,ORTHO905GF000485,ORTHO905GF001097,ORTHO905GF001101,ORTHO905GF001104,ORTHO905GF001124,ORTHO905GF001199,ORTHO905GF001238,ORTHO905GF001263,ORTHO905GF001305,ORTHO905GF001308,ORTHO905GF001412,ORTHO905GF001426,ORTHO905GF001446,ORTHO905GF001447,ORTHO905GF001462,ORTHO905GF001492,ORTHO905GF001532,ORTHO905…	AT1G01090,AT1G02780,AT1G04270,AT1G04480,AT1G07770,AT1G07920,AT1G08360,AT1G09690,AT1G14900,AT1G15250,AT1G15930,AT1G17880,AT1G18080,AT1G22780,AT1G23290,AT1G27400,AT1G43170,AT1G52300,AT1G52740,AT1G57660,AT1G67430,AT1G69620,AT1G72370,AT1G73230,AT1G74050,AT1G74060,AT1G78150,AT2G09990,AT2G18020,AT2G19730,AT2G19740,AT2G21050,AT2G21580,AT2G23050,AT2G23930,AT2G25210,AT2G27530,AT2G27720,AT2G32060,AT2G33370…	Zm00001d001899,Zm00001d002339,Zm00001d002395,Zm00001d002450,Zm00001d002543,Zm00001d003672,Zm00001d003680,Zm00001d003683,Zm00001d003725,Zm00001d003730,Zm00001d003896,Zm00001d004052,Zm00001d004473,Zm00001d004839,Zm00001d004841,Zm00001d005023,Zm00001d005200,Zm00001d005334,Zm00001d005791,Zm00001d006064,Zm00001d006100,Zm00001d006287,Zm00001d006388,Zm00001d006510,Zm00001d006555,Zm00001d006871,Zm00001d0…
Initials	16. Early Endodermis	26	2.57	9e-06	7.78235e-05	TRUE	ORTHO905GF000183,ORTHO905GF000198,ORTHO905GF000222,ORTHO905GF001124,ORTHO905GF001532,ORTHO905GF001605,ORTHO905GF001714,ORTHO905GF001781,ORTHO905GF001909,ORTHO905GF001933,ORTHO905GF002028,ORTHO905GF002087,ORTHO905GF002180,ORTHO905GF002194,ORTHO905GF002260,ORTHO905GF002316,ORTHO905GF002397,ORTHO905GF002653,ORTHO905GF002721,ORTHO905GF002810,ORTHO905GF002953,ORTHO905GF003397,ORTHO905GF003720,ORTHO905…	AT1G23290,AT1G64230,AT2G16850,AT2G18020,AT2G19730,AT2G19740,AT2G23930,AT2G36170,AT2G37600,AT3G04920,AT3G09500,AT3G10610,AT3G14600,AT3G23390,AT3G23830,AT3G49910,AT3G52590,AT3G53020,AT3G53740,AT3G55170,AT3G56340,AT3G59540,AT3G62870,AT4G14270,AT4G18100,AT4G25740,AT4G29410,AT4G36130,AT5G02450,AT5G02960,AT5G08180,AT5G15200,AT5G28060,AT5G46430,AT5G52650,AT5G56710	Zm00001d001913,Zm00001d005334,Zm00001d008594,Zm00001d010631,Zm00001d012052,Zm00001d012992,Zm00001d014285,Zm00001d016549,Zm00001d017850,Zm00001d017914,Zm00001d019562,Zm00001d021018,Zm00001d021061,Zm00001d021652,Zm00001d022124,Zm00001d022416,Zm00001d025413,Zm00001d038374,Zm00001d038865,Zm00001d039908,Zm00001d041568,Zm00001d041760,Zm00001d042966,Zm00001d043070,Zm00001d043606,Zm00001d043942,Zm00001d0…
Initials	18. QC	123	3.59	9e-06	7.78235e-05	TRUE	ORTHO905GF000121,ORTHO905GF000146,ORTHO905GF000183,ORTHO905GF000198,ORTHO905GF000764,ORTHO905GF000926,ORTHO905GF000956,ORTHO905GF000960,ORTHO905GF000993,ORTHO905GF001025,ORTHO905GF001027,ORTHO905GF001097,ORTHO905GF001101,ORTHO905GF001104,ORTHO905GF001124,ORTHO905GF001232,ORTHO905GF001238,ORTHO905GF001263,ORTHO905GF001305,ORTHO905GF001308,ORTHO905GF001327,ORTHO905GF001346,ORTHO905GF001393,ORTHO905…	AT1G02780,AT1G02840,AT1G04270,AT1G04480,AT1G07770,AT1G07830,AT1G07920,AT1G08360,AT1G09640,AT1G09690,AT1G10590,AT1G10840,AT1G14810,AT1G15250,AT1G15930,AT1G17880,AT1G18080,AT1G22780,AT1G23290,AT1G23860,AT1G24510,AT1G25260,AT1G27400,AT1G33120,AT1G33140,AT1G43170,AT1G48920,AT1G49600,AT1G49760,AT1G50920,AT1G52300,AT1G52740,AT1G57660,AT1G57720,AT1G64230,AT1G67430,AT1G69620,AT1G72370,AT1G73230,AT1G74050…	Zm00001d001899,Zm00001d002339,Zm00001d002395,Zm00001d002450,Zm00001d003672,Zm00001d003680,Zm00001d003683,Zm00001d003896,Zm00001d004052,Zm00001d004839,Zm00001d004841,Zm00001d005023,Zm00001d005200,Zm00001d005238,Zm00001d005276,Zm00001d005334,Zm00001d006064,Zm00001d006100,Zm00001d006160,Zm00001d006250,Zm00001d006287,Zm00001d006388,Zm00001d006510,Zm00001d006555,Zm00001d006871,Zm00001d006899,Zm00001d0…
Initials	20. Initials	101	2.7	9e-06	7.78235e-05	TRUE	ORTHO905GF000014,ORTHO905GF000121,ORTHO905GF000146,ORTHO905GF000198,ORTHO905GF000926,ORTHO905GF000993,ORTHO905GF001097,ORTHO905GF001101,ORTHO905GF001104,ORTHO905GF001124,ORTHO905GF001199,ORTHO905GF001232,ORTHO905GF001238,ORTHO905GF001263,ORTHO905GF001305,ORTHO905GF001308,ORTHO905GF001393,ORTHO905GF001412,ORTHO905GF001426,ORTHO905GF001446,ORTHO905GF001447,ORTHO905GF001462,ORTHO905GF001492,ORTHO905…	AT1G01090,AT1G02780,AT1G04270,AT1G04480,AT1G07770,AT1G07830,AT1G07920,AT1G08360,AT1G09690,AT1G10590,AT1G15250,AT1G15930,AT1G17880,AT1G18080,AT1G22780,AT1G23290,AT1G24510,AT1G27400,AT1G43170,AT1G48920,AT1G52300,AT1G52740,AT1G57660,AT1G67430,AT1G69620,AT1G72370,AT1G73230,AT1G74050,AT1G74060,AT1G76010,AT2G09990,AT2G18020,AT2G19730,AT2G19740,AT2G21580,AT2G21660,AT2G23050,AT2G23930,AT2G25210,AT2G27530…	Zm00001d001899,Zm00001d002339,Zm00001d002395,Zm00001d002450,Zm00001d003672,Zm00001d003680,Zm00001d003683,Zm00001d003896,Zm00001d004052,Zm00001d004473,Zm00001d004839,Zm00001d004841,Zm00001d005023,Zm00001d005200,Zm00001d005334,Zm00001d006064,Zm00001d006100,Zm00001d006250,Zm00001d006287,Zm00001d006388,Zm00001d006510,Zm00001d006555,Zm00001d006871,Zm00001d006899,Zm00001d007154,Zm00001d007810,Zm00001d0…
Initials	4. Pericycle	55	4.31	9e-06	8.53548e-05	TRUE	ORTHO905GF000121,ORTHO905GF000731,ORTHO905GF000764,ORTHO905GF001097,ORTHO905GF001124,ORTHO905GF001238,ORTHO905GF001305,ORTHO905GF001327,ORTHO905GF001426,ORTHO905GF001446,ORTHO905GF001447,ORTHO905GF001492,ORTHO905GF001532,ORTHO905GF001556,ORTHO905GF001558,ORTHO905GF001572,ORTHO905GF001591,ORTHO905GF001605,ORTHO905GF001714,ORTHO905GF001781,ORTHO905GF001812,ORTHO905GF001815,ORTHO905GF001850,ORTHO905…	Zm00001d003896,Zm00001d005200,Zm00001d005276,Zm00001d006899,Zm00001d007810,Zm00001d007819,Zm00001d008387,Zm00001d008594,Zm00001d009417,Zm00001d009480,Zm00001d009870,Zm00001d010538,Zm00001d010614,Zm00001d011816,Zm00001d012052,Zm00001d012161,Zm00001d012978,Zm00001d013086,Zm00001d013252,Zm00001d013282,Zm00001d014073,Zm00001d014954,Zm00001d015300,Zm00001d016549,Zm00001d018903,Zm00001d019147,Zm00001d0…	AT1G02780,AT1G04270,AT1G04480,AT1G07770,AT1G07920,AT1G09640,AT1G09690,AT1G15930,AT1G17880,AT1G18080,AT1G22780,AT1G23290,AT1G30230,AT1G33120,AT1G33140,AT1G49760,AT1G57660,AT1G57720,AT1G69620,AT1G73230,AT2G18020,AT2G18110,AT2G19730,AT2G21580,AT2G27720,AT2G32060,AT2G33370,AT2G36160,AT2G37190,AT2G37270,AT2G41840,AT2G44120,AT3G02080,AT3G02560,AT3G04400,AT3G04920,AT3G09500,AT3G09900,AT3G11940,AT3G13580…
Initials	7. Epidermis/LRC	81	1.72	9e-06	8.53548e-05	TRUE	ORTHO905GF000014,ORTHO905GF000020,ORTHO905GF000042,ORTHO905GF000121,ORTHO905GF000198,ORTHO905GF000993,ORTHO905GF001097,ORTHO905GF001101,ORTHO905GF001104,ORTHO905GF001124,ORTHO905GF001175,ORTHO905GF001238,ORTHO905GF001263,ORTHO905GF001305,ORTHO905GF001308,ORTHO905GF001412,ORTHO905GF001426,ORTHO905GF001446,ORTHO905GF001447,ORTHO905GF001462,ORTHO905GF001492,ORTHO905GF001532,ORTHO905GF001538,ORTHO905…	Zm00001d001899,Zm00001d002339,Zm00001d002395,Zm00001d002450,Zm00001d002543,Zm00001d003672,Zm00001d003680,Zm00001d003683,Zm00001d003725,Zm00001d003896,Zm00001d004052,Zm00001d004839,Zm00001d004841,Zm00001d005023,Zm00001d005200,Zm00001d005334,Zm00001d005791,Zm00001d006064,Zm00001d006100,Zm00001d006287,Zm00001d006388,Zm00001d006510,Zm00001d006555,Zm00001d006871,Zm00001d007154,Zm00001d007819,Zm00001d0…	AT1G02780,AT1G04270,AT1G04480,AT1G07770,AT1G07920,AT1G08360,AT1G09690,AT1G10590,AT1G15250,AT1G15930,AT1G17880,AT1G18080,AT1G22780,AT1G27400,AT1G43170,AT1G52300,AT1G52740,AT1G56220,AT1G57660,AT1G67430,AT1G69620,AT1G72370,AT1G73230,AT1G74050,AT1G74060,AT2G09990,AT2G18020,AT2G19730,AT2G19740,AT2G21580,AT2G21660,AT2G23930,AT2G25210,AT2G27530,AT2G27720,AT2G32060,AT2G33370,AT2G36160,AT2G36170,AT2G36930…
Initials	11. Early Pith	78	3.07	9e-06	8.53548e-05	TRUE	ORTHO905GF000121,ORTHO905GF000146,ORTHO905GF000198,ORTHO905GF000222,ORTHO905GF001097,ORTHO905GF001101,ORTHO905GF001124,ORTHO905GF001175,ORTHO905GF001238,ORTHO905GF001263,ORTHO905GF001305,ORTHO905GF001308,ORTHO905GF001327,ORTHO905GF001412,ORTHO905GF001426,ORTHO905GF001446,ORTHO905GF001447,ORTHO905GF001462,ORTHO905GF001492,ORTHO905GF001532,ORTHO905GF001538,ORTHO905GF001556,ORTHO905GF001558,ORTHO905…	Zm00001d002339,Zm00001d002395,Zm00001d002450,Zm00001d003672,Zm00001d003680,Zm00001d003683,Zm00001d003896,Zm00001d004052,Zm00001d004841,Zm00001d005023,Zm00001d005200,Zm00001d005334,Zm00001d005421,Zm00001d006100,Zm00001d006287,Zm00001d006388,Zm00001d006510,Zm00001d006871,Zm00001d006899,Zm00001d007154,Zm00001d007810,Zm00001d007815,Zm00001d007819,Zm00001d007824,Zm00001d008387,Zm00001d008594,Zm00001d0…	AT1G02780,AT1G04270,AT1G04480,AT1G07770,AT1G07920,AT1G08360,AT1G09640,AT1G09690,AT1G15250,AT1G15930,AT1G17880,AT1G18080,AT1G22780,AT1G23290,AT1G27400,AT1G33120,AT1G33140,AT1G43170,AT1G52300,AT1G57660,AT1G57720,AT1G67430,AT1G69620,AT1G72370,AT1G73230,AT1G74050,AT1G74060,AT2G09990,AT2G16850,AT2G18020,AT2G19730,AT2G19740,AT2G21580,AT2G27530,AT2G27720,AT2G32060,AT2G33370,AT2G36160,AT2G36170,AT2G37190…
Initials	12. Endodermis Initials	90	2.24	9e-06	8.53548e-05	TRUE	ORTHO905GF000014,ORTHO905GF000020,ORTHO905GF000042,ORTHO905GF000121,ORTHO905GF000146,ORTHO905GF000198,ORTHO905GF000485,ORTHO905GF001097,ORTHO905GF001101,ORTHO905GF001104,ORTHO905GF001124,ORTHO905GF001199,ORTHO905GF001238,ORTHO905GF001263,ORTHO905GF001305,ORTHO905GF001308,ORTHO905GF001412,ORTHO905GF001426,ORTHO905GF001446,ORTHO905GF001447,ORTHO905GF001462,ORTHO905GF001492,ORTHO905GF001532,ORTHO905…	Zm00001d001899,Zm00001d002339,Zm00001d002395,Zm00001d002450,Zm00001d002543,Zm00001d003672,Zm00001d003680,Zm00001d003683,Zm00001d003725,Zm00001d003730,Zm00001d003896,Zm00001d004052,Zm00001d004473,Zm00001d004839,Zm00001d004841,Zm00001d005023,Zm00001d005200,Zm00001d005334,Zm00001d005791,Zm00001d006064,Zm00001d006100,Zm00001d006287,Zm00001d006388,Zm00001d006510,Zm00001d006555,Zm00001d006871,Zm00001d0…	AT1G01090,AT1G02780,AT1G04270,AT1G04480,AT1G07770,AT1G07920,AT1G08360,AT1G09690,AT1G14900,AT1G15250,AT1G15930,AT1G17880,AT1G18080,AT1G22780,AT1G23290,AT1G27400,AT1G43170,AT1G52300,AT1G52740,AT1G57660,AT1G67430,AT1G69620,AT1G72370,AT1G73230,AT1G74050,AT1G74060,AT1G78150,AT2G09990,AT2G18020,AT2G19730,AT2G19740,AT2G21050,AT2G21580,AT2G23050,AT2G23930,AT2G25210,AT2G27530,AT2G27720,AT2G32060,AT2G33370…
Initials	18. QC	123	2.19	9e-06	8.53548e-05	TRUE	ORTHO905GF000121,ORTHO905GF000146,ORTHO905GF000183,ORTHO905GF000198,ORTHO905GF000764,ORTHO905GF000926,ORTHO905GF000956,ORTHO905GF000960,ORTHO905GF000993,ORTHO905GF001025,ORTHO905GF001027,ORTHO905GF001097,ORTHO905GF001101,ORTHO905GF001104,ORTHO905GF001124,ORTHO905GF001232,ORTHO905GF001238,ORTHO905GF001263,ORTHO905GF001305,ORTHO905GF001308,ORTHO905GF001327,ORTHO905GF001346,ORTHO905GF001393,ORTHO905…	Zm00001d001899,Zm00001d002339,Zm00001d002395,Zm00001d002450,Zm00001d003672,Zm00001d003680,Zm00001d003683,Zm00001d003896,Zm00001d004052,Zm00001d004839,Zm00001d004841,Zm00001d005023,Zm00001d005200,Zm00001d005238,Zm00001d005276,Zm00001d005334,Zm00001d006064,Zm00001d006100,Zm00001d006160,Zm00001d006250,Zm00001d006287,Zm00001d006388,Zm00001d006510,Zm00001d006555,Zm00001d006871,Zm00001d006899,Zm00001d0…	AT1G02780,AT1G02840,AT1G04270,AT1G04480,AT1G07770,AT1G07830,AT1G07920,AT1G08360,AT1G09640,AT1G09690,AT1G10590,AT1G10840,AT1G14810,AT1G15250,AT1G15930,AT1G17880,AT1G18080,AT1G22780,AT1G23290,AT1G23860,AT1G24510,AT1G25260,AT1G27400,AT1G33120,AT1G33140,AT1G43170,AT1G48920,AT1G49600,AT1G49760,AT1G50920,AT1G52300,AT1G52740,AT1G57660,AT1G57720,AT1G64230,AT1G67430,AT1G69620,AT1G72370,AT1G73230,AT1G74050…
Initials	20. Initials	101	1.49	9e-06	8.53548e-05	TRUE	ORTHO905GF000014,ORTHO905GF000121,ORTHO905GF000146,ORTHO905GF000198,ORTHO905GF000926,ORTHO905GF000993,ORTHO905GF001097,ORTHO905GF001101,ORTHO905GF001104,ORTHO905GF001124,ORTHO905GF001199,ORTHO905GF001232,ORTHO905GF001238,ORTHO905GF001263,ORTHO905GF001305,ORTHO905GF001308,ORTHO905GF001393,ORTHO905GF001412,ORTHO905GF001426,ORTHO905GF001446,ORTHO905GF001447,ORTHO905GF001462,ORTHO905GF001492,ORTHO905…	Zm00001d001899,Zm00001d002339,Zm00001d002395,Zm00001d002450,Zm00001d003672,Zm00001d003680,Zm00001d003683,Zm00001d003896,Zm00001d004052,Zm00001d004473,Zm00001d004839,Zm00001d004841,Zm00001d005023,Zm00001d005200,Zm00001d005334,Zm00001d006064,Zm00001d006100,Zm00001d006250,Zm00001d006287,Zm00001d006388,Zm00001d006510,Zm00001d006555,Zm00001d006871,Zm00001d006899,Zm00001d007154,Zm00001d007810,Zm00001d0…	AT1G01090,AT1G02780,AT1G04270,AT1G04480,AT1G07770,AT1G07830,AT1G07920,AT1G08360,AT1G09690,AT1G10590,AT1G15250,AT1G15930,AT1G17880,AT1G18080,AT1G22780,AT1G23290,AT1G24510,AT1G27400,AT1G43170,AT1G48920,AT1G52300,AT1G52740,AT1G57660,AT1G67430,AT1G69620,AT1G72370,AT1G73230,AT1G74050,AT1G74060,AT1G76010,AT2G09990,AT2G18020,AT2G19730,AT2G19740,AT2G21580,AT2G21660,AT2G23050,AT2G23930,AT2G25210,AT2G27530…
LRC	7. Epidermis/LRC	40	1.56	0.00072	0.00516293	TRUE	ORTHO905GF000014,ORTHO905GF000020,ORTHO905GF000029,ORTHO905GF000041,ORTHO905GF000042,ORTHO905GF000067,ORTHO905GF000072,ORTHO905GF000256,ORTHO905GF000276,ORTHO905GF000517,ORTHO905GF000545,ORTHO905GF000571,ORTHO905GF000657,ORTHO905GF000803,ORTHO905GF000815,ORTHO905GF000821,ORTHO905GF000928,ORTHO905GF001003,ORTHO905GF001044,ORTHO905GF001245,ORTHO905GF001268,ORTHO905GF001438,ORTHO905GF001687,ORTHO905…	Zm00001d002543,Zm00001d003659,Zm00001d003725,Zm00001d005791,Zm00001d006213,Zm00001d007301,Zm00001d008210,Zm00001d008669,Zm00001d009146,Zm00001d009700,Zm00001d010911,Zm00001d010920,Zm00001d011236,Zm00001d011919,Zm00001d012837,Zm00001d013066,Zm00001d013067,Zm00001d014013,Zm00001d014116,Zm00001d016659,Zm00001d017095,Zm00001d017958,Zm00001d019045,Zm00001d020584,Zm00001d020585,Zm00001d020780,Zm00001d0…	AT1G01470,AT1G02360,AT1G06760,AT1G09070,AT1G09200,AT1G09560,AT1G11000,AT1G12110,AT1G17060,AT1G17890,AT1G20696,AT1G21750,AT1G27330,AT1G27350,AT1G30700,AT1G59590,AT1G77510,AT2G17280,AT2G20370,AT2G21045,AT2G28740,AT2G37470,AT2G38940,AT2G42570,AT2G46140,AT2G47130,AT2G47140,AT2G47470,AT3G07390,AT3G09270,AT3G17390,AT3G29250,AT3G45980,AT3G53730,AT4G01700,AT4G14560,AT4G21570,AT4G23810,AT4G24190,AT4G27230…
LRC	14. Early Cortex II	11	2.53	0.00274	0.0161112	TRUE	ORTHO905GF000014,ORTHO905GF000020,ORTHO905GF000042,ORTHO905GF000072,ORTHO905GF000256,ORTHO905GF001438,ORTHO905GF001682,ORTHO905GF001770,ORTHO905GF001833,ORTHO905GF002780,ORTHO905GF004772	Zm00001d002543,Zm00001d003493,Zm00001d003725,Zm00001d003730,Zm00001d005791,Zm00001d006213,Zm00001d006547,Zm00001d006548,Zm00001d008669,Zm00001d010575,Zm00001d011236,Zm00001d012837,Zm00001d013066,Zm00001d013067,Zm00001d016723,Zm00001d019045,Zm00001d020584,Zm00001d020585,Zm00001d021300,Zm00001d021433,Zm00001d021477,Zm00001d021706,Zm00001d021707,Zm00001d025381,Zm00001d025406,Zm00001d025913,Zm00001d0…	AT1G06760,AT1G09200,AT1G20696,AT2G06850,AT2G28740,AT2G37470,AT2G42570,AT3G24503,AT3G45980,AT3G53730,AT4G27230,AT5G10130,AT5G10980,AT5G13870,AT5G22880,AT5G27670,AT5G59970
LRC	9. Mature Stele	19	1.87	0.00413	0.0233504	TRUE	ORTHO905GF000125,ORTHO905GF000130,ORTHO905GF000136,ORTHO905GF000282,ORTHO905GF000333,ORTHO905GF000405,ORTHO905GF000433,ORTHO905GF000545,ORTHO905GF000766,ORTHO905GF000821,ORTHO905GF000971,ORTHO905GF001174,ORTHO905GF001361,ORTHO905GF001479,ORTHO905GF001573,ORTHO905GF002335,ORTHO905GF003766,ORTHO905GF004744,ORTHO905GF012029	Zm00001d007800,Zm00001d009146,Zm00001d013370,Zm00001d016708,Zm00001d018627,Zm00001d018809,Zm00001d027892,Zm00001d033707,Zm00001d035753,Zm00001d037733,Zm00001d038824,Zm00001d038841,Zm00001d040519,Zm00001d040697,Zm00001d042536,Zm00001d044734,Zm00001d044906,Zm00001d044908,Zm00001d044947,Zm00001d047330,Zm00001d047334,Zm00001d049640	AT1G09560,AT1G11260,AT1G17180,AT1G27730,AT1G45145,AT1G56630,AT1G65820,AT1G71697,AT1G76680,AT1G78340,AT2G05940,AT2G22770,AT3G02840,AT3G13790,AT3G17390,AT3G19580,AT3G19930,AT3G59480,AT4G19030,AT5G06860,AT5G40780,AT5G62530
Pericycle	2. Mature Outer Cortex I	20	2.19	0.00024	0.00185684	TRUE	ORTHO905GF000027,ORTHO905GF000090,ORTHO905GF000222,ORTHO905GF000405,ORTHO905GF000465,ORTHO905GF000641,ORTHO905GF000821,ORTHO905GF000877,ORTHO905GF000961,ORTHO905GF001044,ORTHO905GF001060,ORTHO905GF001109,ORTHO905GF001253,ORTHO905GF001415,ORTHO905GF002301,ORTHO905GF002531,ORTHO905GF002540,ORTHO905GF004666,ORTHO905GF005041,ORTHO905GF009315	Zm00001d002690,Zm00001d003015,Zm00001d003157,Zm00001d004413,Zm00001d009858,Zm00001d012456,Zm00001d017288,Zm00001d017526,Zm00001d018973,Zm00001d019565,Zm00001d020714,Zm00001d022181,Zm00001d024963,Zm00001d026177,Zm00001d027652,Zm00001d028744,Zm00001d031958,Zm00001d033528,Zm00001d038221,Zm00001d040697,Zm00001d042609,Zm00001d043174,Zm00001d043601,Zm00001d047330,Zm00001d048558,Zm00001d051056,Zm00001d0…	AT1G01620,AT1G02500,AT1G10370,AT1G22410,AT1G77450,AT2G30490,AT2G36310,AT2G36830,AT2G36880,AT2G37040,AT2G37170,AT2G37180,AT2G38240,AT2G40890,AT3G02470,AT3G10340,AT3G16240,AT3G23030,AT3G47960,AT3G53260,AT3G53420,AT3G61440,AT4G17340,AT4G36990,AT5G04340,AT5G08790,AT5G11670,AT5G47450
Pericycle	3. Stele	27	1.89	0.00049	0.00343	TRUE	ORTHO905GF000027,ORTHO905GF000090,ORTHO905GF000193,ORTHO905GF000203,ORTHO905GF000405,ORTHO905GF000469,ORTHO905GF000498,ORTHO905GF000501,ORTHO905GF000576,ORTHO905GF000610,ORTHO905GF000641,ORTHO905GF000849,ORTHO905GF000879,ORTHO905GF000961,ORTHO905GF001109,ORTHO905GF001110,ORTHO905GF001332,ORTHO905GF001415,ORTHO905GF001550,ORTHO905GF001552,ORTHO905GF002247,ORTHO905GF003123,ORTHO905GF004617,ORTHO905…	AT1G10140,AT1G10370,AT1G22410,AT1G48850,AT1G51680,AT1G55210,AT1G60680,AT1G60710,AT2G23560,AT2G30490,AT2G32720,AT2G36290,AT2G37040,AT3G02470,AT3G10340,AT3G12580,AT3G19450,AT3G21240,AT3G22830,AT3G48990,AT3G53260,AT4G22310,AT4G31800,AT4G34050,AT4G34230,AT4G36990,AT5G04340,AT5G11670,AT5G22630,AT5G40760,AT5G48930,AT5G54160	Zm00001d003015,Zm00001d003830,Zm00001d004754,Zm00001d005888,Zm00001d006900,Zm00001d007977,Zm00001d009858,Zm00001d011081,Zm00001d012603,Zm00001d015459,Zm00001d015618,Zm00001d016471,Zm00001d016696,Zm00001d017119,Zm00001d017186,Zm00001d017275,Zm00001d017276,Zm00001d017279,Zm00001d022181,Zm00001d025773,Zm00001d026649,Zm00001d027557,Zm00001d028477,Zm00001d028630,Zm00001d029586,Zm00001d031666,Zm00001d0…
Pericycle	2. Mature Outer Cortex I	20	1.99	0.001	0.00683721	TRUE	ORTHO905GF000027,ORTHO905GF000090,ORTHO905GF000222,ORTHO905GF000405,ORTHO905GF000465,ORTHO905GF000641,ORTHO905GF000821,ORTHO905GF000877,ORTHO905GF000961,ORTHO905GF001044,ORTHO905GF001060,ORTHO905GF001109,ORTHO905GF001253,ORTHO905GF001415,ORTHO905GF002301,ORTHO905GF002531,ORTHO905GF002540,ORTHO905GF004666,ORTHO905GF005041,ORTHO905GF009315	AT1G01620,AT1G02500,AT1G10370,AT1G22410,AT1G77450,AT2G30490,AT2G36310,AT2G36830,AT2G36880,AT2G37040,AT2G37170,AT2G37180,AT2G38240,AT2G40890,AT3G02470,AT3G10340,AT3G16240,AT3G23030,AT3G47960,AT3G53260,AT3G53420,AT3G61440,AT4G17340,AT4G36990,AT5G04340,AT5G08790,AT5G11670,AT5G47450	Zm00001d002690,Zm00001d003015,Zm00001d003157,Zm00001d004413,Zm00001d009858,Zm00001d012456,Zm00001d017288,Zm00001d017526,Zm00001d018973,Zm00001d019565,Zm00001d020714,Zm00001d022181,Zm00001d024963,Zm00001d026177,Zm00001d027652,Zm00001d028744,Zm00001d031958,Zm00001d033528,Zm00001d038221,Zm00001d040697,Zm00001d042609,Zm00001d043174,Zm00001d043601,Zm00001d047330,Zm00001d048558,Zm00001d051056,Zm00001d0…
Pericycle	5. Mature Pith	18	2.11	0.00109	0.00763	TRUE	ORTHO905GF000027,ORTHO905GF000090,ORTHO905GF000222,ORTHO905GF000405,ORTHO905GF000465,ORTHO905GF000469,ORTHO905GF000501,ORTHO905GF000576,ORTHO905GF000879,ORTHO905GF000987,ORTHO905GF001109,ORTHO905GF001138,ORTHO905GF001253,ORTHO905GF001415,ORTHO905GF002121,ORTHO905GF007218,ORTHO905GF007256,ORTHO905GF009315	Zm00001d002690,Zm00001d003006,Zm00001d004413,Zm00001d006900,Zm00001d011845,Zm00001d012103,Zm00001d015459,Zm00001d015618,Zm00001d016471,Zm00001d017276,Zm00001d017279,Zm00001d019100,Zm00001d019563,Zm00001d022181,Zm00001d029699,Zm00001d031666,Zm00001d034433,Zm00001d042061,Zm00001d042367,Zm00001d047330,Zm00001d047334,Zm00001d049541,Zm00001d051174,Zm00001d051362	AT1G01620,AT1G10370,AT1G22410,AT1G51680,AT1G60680,AT1G60710,AT2G30490,AT2G37040,AT2G37170,AT2G37180,AT2G44300,AT3G10340,AT3G16240,AT3G19450,AT3G21240,AT3G22830,AT3G23800,AT3G27890,AT3G52930,AT3G53260,AT3G53420,AT3G61440,AT4G17340,AT4G34230,AT5G04340,AT5G47450,AT5G54160
Pericycle	10. Phloem	17	2.13	0.0012	0.00784	TRUE	ORTHO905GF000090,ORTHO905GF000501,ORTHO905GF000576,ORTHO905GF000610,ORTHO905GF000641,ORTHO905GF000879,ORTHO905GF001184,ORTHO905GF001284,ORTHO905GF001415,ORTHO905GF001550,ORTHO905GF001552,ORTHO905GF001568,ORTHO905GF004166,ORTHO905GF005041,ORTHO905GF006978,ORTHO905GF007256,ORTHO905GF013538	AT1G19180,AT1G22410,AT1G48750,AT1G51680,AT1G74950,AT2G23560,AT2G37040,AT3G10340,AT3G18280,AT3G19450,AT3G21240,AT3G22830,AT3G48990,AT3G53260,AT3G62040,AT4G24060,AT4G34050,AT4G34230,AT4G36990,AT5G11670,AT5G13220,AT5G48930,AT5G54160	Zm00001d003903,Zm00001d005888,Zm00001d006900,Zm00001d012603,Zm00001d015459,Zm00001d015618,Zm00001d017186,Zm00001d017275,Zm00001d017276,Zm00001d017279,Zm00001d022139,Zm00001d022254,Zm00001d026649,Zm00001d034433,Zm00001d036293,Zm00001d037677,Zm00001d037693,Zm00001d049541,Zm00001d051439
Pericycle	5. Mature Pith	18	2.09	0.00139	0.00888391	TRUE	ORTHO905GF000027,ORTHO905GF000090,ORTHO905GF000222,ORTHO905GF000405,ORTHO905GF000465,ORTHO905GF000469,ORTHO905GF000501,ORTHO905GF000576,ORTHO905GF000879,ORTHO905GF000987,ORTHO905GF001109,ORTHO905GF001138,ORTHO905GF001253,ORTHO905GF001415,ORTHO905GF002121,ORTHO905GF007218,ORTHO905GF007256,ORTHO905GF009315	AT1G01620,AT1G10370,AT1G22410,AT1G51680,AT1G60680,AT1G60710,AT2G30490,AT2G37040,AT2G37170,AT2G37180,AT2G44300,AT3G10340,AT3G16240,AT3G19450,AT3G21240,AT3G22830,AT3G23800,AT3G27890,AT3G52930,AT3G53260,AT3G53420,AT3G61440,AT4G17340,AT4G34230,AT5G04340,AT5G47450,AT5G54160	Zm00001d002690,Zm00001d003006,Zm00001d004413,Zm00001d006900,Zm00001d011845,Zm00001d012103,Zm00001d015459,Zm00001d015618,Zm00001d016471,Zm00001d017276,Zm00001d017279,Zm00001d019100,Zm00001d019563,Zm00001d022181,Zm00001d029699,Zm00001d031666,Zm00001d034433,Zm00001d042061,Zm00001d042367,Zm00001d047330,Zm00001d047334,Zm00001d049541,Zm00001d051174,Zm00001d051362
Pericycle	10. Phloem	17	2.12	0.00151	0.00965087	TRUE	ORTHO905GF000090,ORTHO905GF000501,ORTHO905GF000576,ORTHO905GF000610,ORTHO905GF000641,ORTHO905GF000879,ORTHO905GF001184,ORTHO905GF001284,ORTHO905GF001415,ORTHO905GF001550,ORTHO905GF001552,ORTHO905GF001568,ORTHO905GF004166,ORTHO905GF005041,ORTHO905GF006978,ORTHO905GF007256,ORTHO905GF013538	Zm00001d003903,Zm00001d005888,Zm00001d006900,Zm00001d012603,Zm00001d015459,Zm00001d015618,Zm00001d017186,Zm00001d017275,Zm00001d017276,Zm00001d017279,Zm00001d022139,Zm00001d022254,Zm00001d026649,Zm00001d034433,Zm00001d036293,Zm00001d037677,Zm00001d037693,Zm00001d049541,Zm00001d051439	AT1G19180,AT1G22410,AT1G48750,AT1G51680,AT1G74950,AT2G23560,AT2G37040,AT3G10340,AT3G18280,AT3G19450,AT3G21240,AT3G22830,AT3G48990,AT3G53260,AT3G62040,AT4G24060,AT4G34050,AT4G34230,AT4G36990,AT5G11670,AT5G13220,AT5G48930,AT5G54160
Pericycle	3. Stele	27	1.55	0.00578	0.0308967	TRUE	ORTHO905GF000027,ORTHO905GF000090,ORTHO905GF000193,ORTHO905GF000203,ORTHO905GF000405,ORTHO905GF000469,ORTHO905GF000498,ORTHO905GF000501,ORTHO905GF000576,ORTHO905GF000610,ORTHO905GF000641,ORTHO905GF000849,ORTHO905GF000879,ORTHO905GF000961,ORTHO905GF001109,ORTHO905GF001110,ORTHO905GF001332,ORTHO905GF001415,ORTHO905GF001550,ORTHO905GF001552,ORTHO905GF002247,ORTHO905GF003123,ORTHO905GF004617,ORTHO905…	Zm00001d003015,Zm00001d003830,Zm00001d004754,Zm00001d005888,Zm00001d006900,Zm00001d007977,Zm00001d009858,Zm00001d011081,Zm00001d012603,Zm00001d015459,Zm00001d015618,Zm00001d016471,Zm00001d016696,Zm00001d017119,Zm00001d017186,Zm00001d017275,Zm00001d017276,Zm00001d017279,Zm00001d022181,Zm00001d025773,Zm00001d026649,Zm00001d027557,Zm00001d028477,Zm00001d028630,Zm00001d029586,Zm00001d031666,Zm00001d0…	AT1G10140,AT1G10370,AT1G22410,AT1G48850,AT1G51680,AT1G55210,AT1G60680,AT1G60710,AT2G23560,AT2G30490,AT2G32720,AT2G36290,AT2G37040,AT3G02470,AT3G10340,AT3G12580,AT3G19450,AT3G21240,AT3G22830,AT3G48990,AT3G53260,AT4G22310,AT4G31800,AT4G34050,AT4G34230,AT4G36990,AT5G04340,AT5G11670,AT5G22630,AT5G40760,AT5G48930,AT5G54160
Phloem	6. Mature Endodermis	26	2.79	9e-06	7.78235e-05	TRUE	ORTHO905GF000147,ORTHO905GF000183,ORTHO905GF000298,ORTHO905GF000313,ORTHO905GF000482,ORTHO905GF000606,ORTHO905GF000662,ORTHO905GF000932,ORTHO905GF000961,ORTHO905GF001048,ORTHO905GF001284,ORTHO905GF001372,ORTHO905GF001486,ORTHO905GF001566,ORTHO905GF002011,ORTHO905GF002267,ORTHO905GF002797,ORTHO905GF003037,ORTHO905GF003466,ORTHO905GF003759,ORTHO905GF004469,ORTHO905GF008330,ORTHO905GF010062,ORTHO905…	AT1G13440,AT1G27530,AT1G49240,AT1G70670,AT1G78580,AT1G79430,AT2G02130,AT2G16740,AT2G23950,AT2G24940,AT2G32280,AT2G38640,AT2G44790,AT2G46600,AT3G02470,AT3G12110,AT3G48940,AT3G53620,AT3G61850,AT4G21310,AT4G29350,AT4G36410,AT5G09810,AT5G10625,AT5G12140,AT5G50720,AT5G53120,AT5G54660,AT5G59880,AT5G59890	Zm00001d001913,Zm00001d002842,Zm00001d008325,Zm00001d010171,Zm00001d010693,Zm00001d010755,Zm00001d017386,Zm00001d017575,Zm00001d018363,Zm00001d020794,Zm00001d025773,Zm00001d027330,Zm00001d027500,Zm00001d028450,Zm00001d031205,Zm00001d031773,Zm00001d032480,Zm00001d034644,Zm00001d035156,Zm00001d035616,Zm00001d037297,Zm00001d037343,Zm00001d038558,Zm00001d038608,Zm00001d040298,Zm00001d041216,Zm00001d0…
Phloem	6. Mature Endodermis	26	2.83	9e-06	8.53548e-05	TRUE	ORTHO905GF000147,ORTHO905GF000183,ORTHO905GF000298,ORTHO905GF000313,ORTHO905GF000482,ORTHO905GF000606,ORTHO905GF000662,ORTHO905GF000932,ORTHO905GF000961,ORTHO905GF001048,ORTHO905GF001284,ORTHO905GF001372,ORTHO905GF001486,ORTHO905GF001566,ORTHO905GF002011,ORTHO905GF002267,ORTHO905GF002797,ORTHO905GF003037,ORTHO905GF003466,ORTHO905GF003759,ORTHO905GF004469,ORTHO905GF008330,ORTHO905GF010062,ORTHO905…	Zm00001d001913,Zm00001d002842,Zm00001d008325,Zm00001d010171,Zm00001d010693,Zm00001d010755,Zm00001d017386,Zm00001d017575,Zm00001d018363,Zm00001d020794,Zm00001d025773,Zm00001d027330,Zm00001d027500,Zm00001d028450,Zm00001d031205,Zm00001d031773,Zm00001d032480,Zm00001d034644,Zm00001d035156,Zm00001d035616,Zm00001d037297,Zm00001d037343,Zm00001d038558,Zm00001d038608,Zm00001d040298,Zm00001d041216,Zm00001d0…	AT1G13440,AT1G27530,AT1G49240,AT1G70670,AT1G78580,AT1G79430,AT2G02130,AT2G16740,AT2G23950,AT2G24940,AT2G32280,AT2G38640,AT2G44790,AT2G46600,AT3G02470,AT3G12110,AT3G48940,AT3G53620,AT3G61850,AT4G21310,AT4G29350,AT4G36410,AT5G09810,AT5G10625,AT5G12140,AT5G50720,AT5G53120,AT5G54660,AT5G59880,AT5G59890
Phloem	16. Early Endodermis	20	2.58	2e-05	0.00018375	TRUE	ORTHO905GF000183,ORTHO905GF000199,ORTHO905GF000298,ORTHO905GF000306,ORTHO905GF000610,ORTHO905GF000659,ORTHO905GF000798,ORTHO905GF001044,ORTHO905GF001282,ORTHO905GF001372,ORTHO905GF001486,ORTHO905GF001687,ORTHO905GF002239,ORTHO905GF003037,ORTHO905GF003466,ORTHO905GF003983,ORTHO905GF004287,ORTHO905GF008330,ORTHO905GF008404,ORTHO905GF009490	Zm00001d001913,Zm00001d002958,Zm00001d004467,Zm00001d009700,Zm00001d010171,Zm00001d010755,Zm00001d012603,Zm00001d013707,Zm00001d015421,Zm00001d017386,Zm00001d021774,Zm00001d023651,Zm00001d025005,Zm00001d027500,Zm00001d035713,Zm00001d037343,Zm00001d038558,Zm00001d043070,Zm00001d043318,Zm00001d044395,Zm00001d046134,Zm00001d050553,Zm00001d051223	AT1G01470,AT1G43650,AT1G70670,AT1G73010,AT1G78580,AT1G80120,AT2G02130,AT2G16740,AT2G23560,AT3G23030,AT3G48940,AT3G53620,AT4G15960,AT4G18340,AT4G27350,AT5G08350,AT5G12140,AT5G23360,AT5G23370,AT5G24800,AT5G43890,AT5G47920
Phloem	19. Mature Cortex II	35	1.58	0.00127	0.00848591	TRUE	ORTHO905GF000103,ORTHO905GF000154,ORTHO905GF000183,ORTHO905GF000417,ORTHO905GF000465,ORTHO905GF000501,ORTHO905GF000589,ORTHO905GF000641,ORTHO905GF000807,ORTHO905GF000938,ORTHO905GF000961,ORTHO905GF001044,ORTHO905GF001114,ORTHO905GF001161,ORTHO905GF001227,ORTHO905GF001272,ORTHO905GF001573,ORTHO905GF001975,ORTHO905GF002280,ORTHO905GF002907,ORTHO905GF002947,ORTHO905GF003387,ORTHO905GF003426,ORTHO905…	Zm00001d002690,Zm00001d002965,Zm00001d003157,Zm00001d005459,Zm00001d006591,Zm00001d006601,Zm00001d007865,Zm00001d010358,Zm00001d013707,Zm00001d017526,Zm00001d017920,Zm00001d018973,Zm00001d019034,Zm00001d021019,Zm00001d021955,Zm00001d023856,Zm00001d024778,Zm00001d027449,Zm00001d028412,Zm00001d031958,Zm00001d032923,Zm00001d033005,Zm00001d037052,Zm00001d041214,Zm00001d042540,Zm00001d042541,Zm00001d0…	AT1G01620,AT1G19835,AT1G20440,AT1G23550,AT1G30360,AT1G61260,AT1G61340,AT1G65960,AT1G76180,AT1G79340,AT2G02000,AT2G05830,AT2G16740,AT2G18960,AT2G36310,AT2G44670,AT2G46600,AT3G01220,AT3G01470,AT3G02470,AT3G05490,AT3G05880,AT3G05890,AT3G16570,AT3G22400,AT3G22830,AT3G23030,AT3G23690,AT3G44220,AT3G52470,AT3G61820,AT4G26970,AT4G33700,AT5G11670,AT5G11970,AT5G12140,AT5G23220,AT5G28050,AT5G42980,AT5G57350…
Phloem	2. Mature Outer Cortex I	21	1.71	0.00606	0.031815	TRUE	ORTHO905GF000090,ORTHO905GF000103,ORTHO905GF000150,ORTHO905GF000154,ORTHO905GF000183,ORTHO905GF000465,ORTHO905GF000606,ORTHO905GF000636,ORTHO905GF000641,ORTHO905GF000776,ORTHO905GF000821,ORTHO905GF000877,ORTHO905GF000961,ORTHO905GF001044,ORTHO905GF001060,ORTHO905GF001161,ORTHO905GF001369,ORTHO905GF002301,ORTHO905GF003426,ORTHO905GF004666,ORTHO905GF005041	Zm00001d002006,Zm00001d002690,Zm00001d003015,Zm00001d003157,Zm00001d005459,Zm00001d010618,Zm00001d012456,Zm00001d015852,Zm00001d016166,Zm00001d017270,Zm00001d017526,Zm00001d018973,Zm00001d019279,Zm00001d020714,Zm00001d023593,Zm00001d026490,Zm00001d028744,Zm00001d031958,Zm00001d033528,Zm00001d033623,Zm00001d040697,Zm00001d042540,Zm00001d042541,Zm00001d043087,Zm00001d043174,Zm00001d043601,Zm00001d0…	AT1G01620,AT1G18880,AT1G44100,AT2G16740,AT2G18960,AT2G36310,AT2G36880,AT2G37040,AT2G38240,AT2G38640,AT2G40890,AT3G02470,AT3G04530,AT3G14940,AT3G22400,AT3G23030,AT4G26970,AT4G36990,AT5G11670,AT5G20830,AT5G28050,AT5G57350,AT5G62680,AT5G63850
Phloem	0. Early Stele	10	2.37	0.00717	0.0369821	TRUE	ORTHO905GF000147,ORTHO905GF000298,ORTHO905GF000313,ORTHO905GF000641,ORTHO905GF000932,ORTHO905GF000938,ORTHO905GF001284,ORTHO905GF001486,ORTHO905GF004068,ORTHO905GF008656	Zm00001d002842,Zm00001d006711,Zm00001d017575,Zm00001d019597,Zm00001d027330,Zm00001d032480,Zm00001d034761,Zm00001d035616,Zm00001d037194,Zm00001d037693,Zm00001d040803,Zm00001d043523	AT1G49240,AT2G44790,AT3G05490,AT3G12110,AT3G16570,AT3G48940,AT3G53620,AT3G61850,AT4G27435,AT4G29350,AT5G09810,AT5G11670,AT5G67600
Phloem	19. Mature Cortex II	35	1.47	0.00747	0.0399305	TRUE	ORTHO905GF000103,ORTHO905GF000154,ORTHO905GF000183,ORTHO905GF000417,ORTHO905GF000465,ORTHO905GF000501,ORTHO905GF000589,ORTHO905GF000641,ORTHO905GF000807,ORTHO905GF000938,ORTHO905GF000961,ORTHO905GF001044,ORTHO905GF001114,ORTHO905GF001161,ORTHO905GF001227,ORTHO905GF001272,ORTHO905GF001573,ORTHO905GF001975,ORTHO905GF002280,ORTHO905GF002907,ORTHO905GF002947,ORTHO905GF003387,ORTHO905GF003426,ORTHO905…	AT1G01620,AT1G19835,AT1G20440,AT1G23550,AT1G30360,AT1G61260,AT1G61340,AT1G65960,AT1G76180,AT1G79340,AT2G02000,AT2G05830,AT2G16740,AT2G18960,AT2G36310,AT2G44670,AT2G46600,AT3G01220,AT3G01470,AT3G02470,AT3G05490,AT3G05880,AT3G05890,AT3G16570,AT3G22400,AT3G22830,AT3G23030,AT3G23690,AT3G44220,AT3G52470,AT3G61820,AT4G26970,AT4G33700,AT5G11670,AT5G11970,AT5G12140,AT5G23220,AT5G28050,AT5G42980,AT5G57350…	Zm00001d002690,Zm00001d002965,Zm00001d003157,Zm00001d005459,Zm00001d006591,Zm00001d006601,Zm00001d007865,Zm00001d010358,Zm00001d013707,Zm00001d017526,Zm00001d017920,Zm00001d018973,Zm00001d019034,Zm00001d021019,Zm00001d021955,Zm00001d023856,Zm00001d024778,Zm00001d027449,Zm00001d028412,Zm00001d031958,Zm00001d032923,Zm00001d033005,Zm00001d037052,Zm00001d041214,Zm00001d042540,Zm00001d042541,Zm00001d0…
Procambium	10. Phloem	19	2.06	0.00112	0.00765767	TRUE	ORTHO905GF000090,ORTHO905GF000313,ORTHO905GF000501,ORTHO905GF000576,ORTHO905GF000589,ORTHO905GF000879,ORTHO905GF000937,ORTHO905GF001284,ORTHO905GF001415,ORTHO905GF001486,ORTHO905GF001550,ORTHO905GF001552,ORTHO905GF001568,ORTHO905GF002088,ORTHO905GF003400,ORTHO905GF005041,ORTHO905GF005113,ORTHO905GF007256,ORTHO905GF008167	Zm00001d002842,Zm00001d005888,Zm00001d006900,Zm00001d012674,Zm00001d015459,Zm00001d015618,Zm00001d017186,Zm00001d017275,Zm00001d017276,Zm00001d017279,Zm00001d017386,Zm00001d021752,Zm00001d022139,Zm00001d033805,Zm00001d034433,Zm00001d034978,Zm00001d036293,Zm00001d037194,Zm00001d045450,Zm00001d047340,Zm00001d049541,Zm00001d051439	AT1G22410,AT1G51680,AT1G65960,AT1G71050,AT1G72230,AT1G74950,AT2G37040,AT2G44790,AT2G45300,AT2G46590,AT3G10340,AT3G19450,AT3G21240,AT3G22830,AT3G25780,AT3G29200,AT3G61850,AT4G05120,AT4G34050,AT4G34230,AT4G36990,AT5G23750,AT5G48930,AT5G54160
Procambium	0. Early Stele	10	2.78	0.00255	0.0153	TRUE	ORTHO905GF000147,ORTHO905GF000313,ORTHO905GF000932,ORTHO905GF000938,ORTHO905GF001284,ORTHO905GF001486,ORTHO905GF003471,ORTHO905GF005167,ORTHO905GF005893,ORTHO905GF006908	Zm00001d002842,Zm00001d017575,Zm00001d024925,Zm00001d027330,Zm00001d032480,Zm00001d034761,Zm00001d037194,Zm00001d039283,Zm00001d040803,Zm00001d043523,Zm00001d045305,Zm00001d048393	AT1G49240,AT1G72230,AT2G19760,AT2G33990,AT2G44790,AT2G46590,AT2G46890,AT3G05490,AT3G12110,AT3G18780,AT3G61850,AT4G20260,AT5G03530,AT5G09810,AT5G23750
Procambium	3. Stele	30	1.48	0.00926	0.0461431	TRUE	ORTHO905GF000090,ORTHO905GF000109,ORTHO905GF000147,ORTHO905GF000193,ORTHO905GF000203,ORTHO905GF000313,ORTHO905GF000469,ORTHO905GF000498,ORTHO905GF000501,ORTHO905GF000576,ORTHO905GF000589,ORTHO905GF000879,ORTHO905GF001109,ORTHO905GF001110,ORTHO905GF001332,ORTHO905GF001415,ORTHO905GF001550,ORTHO905GF001552,ORTHO905GF001573,ORTHO905GF001840,ORTHO905GF002023,ORTHO905GF003003,ORTHO905GF003123,ORTHO905…	Zm00001d003015,Zm00001d003830,Zm00001d004754,Zm00001d005698,Zm00001d005888,Zm00001d006900,Zm00001d007800,Zm00001d007977,Zm00001d009858,Zm00001d011081,Zm00001d012277,Zm00001d012674,Zm00001d013193,Zm00001d015459,Zm00001d015618,Zm00001d016277,Zm00001d016471,Zm00001d016696,Zm00001d017186,Zm00001d017275,Zm00001d017276,Zm00001d017279,Zm00001d019034,Zm00001d022181,Zm00001d028477,Zm00001d028630,Zm00001d0…	AT1G10140,AT1G22410,AT1G48850,AT1G49240,AT1G51680,AT1G51950,AT1G55210,AT1G60710,AT1G65960,AT1G72230,AT2G15890,AT2G17290,AT2G30490,AT2G32720,AT2G36290,AT2G37040,AT2G44790,AT2G45300,AT3G02910,AT3G09440,AT3G10340,AT3G12110,AT3G12580,AT3G18780,AT3G19450,AT3G21240,AT3G22830,AT3G28210,AT3G29200,AT3G51030,AT4G34050,AT4G34230,AT4G35310,AT4G36990,AT5G07460,AT5G09810,AT5G22630,AT5G25890,AT5G48930,AT5G54160
QC	4. Pericycle	51	3.49	9e-06	7.78235e-05	TRUE	ORTHO905GF000121,ORTHO905GF001097,ORTHO905GF001124,ORTHO905GF001238,ORTHO905GF001305,ORTHO905GF001426,ORTHO905GF001446,ORTHO905GF001447,ORTHO905GF001492,ORTHO905GF001532,ORTHO905GF001556,ORTHO905GF001558,ORTHO905GF001572,ORTHO905GF001591,ORTHO905GF001605,ORTHO905GF001714,ORTHO905GF001781,ORTHO905GF001812,ORTHO905GF001815,ORTHO905GF001850,ORTHO905GF001857,ORTHO905GF001905,ORTHO905GF001910,ORTHO905…	AT1G07940,AT1G09590,AT1G09690,AT1G09950,AT1G17880,AT1G33120,AT1G33140,AT1G34030,AT1G48630,AT1G48830,AT1G57660,AT1G57860,AT1G58380,AT1G69620,AT1G70600,AT1G73230,AT2G01250,AT2G18020,AT2G19730,AT2G21580,AT2G27710,AT2G31610,AT2G32060,AT2G33370,AT2G36160,AT2G36620,AT2G37270,AT2G39390,AT2G39460,AT2G40510,AT2G40590,AT2G44120,AT2G47610,AT3G04400,AT3G04840,AT3G04920,AT3G05590,AT3G07110,AT3G11510,AT3G16780…	Zm00001d003127,Zm00001d003896,Zm00001d005200,Zm00001d006899,Zm00001d007810,Zm00001d007819,Zm00001d008387,Zm00001d009417,Zm00001d009480,Zm00001d009870,Zm00001d010614,Zm00001d012052,Zm00001d012161,Zm00001d012978,Zm00001d013086,Zm00001d013252,Zm00001d013282,Zm00001d014073,Zm00001d015300,Zm00001d016549,Zm00001d018903,Zm00001d019147,Zm00001d019219,Zm00001d020450,Zm00001d021061,Zm00001d022124,Zm00001d0…
QC	7. Epidermis/LRC	90	2.81	9e-06	7.78235e-05	TRUE	ORTHO905GF000014,ORTHO905GF000020,ORTHO905GF000042,ORTHO905GF000121,ORTHO905GF000198,ORTHO905GF000443,ORTHO905GF000500,ORTHO905GF000928,ORTHO905GF001044,ORTHO905GF001097,ORTHO905GF001101,ORTHO905GF001124,ORTHO905GF001167,ORTHO905GF001238,ORTHO905GF001245,ORTHO905GF001263,ORTHO905GF001305,ORTHO905GF001363,ORTHO905GF001412,ORTHO905GF001426,ORTHO905GF001446,ORTHO905GF001447,ORTHO905GF001462,ORTHO905…	AT1G07940,AT1G08360,AT1G09200,AT1G09590,AT1G09690,AT1G14980,AT1G17880,AT1G18540,AT1G26880,AT1G27400,AT1G30070,AT1G34030,AT1G41880,AT1G43170,AT1G48630,AT1G48830,AT1G51060,AT1G52300,AT1G54690,AT1G57660,AT1G57860,AT1G58380,AT1G67430,AT1G69620,AT1G72370,AT1G73230,AT1G74060,AT1G74270,AT1G77940,AT2G01250,AT2G03090,AT2G04390,AT2G05220,AT2G17360,AT2G18020,AT2G18740,AT2G19730,AT2G19740,AT2G20450,AT2G21580…	Zm00001d001899,Zm00001d002339,Zm00001d002395,Zm00001d002450,Zm00001d002543,Zm00001d003127,Zm00001d003680,Zm00001d003683,Zm00001d003725,Zm00001d003896,Zm00001d004009,Zm00001d004052,Zm00001d004839,Zm00001d004841,Zm00001d005200,Zm00001d005334,Zm00001d005642,Zm00001d005791,Zm00001d006064,Zm00001d006100,Zm00001d006287,Zm00001d006388,Zm00001d006510,Zm00001d006555,Zm00001d006871,Zm00001d007031,Zm00001d0…
QC	11. Early Pith	78	3.29	9e-06	7.78235e-05	TRUE	ORTHO905GF000121,ORTHO905GF000198,ORTHO905GF000500,ORTHO905GF000849,ORTHO905GF001097,ORTHO905GF001101,ORTHO905GF001124,ORTHO905GF001238,ORTHO905GF001263,ORTHO905GF001305,ORTHO905GF001412,ORTHO905GF001426,ORTHO905GF001446,ORTHO905GF001447,ORTHO905GF001462,ORTHO905GF001492,ORTHO905GF001532,ORTHO905GF001538,ORTHO905GF001556,ORTHO905GF001558,ORTHO905GF001572,ORTHO905GF001591,ORTHO905GF001605,ORTHO905…	AT1G07940,AT1G08360,AT1G09590,AT1G09690,AT1G17880,AT1G18540,AT1G26880,AT1G27400,AT1G33120,AT1G33140,AT1G34030,AT1G41880,AT1G43170,AT1G48630,AT1G48830,AT1G52300,AT1G57660,AT1G57860,AT1G58380,AT1G67430,AT1G69620,AT1G70600,AT1G72370,AT1G73230,AT1G74060,AT1G74270,AT1G77940,AT2G01250,AT2G04390,AT2G05220,AT2G17360,AT2G18020,AT2G19730,AT2G19740,AT2G20450,AT2G21580,AT2G27530,AT2G27710,AT2G31610,AT2G32060…	Zm00001d002339,Zm00001d002395,Zm00001d002450,Zm00001d003127,Zm00001d003680,Zm00001d003683,Zm00001d003896,Zm00001d004009,Zm00001d004052,Zm00001d004841,Zm00001d005200,Zm00001d005334,Zm00001d005642,Zm00001d006100,Zm00001d006287,Zm00001d006388,Zm00001d006510,Zm00001d006871,Zm00001d006899,Zm00001d007154,Zm00001d007810,Zm00001d007815,Zm00001d007819,Zm00001d007824,Zm00001d008387,Zm00001d009000,Zm00001d0…
QC	12. Endodermis Initials	92	2.99	9e-06	7.78235e-05	TRUE	ORTHO905GF000014,ORTHO905GF000020,ORTHO905GF000042,ORTHO905GF000121,ORTHO905GF000198,ORTHO905GF000500,ORTHO905GF000849,ORTHO905GF000928,ORTHO905GF001097,ORTHO905GF001101,ORTHO905GF001124,ORTHO905GF001177,ORTHO905GF001238,ORTHO905GF001263,ORTHO905GF001305,ORTHO905GF001363,ORTHO905GF001412,ORTHO905GF001426,ORTHO905GF001446,ORTHO905GF001447,ORTHO905GF001462,ORTHO905GF001492,ORTHO905GF001532,ORTHO905…	AT1G07940,AT1G08360,AT1G08580,AT1G09200,AT1G09590,AT1G09690,AT1G14980,AT1G17880,AT1G18540,AT1G27400,AT1G29250,AT1G34030,AT1G41880,AT1G43170,AT1G48630,AT1G48830,AT1G51060,AT1G52300,AT1G54690,AT1G57660,AT1G57860,AT1G58380,AT1G67430,AT1G69620,AT1G70600,AT1G72370,AT1G73230,AT1G74060,AT1G74270,AT1G77940,AT2G01250,AT2G04390,AT2G05220,AT2G17360,AT2G18020,AT2G18740,AT2G19730,AT2G19740,AT2G20450,AT2G21580…	Zm00001d001899,Zm00001d002339,Zm00001d002395,Zm00001d002450,Zm00001d002543,Zm00001d003127,Zm00001d003680,Zm00001d003683,Zm00001d003725,Zm00001d003730,Zm00001d003896,Zm00001d004009,Zm00001d004052,Zm00001d004839,Zm00001d004841,Zm00001d005200,Zm00001d005334,Zm00001d005642,Zm00001d005791,Zm00001d006064,Zm00001d006100,Zm00001d006287,Zm00001d006388,Zm00001d006510,Zm00001d006547,Zm00001d006555,Zm00001d0…
QC	16. Early Endodermis	29	2.68	9e-06	7.78235e-05	TRUE	ORTHO905GF000198,ORTHO905GF001044,ORTHO905GF001124,ORTHO905GF001372,ORTHO905GF001532,ORTHO905GF001605,ORTHO905GF001714,ORTHO905GF001781,ORTHO905GF001933,ORTHO905GF002028,ORTHO905GF002087,ORTHO905GF002180,ORTHO905GF002194,ORTHO905GF002260,ORTHO905GF002397,ORTHO905GF002653,ORTHO905GF002953,ORTHO905GF003248,ORTHO905GF003397,ORTHO905GF003720,ORTHO905GF003861,ORTHO905GF004513,ORTHO905GF005427,ORTHO905…	AT1G70600,AT2G02100,AT2G04390,AT2G05220,AT2G18020,AT2G18740,AT2G19730,AT2G19740,AT2G23930,AT2G36620,AT2G37600,AT2G39390,AT2G39460,AT2G40510,AT2G40590,AT2G43460,AT2G47610,AT3G04920,AT3G06680,AT3G06700,AT3G10610,AT3G23390,AT3G23830,AT3G52590,AT3G53020,AT3G53740,AT3G55170,AT3G55280,AT3G56340,AT3G59540,AT3G62870,AT4G02450,AT4G09320,AT4G12600,AT4G13850,AT4G18100,AT4G22380,AT4G26230,AT4G29410,AT4G36130…	Zm00001d005334,Zm00001d010631,Zm00001d012052,Zm00001d012992,Zm00001d013707,Zm00001d016549,Zm00001d017850,Zm00001d017914,Zm00001d019562,Zm00001d021018,Zm00001d021061,Zm00001d021652,Zm00001d022124,Zm00001d027500,Zm00001d028384,Zm00001d029968,Zm00001d032370,Zm00001d037489,Zm00001d038374,Zm00001d038865,Zm00001d039372,Zm00001d040617,Zm00001d041568,Zm00001d041760,Zm00001d042966,Zm00001d043606,Zm00001d0…
QC	18. QC	117	3.19	9e-06	7.78235e-05	TRUE	ORTHO905GF000121,ORTHO905GF000198,ORTHO905GF000500,ORTHO905GF000599,ORTHO905GF001097,ORTHO905GF001101,ORTHO905GF001124,ORTHO905GF001167,ORTHO905GF001171,ORTHO905GF001177,ORTHO905GF001232,ORTHO905GF001238,ORTHO905GF001263,ORTHO905GF001305,ORTHO905GF001412,ORTHO905GF001426,ORTHO905GF001446,ORTHO905GF001447,ORTHO905GF001462,ORTHO905GF001471,ORTHO905GF001492,ORTHO905GF001532,ORTHO905GF001538,ORTHO905…	AT1G04870,AT1G07370,AT1G07940,AT1G08360,AT1G08580,AT1G09590,AT1G09690,AT1G14980,AT1G17880,AT1G18540,AT1G18800,AT1G20220,AT1G26880,AT1G27400,AT1G29250,AT1G33120,AT1G33140,AT1G34030,AT1G41880,AT1G43170,AT1G48630,AT1G48830,AT1G48920,AT1G52300,AT1G56110,AT1G57660,AT1G57860,AT1G58380,AT1G63660,AT1G67430,AT1G69620,AT1G70600,AT1G71260,AT1G72370,AT1G73230,AT1G74060,AT1G74270,AT1G74560,AT1G77940,AT1G79150…	Zm00001d001899,Zm00001d002339,Zm00001d002395,Zm00001d002450,Zm00001d003127,Zm00001d003680,Zm00001d003683,Zm00001d003896,Zm00001d004009,Zm00001d004052,Zm00001d004839,Zm00001d004841,Zm00001d005200,Zm00001d005334,Zm00001d005642,Zm00001d006064,Zm00001d006100,Zm00001d006250,Zm00001d006287,Zm00001d006388,Zm00001d006510,Zm00001d006555,Zm00001d006871,Zm00001d006899,Zm00001d007031,Zm00001d007154,Zm00001d0…
QC	20. Initials	107	2.66	9e-06	7.78235e-05	TRUE	ORTHO905GF000014,ORTHO905GF000121,ORTHO905GF000198,ORTHO905GF000443,ORTHO905GF000500,ORTHO905GF001097,ORTHO905GF001101,ORTHO905GF001124,ORTHO905GF001167,ORTHO905GF001171,ORTHO905GF001177,ORTHO905GF001232,ORTHO905GF001238,ORTHO905GF001263,ORTHO905GF001305,ORTHO905GF001412,ORTHO905GF001426,ORTHO905GF001446,ORTHO905GF001447,ORTHO905GF001462,ORTHO905GF001471,ORTHO905GF001492,ORTHO905GF001532,ORTHO905…	AT1G07940,AT1G08360,AT1G08580,AT1G09200,AT1G09590,AT1G09690,AT1G14980,AT1G17880,AT1G18540,AT1G20220,AT1G26880,AT1G27400,AT1G29250,AT1G30070,AT1G34030,AT1G41880,AT1G43170,AT1G48630,AT1G48830,AT1G48920,AT1G52300,AT1G56110,AT1G57660,AT1G57860,AT1G58380,AT1G67430,AT1G69620,AT1G70600,AT1G72370,AT1G73230,AT1G74060,AT1G74270,AT1G77940,AT2G01250,AT2G03090,AT2G04390,AT2G05220,AT2G14880,AT2G17360,AT2G18020…	Zm00001d001899,Zm00001d002339,Zm00001d002395,Zm00001d002450,Zm00001d003127,Zm00001d003680,Zm00001d003683,Zm00001d003896,Zm00001d004009,Zm00001d004052,Zm00001d004839,Zm00001d004841,Zm00001d005200,Zm00001d005334,Zm00001d005642,Zm00001d006064,Zm00001d006100,Zm00001d006250,Zm00001d006287,Zm00001d006388,Zm00001d006510,Zm00001d006555,Zm00001d006871,Zm00001d006899,Zm00001d007031,Zm00001d007154,Zm00001d0…
QC	4. Pericycle	51	3.93	9e-06	8.53548e-05	TRUE	ORTHO905GF000121,ORTHO905GF001097,ORTHO905GF001124,ORTHO905GF001238,ORTHO905GF001305,ORTHO905GF001426,ORTHO905GF001446,ORTHO905GF001447,ORTHO905GF001492,ORTHO905GF001532,ORTHO905GF001556,ORTHO905GF001558,ORTHO905GF001572,ORTHO905GF001591,ORTHO905GF001605,ORTHO905GF001714,ORTHO905GF001781,ORTHO905GF001812,ORTHO905GF001815,ORTHO905GF001850,ORTHO905GF001857,ORTHO905GF001905,ORTHO905GF001910,ORTHO905…	Zm00001d003127,Zm00001d003896,Zm00001d005200,Zm00001d006899,Zm00001d007810,Zm00001d007819,Zm00001d008387,Zm00001d009417,Zm00001d009480,Zm00001d009870,Zm00001d010614,Zm00001d012052,Zm00001d012161,Zm00001d012978,Zm00001d013086,Zm00001d013252,Zm00001d013282,Zm00001d014073,Zm00001d015300,Zm00001d016549,Zm00001d018903,Zm00001d019147,Zm00001d019219,Zm00001d020450,Zm00001d021061,Zm00001d022124,Zm00001d0…	AT1G07940,AT1G09590,AT1G09690,AT1G09950,AT1G17880,AT1G33120,AT1G33140,AT1G34030,AT1G48630,AT1G48830,AT1G57660,AT1G57860,AT1G58380,AT1G69620,AT1G70600,AT1G73230,AT2G01250,AT2G18020,AT2G19730,AT2G21580,AT2G27710,AT2G31610,AT2G32060,AT2G33370,AT2G36160,AT2G36620,AT2G37270,AT2G39390,AT2G39460,AT2G40510,AT2G40590,AT2G44120,AT2G47610,AT3G04400,AT3G04840,AT3G04920,AT3G05590,AT3G07110,AT3G11510,AT3G16780…
QC	7. Epidermis/LRC	90	1.87	9e-06	8.53548e-05	TRUE	ORTHO905GF000014,ORTHO905GF000020,ORTHO905GF000042,ORTHO905GF000121,ORTHO905GF000198,ORTHO905GF000443,ORTHO905GF000500,ORTHO905GF000928,ORTHO905GF001044,ORTHO905GF001097,ORTHO905GF001101,ORTHO905GF001124,ORTHO905GF001167,ORTHO905GF001238,ORTHO905GF001245,ORTHO905GF001263,ORTHO905GF001305,ORTHO905GF001363,ORTHO905GF001412,ORTHO905GF001426,ORTHO905GF001446,ORTHO905GF001447,ORTHO905GF001462,ORTHO905…	Zm00001d001899,Zm00001d002339,Zm00001d002395,Zm00001d002450,Zm00001d002543,Zm00001d003127,Zm00001d003680,Zm00001d003683,Zm00001d003725,Zm00001d003896,Zm00001d004009,Zm00001d004052,Zm00001d004839,Zm00001d004841,Zm00001d005200,Zm00001d005334,Zm00001d005642,Zm00001d005791,Zm00001d006064,Zm00001d006100,Zm00001d006287,Zm00001d006388,Zm00001d006510,Zm00001d006555,Zm00001d006871,Zm00001d007031,Zm00001d0…	AT1G07940,AT1G08360,AT1G09200,AT1G09590,AT1G09690,AT1G14980,AT1G17880,AT1G18540,AT1G26880,AT1G27400,AT1G30070,AT1G34030,AT1G41880,AT1G43170,AT1G48630,AT1G48830,AT1G51060,AT1G52300,AT1G54690,AT1G57660,AT1G57860,AT1G58380,AT1G67430,AT1G69620,AT1G72370,AT1G73230,AT1G74060,AT1G74270,AT1G77940,AT2G01250,AT2G03090,AT2G04390,AT2G05220,AT2G17360,AT2G18020,AT2G18740,AT2G19730,AT2G19740,AT2G20450,AT2G21580…
QC	11. Early Pith	78	3.01	9e-06	8.53548e-05	TRUE	ORTHO905GF000121,ORTHO905GF000198,ORTHO905GF000500,ORTHO905GF000849,ORTHO905GF001097,ORTHO905GF001101,ORTHO905GF001124,ORTHO905GF001238,ORTHO905GF001263,ORTHO905GF001305,ORTHO905GF001412,ORTHO905GF001426,ORTHO905GF001446,ORTHO905GF001447,ORTHO905GF001462,ORTHO905GF001492,ORTHO905GF001532,ORTHO905GF001538,ORTHO905GF001556,ORTHO905GF001558,ORTHO905GF001572,ORTHO905GF001591,ORTHO905GF001605,ORTHO905…	Zm00001d002339,Zm00001d002395,Zm00001d002450,Zm00001d003127,Zm00001d003680,Zm00001d003683,Zm00001d003896,Zm00001d004009,Zm00001d004052,Zm00001d004841,Zm00001d005200,Zm00001d005334,Zm00001d005642,Zm00001d006100,Zm00001d006287,Zm00001d006388,Zm00001d006510,Zm00001d006871,Zm00001d006899,Zm00001d007154,Zm00001d007810,Zm00001d007815,Zm00001d007819,Zm00001d007824,Zm00001d008387,Zm00001d009000,Zm00001d0…	AT1G07940,AT1G08360,AT1G09590,AT1G09690,AT1G17880,AT1G18540,AT1G26880,AT1G27400,AT1G33120,AT1G33140,AT1G34030,AT1G41880,AT1G43170,AT1G48630,AT1G48830,AT1G52300,AT1G57660,AT1G57860,AT1G58380,AT1G67430,AT1G69620,AT1G70600,AT1G72370,AT1G73230,AT1G74060,AT1G74270,AT1G77940,AT2G01250,AT2G04390,AT2G05220,AT2G17360,AT2G18020,AT2G19730,AT2G19740,AT2G20450,AT2G21580,AT2G27530,AT2G27710,AT2G31610,AT2G32060…
QC	12. Endodermis Initials	92	2.24	9e-06	8.53548e-05	TRUE	ORTHO905GF000014,ORTHO905GF000020,ORTHO905GF000042,ORTHO905GF000121,ORTHO905GF000198,ORTHO905GF000500,ORTHO905GF000849,ORTHO905GF000928,ORTHO905GF001097,ORTHO905GF001101,ORTHO905GF001124,ORTHO905GF001177,ORTHO905GF001238,ORTHO905GF001263,ORTHO905GF001305,ORTHO905GF001363,ORTHO905GF001412,ORTHO905GF001426,ORTHO905GF001446,ORTHO905GF001447,ORTHO905GF001462,ORTHO905GF001492,ORTHO905GF001532,ORTHO905…	Zm00001d001899,Zm00001d002339,Zm00001d002395,Zm00001d002450,Zm00001d002543,Zm00001d003127,Zm00001d003680,Zm00001d003683,Zm00001d003725,Zm00001d003730,Zm00001d003896,Zm00001d004009,Zm00001d004052,Zm00001d004839,Zm00001d004841,Zm00001d005200,Zm00001d005334,Zm00001d005642,Zm00001d005791,Zm00001d006064,Zm00001d006100,Zm00001d006287,Zm00001d006388,Zm00001d006510,Zm00001d006547,Zm00001d006555,Zm00001d0…	AT1G07940,AT1G08360,AT1G08580,AT1G09200,AT1G09590,AT1G09690,AT1G14980,AT1G17880,AT1G18540,AT1G27400,AT1G29250,AT1G34030,AT1G41880,AT1G43170,AT1G48630,AT1G48830,AT1G51060,AT1G52300,AT1G54690,AT1G57660,AT1G57860,AT1G58380,AT1G67430,AT1G69620,AT1G70600,AT1G72370,AT1G73230,AT1G74060,AT1G74270,AT1G77940,AT2G01250,AT2G04390,AT2G05220,AT2G17360,AT2G18020,AT2G18740,AT2G19730,AT2G19740,AT2G20450,AT2G21580…
QC	18. QC	117	2.04	9e-06	8.53548e-05	TRUE	ORTHO905GF000121,ORTHO905GF000198,ORTHO905GF000500,ORTHO905GF000599,ORTHO905GF001097,ORTHO905GF001101,ORTHO905GF001124,ORTHO905GF001167,ORTHO905GF001171,ORTHO905GF001177,ORTHO905GF001232,ORTHO905GF001238,ORTHO905GF001263,ORTHO905GF001305,ORTHO905GF001412,ORTHO905GF001426,ORTHO905GF001446,ORTHO905GF001447,ORTHO905GF001462,ORTHO905GF001471,ORTHO905GF001492,ORTHO905GF001532,ORTHO905GF001538,ORTHO905…	Zm00001d001899,Zm00001d002339,Zm00001d002395,Zm00001d002450,Zm00001d003127,Zm00001d003680,Zm00001d003683,Zm00001d003896,Zm00001d004009,Zm00001d004052,Zm00001d004839,Zm00001d004841,Zm00001d005200,Zm00001d005334,Zm00001d005642,Zm00001d006064,Zm00001d006100,Zm00001d006250,Zm00001d006287,Zm00001d006388,Zm00001d006510,Zm00001d006555,Zm00001d006871,Zm00001d006899,Zm00001d007031,Zm00001d007154,Zm00001d0…	AT1G04870,AT1G07370,AT1G07940,AT1G08360,AT1G08580,AT1G09590,AT1G09690,AT1G14980,AT1G17880,AT1G18540,AT1G18800,AT1G20220,AT1G26880,AT1G27400,AT1G29250,AT1G33120,AT1G33140,AT1G34030,AT1G41880,AT1G43170,AT1G48630,AT1G48830,AT1G48920,AT1G52300,AT1G56110,AT1G57660,AT1G57860,AT1G58380,AT1G63660,AT1G67430,AT1G69620,AT1G70600,AT1G71260,AT1G72370,AT1G73230,AT1G74060,AT1G74270,AT1G74560,AT1G77940,AT1G79150…
QC	20. Initials	107	1.54	9e-06	8.53548e-05	TRUE	ORTHO905GF000014,ORTHO905GF000121,ORTHO905GF000198,ORTHO905GF000443,ORTHO905GF000500,ORTHO905GF001097,ORTHO905GF001101,ORTHO905GF001124,ORTHO905GF001167,ORTHO905GF001171,ORTHO905GF001177,ORTHO905GF001232,ORTHO905GF001238,ORTHO905GF001263,ORTHO905GF001305,ORTHO905GF001412,ORTHO905GF001426,ORTHO905GF001446,ORTHO905GF001447,ORTHO905GF001462,ORTHO905GF001471,ORTHO905GF001492,ORTHO905GF001532,ORTHO905…	Zm00001d001899,Zm00001d002339,Zm00001d002395,Zm00001d002450,Zm00001d003127,Zm00001d003680,Zm00001d003683,Zm00001d003896,Zm00001d004009,Zm00001d004052,Zm00001d004839,Zm00001d004841,Zm00001d005200,Zm00001d005334,Zm00001d005642,Zm00001d006064,Zm00001d006100,Zm00001d006250,Zm00001d006287,Zm00001d006388,Zm00001d006510,Zm00001d006555,Zm00001d006871,Zm00001d006899,Zm00001d007031,Zm00001d007154,Zm00001d0…	AT1G07940,AT1G08360,AT1G08580,AT1G09200,AT1G09590,AT1G09690,AT1G14980,AT1G17880,AT1G18540,AT1G20220,AT1G26880,AT1G27400,AT1G29250,AT1G30070,AT1G34030,AT1G41880,AT1G43170,AT1G48630,AT1G48830,AT1G48920,AT1G52300,AT1G56110,AT1G57660,AT1G57860,AT1G58380,AT1G67430,AT1G69620,AT1G70600,AT1G72370,AT1G73230,AT1G74060,AT1G74270,AT1G77940,AT2G01250,AT2G03090,AT2G04390,AT2G05220,AT2G14880,AT2G17360,AT2G18020…
QC	16. Early Endodermis	29	1.66	0.00185	0.0115723	TRUE	ORTHO905GF000198,ORTHO905GF001044,ORTHO905GF001124,ORTHO905GF001372,ORTHO905GF001532,ORTHO905GF001605,ORTHO905GF001714,ORTHO905GF001781,ORTHO905GF001933,ORTHO905GF002028,ORTHO905GF002087,ORTHO905GF002180,ORTHO905GF002194,ORTHO905GF002260,ORTHO905GF002397,ORTHO905GF002653,ORTHO905GF002953,ORTHO905GF003248,ORTHO905GF003397,ORTHO905GF003720,ORTHO905GF003861,ORTHO905GF004513,ORTHO905GF005427,ORTHO905…	Zm00001d005334,Zm00001d010631,Zm00001d012052,Zm00001d012992,Zm00001d013707,Zm00001d016549,Zm00001d017850,Zm00001d017914,Zm00001d019562,Zm00001d021018,Zm00001d021061,Zm00001d021652,Zm00001d022124,Zm00001d027500,Zm00001d028384,Zm00001d029968,Zm00001d032370,Zm00001d037489,Zm00001d038374,Zm00001d038865,Zm00001d039372,Zm00001d040617,Zm00001d041568,Zm00001d041760,Zm00001d042966,Zm00001d043606,Zm00001d0…	AT1G70600,AT2G02100,AT2G04390,AT2G05220,AT2G18020,AT2G18740,AT2G19730,AT2G19740,AT2G23930,AT2G36620,AT2G37600,AT2G39390,AT2G39460,AT2G40510,AT2G40590,AT2G43460,AT2G47610,AT3G04920,AT3G06680,AT3G06700,AT3G10610,AT3G23390,AT3G23830,AT3G52590,AT3G53020,AT3G53740,AT3G55170,AT3G55280,AT3G56340,AT3G59540,AT3G62870,AT4G02450,AT4G09320,AT4G12600,AT4G13850,AT4G18100,AT4G22380,AT4G26230,AT4G29410,AT4G36130…
Trichoblast	13. Mature Outer Cortex II	55	1.83	9e-06	7.78235e-05	TRUE	ORTHO905GF000103,ORTHO905GF000130,ORTHO905GF000154,ORTHO905GF000160,ORTHO905GF000222,ORTHO905GF000465,ORTHO905GF000517,ORTHO905GF000568,ORTHO905GF000641,ORTHO905GF000735,ORTHO905GF000929,ORTHO905GF000938,ORTHO905GF001053,ORTHO905GF001154,ORTHO905GF001253,ORTHO905GF001268,ORTHO905GF001303,ORTHO905GF001343,ORTHO905GF001533,ORTHO905GF001573,ORTHO905GF001682,ORTHO905GF001752,ORTHO905GF001906,ORTHO905…	AT1G10200,AT1G12110,AT1G15120,AT1G17190,AT1G19910,AT1G20260,AT1G22450,AT1G45145,AT1G51650,AT1G53680,AT1G55020,AT1G63220,AT1G63460,AT1G66200,AT1G74790,AT1G76030,AT1G76200,AT1G78900,AT2G02050,AT2G15970,AT2G16510,AT2G25610,AT2G27510,AT2G31570,AT2G36830,AT2G39050,AT3G01390,AT3G05490,AT3G08610,AT3G10860,AT3G17020,AT3G23600,AT3G24160,AT3G24503,AT3G47833,AT3G52300,AT3G52730,AT3G60330,AT4G02620,AT4G05590…	Zm00001d002006,Zm00001d002690,Zm00001d002704,Zm00001d004821,Zm00001d004997,Zm00001d005253,Zm00001d005459,Zm00001d005695,Zm00001d006421,Zm00001d007059,Zm00001d007118,Zm00001d010358,Zm00001d012228,Zm00001d014157,Zm00001d015427,Zm00001d015431,Zm00001d015852,Zm00001d016722,Zm00001d016855,Zm00001d017288,Zm00001d017508,Zm00001d017526,Zm00001d018809,Zm00001d019034,Zm00001d019279,Zm00001d019563,Zm00001d0…
Trichoblast	13. Mature Outer Cortex II	55	2.24	9e-06	8.53548e-05	TRUE	ORTHO905GF000103,ORTHO905GF000130,ORTHO905GF000154,ORTHO905GF000160,ORTHO905GF000222,ORTHO905GF000465,ORTHO905GF000517,ORTHO905GF000568,ORTHO905GF000641,ORTHO905GF000735,ORTHO905GF000929,ORTHO905GF000938,ORTHO905GF001053,ORTHO905GF001154,ORTHO905GF001253,ORTHO905GF001268,ORTHO905GF001303,ORTHO905GF001343,ORTHO905GF001533,ORTHO905GF001573,ORTHO905GF001682,ORTHO905GF001752,ORTHO905GF001906,ORTHO905…	Zm00001d002006,Zm00001d002690,Zm00001d002704,Zm00001d004821,Zm00001d004997,Zm00001d005253,Zm00001d005459,Zm00001d005695,Zm00001d006421,Zm00001d007059,Zm00001d007118,Zm00001d010358,Zm00001d012228,Zm00001d014157,Zm00001d015427,Zm00001d015431,Zm00001d015852,Zm00001d016722,Zm00001d016855,Zm00001d017288,Zm00001d017508,Zm00001d017526,Zm00001d018809,Zm00001d019034,Zm00001d019279,Zm00001d019563,Zm00001d0…	AT1G10200,AT1G12110,AT1G15120,AT1G17190,AT1G19910,AT1G20260,AT1G22450,AT1G45145,AT1G51650,AT1G53680,AT1G55020,AT1G63220,AT1G63460,AT1G66200,AT1G74790,AT1G76030,AT1G76200,AT1G78900,AT2G02050,AT2G15970,AT2G16510,AT2G25610,AT2G27510,AT2G31570,AT2G36830,AT2G39050,AT3G01390,AT3G05490,AT3G08610,AT3G10860,AT3G17020,AT3G23600,AT3G24160,AT3G24503,AT3G47833,AT3G52300,AT3G52730,AT3G60330,AT4G02620,AT4G05590…
Trichoblast	1. Mature Cortex I	32	2.01	3e-05	0.000267273	TRUE	ORTHO905GF000070,ORTHO905GF000154,ORTHO905GF000160,ORTHO905GF000222,ORTHO905GF000465,ORTHO905GF000714,ORTHO905GF000929,ORTHO905GF001161,ORTHO905GF001220,ORTHO905GF001253,ORTHO905GF001268,ORTHO905GF001682,ORTHO905GF002531,ORTHO905GF002568,ORTHO905GF003409,ORTHO905GF003426,ORTHO905GF003620,ORTHO905GF003960,ORTHO905GF004054,ORTHO905GF004169,ORTHO905GF004674,ORTHO905GF004728,ORTHO905GF004768,ORTHO905…	Zm00001d002690,Zm00001d004821,Zm00001d005253,Zm00001d005459,Zm00001d006336,Zm00001d007118,Zm00001d011321,Zm00001d011536,Zm00001d015427,Zm00001d015852,Zm00001d017508,Zm00001d019279,Zm00001d019565,Zm00001d021168,Zm00001d022489,Zm00001d023542,Zm00001d024587,Zm00001d026162,Zm00001d026163,Zm00001d026177,Zm00001d027652,Zm00001d028709,Zm00001d029859,Zm00001d031849,Zm00001d033174,Zm00001d035304,Zm00001d0…	AT1G07890,AT1G10200,AT1G12110,AT1G17080,AT1G19910,AT1G20260,AT1G51650,AT1G55020,AT1G76030,AT1G76200,AT1G78900,AT2G16510,AT2G25610,AT2G36830,AT2G43820,AT3G01390,AT3G02230,AT3G10860,AT3G13410,AT3G15730,AT3G17020,AT3G24160,AT3G24503,AT4G00585,AT4G02620,AT4G12510,AT4G12550,AT4G17340,AT4G23400,AT4G23710,AT4G26710,AT4G26970,AT4G32530,AT4G34720,AT4G38510,AT4G38920,AT4G39080,AT5G05370,AT5G15650,AT5G28050…
Trichoblast	14. Early Cortex II	17	2.34	0.00043	0.00324154	TRUE	ORTHO905GF000154,ORTHO905GF000160,ORTHO905GF000465,ORTHO905GF000929,ORTHO905GF001682,ORTHO905GF001824,ORTHO905GF002531,ORTHO905GF004728,ORTHO905GF006078,ORTHO905GF006421,ORTHO905GF006594,ORTHO905GF006748,ORTHO905GF006901,ORTHO905GF007482,ORTHO905GF009139,ORTHO905GF009289,ORTHO905GF012562	Zm00001d002690,Zm00001d004997,Zm00001d005253,Zm00001d006336,Zm00001d007118,Zm00001d012127,Zm00001d015852,Zm00001d017508,Zm00001d026162,Zm00001d026163,Zm00001d027652,Zm00001d029859,Zm00001d031975,Zm00001d035702,Zm00001d036018,Zm00001d037485,Zm00001d037663,Zm00001d044339,Zm00001d044445,Zm00001d052224,Zm00001d053010	AT1G19910,AT1G55020,AT1G67785,AT2G16510,AT2G22170,AT2G25610,AT2G36830,AT2G47690,AT3G01390,AT3G10860,AT3G24503,AT3G52730,AT3G62790,AT4G00585,AT4G02620,AT4G12510,AT4G12550,AT4G23400,AT4G23710,AT4G26710,AT4G32530,AT4G34720,AT4G38920,AT4G39730,AT5G05370,AT5G46890,AT5G46900,AT5G47890,AT5G55290
Trichoblast	19. Mature Cortex II	60	1.43	0.00071	0.00516293	TRUE	ORTHO905GF000043,ORTHO905GF000095,ORTHO905GF000103,ORTHO905GF000109,ORTHO905GF000154,ORTHO905GF000160,ORTHO905GF000222,ORTHO905GF000283,ORTHO905GF000395,ORTHO905GF000465,ORTHO905GF000539,ORTHO905GF000568,ORTHO905GF000589,ORTHO905GF000641,ORTHO905GF000714,ORTHO905GF000735,ORTHO905GF000837,ORTHO905GF000864,ORTHO905GF000929,ORTHO905GF000938,ORTHO905GF001053,ORTHO905GF001161,ORTHO905GF001182,ORTHO905…	Zm00001d001928,Zm00001d002690,Zm00001d002704,Zm00001d004138,Zm00001d004821,Zm00001d005253,Zm00001d005459,Zm00001d005695,Zm00001d007118,Zm00001d007865,Zm00001d010343,Zm00001d010358,Zm00001d012428,Zm00001d013109,Zm00001d015091,Zm00001d015427,Zm00001d016130,Zm00001d017288,Zm00001d017508,Zm00001d017526,Zm00001d017557,Zm00001d018103,Zm00001d019034,Zm00001d019563,Zm00001d021231,Zm00001d021506,Zm00001d0…	AT1G12750,AT1G19910,AT1G20260,AT1G22450,AT1G24620,AT1G30360,AT1G35670,AT1G45145,AT1G47128,AT1G55020,AT1G63460,AT1G64930,AT1G72880,AT1G76030,AT1G78260,AT1G78900,AT1G79320,AT1G79330,AT1G79340,AT2G15970,AT2G16510,AT2G17840,AT2G25610,AT2G27080,AT2G27360,AT2G31570,AT2G36830,AT2G39050,AT2G44060,AT3G01190,AT3G01390,AT3G05490,AT3G08710,AT3G10300,AT3G15730,AT3G17020,AT3G19390,AT3G23600,AT3G24160,AT3G24503…
Trichoblast	3. Stele	56	1.37	0.00197	0.012323	TRUE	ORTHO905GF000021,ORTHO905GF000043,ORTHO905GF000070,ORTHO905GF000085,ORTHO905GF000095,ORTHO905GF000109,ORTHO905GF000132,ORTHO905GF000136,ORTHO905GF000147,ORTHO905GF000154,ORTHO905GF000282,ORTHO905GF000283,ORTHO905GF000298,ORTHO905GF000313,ORTHO905GF000404,ORTHO905GF000470,ORTHO905GF000517,ORTHO905GF000589,ORTHO905GF000610,ORTHO905GF000641,ORTHO905GF000714,ORTHO905GF000762,ORTHO905GF000763,ORTHO905…	AT1G12750,AT1G14870,AT1G21380,AT1G35670,AT1G45145,AT1G48640,AT1G49240,AT1G52245,AT1G54320,AT1G55020,AT1G63460,AT1G64930,AT1G66200,AT1G69640,AT1G70410,AT1G76690,AT1G78050,AT1G79450,AT2G02960,AT2G20630,AT2G23620,AT2G27360,AT2G31570,AT2G32270,AT2G36580,AT2G43820,AT2G44350,AT2G46860,AT2G47650,AT2G48080,AT3G08580,AT3G10300,AT3G15730,AT3G17410,AT3G18780,AT3G20510,AT3G24170,AT3G25900,AT3G27300,AT3G45090…	Zm00001d002176,Zm00001d002632,Zm00001d006474,Zm00001d007800,Zm00001d008795,Zm00001d008925,Zm00001d010919,Zm00001d011580,Zm00001d012277,Zm00001d012428,Zm00001d012603,Zm00001d012607,Zm00001d012900,Zm00001d015401,Zm00001d015856,Zm00001d017119,Zm00001d017958,Zm00001d018454,Zm00001d019034,Zm00001d019228,Zm00001d021582,Zm00001d021659,Zm00001d023379,Zm00001d024755,Zm00001d026154,Zm00001d028785,Zm00001d0…
Trichoblast	6. Mature Endodermis	28	1.58	0.00203	0.0124338	TRUE	ORTHO905GF000147,ORTHO905GF000298,ORTHO905GF000313,ORTHO905GF000482,ORTHO905GF000517,ORTHO905GF000864,ORTHO905GF000932,ORTHO905GF001053,ORTHO905GF001486,ORTHO905GF001533,ORTHO905GF001566,ORTHO905GF001583,ORTHO905GF002214,ORTHO905GF002247,ORTHO905GF002267,ORTHO905GF002511,ORTHO905GF002553,ORTHO905GF002828,ORTHO905GF002989,ORTHO905GF003258,ORTHO905GF003675,ORTHO905GF004998,ORTHO905GF005007,ORTHO905…	AT1G01750,AT1G16180,AT1G22450,AT1G49240,AT1G51980,AT1G63460,AT1G66200,AT1G75440,AT2G19760,AT2G27730,AT2G31570,AT2G33470,AT2G38740,AT2G38750,AT2G44350,AT2G46860,AT3G04120,AT3G11780,AT3G18780,AT3G48940,AT3G60280,AT4G00680,AT4G01480,AT4G05590,AT4G11600,AT4G22310,AT4G25570,AT4G28060,AT4G29350,AT5G13430,AT5G13440,AT5G15090,AT5G23750,AT5G37600,AT5G39950,AT5G47120,AT5G63270,AT5G64400,AT5G67500	Zm00001d002837,Zm00001d002842,Zm00001d005649,Zm00001d007884,Zm00001d010171,Zm00001d011242,Zm00001d015856,Zm00001d016619,Zm00001d017386,Zm00001d018359,Zm00001d020794,Zm00001d027330,Zm00001d028102,Zm00001d029393,Zm00001d030009,Zm00001d031205,Zm00001d032480,Zm00001d033535,Zm00001d033747,Zm00001d034491,Zm00001d034644,Zm00001d035156,Zm00001d035616,Zm00001d037381,Zm00001d038065,Zm00001d039505,Zm00001d0…
Trichoblast	1. Mature Cortex I	32	1.5	0.00228	0.01368	TRUE	ORTHO905GF000070,ORTHO905GF000154,ORTHO905GF000160,ORTHO905GF000222,ORTHO905GF000465,ORTHO905GF000714,ORTHO905GF000929,ORTHO905GF001161,ORTHO905GF001220,ORTHO905GF001253,ORTHO905GF001268,ORTHO905GF001682,ORTHO905GF002531,ORTHO905GF002568,ORTHO905GF003409,ORTHO905GF003426,ORTHO905GF003620,ORTHO905GF003960,ORTHO905GF004054,ORTHO905GF004169,ORTHO905GF004674,ORTHO905GF004728,ORTHO905GF004768,ORTHO905…	AT1G07890,AT1G10200,AT1G12110,AT1G17080,AT1G19910,AT1G20260,AT1G51650,AT1G55020,AT1G76030,AT1G76200,AT1G78900,AT2G16510,AT2G25610,AT2G36830,AT2G43820,AT3G01390,AT3G02230,AT3G10860,AT3G13410,AT3G15730,AT3G17020,AT3G24160,AT3G24503,AT4G00585,AT4G02620,AT4G12510,AT4G12550,AT4G17340,AT4G23400,AT4G23710,AT4G26710,AT4G26970,AT4G32530,AT4G34720,AT4G38510,AT4G38920,AT4G39080,AT5G05370,AT5G15650,AT5G28050…	Zm00001d002690,Zm00001d004821,Zm00001d005253,Zm00001d005459,Zm00001d006336,Zm00001d007118,Zm00001d011321,Zm00001d011536,Zm00001d015427,Zm00001d015852,Zm00001d017508,Zm00001d019279,Zm00001d019565,Zm00001d021168,Zm00001d022489,Zm00001d023542,Zm00001d024587,Zm00001d026162,Zm00001d026163,Zm00001d026177,Zm00001d027652,Zm00001d028709,Zm00001d029859,Zm00001d031849,Zm00001d033174,Zm00001d035304,Zm00001d0…
Trichoblast	19. Mature Cortex II	60	1.33	0.0033	0.0190235	TRUE	ORTHO905GF000043,ORTHO905GF000095,ORTHO905GF000103,ORTHO905GF000109,ORTHO905GF000154,ORTHO905GF000160,ORTHO905GF000222,ORTHO905GF000283,ORTHO905GF000395,ORTHO905GF000465,ORTHO905GF000539,ORTHO905GF000568,ORTHO905GF000589,ORTHO905GF000641,ORTHO905GF000714,ORTHO905GF000735,ORTHO905GF000837,ORTHO905GF000864,ORTHO905GF000929,ORTHO905GF000938,ORTHO905GF001053,ORTHO905GF001161,ORTHO905GF001182,ORTHO905…	AT1G12750,AT1G19910,AT1G20260,AT1G22450,AT1G24620,AT1G30360,AT1G35670,AT1G45145,AT1G47128,AT1G55020,AT1G63460,AT1G64930,AT1G72880,AT1G76030,AT1G78260,AT1G78900,AT1G79320,AT1G79330,AT1G79340,AT2G15970,AT2G16510,AT2G17840,AT2G25610,AT2G27080,AT2G27360,AT2G31570,AT2G36830,AT2G39050,AT2G44060,AT3G01190,AT3G01390,AT3G05490,AT3G08710,AT3G10300,AT3G15730,AT3G17020,AT3G19390,AT3G23600,AT3G24160,AT3G24503…	Zm00001d001928,Zm00001d002690,Zm00001d002704,Zm00001d004138,Zm00001d004821,Zm00001d005253,Zm00001d005459,Zm00001d005695,Zm00001d007118,Zm00001d007865,Zm00001d010343,Zm00001d010358,Zm00001d012428,Zm00001d013109,Zm00001d015091,Zm00001d015427,Zm00001d016130,Zm00001d017288,Zm00001d017508,Zm00001d017526,Zm00001d017557,Zm00001d018103,Zm00001d019034,Zm00001d019563,Zm00001d021231,Zm00001d021506,Zm00001d0…
Trichoblast	2. Mature Outer Cortex I	35	1.51	0.00454	0.0247178	TRUE	ORTHO905GF000070,ORTHO905GF000103,ORTHO905GF000109,ORTHO905GF000130,ORTHO905GF000154,ORTHO905GF000160,ORTHO905GF000164,ORTHO905GF000222,ORTHO905GF000465,ORTHO905GF000517,ORTHO905GF000539,ORTHO905GF000568,ORTHO905GF000636,ORTHO905GF000641,ORTHO905GF000929,ORTHO905GF001161,ORTHO905GF001253,ORTHO905GF001268,ORTHO905GF001395,ORTHO905GF001481,ORTHO905GF001682,ORTHO905GF001990,ORTHO905GF002531,ORTHO905…	Zm00001d002006,Zm00001d002065,Zm00001d002690,Zm00001d004821,Zm00001d005459,Zm00001d007118,Zm00001d009488,Zm00001d015427,Zm00001d015852,Zm00001d016166,Zm00001d017288,Zm00001d017508,Zm00001d017526,Zm00001d018809,Zm00001d019279,Zm00001d019565,Zm00001d020636,Zm00001d021168,Zm00001d021506,Zm00001d024587,Zm00001d025654,Zm00001d026162,Zm00001d026163,Zm00001d026177,Zm00001d026490,Zm00001d027290,Zm00001d0…	AT1G12110,AT1G17190,AT1G19910,AT1G20260,AT1G35670,AT1G47128,AT1G53680,AT1G55020,AT1G66200,AT1G74790,AT1G76030,AT1G78900,AT2G16510,AT2G26650,AT2G36830,AT2G39050,AT2G43820,AT3G07600,AT3G13410,AT3G14940,AT3G17020,AT3G19390,AT3G24160,AT3G24503,AT3G43960,AT3G60330,AT4G02620,AT4G09570,AT4G12510,AT4G12550,AT4G17340,AT4G20780,AT4G23400,AT4G26970,AT4G30190,AT4G30850,AT4G34720,AT4G38510,AT4G38920,AT5G08690…
Trichoblast	6. Mature Endodermis	28	1.62	0.00448	0.0247178	TRUE	ORTHO905GF000147,ORTHO905GF000298,ORTHO905GF000313,ORTHO905GF000482,ORTHO905GF000517,ORTHO905GF000864,ORTHO905GF000932,ORTHO905GF001053,ORTHO905GF001486,ORTHO905GF001533,ORTHO905GF001566,ORTHO905GF001583,ORTHO905GF002214,ORTHO905GF002247,ORTHO905GF002267,ORTHO905GF002511,ORTHO905GF002553,ORTHO905GF002828,ORTHO905GF002989,ORTHO905GF003258,ORTHO905GF003675,ORTHO905GF004998,ORTHO905GF005007,ORTHO905…	Zm00001d002837,Zm00001d002842,Zm00001d005649,Zm00001d007884,Zm00001d010171,Zm00001d011242,Zm00001d015856,Zm00001d016619,Zm00001d017386,Zm00001d018359,Zm00001d020794,Zm00001d027330,Zm00001d028102,Zm00001d029393,Zm00001d030009,Zm00001d031205,Zm00001d032480,Zm00001d033535,Zm00001d033747,Zm00001d034491,Zm00001d034644,Zm00001d035156,Zm00001d035616,Zm00001d037381,Zm00001d038065,Zm00001d039505,Zm00001d0…	AT1G01750,AT1G16180,AT1G22450,AT1G49240,AT1G51980,AT1G63460,AT1G66200,AT1G75440,AT2G19760,AT2G27730,AT2G31570,AT2G33470,AT2G38740,AT2G38750,AT2G44350,AT2G46860,AT3G04120,AT3G11780,AT3G18780,AT3G48940,AT3G60280,AT4G00680,AT4G01480,AT4G05590,AT4G11600,AT4G22310,AT4G25570,AT4G28060,AT4G29350,AT5G13430,AT5G13440,AT5G15090,AT5G23750,AT5G37600,AT5G39950,AT5G47120,AT5G63270,AT5G64400,AT5G67500
Xylem	15. Xylem	19	4.18	9e-06	7.78235e-05	TRUE	ORTHO905GF000178,ORTHO905GF000283,ORTHO905GF000298,ORTHO905GF000303,ORTHO905GF000424,ORTHO905GF000596,ORTHO905GF000731,ORTHO905GF000851,ORTHO905GF001405,ORTHO905GF002406,ORTHO905GF002972,ORTHO905GF003247,ORTHO905GF004904,ORTHO905GF005105,ORTHO905GF006895,ORTHO905GF007961,ORTHO905GF009555,ORTHO905GF011940,ORTHO905GF012052	AT1G08340,AT1G10630,AT1G12260,AT1G20850,AT1G23490,AT1G62700,AT1G63120,AT1G68810,AT1G70490,AT1G75840,AT1G79620,AT2G04850,AT2G29050,AT2G39900,AT2G40320,AT2G44690,AT2G46710,AT2G46760,AT3G11490,AT3G17600,AT3G46060,AT3G53620,AT3G59690,AT4G18780,AT4G35350,AT5G01360,AT5G26330,AT5G45970,AT5G59290,AT5G62880	Zm00001d002828,Zm00001d008295,Zm00001d012167,Zm00001d017770,Zm00001d023434,Zm00001d028170,Zm00001d028550,Zm00001d028653,Zm00001d029012,Zm00001d032407,Zm00001d034546,Zm00001d034621,Zm00001d035689,Zm00001d038380,Zm00001d040541,Zm00001d043477,Zm00001d047797,Zm00001d050394,Zm00001d052273,Zm00001d052734
Xylem	15. Xylem	19	5.06	9e-06	8.53548e-05	TRUE	ORTHO905GF000178,ORTHO905GF000283,ORTHO905GF000298,ORTHO905GF000303,ORTHO905GF000424,ORTHO905GF000596,ORTHO905GF000731,ORTHO905GF000851,ORTHO905GF001405,ORTHO905GF002406,ORTHO905GF002972,ORTHO905GF003247,ORTHO905GF004904,ORTHO905GF005105,ORTHO905GF006895,ORTHO905GF007961,ORTHO905GF009555,ORTHO905GF011940,ORTHO905GF012052	Zm00001d002828,Zm00001d008295,Zm00001d012167,Zm00001d017770,Zm00001d023434,Zm00001d028170,Zm00001d028550,Zm00001d028653,Zm00001d029012,Zm00001d032407,Zm00001d034546,Zm00001d034621,Zm00001d035689,Zm00001d038380,Zm00001d040541,Zm00001d043477,Zm00001d047797,Zm00001d050394,Zm00001d052273,Zm00001d052734	AT1G08340,AT1G10630,AT1G12260,AT1G20850,AT1G23490,AT1G62700,AT1G63120,AT1G68810,AT1G70490,AT1G75840,AT1G79620,AT2G04850,AT2G29050,AT2G39900,AT2G40320,AT2G44690,AT2G46710,AT2G46760,AT3G11490,AT3G17600,AT3G46060,AT3G53620,AT3G59690,AT4G18780,AT4G35350,AT5G01360,AT5G26330,AT5G45970,AT5G59290,AT5G62880
Xylem	0. Early Stele	15	2.72	3e-05	0.000226154	TRUE	ORTHO905GF000147,ORTHO905GF000283,ORTHO905GF000298,ORTHO905GF000313,ORTHO905GF000932,ORTHO905GF000938,ORTHO905GF001058,ORTHO905GF001486,ORTHO905GF001748,ORTHO905GF002972,ORTHO905GF003471,ORTHO905GF004068,ORTHO905GF005167,ORTHO905GF005832,ORTHO905GF005893	AT1G49240,AT1G52910,AT1G63120,AT1G72230,AT2G19760,AT2G29050,AT2G33990,AT3G06035,AT3G12110,AT3G16570,AT3G18780,AT3G53620,AT4G08520,AT4G11220,AT4G20260,AT4G27435,AT5G03530,AT5G09810,AT5G23750,AT5G26330	Zm00001d002632,Zm00001d002842,Zm00001d007045,Zm00001d019597,Zm00001d021850,Zm00001d027330,Zm00001d032480,Zm00001d034546,Zm00001d034761,Zm00001d035616,Zm00001d037194,Zm00001d038378,Zm00001d038768,Zm00001d039283,Zm00001d040803,Zm00001d043523,Zm00001d043551,Zm00001d045305,Zm00001d048393
Xylem	0. Early Stele	15	3.31	5e-05	0.00042	TRUE	ORTHO905GF000147,ORTHO905GF000283,ORTHO905GF000298,ORTHO905GF000313,ORTHO905GF000932,ORTHO905GF000938,ORTHO905GF001058,ORTHO905GF001486,ORTHO905GF001748,ORTHO905GF002972,ORTHO905GF003471,ORTHO905GF004068,ORTHO905GF005167,ORTHO905GF005832,ORTHO905GF005893	Zm00001d002632,Zm00001d002842,Zm00001d007045,Zm00001d019597,Zm00001d021850,Zm00001d027330,Zm00001d032480,Zm00001d034546,Zm00001d034761,Zm00001d035616,Zm00001d037194,Zm00001d038378,Zm00001d038768,Zm00001d039283,Zm00001d040803,Zm00001d043523,Zm00001d043551,Zm00001d045305,Zm00001d048393	AT1G49240,AT1G52910,AT1G63120,AT1G72230,AT2G19760,AT2G29050,AT2G33990,AT3G06035,AT3G12110,AT3G16570,AT3G18780,AT3G53620,AT4G08520,AT4G11220,AT4G20260,AT4G27435,AT5G03530,AT5G09810,AT5G23750,AT5G26330

## Sheet: Osa
All significant hits between osa and sn-tae, ath, zma.
osa cluster	tae_sn cluster	number of matches	enrichment fold	p-value	q-value	significant	match IDs	matching genes 1	matching genes 2
cortex	19	7	4.02	0.00068	0.01496	TRUE	ORTHO905GF000154,ORTHO905GF000641,ORTHO905GF001063,ORTHO905GF001619,ORTHO905GF001841,ORTHO905GF004384,ORTHO905GF013948	Os01g0723400,Os01g0860800,Os03g0147400,Os03g0405500,Os03g0700700,Os03g0738600,Os03g0820500,Os07g0529800	TraesCS1A03G0302700,TraesCS1D03G0293000,TraesCS2B03G0589500,TraesCS2D03G1042000,TraesCS3D03G0811700,TraesCS4A03G1019900,TraesCS4B03G0082200,TraesCS4D03G0728100,TraesCS5B03G1193100
endodermis	3	15	7.44	9e-06	0.000396	TRUE	ORTHO905GF000072,ORTHO905GF001101,ORTHO905GF001104,ORTHO905GF001363,ORTHO905GF001471,ORTHO905GF001538,ORTHO905GF001605,ORTHO905GF001815,ORTHO905GF001850,ORTHO905GF002111,ORTHO905GF002176,ORTHO905GF003542,ORTHO905GF006492,ORTHO905GF012182,ORTHO905GF014283	TraesCS1A03G0090500,TraesCS1A03G0926300,TraesCS1A03G1085300,TraesCS1B03G0678300,TraesCS1B03G0976000,TraesCS1D03G0080500,TraesCS1D03G0080700,TraesCS1D03G0557500,TraesCS1D03G1047300,TraesCS2A03G0357600,TraesCS2A03G0780100,TraesCS2B03G0477700,TraesCS2B03G0867000,TraesCS2B03G1225800,TraesCS2D03G0504500,TraesCS2D03G0519400,TraesCS2D03G1038800,TraesCS3B03G1129700,TraesCS4A03G0781000,TraesCS4B03G0567900…	Os01g0860300,Os01g0916600,Os02g0321900,Os02g0785800,Os03g0279200,Os03g0577000,Os03g0598800,Os04g0446500,Os05g0274900,Os05g0350500,Os05g0555800,Os05g0597100,Os07g0150200,Os07g0608500,Os08g0192900,Os08g0530200,Os09g0258600,Os09g0571400,Os10g0418000,Os12g0502200,Os12g0530000
endodermis	3	15	4.5	9e-06	0.000528	TRUE	ORTHO905GF000072,ORTHO905GF001101,ORTHO905GF001104,ORTHO905GF001363,ORTHO905GF001471,ORTHO905GF001538,ORTHO905GF001605,ORTHO905GF001815,ORTHO905GF001850,ORTHO905GF002111,ORTHO905GF002176,ORTHO905GF003542,ORTHO905GF006492,ORTHO905GF012182,ORTHO905GF014283	Os01g0860300,Os01g0916600,Os02g0321900,Os02g0785800,Os03g0279200,Os03g0577000,Os03g0598800,Os04g0446500,Os05g0274900,Os05g0350500,Os05g0555800,Os05g0597100,Os07g0150200,Os07g0608500,Os08g0192900,Os08g0530200,Os09g0258600,Os09g0571400,Os10g0418000,Os12g0502200,Os12g0530000	TraesCS1A03G0090500,TraesCS1A03G0926300,TraesCS1A03G1085300,TraesCS1B03G0678300,TraesCS1B03G0976000,TraesCS1D03G0080500,TraesCS1D03G0080700,TraesCS1D03G0557500,TraesCS1D03G1047300,TraesCS2A03G0357600,TraesCS2A03G0780100,TraesCS2B03G0477700,TraesCS2B03G0867000,TraesCS2B03G1225800,TraesCS2D03G0504500,TraesCS2D03G0519400,TraesCS2D03G1038800,TraesCS3B03G1129700,TraesCS4A03G0781000,TraesCS4B03G0567900…
epidermis (near root hair)	20	17	2.79	4e-05	0.001408	TRUE	ORTHO905GF000027,ORTHO905GF000189,ORTHO905GF000211,ORTHO905GF000973,ORTHO905GF001003,ORTHO905GF001027,ORTHO905GF001472,ORTHO905GF002239,ORTHO905GF003780,ORTHO905GF004580,ORTHO905GF005013,ORTHO905GF005333,ORTHO905GF006215,ORTHO905GF006910,ORTHO905GF007738,ORTHO905GF009264,ORTHO905GF009993	TraesCS1B03G0644100,TraesCS1B03G0741000,TraesCS1D03G0532400,TraesCS1D03G0610200,TraesCS2A03G0948800,TraesCS2B03G0719500,TraesCS2D03G0889900,TraesCS2D03G1265000,TraesCS3D03G0746600,TraesCS3D03G0847500,TraesCS5A03G0410200,TraesCS5A03G0421300,TraesCS5B03G0445000,TraesCS5D03G0389800,TraesCS6A03G0699300,TraesCS6B03G0118400,TraesCS6B03G0831000,TraesCS6D03G0018400,TraesCS6D03G0083900,TraesCS6D03G0588500…	Os01g0905700,Os02g0157600,Os02g0514500,Os02g0684400,Os03g0291500,Os03g0764600,Os04g0583200,Os04g0679400,Os05g0188100,Os05g0405000,Os05g0517200,Os06g0172800,Os06g0662200,Os07g0604600,Os09g0243200,Os10g0529500,Os10g0550900,Os11g0113700,Os12g0113500,Os12g0428000
epidermis (near root hair)	12	15	2.25	0.00028	0.00821333	TRUE	ORTHO905GF000022,ORTHO905GF000027,ORTHO905GF000031,ORTHO905GF000125,ORTHO905GF000214,ORTHO905GF000368,ORTHO905GF000517,ORTHO905GF000527,ORTHO905GF000629,ORTHO905GF000927,ORTHO905GF001479,ORTHO905GF001682,ORTHO905GF002353,ORTHO905GF004137,ORTHO905GF015760	Os01g0248900,Os01g0371500,Os01g0591300,Os01g0717000,Os02g0190300,Os03g0223400,Os04g0399300,Os04g0401700,Os05g0276500,Os05g0277000,Os05g0524500,Os05g0525400,Os05g0525600,Os07g0106200,Os07g0559700,Os07g0630400,Os10g0529500,Os11g0587600,Os12g0616500,Os12g0625000	TraesCS1A03G0848200,TraesCS1D03G0737200,TraesCS1D03G0847100,TraesCS2B03G0731200,TraesCS2B03G0799700,TraesCS2D03G0343400,TraesCS2D03G0666400,TraesCS2D03G0667000,TraesCS3A03G0550600,TraesCS3A03G0745700,TraesCS3B03G0850700,TraesCS3B03G0885400,TraesCS4A03G0126900,TraesCS4A03G0866100,TraesCS4B03G0655900,TraesCS4D03G0580300,TraesCS5A03G0054700,TraesCS5B03G0079200,TraesCS5B03G1381800,TraesCS5D03G0102800…
epidermis (near root hair)	20	17	2.07	0.0005	0.0125714	TRUE	ORTHO905GF000027,ORTHO905GF000189,ORTHO905GF000211,ORTHO905GF000973,ORTHO905GF001003,ORTHO905GF001027,ORTHO905GF001472,ORTHO905GF002239,ORTHO905GF003780,ORTHO905GF004580,ORTHO905GF005013,ORTHO905GF005333,ORTHO905GF006215,ORTHO905GF006910,ORTHO905GF007738,ORTHO905GF009264,ORTHO905GF009993	Os01g0905700,Os02g0157600,Os02g0514500,Os02g0684400,Os03g0291500,Os03g0764600,Os04g0583200,Os04g0679400,Os05g0188100,Os05g0405000,Os05g0517200,Os06g0172800,Os06g0662200,Os07g0604600,Os09g0243200,Os10g0529500,Os10g0550900,Os11g0113700,Os12g0113500,Os12g0428000	TraesCS1B03G0644100,TraesCS1B03G0741000,TraesCS1D03G0532400,TraesCS1D03G0610200,TraesCS2A03G0948800,TraesCS2B03G0719500,TraesCS2D03G0889900,TraesCS2D03G1265000,TraesCS3D03G0746600,TraesCS3D03G0847500,TraesCS5A03G0410200,TraesCS5A03G0421300,TraesCS5B03G0445000,TraesCS5D03G0389800,TraesCS6A03G0699300,TraesCS6B03G0118400,TraesCS6B03G0831000,TraesCS6D03G0018400,TraesCS6D03G0083900,TraesCS6D03G0588500…
epidermis (near root hair)	12	15	2.2	0.00141	0.03102	TRUE	ORTHO905GF000022,ORTHO905GF000027,ORTHO905GF000031,ORTHO905GF000125,ORTHO905GF000214,ORTHO905GF000368,ORTHO905GF000517,ORTHO905GF000527,ORTHO905GF000629,ORTHO905GF000927,ORTHO905GF001479,ORTHO905GF001682,ORTHO905GF002353,ORTHO905GF004137,ORTHO905GF015760	TraesCS1A03G0848200,TraesCS1D03G0737200,TraesCS1D03G0847100,TraesCS2B03G0731200,TraesCS2B03G0799700,TraesCS2D03G0343400,TraesCS2D03G0666400,TraesCS2D03G0667000,TraesCS3A03G0550600,TraesCS3A03G0745700,TraesCS3B03G0850700,TraesCS3B03G0885400,TraesCS4A03G0126900,TraesCS4A03G0866100,TraesCS4B03G0655900,TraesCS4D03G0580300,TraesCS5A03G0054700,TraesCS5B03G0079200,TraesCS5B03G1381800,TraesCS5D03G0102800…	Os01g0248900,Os01g0371500,Os01g0591300,Os01g0717000,Os02g0190300,Os03g0223400,Os04g0399300,Os04g0401700,Os05g0276500,Os05g0277000,Os05g0524500,Os05g0525400,Os05g0525600,Os07g0106200,Os07g0559700,Os07g0630400,Os10g0529500,Os11g0587600,Os12g0616500,Os12g0625000
metaxylem	13	15	4.39	9e-06	0.000396	TRUE	ORTHO905GF000341,ORTHO905GF000832,ORTHO905GF000851,ORTHO905GF001582,ORTHO905GF002288,ORTHO905GF002406,ORTHO905GF002577,ORTHO905GF002782,ORTHO905GF003247,ORTHO905GF003980,ORTHO905GF007961,ORTHO905GF011126,ORTHO905GF012401,ORTHO905GF015679,ORTHO905GF017392	TraesCS1A03G0256300,TraesCS1D03G0049400,TraesCS2A03G0922100,TraesCS2B03G0806600,TraesCS2D03G0861600,TraesCS3B03G0434200,TraesCS3D03G0770600,TraesCS3D03G0867400,TraesCS4B03G0526300,TraesCS4B03G0597500,TraesCS4B03G0669200,TraesCS4D03G0465500,TraesCS4D03G0529800,TraesCS4D03G0592500,TraesCS5A03G0388600,TraesCS5A03G0586500,TraesCS5B03G0387000,TraesCS5B03G0571000,TraesCS5B03G0602100,TraesCS5D03G0377000…	Os01g0230200,Os01g0273800,Os01g0834100,Os01g0896200,Os01g0971400,Os02g0528100,Os02g0628200,Os03g0214000,Os03g0301800,Os04g0408600,Os05g0108600,Os05g0159300,Os05g0356700,Os08g0154900,Os08g0432800,Os08g0505200,Os08g0531100
metaxylem	13	15	3.75	9e-06	0.000528	TRUE	ORTHO905GF000341,ORTHO905GF000832,ORTHO905GF000851,ORTHO905GF001582,ORTHO905GF002288,ORTHO905GF002406,ORTHO905GF002577,ORTHO905GF002782,ORTHO905GF003247,ORTHO905GF003980,ORTHO905GF007961,ORTHO905GF011126,ORTHO905GF012401,ORTHO905GF015679,ORTHO905GF017392	Os01g0230200,Os01g0273800,Os01g0834100,Os01g0896200,Os01g0971400,Os02g0528100,Os02g0628200,Os03g0214000,Os03g0301800,Os04g0408600,Os05g0108600,Os05g0159300,Os05g0356700,Os08g0154900,Os08g0432800,Os08g0505200,Os08g0531100	TraesCS1A03G0256300,TraesCS1D03G0049400,TraesCS2A03G0922100,TraesCS2B03G0806600,TraesCS2D03G0861600,TraesCS3B03G0434200,TraesCS3D03G0770600,TraesCS3D03G0867400,TraesCS4B03G0526300,TraesCS4B03G0597500,TraesCS4B03G0669200,TraesCS4D03G0465500,TraesCS4D03G0529800,TraesCS4D03G0592500,TraesCS5A03G0388600,TraesCS5A03G0586500,TraesCS5B03G0387000,TraesCS5B03G0571000,TraesCS5B03G0602100,TraesCS5D03G0377000…
metaxylem	11	11	3.16	0.00022	0.00645333	TRUE	ORTHO905GF000090,ORTHO905GF000596,ORTHO905GF000832,ORTHO905GF000851,ORTHO905GF001582,ORTHO905GF001859,ORTHO905GF002782,ORTHO905GF002972,ORTHO905GF006895,ORTHO905GF007825,ORTHO905GF017392	TraesCS1A03G0256300,TraesCS1A03G0322200,TraesCS1D03G0257200,TraesCS1D03G0298400,TraesCS2A03G0412800,TraesCS2A03G0922100,TraesCS2B03G0543100,TraesCS2D03G0430400,TraesCS2D03G0805700,TraesCS2D03G0861600,TraesCS4A03G0241900,TraesCS4A03G0528300,TraesCS4B03G0486500,TraesCS4B03G0526300,TraesCS4D03G0465500,TraesCS5B03G1183000,TraesCS5D03G0385100,TraesCS6A03G0614100,TraesCS6B03G0758700,TraesCS6D03G0526000	Os01g0230200,Os01g0967200,Os02g0628200,Os03g0301800,Os03g0329700,Os03g0807500,Os03g0817500,Os04g0498000,Os04g0518100,Os05g0159300,Os05g0356700,Os12g0106300,Os12g0155200
root cap	15	13	4.69	9e-06	0.000396	TRUE	ORTHO905GF000125,ORTHO905GF000249,ORTHO905GF000469,ORTHO905GF001015,ORTHO905GF001744,ORTHO905GF001792,ORTHO905GF002596,ORTHO905GF003466,ORTHO905GF004249,ORTHO905GF005373,ORTHO905GF006700,ORTHO905GF008675,ORTHO905GF014025	TraesCS1A03G0053300,TraesCS1A03G1081600,TraesCS1B03G1278900,TraesCS1D03G0043400,TraesCS2A03G0638900,TraesCS2A03G0680700,TraesCS2A03G0733700,TraesCS2A03G1032100,TraesCS2A03G1032300,TraesCS2B03G0731200,TraesCS2B03G0809300,TraesCS2B03G1153200,TraesCS2D03G0971100,TraesCS2D03G0971500,TraesCS2D03G0971700,TraesCS2D03G0971800,TraesCS3A03G1223600,TraesCS3A03G1224100,TraesCS3A03G1224300,TraesCS3B03G0075700…	Os01g0803200,Os01g0968300,Os02g0267200,Os02g0267700,Os02g0267900,Os02g0268050,Os02g0268600,Os02g0291600,Os02g0806500,Os03g0734100,Os03g0734200,Os04g0339400,Os04g0410400,Os05g0415800,Os05g0595100,Os06g0727800,Os07g0106200
root cap	15	13	2.77	0.00013	0.004576	TRUE	ORTHO905GF000125,ORTHO905GF000249,ORTHO905GF000469,ORTHO905GF001015,ORTHO905GF001744,ORTHO905GF001792,ORTHO905GF002596,ORTHO905GF003466,ORTHO905GF004249,ORTHO905GF005373,ORTHO905GF006700,ORTHO905GF008675,ORTHO905GF014025	Os01g0803200,Os01g0968300,Os02g0267200,Os02g0267700,Os02g0267900,Os02g0268050,Os02g0268600,Os02g0291600,Os02g0806500,Os03g0734100,Os03g0734200,Os04g0339400,Os04g0410400,Os05g0415800,Os05g0595100,Os06g0727800,Os07g0106200	TraesCS1A03G0053300,TraesCS1A03G1081600,TraesCS1B03G1278900,TraesCS1D03G0043400,TraesCS2A03G0638900,TraesCS2A03G0680700,TraesCS2A03G0733700,TraesCS2A03G1032100,TraesCS2A03G1032300,TraesCS2B03G0731200,TraesCS2B03G0809300,TraesCS2B03G1153200,TraesCS2D03G0971100,TraesCS2D03G0971500,TraesCS2D03G0971700,TraesCS2D03G0971800,TraesCS3A03G1223600,TraesCS3A03G1224100,TraesCS3A03G1224300,TraesCS3B03G0075700…
root cap	20	9	2.81	0.00234	0.04576	TRUE	ORTHO905GF000027,ORTHO905GF001516,ORTHO905GF002530,ORTHO905GF004714,ORTHO905GF005013,ORTHO905GF006215,ORTHO905GF007541,ORTHO905GF007738,ORTHO905GF009993	TraesCS1B03G0644100,TraesCS1B03G0741000,TraesCS1B03G0880700,TraesCS1D03G0188800,TraesCS1D03G0532400,TraesCS1D03G0610200,TraesCS2A03G1141500,TraesCS2B03G1298000,TraesCS2D03G1092400,TraesCS6B03G0118400,TraesCS6D03G0083900,TraesCS7A03G0315500,TraesCS7A03G0874200,TraesCS7A03G1156600,TraesCS7D03G0298200,TraesCS7D03G1105100	Os01g0292200,Os03g0582000,Os04g0664900,Os05g0188100,Os05g0405000,Os06g0172800,Os06g0561000,Os10g0527400,Os10g0531400,Os10g0550900
root_hair	6	29	4.53	9e-06	0.000396	TRUE	ORTHO905GF000043,ORTHO905GF000109,ORTHO905GF000129,ORTHO905GF000299,ORTHO905GF000527,ORTHO905GF000925,ORTHO905GF000932,ORTHO905GF001023,ORTHO905GF001183,ORTHO905GF001231,ORTHO905GF001247,ORTHO905GF001485,ORTHO905GF001486,ORTHO905GF002036,ORTHO905GF003791,ORTHO905GF003912,ORTHO905GF004612,ORTHO905GF005214,ORTHO905GF009155,ORTHO905GF009953,ORTHO905GF011329,ORTHO905GF011554,ORTHO905GF013346,ORTHO905…	TraesCS1A03G0313300,TraesCS1A03G0547600,TraesCS1D03G0508600,TraesCS1D03G0527600,TraesCS2A03G0217300,TraesCS2A03G0462100,TraesCS2A03G0508300,TraesCS2A03G0827700,TraesCS2B03G0582100,TraesCS2B03G0611400,TraesCS2B03G0908000,TraesCS2B03G0914600,TraesCS2B03G0990700,TraesCS2B03G1468700,TraesCS2B03G1483700,TraesCS2D03G0468100,TraesCS2D03G0496100,TraesCS2D03G0769800,TraesCS2D03G1255800,TraesCS3A03G0046700…	Os01g0119000,Os01g0216400,Os01g0533900,Os01g0674800,Os01g0951100,Os02g0190300,Os02g0280200,Os02g0719000,Os03g0134800,Os03g0203700,Os03g0608000,Os03g0655400,Os03g0692000,Os04g0472300,Os04g0533300,Os04g0674800,Os04g0678300,Os05g0210100,Os05g0489000,Os06g0108600,Os06g0152100,Os07g0176600,Os07g0193000,Os07g0499500,Os07g0542900,Os07g0679700,Os10g0122600,Os10g0546100,Os10g0578200,Os12g0169800
root_hair	6	29	2.29	9e-06	0.000528	TRUE	ORTHO905GF000043,ORTHO905GF000109,ORTHO905GF000129,ORTHO905GF000299,ORTHO905GF000527,ORTHO905GF000925,ORTHO905GF000932,ORTHO905GF001023,ORTHO905GF001183,ORTHO905GF001231,ORTHO905GF001247,ORTHO905GF001485,ORTHO905GF001486,ORTHO905GF002036,ORTHO905GF003791,ORTHO905GF003912,ORTHO905GF004612,ORTHO905GF005214,ORTHO905GF009155,ORTHO905GF009953,ORTHO905GF011329,ORTHO905GF011554,ORTHO905GF013346,ORTHO905…	Os01g0119000,Os01g0216400,Os01g0533900,Os01g0674800,Os01g0951100,Os02g0190300,Os02g0280200,Os02g0719000,Os03g0134800,Os03g0203700,Os03g0608000,Os03g0655400,Os03g0692000,Os04g0472300,Os04g0533300,Os04g0674800,Os04g0678300,Os05g0210100,Os05g0489000,Os06g0108600,Os06g0152100,Os07g0176600,Os07g0193000,Os07g0499500,Os07g0542900,Os07g0679700,Os10g0122600,Os10g0546100,Os10g0578200,Os12g0169800	TraesCS1A03G0313300,TraesCS1A03G0547600,TraesCS1D03G0508600,TraesCS1D03G0527600,TraesCS2A03G0217300,TraesCS2A03G0462100,TraesCS2A03G0508300,TraesCS2A03G0827700,TraesCS2B03G0582100,TraesCS2B03G0611400,TraesCS2B03G0908000,TraesCS2B03G0914600,TraesCS2B03G0990700,TraesCS2B03G1468700,TraesCS2B03G1483700,TraesCS2D03G0468100,TraesCS2D03G0496100,TraesCS2D03G0769800,TraesCS2D03G1255800,TraesCS3A03G0046700…
stele	9	12	3.03	6e-05	0.00264	TRUE	ORTHO905GF000154,ORTHO905GF000214,ORTHO905GF000291,ORTHO905GF000545,ORTHO905GF000576,ORTHO905GF000627,ORTHO905GF000740,ORTHO905GF001027,ORTHO905GF010465,ORTHO905GF015760,ORTHO905GF017105,ORTHO905GF017305	Os01g0263300,Os01g0284500,Os01g0371500,Os03g0291500,Os03g0700400,Os03g0795300,Os04g0652700,Os07g0175600,Os07g0630400,Os08g0157500,Os10g0493600,Os11g0649600	TraesCS1A03G0447700,TraesCS1D03G0105400,TraesCS2B03G1341500,TraesCS2D03G0343400,TraesCS2D03G1133500,TraesCS3A03G0429900,TraesCS3B03G0508500,TraesCS3B03G0850700,TraesCS3D03G0402800,TraesCS4A03G0227300,TraesCS5A03G1035600,TraesCS5B03G0050700,TraesCS5B03G0418800,TraesCS5B03G0957600,TraesCS5B03G1079400,TraesCS6A03G0966200,TraesCS6B03G0025000
stele	9	12	2.66	0.00065	0.0163429	TRUE	ORTHO905GF000154,ORTHO905GF000214,ORTHO905GF000291,ORTHO905GF000545,ORTHO905GF000576,ORTHO905GF000627,ORTHO905GF000740,ORTHO905GF001027,ORTHO905GF010465,ORTHO905GF015760,ORTHO905GF017105,ORTHO905GF017305	TraesCS1A03G0447700,TraesCS1D03G0105400,TraesCS2B03G1341500,TraesCS2D03G0343400,TraesCS2D03G1133500,TraesCS3A03G0429900,TraesCS3B03G0508500,TraesCS3B03G0850700,TraesCS3D03G0402800,TraesCS4A03G0227300,TraesCS5A03G1035600,TraesCS5B03G0050700,TraesCS5B03G0418800,TraesCS5B03G0957600,TraesCS5B03G1079400,TraesCS6A03G0966200,TraesCS6B03G0025000	Os01g0263300,Os01g0284500,Os01g0371500,Os03g0291500,Os03g0700400,Os03g0795300,Os04g0652700,Os07g0175600,Os07g0630400,Os08g0157500,Os10g0493600,Os11g0649600
stele	0	7	3.42	0.00169	0.0330489	TRUE	ORTHO905GF000027,ORTHO905GF000154,ORTHO905GF000443,ORTHO905GF001525,ORTHO905GF003135,ORTHO905GF004919,ORTHO905GF016952	Os01g0823100,Os02g0734300,Os03g0233900,Os03g0700400,Os04g0688100,Os07g0642200,Os10g0529500,Os10g0530900	TraesCS2B03G0417600,TraesCS2B03G1537200,TraesCS3A03G0449000,TraesCS3D03G0416300,TraesCS4B03G0647100,TraesCS4D03G0545800,TraesCS4D03G0575700,TraesCS5D03G0868800,TraesCS6A03G0779500,TraesCS6B03G0925300
osa cluster	ath cluster	number of matches	enrichment fold	p-value	q-value	significant	match IDs	matching genes 1	matching genes 2
endodermis	Cortex	51	1.87	9e-06	9.16364e-05	TRUE	ORTHO905GF000119,ORTHO905GF000130,ORTHO905GF000653,ORTHO905GF001097,ORTHO905GF001104,ORTHO905GF001124,ORTHO905GF001238,ORTHO905GF001263,ORTHO905GF001305,ORTHO905GF001308,ORTHO905GF001327,ORTHO905GF001446,ORTHO905GF001447,ORTHO905GF001492,ORTHO905GF001532,ORTHO905GF001556,ORTHO905GF001563,ORTHO905GF001689,ORTHO905GF001781,ORTHO905GF001812,ORTHO905GF001857,ORTHO905GF001909,ORTHO905GF002033,ORTHO905…	AT1G04270,AT1G04480,AT1G09640,AT1G15930,AT1G17170,AT1G22780,AT1G23290,AT1G30230,AT1G30880,AT1G52740,AT1G57720,AT1G66580,AT2G18110,AT2G19730,AT2G19740,AT2G21660,AT2G27720,AT2G36160,AT2G36930,AT2G37190,AT2G41840,AT2G42740,AT2G47110,AT3G02560,AT3G09390,AT3G09500,AT3G11830,AT3G11940,AT3G13580,AT3G14600,AT3G24830,AT3G45030,AT3G46040,AT3G49910,AT3G56340,AT3G61110,AT4G02230,AT4G09800,AT4G25050,AT4G25740…	Os01g0100700,Os01g0149800,Os01g0191100,Os01g0205500,Os01g0328400,Os01g0723200,Os01g0752300,Os01g0823300,Os01g0839300,Os01g0962600,Os02g0162500,Os02g0175600,Os02g0220600,Os02g0229000,Os02g0235600,Os02g0287000,Os02g0478600,Os02g0478700,Os02g0503400,Os02g0529700,Os02g0534800,Os02g0549600,Os02g0699600,Os02g0814700,Os02g0821200,Os03g0139100,Os03g0182700,Os03g0200500,Os03g0249400,Os03g0297100,Os03g0337…
endodermis	Dividing	93	2.93	9e-06	9.16364e-05	TRUE	ORTHO905GF000121,ORTHO905GF000203,ORTHO905GF000500,ORTHO905GF001097,ORTHO905GF001101,ORTHO905GF001124,ORTHO905GF001167,ORTHO905GF001238,ORTHO905GF001263,ORTHO905GF001305,ORTHO905GF001308,ORTHO905GF001412,ORTHO905GF001426,ORTHO905GF001444,ORTHO905GF001446,ORTHO905GF001447,ORTHO905GF001462,ORTHO905GF001471,ORTHO905GF001492,ORTHO905GF001532,ORTHO905GF001538,ORTHO905GF001556,ORTHO905GF001558,ORTHO905…	AT1G02780,AT1G04480,AT1G09590,AT1G09690,AT1G14320,AT1G15930,AT1G17880,AT1G18540,AT1G22780,AT1G27400,AT1G29250,AT1G33120,AT1G33140,AT1G41880,AT1G43170,AT1G48630,AT1G48920,AT1G56110,AT1G57660,AT1G57860,AT1G67430,AT1G69620,AT1G70600,AT1G72370,AT1G77940,AT2G01250,AT2G09990,AT2G18020,AT2G19730,AT2G19750,AT2G20450,AT2G21580,AT2G21660,AT2G27530,AT2G27710,AT2G27840,AT2G27970,AT2G31610,AT2G32060,AT2G36620…	Os01g0100700,Os01g0173100,Os01g0191100,Os01g0205500,Os01g0231700,Os01g0253300,Os01g0276000,Os01g0304000,Os01g0328400,Os01g0348700,Os01g0358400,Os01g0603000,Os01g0686800,Os01g0721900,Os01g0723200,Os01g0812800,Os01g0823300,Os01g0834500,Os01g0860300,Os01g0896800,Os01g0916600,Os01g0938900,Os02g0105900,Os02g0121300,Os02g0162500,Os02g0175600,Os02g0229000,Os02g0235600,Os02g0284600,Os02g0287000,Os02g0321…
endodermis	Epidermis	157	3.36	9e-06	9.16364e-05	TRUE	ORTHO905GF000121,ORTHO905GF000203,ORTHO905GF000500,ORTHO905GF000732,ORTHO905GF000764,ORTHO905GF000993,ORTHO905GF001097,ORTHO905GF001101,ORTHO905GF001104,ORTHO905GF001124,ORTHO905GF001167,ORTHO905GF001238,ORTHO905GF001263,ORTHO905GF001305,ORTHO905GF001308,ORTHO905GF001327,ORTHO905GF001412,ORTHO905GF001426,ORTHO905GF001446,ORTHO905GF001447,ORTHO905GF001458,ORTHO905GF001462,ORTHO905GF001471,ORTHO905…	AT1G02780,AT1G04270,AT1G04480,AT1G07070,AT1G07770,AT1G07920,AT1G07930,AT1G08360,AT1G09590,AT1G09640,AT1G09690,AT1G10590,AT1G10840,AT1G12910,AT1G14320,AT1G14980,AT1G15250,AT1G15930,AT1G17880,AT1G18080,AT1G18540,AT1G18800,AT1G22270,AT1G22780,AT1G23290,AT1G23410,AT1G24510,AT1G26910,AT1G27400,AT1G29250,AT1G30230,AT1G30880,AT1G32580,AT1G33120,AT1G33140,AT1G34030,AT1G41880,AT1G43170,AT1G48630,AT1G48830…	Os01g0100700,Os01g0149800,Os01g0173100,Os01g0191100,Os01g0205500,Os01g0231700,Os01g0238600,Os01g0276000,Os01g0304000,Os01g0328400,Os01g0348700,Os01g0358400,Os01g0551400,Os01g0603000,Os01g0652600,Os01g0686800,Os01g0721900,Os01g0723200,Os01g0752300,Os01g0812800,Os01g0823300,Os01g0834500,Os01g0839300,Os01g0860300,Os01g0896800,Os01g0916600,Os01g0918200,Os01g0938900,Os01g0962600,Os02g0105900,Os02g0111…
endodermis	Initials	107	3.17	9e-06	9.16364e-05	TRUE	ORTHO905GF000121,ORTHO905GF000764,ORTHO905GF000993,ORTHO905GF001097,ORTHO905GF001101,ORTHO905GF001104,ORTHO905GF001124,ORTHO905GF001175,ORTHO905GF001238,ORTHO905GF001263,ORTHO905GF001305,ORTHO905GF001308,ORTHO905GF001327,ORTHO905GF001412,ORTHO905GF001426,ORTHO905GF001446,ORTHO905GF001447,ORTHO905GF001462,ORTHO905GF001492,ORTHO905GF001532,ORTHO905GF001538,ORTHO905GF001556,ORTHO905GF001558,ORTHO905…	AT1G02780,AT1G04270,AT1G04480,AT1G07770,AT1G07920,AT1G08360,AT1G09640,AT1G09690,AT1G10590,AT1G10840,AT1G12910,AT1G15250,AT1G15930,AT1G17880,AT1G18080,AT1G22780,AT1G23290,AT1G24510,AT1G27400,AT1G30230,AT1G30880,AT1G33120,AT1G33140,AT1G43170,AT1G48920,AT1G49760,AT1G52300,AT1G52740,AT1G57660,AT1G57720,AT1G66580,AT1G67430,AT1G69620,AT1G72370,AT1G73230,AT1G74050,AT1G74060,AT2G09990,AT2G18020,AT2G18110…	Os01g0100700,Os01g0149800,Os01g0191100,Os01g0205500,Os01g0231700,Os01g0238600,Os01g0276000,Os01g0328400,Os01g0358400,Os01g0652600,Os01g0686800,Os01g0723200,Os01g0752300,Os01g0812800,Os01g0823300,Os01g0834500,Os01g0839300,Os01g0860300,Os01g0896800,Os01g0916600,Os01g0918200,Os01g0962600,Os02g0105900,Os02g0111700,Os02g0162500,Os02g0175600,Os02g0220600,Os02g0229000,Os02g0235600,Os02g0284600,Os02g0287…
endodermis	QC	117	3.23	9e-06	9.16364e-05	TRUE	ORTHO905GF000121,ORTHO905GF000500,ORTHO905GF001097,ORTHO905GF001101,ORTHO905GF001124,ORTHO905GF001167,ORTHO905GF001238,ORTHO905GF001263,ORTHO905GF001284,ORTHO905GF001305,ORTHO905GF001363,ORTHO905GF001412,ORTHO905GF001426,ORTHO905GF001446,ORTHO905GF001447,ORTHO905GF001462,ORTHO905GF001471,ORTHO905GF001492,ORTHO905GF001532,ORTHO905GF001538,ORTHO905GF001556,ORTHO905GF001558,ORTHO905GF001563,ORTHO905…	AT1G07370,AT1G07940,AT1G08360,AT1G08580,AT1G09590,AT1G09690,AT1G14320,AT1G14980,AT1G17880,AT1G18540,AT1G18800,AT1G22270,AT1G27400,AT1G29250,AT1G29980,AT1G33120,AT1G33140,AT1G34030,AT1G41880,AT1G43170,AT1G48630,AT1G48830,AT1G48920,AT1G49410,AT1G52300,AT1G52930,AT1G54690,AT1G56110,AT1G57660,AT1G57860,AT1G58380,AT1G63660,AT1G67430,AT1G69620,AT1G70600,AT1G71260,AT1G72370,AT1G73230,AT1G74060,AT1G74270…	Os01g0100700,Os01g0173100,Os01g0191100,Os01g0205500,Os01g0231700,Os01g0276000,Os01g0304000,Os01g0328400,Os01g0348700,Os01g0358400,Os01g0551400,Os01g0603000,Os01g0686800,Os01g0721900,Os01g0723200,Os01g0756600,Os01g0812800,Os01g0823300,Os01g0834500,Os01g0860300,Os01g0896800,Os01g0916600,Os01g0918200,Os01g0938900,Os02g0105900,Os02g0111700,Os02g0121300,Os02g0158400,Os02g0162500,Os02g0175600,Os02g0177…
endodermis	Cortex	51	2.7	9e-06	0.000112	TRUE	ORTHO905GF000119,ORTHO905GF000130,ORTHO905GF000653,ORTHO905GF001097,ORTHO905GF001104,ORTHO905GF001124,ORTHO905GF001238,ORTHO905GF001263,ORTHO905GF001305,ORTHO905GF001308,ORTHO905GF001327,ORTHO905GF001446,ORTHO905GF001447,ORTHO905GF001492,ORTHO905GF001532,ORTHO905GF001556,ORTHO905GF001563,ORTHO905GF001689,ORTHO905GF001781,ORTHO905GF001812,ORTHO905GF001857,ORTHO905GF001909,ORTHO905GF002033,ORTHO905…	Os01g0100700,Os01g0149800,Os01g0191100,Os01g0205500,Os01g0328400,Os01g0723200,Os01g0752300,Os01g0823300,Os01g0839300,Os01g0962600,Os02g0162500,Os02g0175600,Os02g0220600,Os02g0229000,Os02g0235600,Os02g0287000,Os02g0478600,Os02g0478700,Os02g0503400,Os02g0529700,Os02g0534800,Os02g0549600,Os02g0699600,Os02g0814700,Os02g0821200,Os03g0139100,Os03g0182700,Os03g0200500,Os03g0249400,Os03g0297100,Os03g0337…	AT1G04270,AT1G04480,AT1G09640,AT1G15930,AT1G17170,AT1G22780,AT1G23290,AT1G30230,AT1G30880,AT1G52740,AT1G57720,AT1G66580,AT2G18110,AT2G19730,AT2G19740,AT2G21660,AT2G27720,AT2G36160,AT2G36930,AT2G37190,AT2G41840,AT2G42740,AT2G47110,AT3G02560,AT3G09390,AT3G09500,AT3G11830,AT3G11940,AT3G13580,AT3G14600,AT3G24830,AT3G45030,AT3G46040,AT3G49910,AT3G56340,AT3G61110,AT4G02230,AT4G09800,AT4G25050,AT4G25740…
endodermis	Dividing	93	4.15	9e-06	0.000112	TRUE	ORTHO905GF000121,ORTHO905GF000203,ORTHO905GF000500,ORTHO905GF001097,ORTHO905GF001101,ORTHO905GF001124,ORTHO905GF001167,ORTHO905GF001238,ORTHO905GF001263,ORTHO905GF001305,ORTHO905GF001308,ORTHO905GF001412,ORTHO905GF001426,ORTHO905GF001444,ORTHO905GF001446,ORTHO905GF001447,ORTHO905GF001462,ORTHO905GF001471,ORTHO905GF001492,ORTHO905GF001532,ORTHO905GF001538,ORTHO905GF001556,ORTHO905GF001558,ORTHO905…	Os01g0100700,Os01g0173100,Os01g0191100,Os01g0205500,Os01g0231700,Os01g0253300,Os01g0276000,Os01g0304000,Os01g0328400,Os01g0348700,Os01g0358400,Os01g0603000,Os01g0686800,Os01g0721900,Os01g0723200,Os01g0812800,Os01g0823300,Os01g0834500,Os01g0860300,Os01g0896800,Os01g0916600,Os01g0938900,Os02g0105900,Os02g0121300,Os02g0162500,Os02g0175600,Os02g0229000,Os02g0235600,Os02g0284600,Os02g0287000,Os02g0321…	AT1G02780,AT1G04480,AT1G09590,AT1G09690,AT1G14320,AT1G15930,AT1G17880,AT1G18540,AT1G22780,AT1G27400,AT1G29250,AT1G33120,AT1G33140,AT1G41880,AT1G43170,AT1G48630,AT1G48920,AT1G56110,AT1G57660,AT1G57860,AT1G67430,AT1G69620,AT1G70600,AT1G72370,AT1G77940,AT2G01250,AT2G09990,AT2G18020,AT2G19730,AT2G19750,AT2G20450,AT2G21580,AT2G21660,AT2G27530,AT2G27710,AT2G27840,AT2G27970,AT2G31610,AT2G32060,AT2G36620…
endodermis	Epidermis	157	4.71	9e-06	0.000112	TRUE	ORTHO905GF000121,ORTHO905GF000203,ORTHO905GF000500,ORTHO905GF000732,ORTHO905GF000764,ORTHO905GF000993,ORTHO905GF001097,ORTHO905GF001101,ORTHO905GF001104,ORTHO905GF001124,ORTHO905GF001167,ORTHO905GF001238,ORTHO905GF001263,ORTHO905GF001305,ORTHO905GF001308,ORTHO905GF001327,ORTHO905GF001412,ORTHO905GF001426,ORTHO905GF001446,ORTHO905GF001447,ORTHO905GF001458,ORTHO905GF001462,ORTHO905GF001471,ORTHO905…	Os01g0100700,Os01g0149800,Os01g0173100,Os01g0191100,Os01g0205500,Os01g0231700,Os01g0238600,Os01g0276000,Os01g0304000,Os01g0328400,Os01g0348700,Os01g0358400,Os01g0551400,Os01g0603000,Os01g0652600,Os01g0686800,Os01g0721900,Os01g0723200,Os01g0752300,Os01g0812800,Os01g0823300,Os01g0834500,Os01g0839300,Os01g0860300,Os01g0896800,Os01g0916600,Os01g0918200,Os01g0938900,Os01g0962600,Os02g0105900,Os02g0111…	AT1G02780,AT1G04270,AT1G04480,AT1G07070,AT1G07770,AT1G07920,AT1G07930,AT1G08360,AT1G09590,AT1G09640,AT1G09690,AT1G10590,AT1G10840,AT1G12910,AT1G14320,AT1G14980,AT1G15250,AT1G15930,AT1G17880,AT1G18080,AT1G18540,AT1G18800,AT1G22270,AT1G22780,AT1G23290,AT1G23410,AT1G24510,AT1G26910,AT1G27400,AT1G29250,AT1G30230,AT1G30880,AT1G32580,AT1G33120,AT1G33140,AT1G34030,AT1G41880,AT1G43170,AT1G48630,AT1G48830…
endodermis	Initials	107	4.14	9e-06	0.000112	TRUE	ORTHO905GF000121,ORTHO905GF000764,ORTHO905GF000993,ORTHO905GF001097,ORTHO905GF001101,ORTHO905GF001104,ORTHO905GF001124,ORTHO905GF001175,ORTHO905GF001238,ORTHO905GF001263,ORTHO905GF001305,ORTHO905GF001308,ORTHO905GF001327,ORTHO905GF001412,ORTHO905GF001426,ORTHO905GF001446,ORTHO905GF001447,ORTHO905GF001462,ORTHO905GF001492,ORTHO905GF001532,ORTHO905GF001538,ORTHO905GF001556,ORTHO905GF001558,ORTHO905…	Os01g0100700,Os01g0149800,Os01g0191100,Os01g0205500,Os01g0231700,Os01g0238600,Os01g0276000,Os01g0328400,Os01g0358400,Os01g0652600,Os01g0686800,Os01g0723200,Os01g0752300,Os01g0812800,Os01g0823300,Os01g0834500,Os01g0839300,Os01g0860300,Os01g0896800,Os01g0916600,Os01g0918200,Os01g0962600,Os02g0105900,Os02g0111700,Os02g0162500,Os02g0175600,Os02g0220600,Os02g0229000,Os02g0235600,Os02g0284600,Os02g0287…	AT1G02780,AT1G04270,AT1G04480,AT1G07770,AT1G07920,AT1G08360,AT1G09640,AT1G09690,AT1G10590,AT1G10840,AT1G12910,AT1G15250,AT1G15930,AT1G17880,AT1G18080,AT1G22780,AT1G23290,AT1G24510,AT1G27400,AT1G30230,AT1G30880,AT1G33120,AT1G33140,AT1G43170,AT1G48920,AT1G49760,AT1G52300,AT1G52740,AT1G57660,AT1G57720,AT1G66580,AT1G67430,AT1G69620,AT1G72370,AT1G73230,AT1G74050,AT1G74060,AT2G09990,AT2G18020,AT2G18110…
endodermis	QC	117	4.33	9e-06	0.000112	TRUE	ORTHO905GF000121,ORTHO905GF000500,ORTHO905GF001097,ORTHO905GF001101,ORTHO905GF001124,ORTHO905GF001167,ORTHO905GF001238,ORTHO905GF001263,ORTHO905GF001284,ORTHO905GF001305,ORTHO905GF001363,ORTHO905GF001412,ORTHO905GF001426,ORTHO905GF001446,ORTHO905GF001447,ORTHO905GF001462,ORTHO905GF001471,ORTHO905GF001492,ORTHO905GF001532,ORTHO905GF001538,ORTHO905GF001556,ORTHO905GF001558,ORTHO905GF001563,ORTHO905…	Os01g0100700,Os01g0173100,Os01g0191100,Os01g0205500,Os01g0231700,Os01g0276000,Os01g0304000,Os01g0328400,Os01g0348700,Os01g0358400,Os01g0551400,Os01g0603000,Os01g0686800,Os01g0721900,Os01g0723200,Os01g0756600,Os01g0812800,Os01g0823300,Os01g0834500,Os01g0860300,Os01g0896800,Os01g0916600,Os01g0918200,Os01g0938900,Os02g0105900,Os02g0111700,Os02g0121300,Os02g0158400,Os02g0162500,Os02g0175600,Os02g0177…	AT1G07370,AT1G07940,AT1G08360,AT1G08580,AT1G09590,AT1G09690,AT1G14320,AT1G14980,AT1G17880,AT1G18540,AT1G18800,AT1G22270,AT1G27400,AT1G29250,AT1G29980,AT1G33120,AT1G33140,AT1G34030,AT1G41880,AT1G43170,AT1G48630,AT1G48830,AT1G48920,AT1G49410,AT1G52300,AT1G52930,AT1G54690,AT1G56110,AT1G57660,AT1G57860,AT1G58380,AT1G63660,AT1G67430,AT1G69620,AT1G70600,AT1G71260,AT1G72370,AT1G73230,AT1G74060,AT1G74270…
epidermis	Xylem	30	2.97	9e-06	9.16364e-05	TRUE	ORTHO905GF000146,ORTHO905GF000313,ORTHO905GF000332,ORTHO905GF000424,ORTHO905GF000445,ORTHO905GF000545,ORTHO905GF000638,ORTHO905GF000807,ORTHO905GF000821,ORTHO905GF000938,ORTHO905GF000968,ORTHO905GF000996,ORTHO905GF002577,ORTHO905GF002782,ORTHO905GF002903,ORTHO905GF002926,ORTHO905GF003310,ORTHO905GF003620,ORTHO905GF003777,ORTHO905GF004068,ORTHO905GF004545,ORTHO905GF004904,ORTHO905GF005595,ORTHO905…	AT1G04820,AT1G10200,AT1G10630,AT1G17620,AT1G23490,AT1G35780,AT1G50010,AT1G52910,AT1G54790,AT1G70490,AT1G72230,AT1G75280,AT1G75680,AT2G04780,AT2G27740,AT2G28315,AT2G36355,AT3G05880,AT3G05890,AT3G06035,AT3G09980,AT3G16570,AT3G17390,AT3G52900,AT3G52920,AT3G59690,AT3G62020,AT3G62160,AT4G11210,AT4G14960,AT4G18780,AT4G20890,AT4G23690,AT4G27435,AT4G34230,AT5G03170,AT5G12250,AT5G17420,AT5G19770,AT5G23860…	Os01g0106400,Os01g0195400,Os01g0249200,Os01g0265100,Os01g0282800,Os01g0291500,Os01g0358100,Os01g0668100,Os01g0750300,Os01g0805900,Os01g0896200,Os02g0187800,Os02g0628200,Os03g0278000,Os03g0387800,Os03g0726100,Os03g0736300,Os04g0408600,Os05g0135700,Os05g0401000,Os05g0413200,Os05g0489600,Os05g0501300,Os06g0218600,Os07g0462200,Os07g0635900,Os07g0636800,Os07g0645000,Os09g0422500,Os09g0482780,Os09g0533…
epidermis	Procambium	22	3.42	9e-06	0.000112	TRUE	ORTHO905GF000090,ORTHO905GF000146,ORTHO905GF000313,ORTHO905GF000445,ORTHO905GF000576,ORTHO905GF000638,ORTHO905GF000807,ORTHO905GF000821,ORTHO905GF000879,ORTHO905GF000938,ORTHO905GF002262,ORTHO905GF002577,ORTHO905GF002709,ORTHO905GF003276,ORTHO905GF003293,ORTHO905GF003561,ORTHO905GF003620,ORTHO905GF004021,ORTHO905GF004044,ORTHO905GF004545,ORTHO905GF007256,ORTHO905GF007961	Os01g0282800,Os01g0358100,Os01g0805900,Os01g0896200,Os02g0177600,Os02g0187800,Os02g0625500,Os03g0237600,Os03g0726100,Os04g0408600,Os04g0518100,Os05g0135700,Os05g0413200,Os06g0218600,Os07g0635900,Os07g0636800,Os07g0637400,Os08g0157500,Os09g0248100,Os09g0482780,Os11g0247300,Os11g0455500,Os11g0455800,Os12g0510900,Os12g0623900,Os12g0624000	AT1G02500,AT1G10200,AT1G51680,AT1G72230,AT2G01910,AT2G04780,AT2G36410,AT2G36880,AT2G37040,AT2G43680,AT2G44790,AT3G03780,AT3G05490,AT3G05880,AT3G05890,AT3G09820,AT3G10340,AT3G17440,AT3G19450,AT3G21240,AT3G52920,AT3G59690,AT4G11210,AT4G12730,AT4G13930,AT4G13940,AT4G20890,AT4G23690,AT4G34230,AT5G03300,AT5G17920,AT5G19770,AT5G44340,AT5G54160
epidermis	Xylem	30	3	9e-06	0.000112	TRUE	ORTHO905GF000146,ORTHO905GF000313,ORTHO905GF000332,ORTHO905GF000424,ORTHO905GF000445,ORTHO905GF000545,ORTHO905GF000638,ORTHO905GF000807,ORTHO905GF000821,ORTHO905GF000938,ORTHO905GF000968,ORTHO905GF000996,ORTHO905GF002577,ORTHO905GF002782,ORTHO905GF002903,ORTHO905GF002926,ORTHO905GF003310,ORTHO905GF003620,ORTHO905GF003777,ORTHO905GF004068,ORTHO905GF004545,ORTHO905GF004904,ORTHO905GF005595,ORTHO905…	Os01g0106400,Os01g0195400,Os01g0249200,Os01g0265100,Os01g0282800,Os01g0291500,Os01g0358100,Os01g0668100,Os01g0750300,Os01g0805900,Os01g0896200,Os02g0187800,Os02g0628200,Os03g0278000,Os03g0387800,Os03g0726100,Os03g0736300,Os04g0408600,Os05g0135700,Os05g0401000,Os05g0413200,Os05g0489600,Os05g0501300,Os06g0218600,Os07g0462200,Os07g0635900,Os07g0636800,Os07g0645000,Os09g0422500,Os09g0482780,Os09g0533…	AT1G04820,AT1G10200,AT1G10630,AT1G17620,AT1G23490,AT1G35780,AT1G50010,AT1G52910,AT1G54790,AT1G70490,AT1G72230,AT1G75280,AT1G75680,AT2G04780,AT2G27740,AT2G28315,AT2G36355,AT3G05880,AT3G05890,AT3G06035,AT3G09980,AT3G16570,AT3G17390,AT3G52900,AT3G52920,AT3G59690,AT3G62020,AT3G62160,AT4G11210,AT4G14960,AT4G18780,AT4G20890,AT4G23690,AT4G27435,AT4G34230,AT5G03170,AT5G12250,AT5G17420,AT5G19770,AT5G23860…
epidermis	Procambium	22	2.25	6e-05	0.00056	TRUE	ORTHO905GF000090,ORTHO905GF000146,ORTHO905GF000313,ORTHO905GF000445,ORTHO905GF000576,ORTHO905GF000638,ORTHO905GF000807,ORTHO905GF000821,ORTHO905GF000879,ORTHO905GF000938,ORTHO905GF002262,ORTHO905GF002577,ORTHO905GF002709,ORTHO905GF003276,ORTHO905GF003293,ORTHO905GF003561,ORTHO905GF003620,ORTHO905GF004021,ORTHO905GF004044,ORTHO905GF004545,ORTHO905GF007256,ORTHO905GF007961	AT1G02500,AT1G10200,AT1G51680,AT1G72230,AT2G01910,AT2G04780,AT2G36410,AT2G36880,AT2G37040,AT2G43680,AT2G44790,AT3G03780,AT3G05490,AT3G05880,AT3G05890,AT3G09820,AT3G10340,AT3G17440,AT3G19450,AT3G21240,AT3G52920,AT3G59690,AT4G11210,AT4G12730,AT4G13930,AT4G13940,AT4G20890,AT4G23690,AT4G34230,AT5G03300,AT5G17920,AT5G19770,AT5G44340,AT5G54160	Os01g0282800,Os01g0358100,Os01g0805900,Os01g0896200,Os02g0177600,Os02g0187800,Os02g0625500,Os03g0237600,Os03g0726100,Os04g0408600,Os04g0518100,Os05g0135700,Os05g0413200,Os06g0218600,Os07g0635900,Os07g0636800,Os07g0637400,Os08g0157500,Os09g0248100,Os09g0482780,Os11g0247300,Os11g0455500,Os11g0455800,Os12g0510900,Os12g0623900,Os12g0624000
epidermis	Pericycle	11	2.97	0.00053	0.00494667	TRUE	ORTHO905GF000027,ORTHO905GF000090,ORTHO905GF000576,ORTHO905GF000638,ORTHO905GF000821,ORTHO905GF000879,ORTHO905GF002262,ORTHO905GF003276,ORTHO905GF003293,ORTHO905GF004021,ORTHO905GF007256	Os02g0177600,Os02g0187800,Os02g0625500,Os04g0518100,Os05g0135700,Os07g0636800,Os08g0157500,Os10g0529300,Os11g0455500,Os11g0455800,Os12g0623900,Os12g0624000	AT1G02500,AT1G10370,AT1G51680,AT2G36880,AT2G37040,AT3G03780,AT3G10340,AT3G19450,AT3G21240,AT3G23810,AT3G53260,AT4G11210,AT4G13930,AT4G13940,AT4G34230,AT5G03300,AT5G54160
epidermis	Phloem	15	2.41	0.00068	0.00585846	TRUE	ORTHO905GF000090,ORTHO905GF000313,ORTHO905GF000638,ORTHO905GF000687,ORTHO905GF000776,ORTHO905GF000807,ORTHO905GF000821,ORTHO905GF000879,ORTHO905GF000938,ORTHO905GF000968,ORTHO905GF002577,ORTHO905GF002709,ORTHO905GF004068,ORTHO905GF007256,ORTHO905GF007961	Os01g0358100,Os01g0668100,Os01g0896200,Os02g0151300,Os02g0177600,Os02g0187800,Os04g0408600,Os04g0518100,Os05g0135700,Os06g0194900,Os06g0218600,Os07g0462200,Os07g0635900,Os07g0636800,Os09g0248100	AT1G03870,AT2G32990,AT2G36410,AT2G36880,AT2G37040,AT2G44790,AT3G05490,AT3G05880,AT3G05890,AT3G16570,AT3G19450,AT3G21240,AT3G52920,AT3G59690,AT4G11210,AT4G12730,AT4G27435,AT5G20830,AT5G44130
epidermis (near root hair)	Trichoblast	60	1.67	9e-06	9.16364e-05	TRUE	ORTHO905GF000022,ORTHO905GF000043,ORTHO905GF000067,ORTHO905GF000085,ORTHO905GF000103,ORTHO905GF000109,ORTHO905GF000123,ORTHO905GF000128,ORTHO905GF000130,ORTHO905GF000282,ORTHO905GF000283,ORTHO905GF000404,ORTHO905GF000465,ORTHO905GF000482,ORTHO905GF000511,ORTHO905GF000517,ORTHO905GF000636,ORTHO905GF000760,ORTHO905GF000762,ORTHO905GF000837,ORTHO905GF000864,ORTHO905GF000904,ORTHO905GF000938,ORTHO905…	AT1G01750,AT1G09740,AT1G12110,AT1G12750,AT1G14870,AT1G17190,AT1G22450,AT1G30650,AT1G35670,AT1G48640,AT1G53680,AT1G63220,AT1G65610,AT1G66200,AT1G70410,AT1G78260,AT2G05260,AT2G21045,AT2G27360,AT2G36830,AT2G38750,AT2G44450,AT2G46140,AT3G01190,AT3G01290,AT3G05490,AT3G11780,AT3G14067,AT3G14940,AT3G18170,AT3G21180,AT3G22850,AT3G24300,AT3G24503,AT3G26690,AT3G45090,AT3G46830,AT3G46900,AT3G47730,AT3G60130…	Os01g0214800,Os01g0591300,Os01g0639900,Os01g0719900,Os01g0770700,Os01g0848700,Os02g0157600,Os02g0588500,Os02g0595900,Os02g0656600,Os02g0663800,Os02g0755400,Os02g0760500,Os02g0767300,Os02g0779200,Os02g0791400,Os02g0819400,Os03g0136900,Os03g0146100,Os03g0150800,Os03g0202200,Os03g0223400,Os03g0567600,Os03g0744600,Os03g0785900,Os03g0800700,Os03g0830200,Os03g0843100,Os04g0399300,Os04g0474800,Os04g0482…
epidermis (near root hair)	LRC	37	1.56	0.00146	0.0125785	TRUE	ORTHO905GF000029,ORTHO905GF000034,ORTHO905GF000067,ORTHO905GF000125,ORTHO905GF000130,ORTHO905GF000282,ORTHO905GF000284,ORTHO905GF000304,ORTHO905GF000404,ORTHO905GF000517,ORTHO905GF000545,ORTHO905GF000550,ORTHO905GF000682,ORTHO905GF000760,ORTHO905GF000859,ORTHO905GF001003,ORTHO905GF001268,ORTHO905GF001396,ORTHO905GF001420,ORTHO905GF001479,ORTHO905GF001682,ORTHO905GF001687,ORTHO905GF001696,ORTHO905…	AT1G01470,AT1G02360,AT1G09210,AT1G09560,AT1G11260,AT1G12110,AT1G13480,AT1G14870,AT1G17060,AT1G17180,AT1G55920,AT1G56340,AT1G68150,AT1G71697,AT1G77330,AT1G78340,AT2G04160,AT2G16060,AT2G21045,AT2G21130,AT2G38750,AT2G38870,AT2G38940,AT2G39210,AT2G39770,AT2G46140,AT3G01290,AT3G19930,AT3G23050,AT3G23410,AT3G24503,AT4G01630,AT4G01700,AT4G08950,AT4G13510,AT4G24190,AT5G07440,AT5G37600,AT5G40780,AT5G42020…	Os01g0248900,Os01g0284500,Os01g0591300,Os01g0627400,Os01g0627500,Os01g0717000,Os02g0115900,Os02g0121300,Os02g0157600,Os02g0198700,Os02g0595900,Os02g0621800,Os02g0756200,Os02g0756800,Os02g0770500,Os03g0150800,Os03g0223400,Os03g0233900,Os03g0255500,Os03g0268400,Os03g0785900,Os03g0830200,Os04g0509600,Os04g0543900,Os05g0138200,Os05g0276500,Os05g0277000,Os05g0382600,Os05g0533500,Os05g0584200,Os06g0716…
metaxylem	Xylem	63	4.03	9e-06	9.16364e-05	TRUE	ORTHO905GF000085,ORTHO905GF000146,ORTHO905GF000256,ORTHO905GF000283,ORTHO905GF000303,ORTHO905GF000313,ORTHO905GF000332,ORTHO905GF000424,ORTHO905GF000486,ORTHO905GF000545,ORTHO905GF000552,ORTHO905GF000596,ORTHO905GF000638,ORTHO905GF000712,ORTHO905GF000731,ORTHO905GF000770,ORTHO905GF000813,ORTHO905GF000832,ORTHO905GF000851,ORTHO905GF001023,ORTHO905GF001037,ORTHO905GF001219,ORTHO905GF001405,ORTHO905…	AT1G01240,AT1G08340,AT1G09210,AT1G10630,AT1G12260,AT1G17620,AT1G20850,AT1G23490,AT1G27380,AT1G29050,AT1G29890,AT1G30900,AT1G33800,AT1G35780,AT1G47410,AT1G52910,AT1G56720,AT1G62700,AT1G63120,AT1G68810,AT1G70490,AT1G72230,AT1G75840,AT1G79620,AT2G04780,AT2G04850,AT2G27740,AT2G28315,AT2G29050,AT2G31110,AT2G34070,AT2G34410,AT2G36355,AT2G38320,AT2G39900,AT2G40320,AT2G44690,AT2G46225,AT2G46710,AT2G47500…	Os01g0185300,Os01g0195400,Os01g0217000,Os01g0249200,Os01g0265100,Os01g0300200,Os01g0323000,Os01g0622700,Os01g0631100,Os01g0687800,Os01g0750300,Os01g0805900,Os01g0896200,Os01g0913600,Os01g0967200,Os01g0971400,Os02g0312600,Os02g0528100,Os02g0628200,Os02g0742200,Os02g0781000,Os03g0194300,Os03g0266100,Os03g0278000,Os03g0291800,Os03g0301800,Os03g0329500,Os03g0329700,Os03g0370400,Os03g0647800,Os03g0736…
metaxylem	Xylem	63	2.72	9e-06	0.000112	TRUE	ORTHO905GF000085,ORTHO905GF000146,ORTHO905GF000256,ORTHO905GF000283,ORTHO905GF000303,ORTHO905GF000313,ORTHO905GF000332,ORTHO905GF000424,ORTHO905GF000486,ORTHO905GF000545,ORTHO905GF000552,ORTHO905GF000596,ORTHO905GF000638,ORTHO905GF000712,ORTHO905GF000731,ORTHO905GF000770,ORTHO905GF000813,ORTHO905GF000832,ORTHO905GF000851,ORTHO905GF001023,ORTHO905GF001037,ORTHO905GF001219,ORTHO905GF001405,ORTHO905…	Os01g0185300,Os01g0195400,Os01g0217000,Os01g0249200,Os01g0265100,Os01g0300200,Os01g0323000,Os01g0622700,Os01g0631100,Os01g0687800,Os01g0750300,Os01g0805900,Os01g0896200,Os01g0913600,Os01g0967200,Os01g0971400,Os02g0312600,Os02g0528100,Os02g0628200,Os02g0742200,Os02g0781000,Os03g0194300,Os03g0266100,Os03g0278000,Os03g0291800,Os03g0301800,Os03g0329500,Os03g0329700,Os03g0370400,Os03g0647800,Os03g0736…	AT1G01240,AT1G08340,AT1G09210,AT1G10630,AT1G12260,AT1G17620,AT1G20850,AT1G23490,AT1G27380,AT1G29050,AT1G29890,AT1G30900,AT1G33800,AT1G35780,AT1G47410,AT1G52910,AT1G56720,AT1G62700,AT1G63120,AT1G68810,AT1G70490,AT1G72230,AT1G75840,AT1G79620,AT2G04780,AT2G04850,AT2G27740,AT2G28315,AT2G29050,AT2G31110,AT2G34070,AT2G34410,AT2G36355,AT2G38320,AT2G39900,AT2G40320,AT2G44690,AT2G46225,AT2G46710,AT2G47500…
root cap	LRC	34	2.22	9e-06	9.16364e-05	TRUE	ORTHO905GF000023,ORTHO905GF000029,ORTHO905GF000034,ORTHO905GF000041,ORTHO905GF000048,ORTHO905GF000125,ORTHO905GF000209,ORTHO905GF000220,ORTHO905GF000282,ORTHO905GF000284,ORTHO905GF000387,ORTHO905GF000405,ORTHO905GF000469,ORTHO905GF000631,ORTHO905GF000869,ORTHO905GF001041,ORTHO905GF001420,ORTHO905GF001682,ORTHO905GF001687,ORTHO905GF002549,ORTHO905GF002717,ORTHO905GF002862,ORTHO905GF003173,ORTHO905…	AT1G01470,AT1G04680,AT1G06330,AT1G10810,AT1G11260,AT1G17060,AT1G17890,AT1G22360,AT1G22400,AT1G27730,AT1G30700,AT1G50060,AT1G59590,AT1G68795,AT1G73965,AT1G80110,AT2G19800,AT2G31945,AT2G38470,AT2G38870,AT2G46140,AT2G47130,AT2G47140,AT3G04720,AT3G07390,AT3G15810,AT3G19580,AT3G19930,AT3G24503,AT3G24670,AT3G29250,AT3G49190,AT4G08950,AT4G13180,AT4G19460,AT5G07440,AT5G14020,AT5G14700,AT5G40780,AT5G43580…	Os01g0591300,Os01g0615100,Os01g0627900,Os01g0639200,Os01g0653200,Os01g0681000,Os01g0758000,Os01g0771000,Os02g0324400,Os02g0755900,Os02g0756200,Os02g0774200,Os02g0806500,Os02g0812500,Os03g0255500,Os03g0437100,Os03g0437200,Os03g0833100,Os04g0137201,Os04g0339400,Os04g0543900,Os05g0474800,Os05g0584200,Os06g0137700,Os06g0549900,Os06g0561000,Os06g0652400,Os07g0106200,Os07g0128800,Os07g0585900,Os08g0127…
root cap	LRC	34	1.71	0.00029	0.00295273	TRUE	ORTHO905GF000023,ORTHO905GF000029,ORTHO905GF000034,ORTHO905GF000041,ORTHO905GF000048,ORTHO905GF000125,ORTHO905GF000209,ORTHO905GF000220,ORTHO905GF000282,ORTHO905GF000284,ORTHO905GF000387,ORTHO905GF000405,ORTHO905GF000469,ORTHO905GF000631,ORTHO905GF000869,ORTHO905GF001041,ORTHO905GF001420,ORTHO905GF001682,ORTHO905GF001687,ORTHO905GF002549,ORTHO905GF002717,ORTHO905GF002862,ORTHO905GF003173,ORTHO905…	Os01g0591300,Os01g0615100,Os01g0627900,Os01g0639200,Os01g0653200,Os01g0681000,Os01g0758000,Os01g0771000,Os02g0324400,Os02g0755900,Os02g0756200,Os02g0774200,Os02g0806500,Os02g0812500,Os03g0255500,Os03g0437100,Os03g0437200,Os03g0833100,Os04g0137201,Os04g0339400,Os04g0543900,Os05g0474800,Os05g0584200,Os06g0137700,Os06g0549900,Os06g0561000,Os06g0652400,Os07g0106200,Os07g0128800,Os07g0585900,Os08g0127…	AT1G01470,AT1G04680,AT1G06330,AT1G10810,AT1G11260,AT1G17060,AT1G17890,AT1G22360,AT1G22400,AT1G27730,AT1G30700,AT1G50060,AT1G59590,AT1G68795,AT1G73965,AT1G80110,AT2G19800,AT2G31945,AT2G38470,AT2G38870,AT2G46140,AT2G47130,AT2G47140,AT3G04720,AT3G07390,AT3G15810,AT3G19580,AT3G19930,AT3G24503,AT3G24670,AT3G29250,AT3G49190,AT4G08950,AT4G13180,AT4G19460,AT5G07440,AT5G14020,AT5G14700,AT5G40780,AT5G43580…
root_hair	Atrichoblast	40	2.14	9e-06	9.16364e-05	TRUE	ORTHO905GF000103,ORTHO905GF000130,ORTHO905GF000404,ORTHO905GF000417,ORTHO905GF000424,ORTHO905GF000517,ORTHO905GF000537,ORTHO905GF000770,ORTHO905GF000833,ORTHO905GF000837,ORTHO905GF000859,ORTHO905GF000929,ORTHO905GF001003,ORTHO905GF001056,ORTHO905GF001197,ORTHO905GF001220,ORTHO905GF001566,ORTHO905GF001687,ORTHO905GF001696,ORTHO905GF001752,ORTHO905GF002049,ORTHO905GF002176,ORTHO905GF002353,ORTHO905…	AT1G09210,AT1G10630,AT1G13950,AT1G14870,AT1G15930,AT1G19910,AT1G20050,AT1G21750,AT1G23490,AT1G32210,AT1G62660,AT1G63220,AT1G66200,AT1G69410,AT1G73250,AT1G78340,AT2G18980,AT2G19460,AT2G21045,AT2G25520,AT2G25810,AT2G26240,AT2G32380,AT2G37120,AT2G46140,AT3G01190,AT3G02230,AT3G04120,AT3G23560,AT3G24300,AT3G25220,AT3G54770,AT4G01630,AT4G02500,AT4G13510,AT4G23470,AT4G30170,AT4G30190,AT4G30650,AT4G30660…	Os01g0102700,Os01g0103600,Os01g0232000,Os01g0248900,Os01g0265100,Os02g0115900,Os02g0550100,Os03g0123600,Os03g0223400,Os03g0286500,Os03g0300000,Os03g0599800,Os03g0757900,Os03g0830200,Os03g0831400,Os04g0397000,Os04g0408900,Os04g0486600,Os04g0509600,Os04g0535600,Os04g0653100,Os04g0682100,Os05g0208000,Os05g0276500,Os05g0277000,Os05g0489600,Os05g0494500,Os05g0584200,Os06g0306300,Os06g0652400,Os07g0150…
root_hair	Trichoblast	126	1.88	9e-06	9.16364e-05	TRUE	ORTHO905GF000041,ORTHO905GF000043,ORTHO905GF000067,ORTHO905GF000085,ORTHO905GF000103,ORTHO905GF000109,ORTHO905GF000127,ORTHO905GF000130,ORTHO905GF000147,ORTHO905GF000282,ORTHO905GF000283,ORTHO905GF000298,ORTHO905GF000303,ORTHO905GF000376,ORTHO905GF000395,ORTHO905GF000404,ORTHO905GF000424,ORTHO905GF000462,ORTHO905GF000482,ORTHO905GF000517,ORTHO905GF000537,ORTHO905GF000554,ORTHO905GF000568,ORTHO905…	AT1G01750,AT1G03900,AT1G06923,AT1G08340,AT1G12560,AT1G12750,AT1G13950,AT1G14870,AT1G17190,AT1G18150,AT1G19910,AT1G20050,AT1G20090,AT1G20260,AT1G22450,AT1G30360,AT1G30650,AT1G30870,AT1G35160,AT1G35670,AT1G47480,AT1G48640,AT1G48930,AT1G49240,AT1G51980,AT1G53680,AT1G62660,AT1G62980,AT1G63220,AT1G66200,AT1G69640,AT1G70410,AT1G70490,AT1G75840,AT1G76030,AT1G78300,AT1G80230,AT2G05260,AT2G12400,AT2G15970…	Os01g0103600,Os01g0104400,Os01g0164075,Os01g0164300,Os01g0179700,Os01g0191500,Os01g0216400,Os01g0226300,Os01g0232000,Os01g0265100,Os01g0267900,Os01g0279300,Os01g0551800,Os01g0560200,Os01g0565800,Os01g0591000,Os01g0591300,Os01g0612200,Os01g0639900,Os01g0652800,Os01g0674800,Os01g0711000,Os01g0719900,Os01g0770700,Os01g0812100,Os01g0848700,Os01g0951100,Os01g0957000,Os01g0967200,Os02g0120800,Os02g0162…
root_hair	Atrichoblast	40	1.73	1e-05	0.000112	TRUE	ORTHO905GF000103,ORTHO905GF000130,ORTHO905GF000404,ORTHO905GF000417,ORTHO905GF000424,ORTHO905GF000517,ORTHO905GF000537,ORTHO905GF000770,ORTHO905GF000833,ORTHO905GF000837,ORTHO905GF000859,ORTHO905GF000929,ORTHO905GF001003,ORTHO905GF001056,ORTHO905GF001197,ORTHO905GF001220,ORTHO905GF001566,ORTHO905GF001687,ORTHO905GF001696,ORTHO905GF001752,ORTHO905GF002049,ORTHO905GF002176,ORTHO905GF002353,ORTHO905…	Os01g0102700,Os01g0103600,Os01g0232000,Os01g0248900,Os01g0265100,Os02g0115900,Os02g0550100,Os03g0123600,Os03g0223400,Os03g0286500,Os03g0300000,Os03g0599800,Os03g0757900,Os03g0830200,Os03g0831400,Os04g0397000,Os04g0408900,Os04g0486600,Os04g0509600,Os04g0535600,Os04g0653100,Os04g0682100,Os05g0208000,Os05g0276500,Os05g0277000,Os05g0489600,Os05g0494500,Os05g0584200,Os06g0306300,Os06g0652400,Os07g0150…	AT1G09210,AT1G10630,AT1G13950,AT1G14870,AT1G15930,AT1G19910,AT1G20050,AT1G21750,AT1G23490,AT1G32210,AT1G62660,AT1G63220,AT1G66200,AT1G69410,AT1G73250,AT1G78340,AT2G18980,AT2G19460,AT2G21045,AT2G25520,AT2G25810,AT2G26240,AT2G32380,AT2G37120,AT2G46140,AT3G01190,AT3G02230,AT3G04120,AT3G23560,AT3G24300,AT3G25220,AT3G54770,AT4G01630,AT4G02500,AT4G13510,AT4G23470,AT4G30170,AT4G30190,AT4G30650,AT4G30660…
root_hair	Trichoblast	126	1.82	9e-06	0.000112	TRUE	ORTHO905GF000041,ORTHO905GF000043,ORTHO905GF000067,ORTHO905GF000085,ORTHO905GF000103,ORTHO905GF000109,ORTHO905GF000127,ORTHO905GF000130,ORTHO905GF000147,ORTHO905GF000282,ORTHO905GF000283,ORTHO905GF000298,ORTHO905GF000303,ORTHO905GF000376,ORTHO905GF000395,ORTHO905GF000404,ORTHO905GF000424,ORTHO905GF000462,ORTHO905GF000482,ORTHO905GF000517,ORTHO905GF000537,ORTHO905GF000554,ORTHO905GF000568,ORTHO905…	Os01g0103600,Os01g0104400,Os01g0164075,Os01g0164300,Os01g0179700,Os01g0191500,Os01g0216400,Os01g0226300,Os01g0232000,Os01g0265100,Os01g0267900,Os01g0279300,Os01g0551800,Os01g0560200,Os01g0565800,Os01g0591000,Os01g0591300,Os01g0612200,Os01g0639900,Os01g0652800,Os01g0674800,Os01g0711000,Os01g0719900,Os01g0770700,Os01g0812100,Os01g0848700,Os01g0951100,Os01g0957000,Os01g0967200,Os02g0120800,Os02g0162…	AT1G01750,AT1G03900,AT1G06923,AT1G08340,AT1G12560,AT1G12750,AT1G13950,AT1G14870,AT1G17190,AT1G18150,AT1G19910,AT1G20050,AT1G20090,AT1G20260,AT1G22450,AT1G30360,AT1G30650,AT1G30870,AT1G35160,AT1G35670,AT1G47480,AT1G48640,AT1G48930,AT1G49240,AT1G51980,AT1G53680,AT1G62660,AT1G62980,AT1G63220,AT1G66200,AT1G69640,AT1G70410,AT1G70490,AT1G75840,AT1G76030,AT1G78300,AT1G80230,AT2G05260,AT2G12400,AT2G15970…
root_hair	Xylem	51	1.39	0.00473	0.03311	TRUE	ORTHO905GF000085,ORTHO905GF000147,ORTHO905GF000183,ORTHO905GF000283,ORTHO905GF000298,ORTHO905GF000303,ORTHO905GF000332,ORTHO905GF000376,ORTHO905GF000417,ORTHO905GF000424,ORTHO905GF000445,ORTHO905GF000462,ORTHO905GF000482,ORTHO905GF000554,ORTHO905GF000589,ORTHO905GF000596,ORTHO905GF000658,ORTHO905GF000770,ORTHO905GF000832,ORTHO905GF000929,ORTHO905GF000932,ORTHO905GF000938,ORTHO905GF000968,ORTHO905…	AT1G04820,AT1G08340,AT1G09210,AT1G10630,AT1G14290,AT1G23490,AT1G30630,AT1G35160,AT1G47480,AT1G49240,AT1G50010,AT1G56330,AT1G63120,AT1G63220,AT1G65960,AT1G69410,AT1G70490,AT1G75840,AT1G78300,AT2G04780,AT2G19760,AT2G21540,AT2G28315,AT2G29050,AT2G30060,AT2G30395,AT2G33470,AT2G35760,AT2G41110,AT2G44690,AT2G46710,AT2G47470,AT2G47500,AT3G07880,AT3G11490,AT3G11800,AT3G12110,AT3G16570,AT3G18780,AT3G27960…	Os01g0179700,Os01g0185300,Os01g0226300,Os01g0233000,Os01g0265100,Os01g0267900,Os01g0279300,Os01g0300200,Os01g0338000,Os01g0674800,Os01g0848700,Os01g0967200,Os02g0109800,Os02g0120800,Os02g0264800,Os02g0285300,Os02g0550100,Os02g0586400,Os02g0653800,Os02g0663800,Os02g0719000,Os03g0219300,Os03g0278000,Os03g0292800,Os03g0301800,Os03g0319300,Os03g0647800,Os03g0718100,Os03g0720300,Os03g0757900,Os03g0823…
stele	LRC	22	1.79	0.00188	0.01504	TRUE	ORTHO905GF000034,ORTHO905GF000048,ORTHO905GF000067,ORTHO905GF000074,ORTHO905GF000080,ORTHO905GF000282,ORTHO905GF000296,ORTHO905GF000404,ORTHO905GF000545,ORTHO905GF000760,ORTHO905GF000813,ORTHO905GF001003,ORTHO905GF001044,ORTHO905GF001396,ORTHO905GF002353,ORTHO905GF004714,ORTHO905GF004772,ORTHO905GF004913,ORTHO905GF004919,ORTHO905GF005250,ORTHO905GF006427,ORTHO905GF006606	AT1G09560,AT1G14870,AT1G59590,AT1G68795,AT1G73965,AT1G80110,AT2G06850,AT2G16060,AT2G19800,AT2G21045,AT2G38750,AT2G38870,AT2G38940,AT3G01290,AT3G23410,AT3G51600,AT4G01630,AT4G14560,AT4G37400,AT4G37410,AT5G13870,AT5G23530,AT5G35735,AT5G40780,AT5G43580,AT5G65690	Os01g0284500,Os02g0324400,Os02g0503900,Os02g0621800,Os02g0813350,Os03g0150600,Os03g0194900,Os03g0233900,Os03g0255500,Os03g0830200,Os05g0276500,Os05g0382600,Os06g0561000,Os07g0585900,Os07g0643400,Os08g0127100,Os08g0398400,Os10g0444700,Os11g0539200,Os12g0115100,Os12g0428000,Os12g0437800,Os12g0601400
stele	Endodermis	11	2.48	0.00325	0.0242667	TRUE	ORTHO905GF000080,ORTHO905GF000465,ORTHO905GF000529,ORTHO905GF000545,ORTHO905GF000627,ORTHO905GF000740,ORTHO905GF000813,ORTHO905GF000938,ORTHO905GF002308,ORTHO905GF002531,ORTHO905GF004294	AT1G01620,AT1G02900,AT1G05260,AT1G09560,AT1G65840,AT2G36830,AT2G45960,AT2G48130,AT3G22600,AT3G25290,AT3G28740,AT3G61430,AT4G00430,AT4G11290,AT4G13340,AT4G17280,AT5G08370	Os01g0284500,Os01g0358100,Os02g0503900,Os03g0146100,Os03g0194900,Os03g0795300,Os04g0559700,Os04g0671300,Os06g0681600,Os07g0174400,Os07g0174900,Os10g0493600
osa cluster	zma cluster	number of matches	enrichment fold	p-value	q-value	significant	match IDs	matching genes 1	matching genes 2
cortex	14. Early Cortex II	11	4.88	9e-06	0.000126	TRUE	ORTHO905GF000020,ORTHO905GF000042,ORTHO905GF000154,ORTHO905GF000160,ORTHO905GF000237,ORTHO905GF002531,ORTHO905GF002780,ORTHO905GF008137,ORTHO905GF014015,ORTHO905GF014031,ORTHO905GF017475	Zm00001d002543,Zm00001d005791,Zm00001d008669,Zm00001d010575,Zm00001d011236,Zm00001d012080,Zm00001d014758,Zm00001d015852,Zm00001d017508,Zm00001d020584,Zm00001d020585,Zm00001d021477,Zm00001d025913,Zm00001d026015,Zm00001d026162,Zm00001d026163,Zm00001d027652,Zm00001d029859,Zm00001d030509,Zm00001d032070,Zm00001d033683,Zm00001d039733,Zm00001d039821,Zm00001d042930,Zm00001d042954,Zm00001d044247,Zm00001d0…	Os01g0839500,Os01g0914300,Os01g0975900,Os02g0662000,Os03g0103100,Os03g0700700,Os03g0708000,Os03g0738600,Os04g0554500,Os06g0711900,Os09g0433600,Os10g0371000,Os10g0552600,Os10g0552700,Os10g0552800,Os11g0448700
cortex	14. Early Cortex II	11	5.51	9e-06	0.000168	TRUE	ORTHO905GF000020,ORTHO905GF000042,ORTHO905GF000154,ORTHO905GF000160,ORTHO905GF000237,ORTHO905GF002531,ORTHO905GF002780,ORTHO905GF008137,ORTHO905GF014015,ORTHO905GF014031,ORTHO905GF017475	Os01g0839500,Os01g0914300,Os01g0975900,Os02g0662000,Os03g0103100,Os03g0700700,Os03g0708000,Os03g0738600,Os04g0554500,Os06g0711900,Os09g0433600,Os10g0371000,Os10g0552600,Os10g0552700,Os10g0552800,Os11g0448700	Zm00001d002543,Zm00001d005791,Zm00001d008669,Zm00001d010575,Zm00001d011236,Zm00001d012080,Zm00001d014758,Zm00001d015852,Zm00001d017508,Zm00001d020584,Zm00001d020585,Zm00001d021477,Zm00001d025913,Zm00001d026015,Zm00001d026162,Zm00001d026163,Zm00001d027652,Zm00001d029859,Zm00001d030509,Zm00001d032070,Zm00001d033683,Zm00001d039733,Zm00001d039821,Zm00001d042930,Zm00001d042954,Zm00001d044247,Zm00001d0…
cortex	13. Mature Outer Cortex II	16	2.12	0.00149	0.012516	TRUE	ORTHO905GF000154,ORTHO905GF000160,ORTHO905GF000237,ORTHO905GF000553,ORTHO905GF000641,ORTHO905GF001187,ORTHO905GF001253,ORTHO905GF001375,ORTHO905GF001619,ORTHO905GF002531,ORTHO905GF002724,ORTHO905GF005427,ORTHO905GF008137,ORTHO905GF013923,ORTHO905GF013948,ORTHO905GF014015	Zm00001d003311,Zm00001d010358,Zm00001d015852,Zm00001d017508,Zm00001d021526,Zm00001d021668,Zm00001d022458,Zm00001d026162,Zm00001d026163,Zm00001d026177,Zm00001d027290,Zm00001d027652,Zm00001d029628,Zm00001d029859,Zm00001d030363,Zm00001d032324,Zm00001d033623,Zm00001d033683,Zm00001d034643,Zm00001d042540,Zm00001d042541,Zm00001d044677,Zm00001d047113,Zm00001d047114,Zm00001d047116,Zm00001d047117,Zm00001d0…	Os01g0723400,Os01g0975900,Os02g0658100,Os02g0662000,Os02g0741700,Os03g0103100,Os03g0429000,Os03g0700700,Os03g0708000,Os03g0738600,Os03g0820500,Os04g0475600,Os04g0554500,Os06g0336200,Os07g0492000,Os07g0529800,Os07g0676900,Os09g0381600,Os10g0552600,Os10g0552700,Os10g0552800,Os11g0448700,Os11g0645400
cortex	8. Early Cortex I	13	2.39	0.00155	0.0144667	TRUE	ORTHO905GF000154,ORTHO905GF000160,ORTHO905GF000237,ORTHO905GF000973,ORTHO905GF001063,ORTHO905GF002016,ORTHO905GF002531,ORTHO905GF002780,ORTHO905GF002864,ORTHO905GF008137,ORTHO905GF014015,ORTHO905GF014031,ORTHO905GF017475	Os01g0860800,Os01g0914300,Os01g0975900,Os02g0662000,Os03g0103100,Os03g0700700,Os03g0708000,Os03g0738600,Os04g0554500,Os05g0442400,Os06g0246000,Os06g0711900,Os07g0674800,Os10g0371000,Os10g0552600,Os10g0552700,Os10g0552800,Os11g0448700	Zm00001d003784,Zm00001d012080,Zm00001d014758,Zm00001d015852,Zm00001d022461,Zm00001d026162,Zm00001d026163,Zm00001d027652,Zm00001d029859,Zm00001d030509,Zm00001d033683,Zm00001d037275,Zm00001d038288,Zm00001d044677,Zm00001d047117
cortex	1. Mature Cortex I	12	2.44	0.00208	0.01484	TRUE	ORTHO905GF000154,ORTHO905GF000160,ORTHO905GF000237,ORTHO905GF000621,ORTHO905GF000973,ORTHO905GF001253,ORTHO905GF001375,ORTHO905GF002531,ORTHO905GF002780,ORTHO905GF008137,ORTHO905GF014015,ORTHO905GF017475	Zm00001d014758,Zm00001d015852,Zm00001d017508,Zm00001d026162,Zm00001d026163,Zm00001d026177,Zm00001d027652,Zm00001d029628,Zm00001d029859,Zm00001d030509,Zm00001d033683,Zm00001d037275,Zm00001d042540,Zm00001d042541,Zm00001d044677,Zm00001d046186,Zm00001d047113,Zm00001d047114,Zm00001d047116,Zm00001d047117,Zm00001d051362	Os01g0975900,Os02g0658100,Os02g0662000,Os03g0103100,Os03g0429000,Os03g0700700,Os03g0708000,Os03g0738600,Os04g0554500,Os06g0246000,Os06g0336200,Os06g0547400,Os06g0711900,Os10g0371000,Os10g0552600,Os10g0552700,Os10g0552800,Os11g0448700
cortex	8. Early Cortex I	13	2.34	0.00198	0.01484	TRUE	ORTHO905GF000154,ORTHO905GF000160,ORTHO905GF000237,ORTHO905GF000973,ORTHO905GF001063,ORTHO905GF002016,ORTHO905GF002531,ORTHO905GF002780,ORTHO905GF002864,ORTHO905GF008137,ORTHO905GF014015,ORTHO905GF014031,ORTHO905GF017475	Zm00001d003784,Zm00001d012080,Zm00001d014758,Zm00001d015852,Zm00001d022461,Zm00001d026162,Zm00001d026163,Zm00001d027652,Zm00001d029859,Zm00001d030509,Zm00001d033683,Zm00001d037275,Zm00001d038288,Zm00001d044677,Zm00001d047117	Os01g0860800,Os01g0914300,Os01g0975900,Os02g0662000,Os03g0103100,Os03g0700700,Os03g0708000,Os03g0738600,Os04g0554500,Os05g0442400,Os06g0246000,Os06g0711900,Os07g0674800,Os10g0371000,Os10g0552600,Os10g0552700,Os10g0552800,Os11g0448700
cortex	19. Mature Cortex II	21	1.86	0.00215	0.0190105	TRUE	ORTHO905GF000154,ORTHO905GF000160,ORTHO905GF000237,ORTHO905GF000487,ORTHO905GF000553,ORTHO905GF000641,ORTHO905GF000973,ORTHO905GF001063,ORTHO905GF001253,ORTHO905GF001375,ORTHO905GF001401,ORTHO905GF001619,ORTHO905GF002531,ORTHO905GF003589,ORTHO905GF004197,ORTHO905GF004875,ORTHO905GF006109,ORTHO905GF012227,ORTHO905GF013923,ORTHO905GF013948,ORTHO905GF014015	Os01g0723400,Os01g0743200,Os01g0860800,Os01g0975900,Os02g0526400,Os02g0658100,Os02g0662000,Os02g0669100,Os02g0741700,Os03g0103100,Os03g0429000,Os03g0700700,Os03g0738600,Os03g0820500,Os04g0554500,Os05g0453700,Os06g0246000,Os06g0336200,Os07g0529800,Os08g0548400,Os09g0381600,Os10g0330000,Os10g0552600,Os10g0552700,Os10g0552800,Os11g0140600,Os11g0448700,Os11g0645400	Zm00001d003784,Zm00001d010358,Zm00001d016664,Zm00001d017508,Zm00001d019358,Zm00001d021668,Zm00001d026162,Zm00001d026163,Zm00001d026177,Zm00001d027652,Zm00001d028024,Zm00001d029628,Zm00001d029859,Zm00001d030363,Zm00001d032324,Zm00001d034643,Zm00001d038351,Zm00001d038794,Zm00001d042540,Zm00001d042541,Zm00001d043601,Zm00001d044677,Zm00001d047113,Zm00001d047114,Zm00001d047116,Zm00001d047117,Zm00001d0…
cortex	1. Mature Cortex I	12	2.38	0.0024	0.02016	TRUE	ORTHO905GF000154,ORTHO905GF000160,ORTHO905GF000237,ORTHO905GF000621,ORTHO905GF000973,ORTHO905GF001253,ORTHO905GF001375,ORTHO905GF002531,ORTHO905GF002780,ORTHO905GF008137,ORTHO905GF014015,ORTHO905GF017475	Os01g0975900,Os02g0658100,Os02g0662000,Os03g0103100,Os03g0429000,Os03g0700700,Os03g0708000,Os03g0738600,Os04g0554500,Os06g0246000,Os06g0336200,Os06g0547400,Os06g0711900,Os10g0371000,Os10g0552600,Os10g0552700,Os10g0552800,Os11g0448700	Zm00001d014758,Zm00001d015852,Zm00001d017508,Zm00001d026162,Zm00001d026163,Zm00001d026177,Zm00001d027652,Zm00001d029628,Zm00001d029859,Zm00001d030509,Zm00001d033683,Zm00001d037275,Zm00001d042540,Zm00001d042541,Zm00001d044677,Zm00001d046186,Zm00001d047113,Zm00001d047114,Zm00001d047116,Zm00001d047117,Zm00001d051362
cortex	13. Mature Outer Cortex II	16	1.92	0.00506	0.03542	TRUE	ORTHO905GF000154,ORTHO905GF000160,ORTHO905GF000237,ORTHO905GF000553,ORTHO905GF000641,ORTHO905GF001187,ORTHO905GF001253,ORTHO905GF001375,ORTHO905GF001619,ORTHO905GF002531,ORTHO905GF002724,ORTHO905GF005427,ORTHO905GF008137,ORTHO905GF013923,ORTHO905GF013948,ORTHO905GF014015	Os01g0723400,Os01g0975900,Os02g0658100,Os02g0662000,Os02g0741700,Os03g0103100,Os03g0429000,Os03g0700700,Os03g0708000,Os03g0738600,Os03g0820500,Os04g0475600,Os04g0554500,Os06g0336200,Os07g0492000,Os07g0529800,Os07g0676900,Os09g0381600,Os10g0552600,Os10g0552700,Os10g0552800,Os11g0448700,Os11g0645400	Zm00001d003311,Zm00001d010358,Zm00001d015852,Zm00001d017508,Zm00001d021526,Zm00001d021668,Zm00001d022458,Zm00001d026162,Zm00001d026163,Zm00001d026177,Zm00001d027290,Zm00001d027652,Zm00001d029628,Zm00001d029859,Zm00001d030363,Zm00001d032324,Zm00001d033623,Zm00001d033683,Zm00001d034643,Zm00001d042540,Zm00001d042541,Zm00001d044677,Zm00001d047113,Zm00001d047114,Zm00001d047116,Zm00001d047117,Zm00001d0…
cortex	19. Mature Cortex II	21	1.65	0.00592	0.03552	TRUE	ORTHO905GF000154,ORTHO905GF000160,ORTHO905GF000237,ORTHO905GF000487,ORTHO905GF000553,ORTHO905GF000641,ORTHO905GF000973,ORTHO905GF001063,ORTHO905GF001253,ORTHO905GF001375,ORTHO905GF001401,ORTHO905GF001619,ORTHO905GF002531,ORTHO905GF003589,ORTHO905GF004197,ORTHO905GF004875,ORTHO905GF006109,ORTHO905GF012227,ORTHO905GF013923,ORTHO905GF013948,ORTHO905GF014015	Zm00001d003784,Zm00001d010358,Zm00001d016664,Zm00001d017508,Zm00001d019358,Zm00001d021668,Zm00001d026162,Zm00001d026163,Zm00001d026177,Zm00001d027652,Zm00001d028024,Zm00001d029628,Zm00001d029859,Zm00001d030363,Zm00001d032324,Zm00001d034643,Zm00001d038351,Zm00001d038794,Zm00001d042540,Zm00001d042541,Zm00001d043601,Zm00001d044677,Zm00001d047113,Zm00001d047114,Zm00001d047116,Zm00001d047117,Zm00001d0…	Os01g0723400,Os01g0743200,Os01g0860800,Os01g0975900,Os02g0526400,Os02g0658100,Os02g0662000,Os02g0669100,Os02g0741700,Os03g0103100,Os03g0429000,Os03g0700700,Os03g0738600,Os03g0820500,Os04g0554500,Os05g0453700,Os06g0246000,Os06g0336200,Os07g0529800,Os08g0548400,Os09g0381600,Os10g0330000,Os10g0552600,Os10g0552700,Os10g0552800,Os11g0140600,Os11g0448700,Os11g0645400
endodermis	4. Pericycle	64	3.72	9e-06	0.000126	TRUE	ORTHO905GF000121,ORTHO905GF000291,ORTHO905GF000722,ORTHO905GF000764,ORTHO905GF001097,ORTHO905GF001124,ORTHO905GF001238,ORTHO905GF001305,ORTHO905GF001327,ORTHO905GF001426,ORTHO905GF001446,ORTHO905GF001447,ORTHO905GF001450,ORTHO905GF001492,ORTHO905GF001532,ORTHO905GF001556,ORTHO905GF001558,ORTHO905GF001572,ORTHO905GF001591,ORTHO905GF001605,ORTHO905GF001714,ORTHO905GF001781,ORTHO905GF001812,ORTHO905…	Zm00001d003127,Zm00001d003896,Zm00001d005200,Zm00001d005276,Zm00001d006899,Zm00001d007810,Zm00001d007819,Zm00001d008312,Zm00001d008387,Zm00001d008594,Zm00001d009373,Zm00001d009417,Zm00001d009480,Zm00001d009870,Zm00001d010614,Zm00001d011816,Zm00001d012052,Zm00001d012161,Zm00001d012978,Zm00001d013086,Zm00001d013252,Zm00001d013282,Zm00001d014073,Zm00001d014954,Zm00001d015300,Zm00001d016549,Zm00001d0…	Os01g0100700,Os01g0191100,Os01g0260800,Os01g0263000,Os01g0348700,Os01g0543100,Os01g0686800,Os01g0723200,Os01g0752300,Os01g0823300,Os01g0834500,Os01g0896800,Os01g0916600,Os01g0933200,Os01g0962600,Os02g0162500,Os02g0175600,Os02g0220600,Os02g0229000,Os02g0284600,Os02g0287000,Os02g0478600,Os02g0478700,Os02g0503400,Os02g0519700,Os02g0529700,Os02g0534800,Os02g0549600,Os02g0669000,Os02g0699600,Os02g0814…
endodermis	11. Early Pith	87	2.53	9e-06	0.000126	TRUE	ORTHO905GF000121,ORTHO905GF000489,ORTHO905GF000500,ORTHO905GF000653,ORTHO905GF001097,ORTHO905GF001101,ORTHO905GF001124,ORTHO905GF001175,ORTHO905GF001238,ORTHO905GF001254,ORTHO905GF001263,ORTHO905GF001305,ORTHO905GF001308,ORTHO905GF001327,ORTHO905GF001412,ORTHO905GF001426,ORTHO905GF001446,ORTHO905GF001447,ORTHO905GF001462,ORTHO905GF001492,ORTHO905GF001532,ORTHO905GF001538,ORTHO905GF001556,ORTHO905…	Zm00001d002339,Zm00001d002395,Zm00001d002450,Zm00001d003127,Zm00001d003672,Zm00001d003680,Zm00001d003683,Zm00001d003896,Zm00001d004009,Zm00001d004052,Zm00001d004841,Zm00001d005023,Zm00001d005200,Zm00001d005460,Zm00001d005642,Zm00001d006100,Zm00001d006287,Zm00001d006388,Zm00001d006871,Zm00001d006899,Zm00001d007154,Zm00001d007810,Zm00001d007815,Zm00001d007819,Zm00001d007824,Zm00001d008387,Zm00001d0…	Os01g0100700,Os01g0191100,Os01g0205500,Os01g0276000,Os01g0304000,Os01g0348700,Os01g0358400,Os01g0686800,Os01g0723200,Os01g0752300,Os01g0812800,Os01g0823300,Os01g0834500,Os01g0860300,Os01g0896800,Os01g0916600,Os01g0938900,Os01g0962600,Os02g0105900,Os02g0111700,Os02g0162500,Os02g0175600,Os02g0220600,Os02g0229000,Os02g0230000,Os02g0235600,Os02g0284600,Os02g0287000,Os02g0321900,Os02g0478600,Os02g0478…
endodermis	18. QC	168	2.17	9e-06	0.000126	TRUE	ORTHO905GF000121,ORTHO905GF000203,ORTHO905GF000500,ORTHO905GF000568,ORTHO905GF000653,ORTHO905GF000732,ORTHO905GF000764,ORTHO905GF000993,ORTHO905GF001056,ORTHO905GF001097,ORTHO905GF001101,ORTHO905GF001104,ORTHO905GF001124,ORTHO905GF001167,ORTHO905GF001238,ORTHO905GF001263,ORTHO905GF001305,ORTHO905GF001308,ORTHO905GF001327,ORTHO905GF001412,ORTHO905GF001426,ORTHO905GF001444,ORTHO905GF001446,ORTHO905…	Zm00001d001841,Zm00001d001899,Zm00001d002155,Zm00001d002339,Zm00001d002395,Zm00001d002450,Zm00001d003127,Zm00001d003345,Zm00001d003672,Zm00001d003680,Zm00001d003683,Zm00001d003896,Zm00001d004009,Zm00001d004052,Zm00001d004839,Zm00001d004841,Zm00001d004927,Zm00001d005023,Zm00001d005200,Zm00001d005238,Zm00001d005276,Zm00001d005485,Zm00001d005642,Zm00001d006064,Zm00001d006100,Zm00001d006287,Zm00001d0…	Os01g0100700,Os01g0173100,Os01g0191100,Os01g0205500,Os01g0231700,Os01g0238600,Os01g0253300,Os01g0271700,Os01g0276000,Os01g0304000,Os01g0348700,Os01g0358400,Os01g0603000,Os01g0652600,Os01g0686800,Os01g0721900,Os01g0723200,Os01g0738000,Os01g0752300,Os01g0812800,Os01g0823300,Os01g0834500,Os01g0839300,Os01g0860300,Os01g0896800,Os01g0916600,Os01g0921600,Os01g0938900,Os01g0962600,Os02g0105900,Os02g0111…
endodermis	12. Endodermis Initials	113	2.06	9e-06	0.000126	TRUE	ORTHO905GF000072,ORTHO905GF000119,ORTHO905GF000121,ORTHO905GF000147,ORTHO905GF000325,ORTHO905GF000376,ORTHO905GF000386,ORTHO905GF000500,ORTHO905GF000568,ORTHO905GF000653,ORTHO905GF001056,ORTHO905GF001058,ORTHO905GF001097,ORTHO905GF001101,ORTHO905GF001104,ORTHO905GF001124,ORTHO905GF001238,ORTHO905GF001254,ORTHO905GF001263,ORTHO905GF001305,ORTHO905GF001308,ORTHO905GF001363,ORTHO905GF001412,ORTHO905…	Zm00001d001899,Zm00001d002155,Zm00001d002339,Zm00001d002395,Zm00001d002450,Zm00001d003127,Zm00001d003672,Zm00001d003680,Zm00001d003683,Zm00001d003896,Zm00001d004009,Zm00001d004052,Zm00001d004839,Zm00001d004841,Zm00001d005023,Zm00001d005200,Zm00001d005642,Zm00001d006064,Zm00001d006100,Zm00001d006287,Zm00001d006388,Zm00001d006555,Zm00001d006871,Zm00001d006899,Zm00001d007031,Zm00001d007154,Zm00001d0…	Os01g0100700,Os01g0173100,Os01g0191100,Os01g0205500,Os01g0226300,Os01g0231700,Os01g0276000,Os01g0304000,Os01g0348700,Os01g0358400,Os01g0686800,Os01g0723200,Os01g0752300,Os01g0812800,Os01g0823300,Os01g0834500,Os01g0860300,Os01g0883900,Os01g0896800,Os01g0916600,Os01g0938900,Os01g0962600,Os02g0105900,Os02g0111700,Os02g0162500,Os02g0175600,Os02g0177500,Os02g0229000,Os02g0235600,Os02g0284600,Os02g0287…
endodermis	16. Early Endodermis	44	1.9	9e-06	0.000126	TRUE	ORTHO905GF000291,ORTHO905GF000722,ORTHO905GF001124,ORTHO905GF001532,ORTHO905GF001605,ORTHO905GF001714,ORTHO905GF001781,ORTHO905GF001909,ORTHO905GF001933,ORTHO905GF002028,ORTHO905GF002087,ORTHO905GF002180,ORTHO905GF002230,ORTHO905GF002260,ORTHO905GF002397,ORTHO905GF002653,ORTHO905GF002715,ORTHO905GF002721,ORTHO905GF002810,ORTHO905GF002953,ORTHO905GF002962,ORTHO905GF003248,ORTHO905GF003397,ORTHO905…	Zm00001d007633,Zm00001d008312,Zm00001d008594,Zm00001d009373,Zm00001d010534,Zm00001d010631,Zm00001d010804,Zm00001d012052,Zm00001d012992,Zm00001d016470,Zm00001d016549,Zm00001d016625,Zm00001d017461,Zm00001d017850,Zm00001d017914,Zm00001d021018,Zm00001d021061,Zm00001d022124,Zm00001d025413,Zm00001d028384,Zm00001d029747,Zm00001d029968,Zm00001d032370,Zm00001d037489,Zm00001d037894,Zm00001d038088,Zm00001d0…	Os01g0260800,Os01g0263000,Os01g0304000,Os01g0348700,Os01g0543100,Os01g0723200,Os01g0752300,Os01g0763900,Os01g0788200,Os01g0823300,Os01g0834500,Os01g0916600,Os01g0933200,Os01g0962600,Os02g0175600,Os02g0229000,Os02g0466400,Os02g0503400,Os02g0519700,Os02g0549600,Os02g0586500,Os02g0654600,Os02g0800100,Os02g0821200,Os03g0109500,Os03g0146300,Os03g0154700,Os03g0241200,Os03g0408300,Os03g0410900,Os03g0818…
endodermis	20. Initials	156	1.65	9e-06	0.000126	TRUE	ORTHO905GF000121,ORTHO905GF000376,ORTHO905GF000386,ORTHO905GF000500,ORTHO905GF000568,ORTHO905GF000653,ORTHO905GF000993,ORTHO905GF001056,ORTHO905GF001058,ORTHO905GF001097,ORTHO905GF001101,ORTHO905GF001104,ORTHO905GF001124,ORTHO905GF001167,ORTHO905GF001238,ORTHO905GF001263,ORTHO905GF001305,ORTHO905GF001308,ORTHO905GF001412,ORTHO905GF001426,ORTHO905GF001446,ORTHO905GF001447,ORTHO905GF001458,ORTHO905…	Zm00001d001841,Zm00001d001899,Zm00001d002155,Zm00001d002339,Zm00001d002395,Zm00001d002450,Zm00001d003127,Zm00001d003345,Zm00001d003672,Zm00001d003680,Zm00001d003683,Zm00001d003896,Zm00001d004009,Zm00001d004052,Zm00001d004839,Zm00001d004841,Zm00001d004927,Zm00001d005023,Zm00001d005200,Zm00001d005460,Zm00001d005485,Zm00001d005642,Zm00001d006064,Zm00001d006100,Zm00001d006287,Zm00001d006388,Zm00001d0…	Os01g0100700,Os01g0173100,Os01g0191100,Os01g0205500,Os01g0226300,Os01g0231700,Os01g0238600,Os01g0271700,Os01g0276000,Os01g0304000,Os01g0348700,Os01g0358400,Os01g0603000,Os01g0652600,Os01g0686800,Os01g0721900,Os01g0723200,Os01g0738000,Os01g0752300,Os01g0812800,Os01g0823300,Os01g0834500,Os01g0839300,Os01g0860300,Os01g0883900,Os01g0896800,Os01g0916600,Os01g0938900,Os01g0962400,Os01g0962600,Os02g0105…
endodermis	7. Epidermis/LRC	104	1.61	9e-06	0.000126	TRUE	ORTHO905GF000072,ORTHO905GF000121,ORTHO905GF000358,ORTHO905GF000500,ORTHO905GF000653,ORTHO905GF000993,ORTHO905GF001056,ORTHO905GF001058,ORTHO905GF001097,ORTHO905GF001101,ORTHO905GF001104,ORTHO905GF001124,ORTHO905GF001167,ORTHO905GF001175,ORTHO905GF001238,ORTHO905GF001263,ORTHO905GF001305,ORTHO905GF001308,ORTHO905GF001363,ORTHO905GF001412,ORTHO905GF001426,ORTHO905GF001446,ORTHO905GF001447,ORTHO905…	Zm00001d001899,Zm00001d002339,Zm00001d002395,Zm00001d002450,Zm00001d003127,Zm00001d003672,Zm00001d003680,Zm00001d003683,Zm00001d003896,Zm00001d004009,Zm00001d004052,Zm00001d004839,Zm00001d004841,Zm00001d005023,Zm00001d005200,Zm00001d005642,Zm00001d006064,Zm00001d006100,Zm00001d006213,Zm00001d006287,Zm00001d006388,Zm00001d006555,Zm00001d006871,Zm00001d007031,Zm00001d007154,Zm00001d007819,Zm00001d0…	Os01g0100700,Os01g0191100,Os01g0205500,Os01g0226300,Os01g0231700,Os01g0238600,Os01g0276000,Os01g0348700,Os01g0358400,Os01g0603000,Os01g0686800,Os01g0721900,Os01g0723200,Os01g0738000,Os01g0752300,Os01g0812800,Os01g0823300,Os01g0834500,Os01g0860300,Os01g0938900,Os01g0962400,Os01g0962600,Os02g0105900,Os02g0111700,Os02g0162500,Os02g0177500,Os02g0192500,Os02g0229000,Os02g0235600,Os02g0284600,Os02g0287…
endodermis	4. Pericycle	64	4.84	9e-06	0.000168	TRUE	ORTHO905GF000121,ORTHO905GF000291,ORTHO905GF000722,ORTHO905GF000764,ORTHO905GF001097,ORTHO905GF001124,ORTHO905GF001238,ORTHO905GF001305,ORTHO905GF001327,ORTHO905GF001426,ORTHO905GF001446,ORTHO905GF001447,ORTHO905GF001450,ORTHO905GF001492,ORTHO905GF001532,ORTHO905GF001556,ORTHO905GF001558,ORTHO905GF001572,ORTHO905GF001591,ORTHO905GF001605,ORTHO905GF001714,ORTHO905GF001781,ORTHO905GF001812,ORTHO905…	Os01g0100700,Os01g0191100,Os01g0260800,Os01g0263000,Os01g0348700,Os01g0543100,Os01g0686800,Os01g0723200,Os01g0752300,Os01g0823300,Os01g0834500,Os01g0896800,Os01g0916600,Os01g0933200,Os01g0962600,Os02g0162500,Os02g0175600,Os02g0220600,Os02g0229000,Os02g0284600,Os02g0287000,Os02g0478600,Os02g0478700,Os02g0503400,Os02g0519700,Os02g0529700,Os02g0534800,Os02g0549600,Os02g0669000,Os02g0699600,Os02g0814…	Zm00001d003127,Zm00001d003896,Zm00001d005200,Zm00001d005276,Zm00001d006899,Zm00001d007810,Zm00001d007819,Zm00001d008312,Zm00001d008387,Zm00001d008594,Zm00001d009373,Zm00001d009417,Zm00001d009480,Zm00001d009870,Zm00001d010614,Zm00001d011816,Zm00001d012052,Zm00001d012161,Zm00001d012978,Zm00001d013086,Zm00001d013252,Zm00001d013282,Zm00001d014073,Zm00001d014954,Zm00001d015300,Zm00001d016549,Zm00001d0…
endodermis	7. Epidermis/LRC	104	2.54	9e-06	0.000168	TRUE	ORTHO905GF000072,ORTHO905GF000121,ORTHO905GF000358,ORTHO905GF000500,ORTHO905GF000653,ORTHO905GF000993,ORTHO905GF001056,ORTHO905GF001058,ORTHO905GF001097,ORTHO905GF001101,ORTHO905GF001104,ORTHO905GF001124,ORTHO905GF001167,ORTHO905GF001175,ORTHO905GF001238,ORTHO905GF001263,ORTHO905GF001305,ORTHO905GF001308,ORTHO905GF001363,ORTHO905GF001412,ORTHO905GF001426,ORTHO905GF001446,ORTHO905GF001447,ORTHO905…	Os01g0100700,Os01g0191100,Os01g0205500,Os01g0226300,Os01g0231700,Os01g0238600,Os01g0276000,Os01g0348700,Os01g0358400,Os01g0603000,Os01g0686800,Os01g0721900,Os01g0723200,Os01g0738000,Os01g0752300,Os01g0812800,Os01g0823300,Os01g0834500,Os01g0860300,Os01g0938900,Os01g0962400,Os01g0962600,Os02g0105900,Os02g0111700,Os02g0162500,Os02g0177500,Os02g0192500,Os02g0229000,Os02g0235600,Os02g0284600,Os02g0287…	Zm00001d001899,Zm00001d002339,Zm00001d002395,Zm00001d002450,Zm00001d003127,Zm00001d003672,Zm00001d003680,Zm00001d003683,Zm00001d003896,Zm00001d004009,Zm00001d004052,Zm00001d004839,Zm00001d004841,Zm00001d005023,Zm00001d005200,Zm00001d005642,Zm00001d006064,Zm00001d006100,Zm00001d006213,Zm00001d006287,Zm00001d006388,Zm00001d006555,Zm00001d006871,Zm00001d007031,Zm00001d007154,Zm00001d007819,Zm00001d0…
endodermis	11. Early Pith	87	3.84	9e-06	0.000168	TRUE	ORTHO905GF000121,ORTHO905GF000489,ORTHO905GF000500,ORTHO905GF000653,ORTHO905GF001097,ORTHO905GF001101,ORTHO905GF001124,ORTHO905GF001175,ORTHO905GF001238,ORTHO905GF001254,ORTHO905GF001263,ORTHO905GF001305,ORTHO905GF001308,ORTHO905GF001327,ORTHO905GF001412,ORTHO905GF001426,ORTHO905GF001446,ORTHO905GF001447,ORTHO905GF001462,ORTHO905GF001492,ORTHO905GF001532,ORTHO905GF001538,ORTHO905GF001556,ORTHO905…	Os01g0100700,Os01g0191100,Os01g0205500,Os01g0276000,Os01g0304000,Os01g0348700,Os01g0358400,Os01g0686800,Os01g0723200,Os01g0752300,Os01g0812800,Os01g0823300,Os01g0834500,Os01g0860300,Os01g0896800,Os01g0916600,Os01g0938900,Os01g0962600,Os02g0105900,Os02g0111700,Os02g0162500,Os02g0175600,Os02g0220600,Os02g0229000,Os02g0230000,Os02g0235600,Os02g0284600,Os02g0287000,Os02g0321900,Os02g0478600,Os02g0478…	Zm00001d002339,Zm00001d002395,Zm00001d002450,Zm00001d003127,Zm00001d003672,Zm00001d003680,Zm00001d003683,Zm00001d003896,Zm00001d004009,Zm00001d004052,Zm00001d004841,Zm00001d005023,Zm00001d005200,Zm00001d005460,Zm00001d005642,Zm00001d006100,Zm00001d006287,Zm00001d006388,Zm00001d006871,Zm00001d006899,Zm00001d007154,Zm00001d007810,Zm00001d007815,Zm00001d007819,Zm00001d007824,Zm00001d008387,Zm00001d0…
endodermis	12. Endodermis Initials	113	3.47	9e-06	0.000168	TRUE	ORTHO905GF000072,ORTHO905GF000119,ORTHO905GF000121,ORTHO905GF000147,ORTHO905GF000325,ORTHO905GF000376,ORTHO905GF000386,ORTHO905GF000500,ORTHO905GF000568,ORTHO905GF000653,ORTHO905GF001056,ORTHO905GF001058,ORTHO905GF001097,ORTHO905GF001101,ORTHO905GF001104,ORTHO905GF001124,ORTHO905GF001238,ORTHO905GF001254,ORTHO905GF001263,ORTHO905GF001305,ORTHO905GF001308,ORTHO905GF001363,ORTHO905GF001412,ORTHO905…	Os01g0100700,Os01g0173100,Os01g0191100,Os01g0205500,Os01g0226300,Os01g0231700,Os01g0276000,Os01g0304000,Os01g0348700,Os01g0358400,Os01g0686800,Os01g0723200,Os01g0752300,Os01g0812800,Os01g0823300,Os01g0834500,Os01g0860300,Os01g0883900,Os01g0896800,Os01g0916600,Os01g0938900,Os01g0962600,Os02g0105900,Os02g0111700,Os02g0162500,Os02g0175600,Os02g0177500,Os02g0229000,Os02g0235600,Os02g0284600,Os02g0287…	Zm00001d001899,Zm00001d002155,Zm00001d002339,Zm00001d002395,Zm00001d002450,Zm00001d003127,Zm00001d003672,Zm00001d003680,Zm00001d003683,Zm00001d003896,Zm00001d004009,Zm00001d004052,Zm00001d004839,Zm00001d004841,Zm00001d005023,Zm00001d005200,Zm00001d005642,Zm00001d006064,Zm00001d006100,Zm00001d006287,Zm00001d006388,Zm00001d006555,Zm00001d006871,Zm00001d006899,Zm00001d007031,Zm00001d007154,Zm00001d0…
endodermis	16. Early Endodermis	44	2.91	9e-06	0.000168	TRUE	ORTHO905GF000291,ORTHO905GF000722,ORTHO905GF001124,ORTHO905GF001532,ORTHO905GF001605,ORTHO905GF001714,ORTHO905GF001781,ORTHO905GF001909,ORTHO905GF001933,ORTHO905GF002028,ORTHO905GF002087,ORTHO905GF002180,ORTHO905GF002230,ORTHO905GF002260,ORTHO905GF002397,ORTHO905GF002653,ORTHO905GF002715,ORTHO905GF002721,ORTHO905GF002810,ORTHO905GF002953,ORTHO905GF002962,ORTHO905GF003248,ORTHO905GF003397,ORTHO905…	Os01g0260800,Os01g0263000,Os01g0304000,Os01g0348700,Os01g0543100,Os01g0723200,Os01g0752300,Os01g0763900,Os01g0788200,Os01g0823300,Os01g0834500,Os01g0916600,Os01g0933200,Os01g0962600,Os02g0175600,Os02g0229000,Os02g0466400,Os02g0503400,Os02g0519700,Os02g0549600,Os02g0586500,Os02g0654600,Os02g0800100,Os02g0821200,Os03g0109500,Os03g0146300,Os03g0154700,Os03g0241200,Os03g0408300,Os03g0410900,Os03g0818…	Zm00001d007633,Zm00001d008312,Zm00001d008594,Zm00001d009373,Zm00001d010534,Zm00001d010631,Zm00001d010804,Zm00001d012052,Zm00001d012992,Zm00001d016470,Zm00001d016549,Zm00001d016625,Zm00001d017461,Zm00001d017850,Zm00001d017914,Zm00001d021018,Zm00001d021061,Zm00001d022124,Zm00001d025413,Zm00001d028384,Zm00001d029747,Zm00001d029968,Zm00001d032370,Zm00001d037489,Zm00001d037894,Zm00001d038088,Zm00001d0…
endodermis	18. QC	168	4.51	9e-06	0.000168	TRUE	ORTHO905GF000121,ORTHO905GF000203,ORTHO905GF000500,ORTHO905GF000568,ORTHO905GF000653,ORTHO905GF000732,ORTHO905GF000764,ORTHO905GF000993,ORTHO905GF001056,ORTHO905GF001097,ORTHO905GF001101,ORTHO905GF001104,ORTHO905GF001124,ORTHO905GF001167,ORTHO905GF001238,ORTHO905GF001263,ORTHO905GF001305,ORTHO905GF001308,ORTHO905GF001327,ORTHO905GF001412,ORTHO905GF001426,ORTHO905GF001444,ORTHO905GF001446,ORTHO905…	Os01g0100700,Os01g0173100,Os01g0191100,Os01g0205500,Os01g0231700,Os01g0238600,Os01g0253300,Os01g0271700,Os01g0276000,Os01g0304000,Os01g0348700,Os01g0358400,Os01g0603000,Os01g0652600,Os01g0686800,Os01g0721900,Os01g0723200,Os01g0738000,Os01g0752300,Os01g0812800,Os01g0823300,Os01g0834500,Os01g0839300,Os01g0860300,Os01g0896800,Os01g0916600,Os01g0921600,Os01g0938900,Os01g0962600,Os02g0105900,Os02g0111…	Zm00001d001841,Zm00001d001899,Zm00001d002155,Zm00001d002339,Zm00001d002395,Zm00001d002450,Zm00001d003127,Zm00001d003345,Zm00001d003672,Zm00001d003680,Zm00001d003683,Zm00001d003896,Zm00001d004009,Zm00001d004052,Zm00001d004839,Zm00001d004841,Zm00001d004927,Zm00001d005023,Zm00001d005200,Zm00001d005238,Zm00001d005276,Zm00001d005485,Zm00001d005642,Zm00001d006064,Zm00001d006100,Zm00001d006287,Zm00001d0…
endodermis	20. Initials	156	3.5	9e-06	0.000168	TRUE	ORTHO905GF000121,ORTHO905GF000376,ORTHO905GF000386,ORTHO905GF000500,ORTHO905GF000568,ORTHO905GF000653,ORTHO905GF000993,ORTHO905GF001056,ORTHO905GF001058,ORTHO905GF001097,ORTHO905GF001101,ORTHO905GF001104,ORTHO905GF001124,ORTHO905GF001167,ORTHO905GF001238,ORTHO905GF001263,ORTHO905GF001305,ORTHO905GF001308,ORTHO905GF001412,ORTHO905GF001426,ORTHO905GF001446,ORTHO905GF001447,ORTHO905GF001458,ORTHO905…	Os01g0100700,Os01g0173100,Os01g0191100,Os01g0205500,Os01g0226300,Os01g0231700,Os01g0238600,Os01g0271700,Os01g0276000,Os01g0304000,Os01g0348700,Os01g0358400,Os01g0603000,Os01g0652600,Os01g0686800,Os01g0721900,Os01g0723200,Os01g0738000,Os01g0752300,Os01g0812800,Os01g0823300,Os01g0834500,Os01g0839300,Os01g0860300,Os01g0883900,Os01g0896800,Os01g0916600,Os01g0938900,Os01g0962400,Os01g0962600,Os02g0105…	Zm00001d001841,Zm00001d001899,Zm00001d002155,Zm00001d002339,Zm00001d002395,Zm00001d002450,Zm00001d003127,Zm00001d003345,Zm00001d003672,Zm00001d003680,Zm00001d003683,Zm00001d003896,Zm00001d004009,Zm00001d004052,Zm00001d004839,Zm00001d004841,Zm00001d004927,Zm00001d005023,Zm00001d005200,Zm00001d005460,Zm00001d005485,Zm00001d005642,Zm00001d006064,Zm00001d006100,Zm00001d006287,Zm00001d006388,Zm00001d0…
epidermis	5. Mature Pith	17	2.86	1e-05	0.000129231	TRUE	ORTHO905GF000027,ORTHO905GF000043,ORTHO905GF000090,ORTHO905GF000214,ORTHO905GF000293,ORTHO905GF000313,ORTHO905GF000332,ORTHO905GF000545,ORTHO905GF000576,ORTHO905GF000639,ORTHO905GF000687,ORTHO905GF000879,ORTHO905GF001194,ORTHO905GF003772,ORTHO905GF007256,ORTHO905GF008759,ORTHO905GF013985	Zm00001d008595,Zm00001d015292,Zm00001d015459,Zm00001d015618,Zm00001d017276,Zm00001d017279,Zm00001d017455,Zm00001d028693,Zm00001d028816,Zm00001d029699,Zm00001d037194,Zm00001d039615,Zm00001d040519,Zm00001d041112,Zm00001d043344,Zm00001d045298,Zm00001d045302,Zm00001d048903,Zm00001d049541,Zm00001d051333,Zm00001d052841,Zm00001d052842	Os01g0249200,Os01g0291500,Os01g0764000,Os02g0151300,Os02g0177600,Os02g0187800,Os03g0283200,Os03g0300400,Os03g0845000,Os04g0518100,Os05g0247100,Os06g0156600,Os06g0218600,Os08g0157500,Os08g0498100,Os10g0529300,Os11g0701100,Os12g0236400
epidermis	5. Mature Pith	17	2.55	8e-05	0.00122182	TRUE	ORTHO905GF000027,ORTHO905GF000043,ORTHO905GF000090,ORTHO905GF000214,ORTHO905GF000293,ORTHO905GF000313,ORTHO905GF000332,ORTHO905GF000545,ORTHO905GF000576,ORTHO905GF000639,ORTHO905GF000687,ORTHO905GF000879,ORTHO905GF001194,ORTHO905GF003772,ORTHO905GF007256,ORTHO905GF008759,ORTHO905GF013985	Os01g0249200,Os01g0291500,Os01g0764000,Os02g0151300,Os02g0177600,Os02g0187800,Os03g0283200,Os03g0300400,Os03g0845000,Os04g0518100,Os05g0247100,Os06g0156600,Os06g0218600,Os08g0157500,Os08g0498100,Os10g0529300,Os11g0701100,Os12g0236400	Zm00001d008595,Zm00001d015292,Zm00001d015459,Zm00001d015618,Zm00001d017276,Zm00001d017279,Zm00001d017455,Zm00001d028693,Zm00001d028816,Zm00001d029699,Zm00001d037194,Zm00001d039615,Zm00001d040519,Zm00001d041112,Zm00001d043344,Zm00001d045298,Zm00001d045302,Zm00001d048903,Zm00001d049541,Zm00001d051333,Zm00001d052841,Zm00001d052842
epidermis	10. Phloem	12	2.38	0.00276	0.02208	TRUE	ORTHO905GF000043,ORTHO905GF000090,ORTHO905GF000214,ORTHO905GF000293,ORTHO905GF000313,ORTHO905GF000332,ORTHO905GF000576,ORTHO905GF000639,ORTHO905GF000879,ORTHO905GF001194,ORTHO905GF003310,ORTHO905GF007256	Os01g0291500,Os01g0764000,Os02g0177600,Os02g0187800,Os03g0283200,Os03g0300400,Os03g0845000,Os04g0518100,Os05g0501300,Os06g0156600,Os06g0218600,Os08g0157500	Zm00001d015459,Zm00001d015618,Zm00001d017275,Zm00001d017276,Zm00001d017279,Zm00001d020915,Zm00001d024763,Zm00001d028692,Zm00001d028693,Zm00001d028814,Zm00001d028815,Zm00001d037194,Zm00001d043249,Zm00001d043344,Zm00001d045298,Zm00001d049541
epidermis	10. Phloem	12	2.14	0.0056	0.0348444	TRUE	ORTHO905GF000043,ORTHO905GF000090,ORTHO905GF000214,ORTHO905GF000293,ORTHO905GF000313,ORTHO905GF000332,ORTHO905GF000576,ORTHO905GF000639,ORTHO905GF000879,ORTHO905GF001194,ORTHO905GF003310,ORTHO905GF007256	Zm00001d015459,Zm00001d015618,Zm00001d017275,Zm00001d017276,Zm00001d017279,Zm00001d020915,Zm00001d024763,Zm00001d028692,Zm00001d028693,Zm00001d028814,Zm00001d028815,Zm00001d037194,Zm00001d043249,Zm00001d043344,Zm00001d045298,Zm00001d049541	Os01g0291500,Os01g0764000,Os02g0177600,Os02g0187800,Os03g0283200,Os03g0300400,Os03g0845000,Os04g0518100,Os05g0501300,Os06g0156600,Os06g0218600,Os08g0157500
epidermis	15. Xylem	6	3.26	0.00815	0.04564	TRUE	ORTHO905GF000424,ORTHO905GF002242,ORTHO905GF004904,ORTHO905GF007961,ORTHO905GF009555,ORTHO905GF014690	Zm00001d004843,Zm00001d008295,Zm00001d012167,Zm00001d028653,Zm00001d043276,Zm00001d043477,Zm00001d047797	Os01g0265100,Os01g0750300,Os01g0896200,Os03g0278000,Os05g0489600,Os07g0204400,Os11g0167800
epidermis (near root hair)	13. Mature Outer Cortex II	29	2.19	9e-06	0.000126	TRUE	ORTHO905GF000027,ORTHO905GF000031,ORTHO905GF000103,ORTHO905GF000125,ORTHO905GF000130,ORTHO905GF000340,ORTHO905GF000465,ORTHO905GF000517,ORTHO905GF000545,ORTHO905GF000629,ORTHO905GF000938,ORTHO905GF001253,ORTHO905GF001268,ORTHO905GF001303,ORTHO905GF001420,ORTHO905GF001533,ORTHO905GF001682,ORTHO905GF001752,ORTHO905GF002064,ORTHO905GF002214,ORTHO905GF002531,ORTHO905GF003075,ORTHO905GF003377,ORTHO905…	Zm00001d002006,Zm00001d002690,Zm00001d005391,Zm00001d005459,Zm00001d008173,Zm00001d008210,Zm00001d011735,Zm00001d017526,Zm00001d017851,Zm00001d018627,Zm00001d018809,Zm00001d019279,Zm00001d021647,Zm00001d023856,Zm00001d023918,Zm00001d024587,Zm00001d024963,Zm00001d026177,Zm00001d026306,Zm00001d026490,Zm00001d026642,Zm00001d027652,Zm00001d028260,Zm00001d031136,Zm00001d032950,Zm00001d033483,Zm00001d0…	Os01g0284500,Os01g0294500,Os01g0294700,Os01g0591300,Os02g0791400,Os03g0146100,Os03g0223400,Os03g0273800,Os03g0655400,Os03g0785900,Os03g0800700,Os04g0543900,Os04g0559700,Os04g0656100,Os04g0682100,Os05g0256500,Os05g0533500,Os06g0319133,Os06g0336200,Os07g0106200,Os07g0245100,Os07g0559700,Os09g0562700,Os10g0417600,Os10g0529500,Os10g0553300,Os10g0554200,Os11g0587600,Os12g0541700,Os12g0625000,Os12g0637…
epidermis (near root hair)	3. Stele	38	1.58	0.00084	0.00869647	TRUE	ORTHO905GF000027,ORTHO905GF000029,ORTHO905GF000031,ORTHO905GF000043,ORTHO905GF000085,ORTHO905GF000109,ORTHO905GF000214,ORTHO905GF000271,ORTHO905GF000282,ORTHO905GF000283,ORTHO905GF000340,ORTHO905GF000404,ORTHO905GF000503,ORTHO905GF000517,ORTHO905GF000528,ORTHO905GF000545,ORTHO905GF000572,ORTHO905GF000627,ORTHO905GF000762,ORTHO905GF001347,ORTHO905GF001476,ORTHO905GF001550,ORTHO905GF001840,ORTHO905…	Zm00001d002176,Zm00001d002632,Zm00001d005790,Zm00001d006069,Zm00001d006474,Zm00001d008794,Zm00001d008925,Zm00001d009328,Zm00001d012900,Zm00001d013080,Zm00001d016760,Zm00001d017060,Zm00001d017152,Zm00001d017574,Zm00001d017851,Zm00001d017958,Zm00001d020134,Zm00001d022351,Zm00001d022607,Zm00001d026306,Zm00001d027557,Zm00001d029965,Zm00001d031779,Zm00001d034372,Zm00001d034427,Zm00001d034940,Zm00001d0…	Os01g0185900,Os01g0214800,Os01g0284500,Os01g0371500,Os01g0627400,Os01g0627500,Os01g0639900,Os01g0848700,Os01g0905700,Os02g0543000,Os02g0605900,Os02g0819400,Os03g0223400,Os03g0830200,Os03g0843100,Os04g0358000,Os04g0482000,Os04g0567700,Os04g0569300,Os05g0256500,Os05g0552200,Os06g0172800,Os06g0319133,Os06g0470000,Os06g0726100,Os07g0176500,Os07g0512200,Os07g0647200,Os07g0657400,Os07g0673900,Os08g0127…
epidermis (near root hair)	2. Mature Outer Cortex I	23	1.85	0.00143	0.012516	TRUE	ORTHO905GF000027,ORTHO905GF000029,ORTHO905GF000031,ORTHO905GF000103,ORTHO905GF000109,ORTHO905GF000125,ORTHO905GF000130,ORTHO905GF000465,ORTHO905GF000517,ORTHO905GF000545,ORTHO905GF000629,ORTHO905GF000636,ORTHO905GF001161,ORTHO905GF001253,ORTHO905GF001268,ORTHO905GF001350,ORTHO905GF001682,ORTHO905GF002531,ORTHO905GF003075,ORTHO905GF003377,ORTHO905GF003426,ORTHO905GF014603,ORTHO905GF018754	Zm00001d002006,Zm00001d002690,Zm00001d005391,Zm00001d005459,Zm00001d008210,Zm00001d011735,Zm00001d016166,Zm00001d017526,Zm00001d018627,Zm00001d018809,Zm00001d019279,Zm00001d021647,Zm00001d022017,Zm00001d023918,Zm00001d024587,Zm00001d024963,Zm00001d026177,Zm00001d026490,Zm00001d027480,Zm00001d027652,Zm00001d028260,Zm00001d031136,Zm00001d032950,Zm00001d034940,Zm00001d044153,Zm00001d044339,Zm00001d0…	Os01g0284500,Os01g0591300,Os01g0627400,Os01g0627500,Os01g0764800,Os03g0136900,Os03g0146100,Os03g0223400,Os03g0785900,Os04g0559700,Os04g0656100,Os05g0533500,Os06g0336200,Os07g0106200,Os07g0245100,Os07g0559700,Os08g0366000,Os09g0562700,Os10g0417600,Os10g0529500,Os10g0554200,Os11g0171500,Os11g0587600,Os12g0625000,Os12g0637100
epidermis (near root hair)	19. Mature Cortex II	35	1.55	0.00212	0.01484	TRUE	ORTHO905GF000029,ORTHO905GF000031,ORTHO905GF000043,ORTHO905GF000103,ORTHO905GF000109,ORTHO905GF000125,ORTHO905GF000283,ORTHO905GF000465,ORTHO905GF000503,ORTHO905GF000545,ORTHO905GF000578,ORTHO905GF000627,ORTHO905GF000629,ORTHO905GF000837,ORTHO905GF000864,ORTHO905GF000938,ORTHO905GF000973,ORTHO905GF001161,ORTHO905GF001253,ORTHO905GF001303,ORTHO905GF001524,ORTHO905GF001533,ORTHO905GF001557,ORTHO905…	Zm00001d002690,Zm00001d005459,Zm00001d005790,Zm00001d008173,Zm00001d008210,Zm00001d013109,Zm00001d016130,Zm00001d017526,Zm00001d017837,Zm00001d018103,Zm00001d019358,Zm00001d021231,Zm00001d021775,Zm00001d023856,Zm00001d025166,Zm00001d026177,Zm00001d027652,Zm00001d029151,Zm00001d031136,Zm00001d032279,Zm00001d032346,Zm00001d032536,Zm00001d032950,Zm00001d033483,Zm00001d035035,Zm00001d037381,Zm00001d0…	Os01g0214800,Os01g0284500,Os01g0294500,Os01g0294700,Os01g0591300,Os01g0627400,Os01g0627500,Os01g0823900,Os01g0945600,Os02g0715300,Os02g0755400,Os02g0791400,Os03g0136900,Os03g0146100,Os03g0233000,Os03g0655400,Os04g0358000,Os04g0559700,Os04g0569300,Os04g0656100,Os06g0220600,Os06g0286375,Os06g0306300,Os06g0336200,Os06g0490400,Os07g0106200,Os07g0176500,Os07g0245100,Os07g0559700,Os07g0604600,Os08g0109…
epidermis (near root hair)	13. Mature Outer Cortex II	29	1.56	0.00324	0.0236661	TRUE	ORTHO905GF000027,ORTHO905GF000031,ORTHO905GF000103,ORTHO905GF000125,ORTHO905GF000130,ORTHO905GF000340,ORTHO905GF000465,ORTHO905GF000517,ORTHO905GF000545,ORTHO905GF000629,ORTHO905GF000938,ORTHO905GF001253,ORTHO905GF001268,ORTHO905GF001303,ORTHO905GF001420,ORTHO905GF001533,ORTHO905GF001682,ORTHO905GF001752,ORTHO905GF002064,ORTHO905GF002214,ORTHO905GF002531,ORTHO905GF003075,ORTHO905GF003377,ORTHO905…	Os01g0284500,Os01g0294500,Os01g0294700,Os01g0591300,Os02g0791400,Os03g0146100,Os03g0223400,Os03g0273800,Os03g0655400,Os03g0785900,Os03g0800700,Os04g0543900,Os04g0559700,Os04g0656100,Os04g0682100,Os05g0256500,Os05g0533500,Os06g0319133,Os06g0336200,Os07g0106200,Os07g0245100,Os07g0559700,Os09g0562700,Os10g0417600,Os10g0529500,Os10g0553300,Os10g0554200,Os11g0587600,Os12g0541700,Os12g0625000,Os12g0637…	Zm00001d002006,Zm00001d002690,Zm00001d005391,Zm00001d005459,Zm00001d008173,Zm00001d008210,Zm00001d011735,Zm00001d017526,Zm00001d017851,Zm00001d018627,Zm00001d018809,Zm00001d019279,Zm00001d021647,Zm00001d023856,Zm00001d023918,Zm00001d024587,Zm00001d024963,Zm00001d026177,Zm00001d026306,Zm00001d026490,Zm00001d026642,Zm00001d027652,Zm00001d028260,Zm00001d031136,Zm00001d032950,Zm00001d033483,Zm00001d0…
epidermis (near root hair)	5. Mature Pith	20	1.72	0.00752	0.0435641	TRUE	ORTHO905GF000027,ORTHO905GF000043,ORTHO905GF000085,ORTHO905GF000130,ORTHO905GF000214,ORTHO905GF000282,ORTHO905GF000465,ORTHO905GF000517,ORTHO905GF000528,ORTHO905GF000545,ORTHO905GF000762,ORTHO905GF001253,ORTHO905GF001476,ORTHO905GF003037,ORTHO905GF006011,ORTHO905GF007218,ORTHO905GF012349,ORTHO905GF013298,ORTHO905GF014603,ORTHO905GF016611	Zm00001d002690,Zm00001d006474,Zm00001d018809,Zm00001d023918,Zm00001d029558,Zm00001d029699,Zm00001d031779,Zm00001d037343,Zm00001d040519,Zm00001d040581,Zm00001d042367,Zm00001d043344,Zm00001d043935,Zm00001d044095,Zm00001d044327,Zm00001d045298,Zm00001d045302,Zm00001d046004,Zm00001d049640,Zm00001d051362,Zm00001d051804	Os01g0214800,Os01g0284500,Os01g0294500,Os01g0294700,Os01g0371500,Os01g0588900,Os01g0639900,Os01g0848700,Os01g0916400,Os03g0223400,Os03g0785900,Os03g0843100,Os04g0559700,Os06g0254700,Os06g0336200,Os06g0470000,Os07g0512200,Os08g0127100,Os08g0470200,Os10g0191300,Os10g0529500,Os12g0637100
metaxylem	15. Xylem	27	11.67	9e-06	0.000126	TRUE	ORTHO905GF000283,ORTHO905GF000303,ORTHO905GF000424,ORTHO905GF000596,ORTHO905GF000731,ORTHO905GF000851,ORTHO905GF001405,ORTHO905GF001428,ORTHO905GF002242,ORTHO905GF002406,ORTHO905GF002688,ORTHO905GF002972,ORTHO905GF003247,ORTHO905GF004904,ORTHO905GF005147,ORTHO905GF005488,ORTHO905GF006895,ORTHO905GF007961,ORTHO905GF009555,ORTHO905GF010010,ORTHO905GF011126,ORTHO905GF011940,ORTHO905GF012052,ORTHO905…	Zm00001d002828,Zm00001d008255,Zm00001d008295,Zm00001d008312,Zm00001d009594,Zm00001d012167,Zm00001d021615,Zm00001d022561,Zm00001d023434,Zm00001d023568,Zm00001d028170,Zm00001d028550,Zm00001d028653,Zm00001d029012,Zm00001d031619,Zm00001d032972,Zm00001d034546,Zm00001d034621,Zm00001d035689,Zm00001d038380,Zm00001d039946,Zm00001d043276,Zm00001d043477,Zm00001d047797,Zm00001d050039,Zm00001d050394,Zm00001d0…	Os01g0134900,Os01g0260800,Os01g0265100,Os01g0273800,Os01g0631900,Os01g0750300,Os01g0778500,Os01g0896200,Os01g0967200,Os01g0971400,Os02g0312600,Os02g0742200,Os03g0194300,Os03g0266100,Os03g0278000,Os03g0329700,Os03g0807500,Os04g0536500,Os05g0108600,Os05g0310500,Os05g0356700,Os05g0461300,Os06g0104200,Os06g0234200,Os08g0103900,Os08g0432800,Os08g0531100,Os08g0546700,Os09g0525900,Os10g0412700,Os12g0155…
metaxylem	15. Xylem	27	4.75	9e-06	0.000168	TRUE	ORTHO905GF000283,ORTHO905GF000303,ORTHO905GF000424,ORTHO905GF000596,ORTHO905GF000731,ORTHO905GF000851,ORTHO905GF001405,ORTHO905GF001428,ORTHO905GF002242,ORTHO905GF002406,ORTHO905GF002688,ORTHO905GF002972,ORTHO905GF003247,ORTHO905GF004904,ORTHO905GF005147,ORTHO905GF005488,ORTHO905GF006895,ORTHO905GF007961,ORTHO905GF009555,ORTHO905GF010010,ORTHO905GF011126,ORTHO905GF011940,ORTHO905GF012052,ORTHO905…	Os01g0134900,Os01g0260800,Os01g0265100,Os01g0273800,Os01g0631900,Os01g0750300,Os01g0778500,Os01g0896200,Os01g0967200,Os01g0971400,Os02g0312600,Os02g0742200,Os03g0194300,Os03g0266100,Os03g0278000,Os03g0329700,Os03g0807500,Os04g0536500,Os05g0108600,Os05g0310500,Os05g0356700,Os05g0461300,Os06g0104200,Os06g0234200,Os08g0103900,Os08g0432800,Os08g0531100,Os08g0546700,Os09g0525900,Os10g0412700,Os12g0155…	Zm00001d002828,Zm00001d008255,Zm00001d008295,Zm00001d008312,Zm00001d009594,Zm00001d012167,Zm00001d021615,Zm00001d022561,Zm00001d023434,Zm00001d023568,Zm00001d028170,Zm00001d028550,Zm00001d028653,Zm00001d029012,Zm00001d031619,Zm00001d032972,Zm00001d034546,Zm00001d034621,Zm00001d035689,Zm00001d038380,Zm00001d039946,Zm00001d043276,Zm00001d043477,Zm00001d047797,Zm00001d050039,Zm00001d050394,Zm00001d0…
metaxylem	0. Early Stele	12	4.3	2e-05	0.00024	TRUE	ORTHO905GF000283,ORTHO905GF000313,ORTHO905GF000503,ORTHO905GF000626,ORTHO905GF001059,ORTHO905GF001284,ORTHO905GF002972,ORTHO905GF004068,ORTHO905GF005488,ORTHO905GF005832,ORTHO905GF013288,ORTHO905GF014548	Zm00001d002632,Zm00001d007045,Zm00001d008312,Zm00001d013553,Zm00001d017575,Zm00001d019597,Zm00001d021850,Zm00001d025166,Zm00001d033711,Zm00001d034546,Zm00001d037194,Zm00001d038905,Zm00001d053055	Os01g0260800,Os01g0926600,Os02g0673700,Os03g0675500,Os03g0807500,Os03g0850900,Os04g0359100,Os06g0218600,Os07g0462200,Os07g0645000,Os08g0546700,Os09g0525900,Os11g0178800,Os11g0179000
root cap	3. Stele	35	1.98	9e-06	0.000126	TRUE	ORTHO905GF000021,ORTHO905GF000027,ORTHO905GF000029,ORTHO905GF000031,ORTHO905GF000122,ORTHO905GF000147,ORTHO905GF000177,ORTHO905GF000271,ORTHO905GF000282,ORTHO905GF000298,ORTHO905GF000405,ORTHO905GF000469,ORTHO905GF000756,ORTHO905GF000869,ORTHO905GF001041,ORTHO905GF001178,ORTHO905GF001476,ORTHO905GF001684,ORTHO905GF001723,ORTHO905GF001735,ORTHO905GF001840,ORTHO905GF003442,ORTHO905GF003466,ORTHO905…	Zm00001d002176,Zm00001d003669,Zm00001d006474,Zm00001d008312,Zm00001d012277,Zm00001d017240,Zm00001d018220,Zm00001d019078,Zm00001d020134,Zm00001d020552,Zm00001d021901,Zm00001d027557,Zm00001d029586,Zm00001d029965,Zm00001d031666,Zm00001d034940,Zm00001d035263,Zm00001d035616,Zm00001d035865,Zm00001d036370,Zm00001d037480,Zm00001d037656,Zm00001d037759,Zm00001d038451,Zm00001d038558,Zm00001d041716,Zm00001d0…	Os01g0260800,Os01g0627900,Os01g0766300,Os01g0803200,Os01g0841700,Os01g0949750,Os02g0134200,Os02g0269200,Os02g0618100,Os02g0704900,Os03g0437100,Os03g0437200,Os03g0661600,Os04g0339400,Os04g0430600,Os04g0482000,Os05g0197300,Os05g0438800,Os05g0474800,Os06g0103200,Os06g0168500,Os06g0172800,Os06g0726100,Os06g0726200,Os08g0127100,Os08g0190100,Os08g0191600,Os08g0260600,Os08g0441600,Os09g0425900,Os10g0527…
[truncated: 16 more rows]

## Sheet: Zma
All significant hits between zma and sn-tae, ath, osa.
[truncated: 244 more rows]
