# Supplementary material for: A single-cell and spatial wheat root atlas with cross-species annotations delineates conserved tissue-specific marker genes and regulators
Source: Cell Rep. 2025 Feb 1;44(2):115240. doi: 10.1016/j.celrep.2025.115240 (PMC11860762; doi:10.1016/j.celrep.2025.115240)
Supplement: Table S7. All significant hits between original and reprocessed datasets (ath, osa, and zma) in both ways (original to reprocessed and reprocessed to original), related to Figure 3 [file mmc8.xlsx]

## Sheet: Table Legend
Table S7. All significant hits between original and reprocessed datasets (ath, osa, zma) in both ways (original-to-reprocessed, reprocessed-to-original),related to Figure 3

## Sheet: Ath
ath_orig cluster	ath_reproc cluster	number of matches	enrichment fold	p-value	q-value	significant	match IDs	matching genes 1	matching genes 2
Pericycle	0	237	8.19	9e-06	4.30244e-05	TRUE	AT1G01070,AT1G02460,AT1G05340,AT1G06550,AT1G07750,AT1G09950,AT1G09970,AT1G10140,AT1G10370,AT1G12010,AT1G12610,AT1G13930,AT1G15380,AT1G15950,AT1G16310,AT1G16350,AT1G18140,AT1G19570,AT1G20440,AT1G20823,AT1G22410,AT1G23205,AT1G23760,AT1G27030,AT1G27130,AT1G28680,AT1G31050,AT1G32100,AT1G35260,AT1G43160,AT1G43910,AT1G44608,AT1G44800,AT1G48300,AT1G48600,AT1G48750,AT1G48850,AT1G49200,AT1G49310,AT1G51680…	AT1G01070,AT1G02460,AT1G05340,AT1G06550,AT1G07750,AT1G09950,AT1G09970,AT1G10140,AT1G10370,AT1G12010,AT1G12610,AT1G13930,AT1G15380,AT1G15950,AT1G16310,AT1G16350,AT1G18140,AT1G19570,AT1G20440,AT1G20823,AT1G22410,AT1G23205,AT1G23760,AT1G27030,AT1G27130,AT1G28680,AT1G31050,AT1G32100,AT1G35260,AT1G43160,AT1G43910,AT1G44608,AT1G44800,AT1G48300,AT1G48600,AT1G48750,AT1G48850,AT1G49200,AT1G49310,AT1G51680…	AT1G01070,AT1G02460,AT1G05340,AT1G06550,AT1G07750,AT1G09950,AT1G09970,AT1G10140,AT1G10370,AT1G12010,AT1G12610,AT1G13930,AT1G15380,AT1G15950,AT1G16310,AT1G16350,AT1G18140,AT1G19570,AT1G20440,AT1G20823,AT1G22410,AT1G23205,AT1G23760,AT1G27030,AT1G27130,AT1G28680,AT1G31050,AT1G32100,AT1G35260,AT1G43160,AT1G43910,AT1G44608,AT1G44800,AT1G48300,AT1G48600,AT1G48750,AT1G48850,AT1G49200,AT1G49310,AT1G51680…
Phloem	0	145	3.1	9e-06	4.30244e-05	TRUE	AT1G05340,AT1G10140,AT1G11740,AT1G12010,AT1G12080,AT1G13670,AT1G15950,AT1G18880,AT1G20440,AT1G25230,AT1G27130,AT1G29050,AT1G31770,AT1G43910,AT1G44608,AT1G44800,AT1G48300,AT1G48600,AT1G52565,AT1G52760,AT1G55360,AT1G56700,AT1G61340,AT1G61820,AT1G62380,AT1G62480,AT1G65960,AT1G66180,AT1G70670,AT1G70990,AT1G71692,AT1G71870,AT1G71880,AT1G72430,AT1G73010,AT1G75390,AT1G75750,AT1G76890,AT1G77020,AT1G78090…	AT1G05340,AT1G10140,AT1G11740,AT1G12010,AT1G12080,AT1G13670,AT1G15950,AT1G18880,AT1G20440,AT1G25230,AT1G27130,AT1G29050,AT1G31770,AT1G43910,AT1G44608,AT1G44800,AT1G48300,AT1G48600,AT1G52565,AT1G52760,AT1G55360,AT1G56700,AT1G61340,AT1G61820,AT1G62380,AT1G62480,AT1G65960,AT1G66180,AT1G70670,AT1G70990,AT1G71692,AT1G71870,AT1G71880,AT1G72430,AT1G73010,AT1G75390,AT1G75750,AT1G76890,AT1G77020,AT1G78090…	AT1G05340,AT1G10140,AT1G11740,AT1G12010,AT1G12080,AT1G13670,AT1G15950,AT1G18880,AT1G20440,AT1G25230,AT1G27130,AT1G29050,AT1G31770,AT1G43910,AT1G44608,AT1G44800,AT1G48300,AT1G48600,AT1G52565,AT1G52760,AT1G55360,AT1G56700,AT1G61340,AT1G61820,AT1G62380,AT1G62480,AT1G65960,AT1G66180,AT1G70670,AT1G70990,AT1G71692,AT1G71870,AT1G71880,AT1G72430,AT1G73010,AT1G75390,AT1G75750,AT1G76890,AT1G77020,AT1G78090…
Procambium	0	136	2.71	9e-06	4.30244e-05	TRUE	AT1G06550,AT1G08920,AT1G10140,AT1G12080,AT1G12610,AT1G13670,AT1G13930,AT1G15950,AT1G17745,AT1G18880,AT1G20440,AT1G20823,AT1G22410,AT1G23760,AT1G28400,AT1G28680,AT1G29050,AT1G32100,AT1G33470,AT1G48850,AT1G49200,AT1G51680,AT1G52760,AT1G55210,AT1G60710,AT1G61340,AT1G62480,AT1G65960,AT1G66180,AT1G66230,AT1G70940,AT1G71880,AT1G72160,AT1G72430,AT1G74940,AT1G75500,AT1G75750,AT1G77020,AT1G80690,AT2G01150…	AT1G06550,AT1G08920,AT1G10140,AT1G12080,AT1G12610,AT1G13670,AT1G13930,AT1G15950,AT1G17745,AT1G18880,AT1G20440,AT1G20823,AT1G22410,AT1G23760,AT1G28400,AT1G28680,AT1G29050,AT1G32100,AT1G33470,AT1G48850,AT1G49200,AT1G51680,AT1G52760,AT1G55210,AT1G60710,AT1G61340,AT1G62480,AT1G65960,AT1G66180,AT1G66230,AT1G70940,AT1G71880,AT1G72160,AT1G72430,AT1G74940,AT1G75500,AT1G75750,AT1G77020,AT1G80690,AT2G01150…	AT1G06550,AT1G08920,AT1G10140,AT1G12080,AT1G12610,AT1G13670,AT1G13930,AT1G15950,AT1G17745,AT1G18880,AT1G20440,AT1G20823,AT1G22410,AT1G23760,AT1G28400,AT1G28680,AT1G29050,AT1G32100,AT1G33470,AT1G48850,AT1G49200,AT1G51680,AT1G52760,AT1G55210,AT1G60710,AT1G61340,AT1G62480,AT1G65960,AT1G66180,AT1G66230,AT1G70940,AT1G71880,AT1G72160,AT1G72430,AT1G74940,AT1G75500,AT1G75750,AT1G77020,AT1G80690,AT2G01150…
Pericycle	0	237	7.26	9e-06	4.52308e-05	TRUE	AT1G01070,AT1G02460,AT1G05340,AT1G06550,AT1G07750,AT1G09950,AT1G09970,AT1G10140,AT1G10370,AT1G12010,AT1G12610,AT1G13930,AT1G15380,AT1G15950,AT1G16310,AT1G16350,AT1G18140,AT1G19570,AT1G20440,AT1G20823,AT1G22410,AT1G23205,AT1G23760,AT1G27030,AT1G27130,AT1G28680,AT1G31050,AT1G32100,AT1G35260,AT1G43160,AT1G43910,AT1G44608,AT1G44800,AT1G48300,AT1G48600,AT1G48750,AT1G48850,AT1G49200,AT1G49310,AT1G51680…	AT1G01070,AT1G02460,AT1G05340,AT1G06550,AT1G07750,AT1G09950,AT1G09970,AT1G10140,AT1G10370,AT1G12010,AT1G12610,AT1G13930,AT1G15380,AT1G15950,AT1G16310,AT1G16350,AT1G18140,AT1G19570,AT1G20440,AT1G20823,AT1G22410,AT1G23205,AT1G23760,AT1G27030,AT1G27130,AT1G28680,AT1G31050,AT1G32100,AT1G35260,AT1G43160,AT1G43910,AT1G44608,AT1G44800,AT1G48300,AT1G48600,AT1G48750,AT1G48850,AT1G49200,AT1G49310,AT1G51680…	AT1G01070,AT1G02460,AT1G05340,AT1G06550,AT1G07750,AT1G09950,AT1G09970,AT1G10140,AT1G10370,AT1G12010,AT1G12610,AT1G13930,AT1G15380,AT1G15950,AT1G16310,AT1G16350,AT1G18140,AT1G19570,AT1G20440,AT1G20823,AT1G22410,AT1G23205,AT1G23760,AT1G27030,AT1G27130,AT1G28680,AT1G31050,AT1G32100,AT1G35260,AT1G43160,AT1G43910,AT1G44608,AT1G44800,AT1G48300,AT1G48600,AT1G48750,AT1G48850,AT1G49200,AT1G49310,AT1G51680…
Phloem	0	145	2.98	9e-06	4.52308e-05	TRUE	AT1G05340,AT1G10140,AT1G11740,AT1G12010,AT1G12080,AT1G13670,AT1G15950,AT1G18880,AT1G20440,AT1G25230,AT1G27130,AT1G29050,AT1G31770,AT1G43910,AT1G44608,AT1G44800,AT1G48300,AT1G48600,AT1G52565,AT1G52760,AT1G55360,AT1G56700,AT1G61340,AT1G61820,AT1G62380,AT1G62480,AT1G65960,AT1G66180,AT1G70670,AT1G70990,AT1G71692,AT1G71870,AT1G71880,AT1G72430,AT1G73010,AT1G75390,AT1G75750,AT1G76890,AT1G77020,AT1G78090…	AT1G05340,AT1G10140,AT1G11740,AT1G12010,AT1G12080,AT1G13670,AT1G15950,AT1G18880,AT1G20440,AT1G25230,AT1G27130,AT1G29050,AT1G31770,AT1G43910,AT1G44608,AT1G44800,AT1G48300,AT1G48600,AT1G52565,AT1G52760,AT1G55360,AT1G56700,AT1G61340,AT1G61820,AT1G62380,AT1G62480,AT1G65960,AT1G66180,AT1G70670,AT1G70990,AT1G71692,AT1G71870,AT1G71880,AT1G72430,AT1G73010,AT1G75390,AT1G75750,AT1G76890,AT1G77020,AT1G78090…	AT1G05340,AT1G10140,AT1G11740,AT1G12010,AT1G12080,AT1G13670,AT1G15950,AT1G18880,AT1G20440,AT1G25230,AT1G27130,AT1G29050,AT1G31770,AT1G43910,AT1G44608,AT1G44800,AT1G48300,AT1G48600,AT1G52565,AT1G52760,AT1G55360,AT1G56700,AT1G61340,AT1G61820,AT1G62380,AT1G62480,AT1G65960,AT1G66180,AT1G70670,AT1G70990,AT1G71692,AT1G71870,AT1G71880,AT1G72430,AT1G73010,AT1G75390,AT1G75750,AT1G76890,AT1G77020,AT1G78090…
Procambium	0	136	2.64	9e-06	4.52308e-05	TRUE	AT1G06550,AT1G08920,AT1G10140,AT1G12080,AT1G12610,AT1G13670,AT1G13930,AT1G15950,AT1G17745,AT1G18880,AT1G20440,AT1G20823,AT1G22410,AT1G23760,AT1G28400,AT1G28680,AT1G29050,AT1G32100,AT1G33470,AT1G48850,AT1G49200,AT1G51680,AT1G52760,AT1G55210,AT1G60710,AT1G61340,AT1G62480,AT1G65960,AT1G66180,AT1G66230,AT1G70940,AT1G71880,AT1G72160,AT1G72430,AT1G74940,AT1G75500,AT1G75750,AT1G77020,AT1G80690,AT2G01150…	AT1G06550,AT1G08920,AT1G10140,AT1G12080,AT1G12610,AT1G13670,AT1G13930,AT1G15950,AT1G17745,AT1G18880,AT1G20440,AT1G20823,AT1G22410,AT1G23760,AT1G28400,AT1G28680,AT1G29050,AT1G32100,AT1G33470,AT1G48850,AT1G49200,AT1G51680,AT1G52760,AT1G55210,AT1G60710,AT1G61340,AT1G62480,AT1G65960,AT1G66180,AT1G66230,AT1G70940,AT1G71880,AT1G72160,AT1G72430,AT1G74940,AT1G75500,AT1G75750,AT1G77020,AT1G80690,AT2G01150…	AT1G06550,AT1G08920,AT1G10140,AT1G12080,AT1G12610,AT1G13670,AT1G13930,AT1G15950,AT1G17745,AT1G18880,AT1G20440,AT1G20823,AT1G22410,AT1G23760,AT1G28400,AT1G28680,AT1G29050,AT1G32100,AT1G33470,AT1G48850,AT1G49200,AT1G51680,AT1G52760,AT1G55210,AT1G60710,AT1G61340,AT1G62480,AT1G65960,AT1G66180,AT1G66230,AT1G70940,AT1G71880,AT1G72160,AT1G72430,AT1G74940,AT1G75500,AT1G75750,AT1G77020,AT1G80690,AT2G01150…
QC	0	37	1.63	0.00151	0.00688279	TRUE	AT1G09950,AT1G20823,AT1G28400,AT1G61340,AT1G74660,AT1G76410,AT1G77885,AT1G80690,AT2G02100,AT2G18196,AT2G27080,AT2G33310,AT2G36120,AT2G36420,AT2G38800,AT2G40900,AT2G41010,AT2G42430,AT2G42440,AT3G26760,AT3G48520,AT3G58190,AT3G62030,AT4G12390,AT4G13235,AT4G17030,AT4G22610,AT4G29905,AT4G31800,AT4G31910,AT4G35550,AT4G37730,AT4G39675,AT5G13220,AT5G19875,AT5G65660,AT5G66440	AT1G09950,AT1G20823,AT1G28400,AT1G61340,AT1G74660,AT1G76410,AT1G77885,AT1G80690,AT2G02100,AT2G18196,AT2G27080,AT2G33310,AT2G36120,AT2G36420,AT2G38800,AT2G40900,AT2G41010,AT2G42430,AT2G42440,AT3G26760,AT3G48520,AT3G58190,AT3G62030,AT4G12390,AT4G13235,AT4G17030,AT4G22610,AT4G29905,AT4G31800,AT4G31910,AT4G35550,AT4G37730,AT4G39675,AT5G13220,AT5G19875,AT5G65660,AT5G66440	AT1G09950,AT1G20823,AT1G28400,AT1G61340,AT1G74660,AT1G76410,AT1G77885,AT1G80690,AT2G02100,AT2G18196,AT2G27080,AT2G33310,AT2G36120,AT2G36420,AT2G38800,AT2G40900,AT2G41010,AT2G42430,AT2G42440,AT3G26760,AT3G48520,AT3G58190,AT3G62030,AT4G12390,AT4G13235,AT4G17030,AT4G22610,AT4G29905,AT4G31800,AT4G31910,AT4G35550,AT4G37730,AT4G39675,AT5G13220,AT5G19875,AT5G65660,AT5G66440
Atrichoblast	1	84	2.86	9e-06	4.30244e-05	TRUE	AT1G13950,AT1G14870,AT1G17860,AT1G28290,AT1G29280,AT1G30110,AT1G41830,AT1G54000,AT1G54890,AT1G66270,AT1G66280,AT1G68150,AT1G70850,AT1G78340,AT1G80240,AT1G80830,AT2G17080,AT2G19460,AT2G21045,AT2G30340,AT2G33790,AT2G39040,AT2G39530,AT2G41475,AT2G43880,AT2G44370,AT2G45050,AT2G46140,AT2G47650,AT3G08030,AT3G09260,AT3G09940,AT3G13790,AT3G15950,AT3G16420,AT3G16430,AT3G16460,AT3G20370,AT3G23470,AT3G24300…	AT1G13950,AT1G14870,AT1G17860,AT1G28290,AT1G29280,AT1G30110,AT1G41830,AT1G54000,AT1G54890,AT1G66270,AT1G66280,AT1G68150,AT1G70850,AT1G78340,AT1G80240,AT1G80830,AT2G17080,AT2G19460,AT2G21045,AT2G30340,AT2G33790,AT2G39040,AT2G39530,AT2G41475,AT2G43880,AT2G44370,AT2G45050,AT2G46140,AT2G47650,AT3G08030,AT3G09260,AT3G09940,AT3G13790,AT3G15950,AT3G16420,AT3G16430,AT3G16460,AT3G20370,AT3G23470,AT3G24300…	AT1G13950,AT1G14870,AT1G17860,AT1G28290,AT1G29280,AT1G30110,AT1G41830,AT1G54000,AT1G54890,AT1G66270,AT1G66280,AT1G68150,AT1G70850,AT1G78340,AT1G80240,AT1G80830,AT2G17080,AT2G19460,AT2G21045,AT2G30340,AT2G33790,AT2G39040,AT2G39530,AT2G41475,AT2G43880,AT2G44370,AT2G45050,AT2G46140,AT2G47650,AT3G08030,AT3G09260,AT3G09940,AT3G13790,AT3G15950,AT3G16420,AT3G16430,AT3G16460,AT3G20370,AT3G23470,AT3G24300…
Columella	1	105	1.79	9e-06	4.30244e-05	TRUE	AT1G02810,AT1G03230,AT1G04180,AT1G04610,AT1G04680,AT1G07280,AT1G07290,AT1G07590,AT1G10530,AT1G11670,AT1G12600,AT1G14820,AT1G19210,AT1G21340,AT1G22190,AT1G22360,AT1G22400,AT1G23040,AT1G23150,AT1G23160,AT1G24095,AT1G27100,AT1G28130,AT1G32920,AT1G33750,AT1G45145,AT1G48330,AT1G49005,AT1G50720,AT1G53708,AT1G54000,AT1G65620,AT1G75710,AT1G79580,AT2G15490,AT2G22770,AT2G24850,AT2G26710,AT2G28350,AT2G28400…	AT1G02810,AT1G03230,AT1G04180,AT1G04610,AT1G04680,AT1G07280,AT1G07290,AT1G07590,AT1G10530,AT1G11670,AT1G12600,AT1G14820,AT1G19210,AT1G21340,AT1G22190,AT1G22360,AT1G22400,AT1G23040,AT1G23150,AT1G23160,AT1G24095,AT1G27100,AT1G28130,AT1G32920,AT1G33750,AT1G45145,AT1G48330,AT1G49005,AT1G50720,AT1G53708,AT1G54000,AT1G65620,AT1G75710,AT1G79580,AT2G15490,AT2G22770,AT2G24850,AT2G26710,AT2G28350,AT2G28400…	AT1G02810,AT1G03230,AT1G04180,AT1G04610,AT1G04680,AT1G07280,AT1G07290,AT1G07590,AT1G10530,AT1G11670,AT1G12600,AT1G14820,AT1G19210,AT1G21340,AT1G22190,AT1G22360,AT1G22400,AT1G23040,AT1G23150,AT1G23160,AT1G24095,AT1G27100,AT1G28130,AT1G32920,AT1G33750,AT1G45145,AT1G48330,AT1G49005,AT1G50720,AT1G53708,AT1G54000,AT1G65620,AT1G75710,AT1G79580,AT2G15490,AT2G22770,AT2G24850,AT2G26710,AT2G28350,AT2G28400…
LRC	1	526	5.59	9e-06	4.30244e-05	TRUE	AT1G01470,AT1G02360,AT1G02390,AT1G02430,AT1G02810,AT1G02920,AT1G03220,AT1G03230,AT1G04180,AT1G04430,AT1G04680,AT1G05280,AT1G05560,AT1G06090,AT1G06135,AT1G06330,AT1G07175,AT1G07290,AT1G07590,AT1G08500,AT1G10470,AT1G10480,AT1G10530,AT1G10700,AT1G10810,AT1G11000,AT1G11260,AT1G11670,AT1G12110,AT1G12600,AT1G12740,AT1G13000,AT1G13480,AT1G13970,AT1G14080,AT1G14210,AT1G14220,AT1G14870,AT1G15385,AT1G16905…	AT1G01470,AT1G02360,AT1G02390,AT1G02430,AT1G02810,AT1G02920,AT1G03220,AT1G03230,AT1G04180,AT1G04430,AT1G04680,AT1G05280,AT1G05560,AT1G06090,AT1G06135,AT1G06330,AT1G07175,AT1G07290,AT1G07590,AT1G08500,AT1G10470,AT1G10480,AT1G10530,AT1G10700,AT1G10810,AT1G11000,AT1G11260,AT1G11670,AT1G12110,AT1G12600,AT1G12740,AT1G13000,AT1G13480,AT1G13970,AT1G14080,AT1G14210,AT1G14220,AT1G14870,AT1G15385,AT1G16905…	AT1G01470,AT1G02360,AT1G02390,AT1G02430,AT1G02810,AT1G02920,AT1G03220,AT1G03230,AT1G04180,AT1G04430,AT1G04680,AT1G05280,AT1G05560,AT1G06090,AT1G06135,AT1G06330,AT1G07175,AT1G07290,AT1G07590,AT1G08500,AT1G10470,AT1G10480,AT1G10530,AT1G10700,AT1G10810,AT1G11000,AT1G11260,AT1G11670,AT1G12110,AT1G12600,AT1G12740,AT1G13000,AT1G13480,AT1G13970,AT1G14080,AT1G14210,AT1G14220,AT1G14870,AT1G15385,AT1G16905…
Atrichoblast	1	84	2.36	9e-06	4.52308e-05	TRUE	AT1G13950,AT1G14870,AT1G17860,AT1G28290,AT1G29280,AT1G30110,AT1G41830,AT1G54000,AT1G54890,AT1G66270,AT1G66280,AT1G68150,AT1G70850,AT1G78340,AT1G80240,AT1G80830,AT2G17080,AT2G19460,AT2G21045,AT2G30340,AT2G33790,AT2G39040,AT2G39530,AT2G41475,AT2G43880,AT2G44370,AT2G45050,AT2G46140,AT2G47650,AT3G08030,AT3G09260,AT3G09940,AT3G13790,AT3G15950,AT3G16420,AT3G16430,AT3G16460,AT3G20370,AT3G23470,AT3G24300…	AT1G13950,AT1G14870,AT1G17860,AT1G28290,AT1G29280,AT1G30110,AT1G41830,AT1G54000,AT1G54890,AT1G66270,AT1G66280,AT1G68150,AT1G70850,AT1G78340,AT1G80240,AT1G80830,AT2G17080,AT2G19460,AT2G21045,AT2G30340,AT2G33790,AT2G39040,AT2G39530,AT2G41475,AT2G43880,AT2G44370,AT2G45050,AT2G46140,AT2G47650,AT3G08030,AT3G09260,AT3G09940,AT3G13790,AT3G15950,AT3G16420,AT3G16430,AT3G16460,AT3G20370,AT3G23470,AT3G24300…	AT1G13950,AT1G14870,AT1G17860,AT1G28290,AT1G29280,AT1G30110,AT1G41830,AT1G54000,AT1G54890,AT1G66270,AT1G66280,AT1G68150,AT1G70850,AT1G78340,AT1G80240,AT1G80830,AT2G17080,AT2G19460,AT2G21045,AT2G30340,AT2G33790,AT2G39040,AT2G39530,AT2G41475,AT2G43880,AT2G44370,AT2G45050,AT2G46140,AT2G47650,AT3G08030,AT3G09260,AT3G09940,AT3G13790,AT3G15950,AT3G16420,AT3G16430,AT3G16460,AT3G20370,AT3G23470,AT3G24300…
Columella	1	105	1.67	9e-06	4.52308e-05	TRUE	AT1G02810,AT1G03230,AT1G04180,AT1G04610,AT1G04680,AT1G07280,AT1G07290,AT1G07590,AT1G10530,AT1G11670,AT1G12600,AT1G14820,AT1G19210,AT1G21340,AT1G22190,AT1G22360,AT1G22400,AT1G23040,AT1G23150,AT1G23160,AT1G24095,AT1G27100,AT1G28130,AT1G32920,AT1G33750,AT1G45145,AT1G48330,AT1G49005,AT1G50720,AT1G53708,AT1G54000,AT1G65620,AT1G75710,AT1G79580,AT2G15490,AT2G22770,AT2G24850,AT2G26710,AT2G28350,AT2G28400…	AT1G02810,AT1G03230,AT1G04180,AT1G04610,AT1G04680,AT1G07280,AT1G07290,AT1G07590,AT1G10530,AT1G11670,AT1G12600,AT1G14820,AT1G19210,AT1G21340,AT1G22190,AT1G22360,AT1G22400,AT1G23040,AT1G23150,AT1G23160,AT1G24095,AT1G27100,AT1G28130,AT1G32920,AT1G33750,AT1G45145,AT1G48330,AT1G49005,AT1G50720,AT1G53708,AT1G54000,AT1G65620,AT1G75710,AT1G79580,AT2G15490,AT2G22770,AT2G24850,AT2G26710,AT2G28350,AT2G28400…	AT1G02810,AT1G03230,AT1G04180,AT1G04610,AT1G04680,AT1G07280,AT1G07290,AT1G07590,AT1G10530,AT1G11670,AT1G12600,AT1G14820,AT1G19210,AT1G21340,AT1G22190,AT1G22360,AT1G22400,AT1G23040,AT1G23150,AT1G23160,AT1G24095,AT1G27100,AT1G28130,AT1G32920,AT1G33750,AT1G45145,AT1G48330,AT1G49005,AT1G50720,AT1G53708,AT1G54000,AT1G65620,AT1G75710,AT1G79580,AT2G15490,AT2G22770,AT2G24850,AT2G26710,AT2G28350,AT2G28400…
LRC	1	526	5.78	9e-06	4.52308e-05	TRUE	AT1G01470,AT1G02360,AT1G02390,AT1G02430,AT1G02810,AT1G02920,AT1G03220,AT1G03230,AT1G04180,AT1G04430,AT1G04680,AT1G05280,AT1G05560,AT1G06090,AT1G06135,AT1G06330,AT1G07175,AT1G07290,AT1G07590,AT1G08500,AT1G10470,AT1G10480,AT1G10530,AT1G10700,AT1G10810,AT1G11000,AT1G11260,AT1G11670,AT1G12110,AT1G12600,AT1G12740,AT1G13000,AT1G13480,AT1G13970,AT1G14080,AT1G14210,AT1G14220,AT1G14870,AT1G15385,AT1G16905…	AT1G01470,AT1G02360,AT1G02390,AT1G02430,AT1G02810,AT1G02920,AT1G03220,AT1G03230,AT1G04180,AT1G04430,AT1G04680,AT1G05280,AT1G05560,AT1G06090,AT1G06135,AT1G06330,AT1G07175,AT1G07290,AT1G07590,AT1G08500,AT1G10470,AT1G10480,AT1G10530,AT1G10700,AT1G10810,AT1G11000,AT1G11260,AT1G11670,AT1G12110,AT1G12600,AT1G12740,AT1G13000,AT1G13480,AT1G13970,AT1G14080,AT1G14210,AT1G14220,AT1G14870,AT1G15385,AT1G16905…	AT1G01470,AT1G02360,AT1G02390,AT1G02430,AT1G02810,AT1G02920,AT1G03220,AT1G03230,AT1G04180,AT1G04430,AT1G04680,AT1G05280,AT1G05560,AT1G06090,AT1G06135,AT1G06330,AT1G07175,AT1G07290,AT1G07590,AT1G08500,AT1G10470,AT1G10480,AT1G10530,AT1G10700,AT1G10810,AT1G11000,AT1G11260,AT1G11670,AT1G12110,AT1G12600,AT1G12740,AT1G13000,AT1G13480,AT1G13970,AT1G14080,AT1G14210,AT1G14220,AT1G14870,AT1G15385,AT1G16905…
Atrichoblast	10	65	2.83	9e-06	4.30244e-05	TRUE	AT1G06930,AT1G14870,AT1G17860,AT1G28290,AT1G41830,AT1G54000,AT1G54890,AT1G58270,AT1G66270,AT1G66280,AT1G74500,AT1G78340,AT1G80240,AT2G17080,AT2G19460,AT2G30340,AT2G33790,AT2G41475,AT2G42570,AT2G45050,AT2G46140,AT3G09260,AT3G09940,AT3G13790,AT3G15950,AT3G16400,AT3G16420,AT3G16430,AT3G16460,AT3G20370,AT3G23470,AT3G29034,AT3G29250,AT3G43720,AT3G50640,AT3G50900,AT3G53480,AT3G54960,AT4G00080,AT4G12880…	AT1G06930,AT1G14870,AT1G17860,AT1G28290,AT1G41830,AT1G54000,AT1G54890,AT1G58270,AT1G66270,AT1G66280,AT1G74500,AT1G78340,AT1G80240,AT2G17080,AT2G19460,AT2G30340,AT2G33790,AT2G41475,AT2G42570,AT2G45050,AT2G46140,AT3G09260,AT3G09940,AT3G13790,AT3G15950,AT3G16400,AT3G16420,AT3G16430,AT3G16460,AT3G20370,AT3G23470,AT3G29034,AT3G29250,AT3G43720,AT3G50640,AT3G50900,AT3G53480,AT3G54960,AT4G00080,AT4G12880…	AT1G06930,AT1G14870,AT1G17860,AT1G28290,AT1G41830,AT1G54000,AT1G54890,AT1G58270,AT1G66270,AT1G66280,AT1G74500,AT1G78340,AT1G80240,AT2G17080,AT2G19460,AT2G30340,AT2G33790,AT2G41475,AT2G42570,AT2G45050,AT2G46140,AT3G09260,AT3G09940,AT3G13790,AT3G15950,AT3G16400,AT3G16420,AT3G16430,AT3G16460,AT3G20370,AT3G23470,AT3G29034,AT3G29250,AT3G43720,AT3G50640,AT3G50900,AT3G53480,AT3G54960,AT4G00080,AT4G12880…
Columella	10	102	2.22	9e-06	4.30244e-05	TRUE	AT1G02810,AT1G03230,AT1G04180,AT1G04680,AT1G07290,AT1G08880,AT1G09200,AT1G10400,AT1G11670,AT1G12600,AT1G14820,AT1G19210,AT1G22190,AT1G22360,AT1G22400,AT1G23150,AT1G23160,AT1G26870,AT1G27100,AT1G28130,AT1G33750,AT1G45145,AT1G48330,AT1G49005,AT1G50720,AT1G51060,AT1G54000,AT1G56680,AT1G68560,AT1G74500,AT1G75710,AT1G76790,AT1G78520,AT1G79580,AT2G22770,AT2G28400,AT2G28760,AT2G30500,AT2G34020,AT2G38810…	AT1G02810,AT1G03230,AT1G04180,AT1G04680,AT1G07290,AT1G08880,AT1G09200,AT1G10400,AT1G11670,AT1G12600,AT1G14820,AT1G19210,AT1G22190,AT1G22360,AT1G22400,AT1G23150,AT1G23160,AT1G26870,AT1G27100,AT1G28130,AT1G33750,AT1G45145,AT1G48330,AT1G49005,AT1G50720,AT1G51060,AT1G54000,AT1G56680,AT1G68560,AT1G74500,AT1G75710,AT1G76790,AT1G78520,AT1G79580,AT2G22770,AT2G28400,AT2G28760,AT2G30500,AT2G34020,AT2G38810…	AT1G02810,AT1G03230,AT1G04180,AT1G04680,AT1G07290,AT1G08880,AT1G09200,AT1G10400,AT1G11670,AT1G12600,AT1G14820,AT1G19210,AT1G22190,AT1G22360,AT1G22400,AT1G23150,AT1G23160,AT1G26870,AT1G27100,AT1G28130,AT1G33750,AT1G45145,AT1G48330,AT1G49005,AT1G50720,AT1G51060,AT1G54000,AT1G56680,AT1G68560,AT1G74500,AT1G75710,AT1G76790,AT1G78520,AT1G79580,AT2G22770,AT2G28400,AT2G28760,AT2G30500,AT2G34020,AT2G38810…
Dividing	10	53	1.98	9e-06	4.30244e-05	TRUE	AT1G02810,AT1G04680,AT1G28290,AT1G48630,AT1G54000,AT1G54010,AT1G54030,AT1G56110,AT1G66270,AT1G66280,AT1G80370,AT2G04160,AT2G17080,AT2G17280,AT2G17560,AT2G20515,AT2G27840,AT2G37600,AT2G41650,AT2G41800,AT2G43610,AT3G07320,AT3G09260,AT3G14530,AT3G16420,AT3G16450,AT3G16460,AT3G20590,AT3G45230,AT3G54180,AT3G57860,AT3G60900,AT4G08950,AT4G11780,AT4G14560,AT4G21850,AT4G22235,AT4G24275,AT4G25340,AT4G31320…	AT1G02810,AT1G04680,AT1G28290,AT1G48630,AT1G54000,AT1G54010,AT1G54030,AT1G56110,AT1G66270,AT1G66280,AT1G80370,AT2G04160,AT2G17080,AT2G17280,AT2G17560,AT2G20515,AT2G27840,AT2G37600,AT2G41650,AT2G41800,AT2G43610,AT3G07320,AT3G09260,AT3G14530,AT3G16420,AT3G16450,AT3G16460,AT3G20590,AT3G45230,AT3G54180,AT3G57860,AT3G60900,AT4G08950,AT4G11780,AT4G14560,AT4G21850,AT4G22235,AT4G24275,AT4G25340,AT4G31320…	AT1G02810,AT1G04680,AT1G28290,AT1G48630,AT1G54000,AT1G54010,AT1G54030,AT1G56110,AT1G66270,AT1G66280,AT1G80370,AT2G04160,AT2G17080,AT2G17280,AT2G17560,AT2G20515,AT2G27840,AT2G37600,AT2G41650,AT2G41800,AT2G43610,AT3G07320,AT3G09260,AT3G14530,AT3G16420,AT3G16450,AT3G16460,AT3G20590,AT3G45230,AT3G54180,AT3G57860,AT3G60900,AT4G08950,AT4G11780,AT4G14560,AT4G21850,AT4G22235,AT4G24275,AT4G25340,AT4G31320…
LRC	10	346	4.7	9e-06	4.30244e-05	TRUE	AT1G02390,AT1G02430,AT1G02810,AT1G03230,AT1G04180,AT1G04430,AT1G04680,AT1G05280,AT1G06135,AT1G06330,AT1G06760,AT1G07290,AT1G09200,AT1G10470,AT1G11000,AT1G11670,AT1G12600,AT1G12740,AT1G13970,AT1G14080,AT1G14210,AT1G14220,AT1G14870,AT1G15385,AT1G17180,AT1G17860,AT1G17890,AT1G19210,AT1G22190,AT1G22360,AT1G22400,AT1G23150,AT1G23160,AT1G25275,AT1G25400,AT1G27100,AT1G28130,AT1G28290,AT1G29290,AT1G33280…	AT1G02390,AT1G02430,AT1G02810,AT1G03230,AT1G04180,AT1G04430,AT1G04680,AT1G05280,AT1G06135,AT1G06330,AT1G06760,AT1G07290,AT1G09200,AT1G10470,AT1G11000,AT1G11670,AT1G12600,AT1G12740,AT1G13970,AT1G14080,AT1G14210,AT1G14220,AT1G14870,AT1G15385,AT1G17180,AT1G17860,AT1G17890,AT1G19210,AT1G22190,AT1G22360,AT1G22400,AT1G23150,AT1G23160,AT1G25275,AT1G25400,AT1G27100,AT1G28130,AT1G28290,AT1G29290,AT1G33280…	AT1G02390,AT1G02430,AT1G02810,AT1G03230,AT1G04180,AT1G04430,AT1G04680,AT1G05280,AT1G06135,AT1G06330,AT1G06760,AT1G07290,AT1G09200,AT1G10470,AT1G11000,AT1G11670,AT1G12600,AT1G12740,AT1G13970,AT1G14080,AT1G14210,AT1G14220,AT1G14870,AT1G15385,AT1G17180,AT1G17860,AT1G17890,AT1G19210,AT1G22190,AT1G22360,AT1G22400,AT1G23150,AT1G23160,AT1G25275,AT1G25400,AT1G27100,AT1G28130,AT1G28290,AT1G29290,AT1G33280…
Atrichoblast	10	65	2.45	9e-06	4.52308e-05	TRUE	AT1G06930,AT1G14870,AT1G17860,AT1G28290,AT1G41830,AT1G54000,AT1G54890,AT1G58270,AT1G66270,AT1G66280,AT1G74500,AT1G78340,AT1G80240,AT2G17080,AT2G19460,AT2G30340,AT2G33790,AT2G41475,AT2G42570,AT2G45050,AT2G46140,AT3G09260,AT3G09940,AT3G13790,AT3G15950,AT3G16400,AT3G16420,AT3G16430,AT3G16460,AT3G20370,AT3G23470,AT3G29034,AT3G29250,AT3G43720,AT3G50640,AT3G50900,AT3G53480,AT3G54960,AT4G00080,AT4G12880…	AT1G06930,AT1G14870,AT1G17860,AT1G28290,AT1G41830,AT1G54000,AT1G54890,AT1G58270,AT1G66270,AT1G66280,AT1G74500,AT1G78340,AT1G80240,AT2G17080,AT2G19460,AT2G30340,AT2G33790,AT2G41475,AT2G42570,AT2G45050,AT2G46140,AT3G09260,AT3G09940,AT3G13790,AT3G15950,AT3G16400,AT3G16420,AT3G16430,AT3G16460,AT3G20370,AT3G23470,AT3G29034,AT3G29250,AT3G43720,AT3G50640,AT3G50900,AT3G53480,AT3G54960,AT4G00080,AT4G12880…	AT1G06930,AT1G14870,AT1G17860,AT1G28290,AT1G41830,AT1G54000,AT1G54890,AT1G58270,AT1G66270,AT1G66280,AT1G74500,AT1G78340,AT1G80240,AT2G17080,AT2G19460,AT2G30340,AT2G33790,AT2G41475,AT2G42570,AT2G45050,AT2G46140,AT3G09260,AT3G09940,AT3G13790,AT3G15950,AT3G16400,AT3G16420,AT3G16430,AT3G16460,AT3G20370,AT3G23470,AT3G29034,AT3G29250,AT3G43720,AT3G50640,AT3G50900,AT3G53480,AT3G54960,AT4G00080,AT4G12880…
Columella	10	102	2.18	9e-06	4.52308e-05	TRUE	AT1G02810,AT1G03230,AT1G04180,AT1G04680,AT1G07290,AT1G08880,AT1G09200,AT1G10400,AT1G11670,AT1G12600,AT1G14820,AT1G19210,AT1G22190,AT1G22360,AT1G22400,AT1G23150,AT1G23160,AT1G26870,AT1G27100,AT1G28130,AT1G33750,AT1G45145,AT1G48330,AT1G49005,AT1G50720,AT1G51060,AT1G54000,AT1G56680,AT1G68560,AT1G74500,AT1G75710,AT1G76790,AT1G78520,AT1G79580,AT2G22770,AT2G28400,AT2G28760,AT2G30500,AT2G34020,AT2G38810…	AT1G02810,AT1G03230,AT1G04180,AT1G04680,AT1G07290,AT1G08880,AT1G09200,AT1G10400,AT1G11670,AT1G12600,AT1G14820,AT1G19210,AT1G22190,AT1G22360,AT1G22400,AT1G23150,AT1G23160,AT1G26870,AT1G27100,AT1G28130,AT1G33750,AT1G45145,AT1G48330,AT1G49005,AT1G50720,AT1G51060,AT1G54000,AT1G56680,AT1G68560,AT1G74500,AT1G75710,AT1G76790,AT1G78520,AT1G79580,AT2G22770,AT2G28400,AT2G28760,AT2G30500,AT2G34020,AT2G38810…	AT1G02810,AT1G03230,AT1G04180,AT1G04680,AT1G07290,AT1G08880,AT1G09200,AT1G10400,AT1G11670,AT1G12600,AT1G14820,AT1G19210,AT1G22190,AT1G22360,AT1G22400,AT1G23150,AT1G23160,AT1G26870,AT1G27100,AT1G28130,AT1G33750,AT1G45145,AT1G48330,AT1G49005,AT1G50720,AT1G51060,AT1G54000,AT1G56680,AT1G68560,AT1G74500,AT1G75710,AT1G76790,AT1G78520,AT1G79580,AT2G22770,AT2G28400,AT2G28760,AT2G30500,AT2G34020,AT2G38810…
LRC	10	346	5.1	9e-06	4.52308e-05	TRUE	AT1G02390,AT1G02430,AT1G02810,AT1G03230,AT1G04180,AT1G04430,AT1G04680,AT1G05280,AT1G06135,AT1G06330,AT1G06760,AT1G07290,AT1G09200,AT1G10470,AT1G11000,AT1G11670,AT1G12600,AT1G12740,AT1G13970,AT1G14080,AT1G14210,AT1G14220,AT1G14870,AT1G15385,AT1G17180,AT1G17860,AT1G17890,AT1G19210,AT1G22190,AT1G22360,AT1G22400,AT1G23150,AT1G23160,AT1G25275,AT1G25400,AT1G27100,AT1G28130,AT1G28290,AT1G29290,AT1G33280…	AT1G02390,AT1G02430,AT1G02810,AT1G03230,AT1G04180,AT1G04430,AT1G04680,AT1G05280,AT1G06135,AT1G06330,AT1G06760,AT1G07290,AT1G09200,AT1G10470,AT1G11000,AT1G11670,AT1G12600,AT1G12740,AT1G13970,AT1G14080,AT1G14210,AT1G14220,AT1G14870,AT1G15385,AT1G17180,AT1G17860,AT1G17890,AT1G19210,AT1G22190,AT1G22360,AT1G22400,AT1G23150,AT1G23160,AT1G25275,AT1G25400,AT1G27100,AT1G28130,AT1G28290,AT1G29290,AT1G33280…	AT1G02390,AT1G02430,AT1G02810,AT1G03230,AT1G04180,AT1G04430,AT1G04680,AT1G05280,AT1G06135,AT1G06330,AT1G06760,AT1G07290,AT1G09200,AT1G10470,AT1G11000,AT1G11670,AT1G12600,AT1G12740,AT1G13970,AT1G14080,AT1G14210,AT1G14220,AT1G14870,AT1G15385,AT1G17180,AT1G17860,AT1G17890,AT1G19210,AT1G22190,AT1G22360,AT1G22400,AT1G23150,AT1G23160,AT1G25275,AT1G25400,AT1G27100,AT1G28130,AT1G28290,AT1G29290,AT1G33280…
Dividing	10	53	1.42	0.00336	0.0153153	TRUE	AT1G02810,AT1G04680,AT1G28290,AT1G48630,AT1G54000,AT1G54010,AT1G54030,AT1G56110,AT1G66270,AT1G66280,AT1G80370,AT2G04160,AT2G17080,AT2G17280,AT2G17560,AT2G20515,AT2G27840,AT2G37600,AT2G41650,AT2G41800,AT2G43610,AT3G07320,AT3G09260,AT3G14530,AT3G16420,AT3G16450,AT3G16460,AT3G20590,AT3G45230,AT3G54180,AT3G57860,AT3G60900,AT4G08950,AT4G11780,AT4G14560,AT4G21850,AT4G22235,AT4G24275,AT4G25340,AT4G31320…	AT1G02810,AT1G04680,AT1G28290,AT1G48630,AT1G54000,AT1G54010,AT1G54030,AT1G56110,AT1G66270,AT1G66280,AT1G80370,AT2G04160,AT2G17080,AT2G17280,AT2G17560,AT2G20515,AT2G27840,AT2G37600,AT2G41650,AT2G41800,AT2G43610,AT3G07320,AT3G09260,AT3G14530,AT3G16420,AT3G16450,AT3G16460,AT3G20590,AT3G45230,AT3G54180,AT3G57860,AT3G60900,AT4G08950,AT4G11780,AT4G14560,AT4G21850,AT4G22235,AT4G24275,AT4G25340,AT4G31320…	AT1G02810,AT1G04680,AT1G28290,AT1G48630,AT1G54000,AT1G54010,AT1G54030,AT1G56110,AT1G66270,AT1G66280,AT1G80370,AT2G04160,AT2G17080,AT2G17280,AT2G17560,AT2G20515,AT2G27840,AT2G37600,AT2G41650,AT2G41800,AT2G43610,AT3G07320,AT3G09260,AT3G14530,AT3G16420,AT3G16450,AT3G16460,AT3G20590,AT3G45230,AT3G54180,AT3G57860,AT3G60900,AT4G08950,AT4G11780,AT4G14560,AT4G21850,AT4G22235,AT4G24275,AT4G25340,AT4G31320…
Columella	11	353	7.46	9e-06	4.30244e-05	TRUE	AT1G01300,AT1G02810,AT1G03230,AT1G04180,AT1G04250,AT1G04610,AT1G04680,AT1G06980,AT1G07135,AT1G07280,AT1G07290,AT1G07590,AT1G07610,AT1G08350,AT1G09200,AT1G09570,AT1G10400,AT1G10530,AT1G10650,AT1G11475,AT1G11670,AT1G12600,AT1G13280,AT1G13430,AT1G13620,AT1G14720,AT1G14820,AT1G16020,AT1G17400,AT1G18250,AT1G18265,AT1G19115,AT1G19120,AT1G19370,AT1G19850,AT1G20450,AT1G21340,AT1G22190,AT1G22360,AT1G22400…	AT1G01300,AT1G02810,AT1G03230,AT1G04180,AT1G04250,AT1G04610,AT1G04680,AT1G06980,AT1G07135,AT1G07280,AT1G07290,AT1G07590,AT1G07610,AT1G08350,AT1G09200,AT1G09570,AT1G10400,AT1G10530,AT1G10650,AT1G11475,AT1G11670,AT1G12600,AT1G13280,AT1G13430,AT1G13620,AT1G14720,AT1G14820,AT1G16020,AT1G17400,AT1G18250,AT1G18265,AT1G19115,AT1G19120,AT1G19370,AT1G19850,AT1G20450,AT1G21340,AT1G22190,AT1G22360,AT1G22400…	AT1G01300,AT1G02810,AT1G03230,AT1G04180,AT1G04250,AT1G04610,AT1G04680,AT1G06980,AT1G07135,AT1G07280,AT1G07290,AT1G07590,AT1G07610,AT1G08350,AT1G09200,AT1G09570,AT1G10400,AT1G10530,AT1G10650,AT1G11475,AT1G11670,AT1G12600,AT1G13280,AT1G13430,AT1G13620,AT1G14720,AT1G14820,AT1G16020,AT1G17400,AT1G18250,AT1G18265,AT1G19115,AT1G19120,AT1G19370,AT1G19850,AT1G20450,AT1G21340,AT1G22190,AT1G22360,AT1G22400…
LRC	11	114	1.5	9e-06	4.30244e-05	TRUE	AT1G02810,AT1G03230,AT1G04180,AT1G04680,AT1G05280,AT1G07290,AT1G07590,AT1G09200,AT1G10530,AT1G11000,AT1G11670,AT1G12600,AT1G14080,AT1G20070,AT1G21340,AT1G22190,AT1G22360,AT1G22400,AT1G22880,AT1G23040,AT1G23150,AT1G23160,AT1G25275,AT1G27100,AT1G28130,AT1G33750,AT1G45145,AT1G48330,AT1G50720,AT1G53708,AT1G54000,AT1G54030,AT1G70420,AT1G73965,AT1G77610,AT1G79580,AT1G80110,AT2G15490,AT2G17280,AT2G21130…	AT1G02810,AT1G03230,AT1G04180,AT1G04680,AT1G05280,AT1G07290,AT1G07590,AT1G09200,AT1G10530,AT1G11000,AT1G11670,AT1G12600,AT1G14080,AT1G20070,AT1G21340,AT1G22190,AT1G22360,AT1G22400,AT1G22880,AT1G23040,AT1G23150,AT1G23160,AT1G25275,AT1G27100,AT1G28130,AT1G33750,AT1G45145,AT1G48330,AT1G50720,AT1G53708,AT1G54000,AT1G54030,AT1G70420,AT1G73965,AT1G77610,AT1G79580,AT1G80110,AT2G15490,AT2G17280,AT2G21130…	AT1G02810,AT1G03230,AT1G04180,AT1G04680,AT1G05280,AT1G07290,AT1G07590,AT1G09200,AT1G10530,AT1G11000,AT1G11670,AT1G12600,AT1G14080,AT1G20070,AT1G21340,AT1G22190,AT1G22360,AT1G22400,AT1G22880,AT1G23040,AT1G23150,AT1G23160,AT1G25275,AT1G27100,AT1G28130,AT1G33750,AT1G45145,AT1G48330,AT1G50720,AT1G53708,AT1G54000,AT1G54030,AT1G70420,AT1G73965,AT1G77610,AT1G79580,AT1G80110,AT2G15490,AT2G17280,AT2G21130…
Columella	11	353	7.78	9e-06	4.52308e-05	TRUE	AT1G01300,AT1G02810,AT1G03230,AT1G04180,AT1G04250,AT1G04610,AT1G04680,AT1G06980,AT1G07135,AT1G07280,AT1G07290,AT1G07590,AT1G07610,AT1G08350,AT1G09200,AT1G09570,AT1G10400,AT1G10530,AT1G10650,AT1G11475,AT1G11670,AT1G12600,AT1G13280,AT1G13430,AT1G13620,AT1G14720,AT1G14820,AT1G16020,AT1G17400,AT1G18250,AT1G18265,AT1G19115,AT1G19120,AT1G19370,AT1G19850,AT1G20450,AT1G21340,AT1G22190,AT1G22360,AT1G22400…	AT1G01300,AT1G02810,AT1G03230,AT1G04180,AT1G04250,AT1G04610,AT1G04680,AT1G06980,AT1G07135,AT1G07280,AT1G07290,AT1G07590,AT1G07610,AT1G08350,AT1G09200,AT1G09570,AT1G10400,AT1G10530,AT1G10650,AT1G11475,AT1G11670,AT1G12600,AT1G13280,AT1G13430,AT1G13620,AT1G14720,AT1G14820,AT1G16020,AT1G17400,AT1G18250,AT1G18265,AT1G19115,AT1G19120,AT1G19370,AT1G19850,AT1G20450,AT1G21340,AT1G22190,AT1G22360,AT1G22400…	AT1G01300,AT1G02810,AT1G03230,AT1G04180,AT1G04250,AT1G04610,AT1G04680,AT1G06980,AT1G07135,AT1G07280,AT1G07290,AT1G07590,AT1G07610,AT1G08350,AT1G09200,AT1G09570,AT1G10400,AT1G10530,AT1G10650,AT1G11475,AT1G11670,AT1G12600,AT1G13280,AT1G13430,AT1G13620,AT1G14720,AT1G14820,AT1G16020,AT1G17400,AT1G18250,AT1G18265,AT1G19115,AT1G19120,AT1G19370,AT1G19850,AT1G20450,AT1G21340,AT1G22190,AT1G22360,AT1G22400…
LRC	11	114	1.73	9e-06	4.52308e-05	TRUE	AT1G02810,AT1G03230,AT1G04180,AT1G04680,AT1G05280,AT1G07290,AT1G07590,AT1G09200,AT1G10530,AT1G11000,AT1G11670,AT1G12600,AT1G14080,AT1G20070,AT1G21340,AT1G22190,AT1G22360,AT1G22400,AT1G22880,AT1G23040,AT1G23150,AT1G23160,AT1G25275,AT1G27100,AT1G28130,AT1G33750,AT1G45145,AT1G48330,AT1G50720,AT1G53708,AT1G54000,AT1G54030,AT1G70420,AT1G73965,AT1G77610,AT1G79580,AT1G80110,AT2G15490,AT2G17280,AT2G21130…	AT1G02810,AT1G03230,AT1G04180,AT1G04680,AT1G05280,AT1G07290,AT1G07590,AT1G09200,AT1G10530,AT1G11000,AT1G11670,AT1G12600,AT1G14080,AT1G20070,AT1G21340,AT1G22190,AT1G22360,AT1G22400,AT1G22880,AT1G23040,AT1G23150,AT1G23160,AT1G25275,AT1G27100,AT1G28130,AT1G33750,AT1G45145,AT1G48330,AT1G50720,AT1G53708,AT1G54000,AT1G54030,AT1G70420,AT1G73965,AT1G77610,AT1G79580,AT1G80110,AT2G15490,AT2G17280,AT2G21130…	AT1G02810,AT1G03230,AT1G04180,AT1G04680,AT1G05280,AT1G07290,AT1G07590,AT1G09200,AT1G10530,AT1G11000,AT1G11670,AT1G12600,AT1G14080,AT1G20070,AT1G21340,AT1G22190,AT1G22360,AT1G22400,AT1G22880,AT1G23040,AT1G23150,AT1G23160,AT1G25275,AT1G27100,AT1G28130,AT1G33750,AT1G45145,AT1G48330,AT1G50720,AT1G53708,AT1G54000,AT1G54030,AT1G70420,AT1G73965,AT1G77610,AT1G79580,AT1G80110,AT2G15490,AT2G17280,AT2G21130…
Endodermis	12	81	3.32	9e-06	4.30244e-05	TRUE	AT1G01120,AT1G02900,AT1G03870,AT1G04040,AT1G05260,AT1G12090,AT1G13420,AT1G14580,AT1G17300,AT1G17970,AT1G19450,AT1G20190,AT1G45130,AT1G61240,AT1G61590,AT1G61740,AT1G61795,AT1G65840,AT1G75780,AT2G25160,AT2G27370,AT2G32300,AT2G34070,AT2G36100,AT2G36830,AT2G40160,AT2G43150,AT2G47930,AT2G48130,AT3G01513,AT3G05920,AT3G09270,AT3G11340,AT3G16240,AT3G22240,AT3G22600,AT3G22620,AT3G25290,AT3G26520,AT3G28740…	AT1G01120,AT1G02900,AT1G03870,AT1G04040,AT1G05260,AT1G12090,AT1G13420,AT1G14580,AT1G17300,AT1G17970,AT1G19450,AT1G20190,AT1G45130,AT1G61240,AT1G61590,AT1G61740,AT1G61795,AT1G65840,AT1G75780,AT2G25160,AT2G27370,AT2G32300,AT2G34070,AT2G36100,AT2G36830,AT2G40160,AT2G43150,AT2G47930,AT2G48130,AT3G01513,AT3G05920,AT3G09270,AT3G11340,AT3G16240,AT3G22240,AT3G22600,AT3G22620,AT3G25290,AT3G26520,AT3G28740…	AT1G01120,AT1G02900,AT1G03870,AT1G04040,AT1G05260,AT1G12090,AT1G13420,AT1G14580,AT1G17300,AT1G17970,AT1G19450,AT1G20190,AT1G45130,AT1G61240,AT1G61590,AT1G61740,AT1G61795,AT1G65840,AT1G75780,AT2G25160,AT2G27370,AT2G32300,AT2G34070,AT2G36100,AT2G36830,AT2G40160,AT2G43150,AT2G47930,AT2G48130,AT3G01513,AT3G05920,AT3G09270,AT3G11340,AT3G16240,AT3G22240,AT3G22600,AT3G22620,AT3G25290,AT3G26520,AT3G28740…
Cortex	12	44	2.87	9e-06	4.52308e-05	TRUE	AT1G05680,AT1G06640,AT1G07985,AT1G08930,AT1G11670,AT1G12090,AT1G17300,AT1G20190,AT1G21310,AT1G47530,AT1G58360,AT1G62510,AT1G62660,AT1G75780,AT1G79040,AT2G02950,AT2G05380,AT2G06925,AT2G23910,AT2G34070,AT2G37970,AT2G41660,AT2G43820,AT2G45180,AT3G01190,AT3G28740,AT3G44310,AT3G55120,AT4G16190,AT4G18360,AT4G28040,AT4G30170,AT4G30270,AT4G34138,AT4G37520,AT5G03150,AT5G05270,AT5G08640,AT5G13930,AT5G25460…	AT1G05680,AT1G06640,AT1G07985,AT1G08930,AT1G11670,AT1G12090,AT1G17300,AT1G20190,AT1G21310,AT1G47530,AT1G58360,AT1G62510,AT1G62660,AT1G75780,AT1G79040,AT2G02950,AT2G05380,AT2G06925,AT2G23910,AT2G34070,AT2G37970,AT2G41660,AT2G43820,AT2G45180,AT3G01190,AT3G28740,AT3G44310,AT3G55120,AT4G16190,AT4G18360,AT4G28040,AT4G30170,AT4G30270,AT4G34138,AT4G37520,AT5G03150,AT5G05270,AT5G08640,AT5G13930,AT5G25460…	AT1G05680,AT1G06640,AT1G07985,AT1G08930,AT1G11670,AT1G12090,AT1G17300,AT1G20190,AT1G21310,AT1G47530,AT1G58360,AT1G62510,AT1G62660,AT1G75780,AT1G79040,AT2G02950,AT2G05380,AT2G06925,AT2G23910,AT2G34070,AT2G37970,AT2G41660,AT2G43820,AT2G45180,AT3G01190,AT3G28740,AT3G44310,AT3G55120,AT4G16190,AT4G18360,AT4G28040,AT4G30170,AT4G30270,AT4G34138,AT4G37520,AT5G03150,AT5G05270,AT5G08640,AT5G13930,AT5G25460…
Endodermis	12	81	6.2	9e-06	4.52308e-05	TRUE	AT1G01120,AT1G02900,AT1G03870,AT1G04040,AT1G05260,AT1G12090,AT1G13420,AT1G14580,AT1G17300,AT1G17970,AT1G19450,AT1G20190,AT1G45130,AT1G61240,AT1G61590,AT1G61740,AT1G61795,AT1G65840,AT1G75780,AT2G25160,AT2G27370,AT2G32300,AT2G34070,AT2G36100,AT2G36830,AT2G40160,AT2G43150,AT2G47930,AT2G48130,AT3G01513,AT3G05920,AT3G09270,AT3G11340,AT3G16240,AT3G22240,AT3G22600,AT3G22620,AT3G25290,AT3G26520,AT3G28740…	AT1G01120,AT1G02900,AT1G03870,AT1G04040,AT1G05260,AT1G12090,AT1G13420,AT1G14580,AT1G17300,AT1G17970,AT1G19450,AT1G20190,AT1G45130,AT1G61240,AT1G61590,AT1G61740,AT1G61795,AT1G65840,AT1G75780,AT2G25160,AT2G27370,AT2G32300,AT2G34070,AT2G36100,AT2G36830,AT2G40160,AT2G43150,AT2G47930,AT2G48130,AT3G01513,AT3G05920,AT3G09270,AT3G11340,AT3G16240,AT3G22240,AT3G22600,AT3G22620,AT3G25290,AT3G26520,AT3G28740…	AT1G01120,AT1G02900,AT1G03870,AT1G04040,AT1G05260,AT1G12090,AT1G13420,AT1G14580,AT1G17300,AT1G17970,AT1G19450,AT1G20190,AT1G45130,AT1G61240,AT1G61590,AT1G61740,AT1G61795,AT1G65840,AT1G75780,AT2G25160,AT2G27370,AT2G32300,AT2G34070,AT2G36100,AT2G36830,AT2G40160,AT2G43150,AT2G47930,AT2G48130,AT3G01513,AT3G05920,AT3G09270,AT3G11340,AT3G16240,AT3G22240,AT3G22600,AT3G22620,AT3G25290,AT3G26520,AT3G28740…
Pericycle	12	38	1.99	2e-05	9.8e-05	TRUE	AT1G05340,AT1G06550,AT1G09970,AT1G43160,AT1G51680,AT1G56600,AT2G16720,AT2G36830,AT2G37040,AT3G13610,AT3G16240,AT3G19450,AT3G23810,AT3G25930,AT3G26520,AT3G44310,AT3G47960,AT3G50970,AT3G53260,AT3G53600,AT4G01070,AT4G04830,AT4G04840,AT4G17340,AT4G27410,AT4G29905,AT4G31800,AT4G33420,AT4G34230,AT4G37790,AT5G04340,AT5G09440,AT5G13930,AT5G17460,AT5G23220,AT5G40450,AT5G47450,AT5G54160	AT1G05340,AT1G06550,AT1G09970,AT1G43160,AT1G51680,AT1G56600,AT2G16720,AT2G36830,AT2G37040,AT3G13610,AT3G16240,AT3G19450,AT3G23810,AT3G25930,AT3G26520,AT3G44310,AT3G47960,AT3G50970,AT3G53260,AT3G53600,AT4G01070,AT4G04830,AT4G04840,AT4G17340,AT4G27410,AT4G29905,AT4G31800,AT4G33420,AT4G34230,AT4G37790,AT5G04340,AT5G09440,AT5G13930,AT5G17460,AT5G23220,AT5G40450,AT5G47450,AT5G54160	AT1G05340,AT1G06550,AT1G09970,AT1G43160,AT1G51680,AT1G56600,AT2G16720,AT2G36830,AT2G37040,AT3G13610,AT3G16240,AT3G19450,AT3G23810,AT3G25930,AT3G26520,AT3G44310,AT3G47960,AT3G50970,AT3G53260,AT3G53600,AT4G01070,AT4G04830,AT4G04840,AT4G17340,AT4G27410,AT4G29905,AT4G31800,AT4G33420,AT4G34230,AT4G37790,AT5G04340,AT5G09440,AT5G13930,AT5G17460,AT5G23220,AT5G40450,AT5G47450,AT5G54160
Cortex	12	44	1.79	8e-05	0.000373333	TRUE	AT1G05680,AT1G06640,AT1G07985,AT1G08930,AT1G11670,AT1G12090,AT1G17300,AT1G20190,AT1G21310,AT1G47530,AT1G58360,AT1G62510,AT1G62660,AT1G75780,AT1G79040,AT2G02950,AT2G05380,AT2G06925,AT2G23910,AT2G34070,AT2G37970,AT2G41660,AT2G43820,AT2G45180,AT3G01190,AT3G28740,AT3G44310,AT3G55120,AT4G16190,AT4G18360,AT4G28040,AT4G30170,AT4G30270,AT4G34138,AT4G37520,AT5G03150,AT5G05270,AT5G08640,AT5G13930,AT5G25460…	AT1G05680,AT1G06640,AT1G07985,AT1G08930,AT1G11670,AT1G12090,AT1G17300,AT1G20190,AT1G21310,AT1G47530,AT1G58360,AT1G62510,AT1G62660,AT1G75780,AT1G79040,AT2G02950,AT2G05380,AT2G06925,AT2G23910,AT2G34070,AT2G37970,AT2G41660,AT2G43820,AT2G45180,AT3G01190,AT3G28740,AT3G44310,AT3G55120,AT4G16190,AT4G18360,AT4G28040,AT4G30170,AT4G30270,AT4G34138,AT4G37520,AT5G03150,AT5G05270,AT5G08640,AT5G13930,AT5G25460…	AT1G05680,AT1G06640,AT1G07985,AT1G08930,AT1G11670,AT1G12090,AT1G17300,AT1G20190,AT1G21310,AT1G47530,AT1G58360,AT1G62510,AT1G62660,AT1G75780,AT1G79040,AT2G02950,AT2G05380,AT2G06925,AT2G23910,AT2G34070,AT2G37970,AT2G41660,AT2G43820,AT2G45180,AT3G01190,AT3G28740,AT3G44310,AT3G55120,AT4G16190,AT4G18360,AT4G28040,AT4G30170,AT4G30270,AT4G34138,AT4G37520,AT5G03150,AT5G05270,AT5G08640,AT5G13930,AT5G25460…
Trichoblast	12	78	1.33	0.00185	0.00863333	TRUE	AT1G04040,AT1G07000,AT1G14170,AT1G23440,AT1G30640,AT1G47480,AT1G50290,AT1G52155,AT1G61795,AT1G62660,AT1G64200,AT1G77130,AT1G79270,AT2G01540,AT2G02960,AT2G15390,AT2G15970,AT2G16790,AT2G25260,AT2G25810,AT2G29750,AT2G31570,AT2G34500,AT2G36830,AT2G37130,AT2G40110,AT2G43820,AT2G45750,AT3G01190,AT3G05920,AT3G06420,AT3G11780,AT3G14280,AT3G18170,AT3G21710,AT3G26520,AT3G43960,AT3G49845,AT3G56230,AT3G57020…	AT1G04040,AT1G07000,AT1G14170,AT1G23440,AT1G30640,AT1G47480,AT1G50290,AT1G52155,AT1G61795,AT1G62660,AT1G64200,AT1G77130,AT1G79270,AT2G01540,AT2G02960,AT2G15390,AT2G15970,AT2G16790,AT2G25260,AT2G25810,AT2G29750,AT2G31570,AT2G34500,AT2G36830,AT2G37130,AT2G40110,AT2G43820,AT2G45750,AT3G01190,AT3G05920,AT3G06420,AT3G11780,AT3G14280,AT3G18170,AT3G21710,AT3G26520,AT3G43960,AT3G49845,AT3G56230,AT3G57020…	AT1G04040,AT1G07000,AT1G14170,AT1G23440,AT1G30640,AT1G47480,AT1G50290,AT1G52155,AT1G61795,AT1G62660,AT1G64200,AT1G77130,AT1G79270,AT2G01540,AT2G02960,AT2G15390,AT2G15970,AT2G16790,AT2G25260,AT2G25810,AT2G29750,AT2G31570,AT2G34500,AT2G36830,AT2G37130,AT2G40110,AT2G43820,AT2G45750,AT3G01190,AT3G05920,AT3G06420,AT3G11780,AT3G14280,AT3G18170,AT3G21710,AT3G26520,AT3G43960,AT3G49845,AT3G56230,AT3G57020…
Atrichoblast	12	26	1.69	0.00493	0.0214729	TRUE	AT1G04040,AT1G21310,AT1G62660,AT1G75780,AT2G25810,AT2G37130,AT3G01190,AT3G09940,AT3G24750,AT3G26520,AT3G28740,AT3G61270,AT4G12880,AT4G15610,AT4G16190,AT4G21830,AT4G30170,AT4G30280,AT4G37520,AT5G06300,AT5G15150,AT5G19230,AT5G25460,AT5G60660,AT5G63800,AT5G64100	AT1G04040,AT1G21310,AT1G62660,AT1G75780,AT2G25810,AT2G37130,AT3G01190,AT3G09940,AT3G24750,AT3G26520,AT3G28740,AT3G61270,AT4G12880,AT4G15610,AT4G16190,AT4G21830,AT4G30170,AT4G30280,AT4G37520,AT5G06300,AT5G15150,AT5G19230,AT5G25460,AT5G60660,AT5G63800,AT5G64100	AT1G04040,AT1G21310,AT1G62660,AT1G75780,AT2G25810,AT2G37130,AT3G01190,AT3G09940,AT3G24750,AT3G26520,AT3G28740,AT3G61270,AT4G12880,AT4G15610,AT4G16190,AT4G21830,AT4G30170,AT4G30280,AT4G37520,AT5G06300,AT5G15150,AT5G19230,AT5G25460,AT5G60660,AT5G63800,AT5G64100
Atrichoblast	13	78	1.53	9e-06	4.30244e-05	TRUE	AT1G04040,AT1G13950,AT1G14870,AT1G17860,AT1G19360,AT1G21310,AT1G23720,AT1G23750,AT1G29280,AT1G29330,AT1G30110,AT1G51420,AT1G53830,AT1G58270,AT1G62660,AT1G63220,AT1G66200,AT1G66270,AT1G67330,AT1G75440,AT1G75780,AT2G01880,AT2G17500,AT2G17720,AT2G21045,AT2G22970,AT2G25520,AT2G25810,AT2G32380,AT2G37130,AT2G39530,AT2G41475,AT2G41780,AT2G46140,AT2G46740,AT2G47650,AT3G01190,AT3G02230,AT3G06300,AT3G09260…	AT1G04040,AT1G13950,AT1G14870,AT1G17860,AT1G19360,AT1G21310,AT1G23720,AT1G23750,AT1G29280,AT1G29330,AT1G30110,AT1G51420,AT1G53830,AT1G58270,AT1G62660,AT1G63220,AT1G66200,AT1G66270,AT1G67330,AT1G75440,AT1G75780,AT2G01880,AT2G17500,AT2G17720,AT2G21045,AT2G22970,AT2G25520,AT2G25810,AT2G32380,AT2G37130,AT2G39530,AT2G41475,AT2G41780,AT2G46140,AT2G46740,AT2G47650,AT3G01190,AT3G02230,AT3G06300,AT3G09260…	AT1G04040,AT1G13950,AT1G14870,AT1G17860,AT1G19360,AT1G21310,AT1G23720,AT1G23750,AT1G29280,AT1G29330,AT1G30110,AT1G51420,AT1G53830,AT1G58270,AT1G62660,AT1G63220,AT1G66200,AT1G66270,AT1G67330,AT1G75440,AT1G75780,AT2G01880,AT2G17500,AT2G17720,AT2G21045,AT2G22970,AT2G25520,AT2G25810,AT2G32380,AT2G37130,AT2G39530,AT2G41475,AT2G41780,AT2G46140,AT2G46740,AT2G47650,AT3G01190,AT3G02230,AT3G06300,AT3G09260…
Trichoblast	13	725	4.39	9e-06	4.30244e-05	TRUE	AT1G01453,AT1G01750,AT1G01780,AT1G02570,AT1G03550,AT1G04040,AT1G04280,AT1G05650,AT1G05810,AT1G06923,AT1G07000,AT1G07590,AT1G07610,AT1G07750,AT1G08340,AT1G08990,AT1G09270,AT1G09740,AT1G10900,AT1G12040,AT1G12110,AT1G12150,AT1G12530,AT1G12560,AT1G12750,AT1G12840,AT1G12950,AT1G13950,AT1G14010,AT1G14170,AT1G14870,AT1G14960,AT1G16440,AT1G18150,AT1G19360,AT1G20090,AT1G20260,AT1G20840,AT1G21360,AT1G21380…	AT1G01453,AT1G01750,AT1G01780,AT1G02570,AT1G03550,AT1G04040,AT1G04280,AT1G05650,AT1G05810,AT1G06923,AT1G07000,AT1G07590,AT1G07610,AT1G07750,AT1G08340,AT1G08990,AT1G09270,AT1G09740,AT1G10900,AT1G12040,AT1G12110,AT1G12150,AT1G12530,AT1G12560,AT1G12750,AT1G12840,AT1G12950,AT1G13950,AT1G14010,AT1G14170,AT1G14870,AT1G14960,AT1G16440,AT1G18150,AT1G19360,AT1G20090,AT1G20260,AT1G20840,AT1G21360,AT1G21380…	AT1G01453,AT1G01750,AT1G01780,AT1G02570,AT1G03550,AT1G04040,AT1G04280,AT1G05650,AT1G05810,AT1G06923,AT1G07000,AT1G07590,AT1G07610,AT1G07750,AT1G08340,AT1G08990,AT1G09270,AT1G09740,AT1G10900,AT1G12040,AT1G12110,AT1G12150,AT1G12530,AT1G12560,AT1G12750,AT1G12840,AT1G12950,AT1G13950,AT1G14010,AT1G14170,AT1G14870,AT1G14960,AT1G16440,AT1G18150,AT1G19360,AT1G20090,AT1G20260,AT1G20840,AT1G21360,AT1G21380…
Atrichoblast	13	78	1.72	9e-06	4.52308e-05	TRUE	AT1G04040,AT1G13950,AT1G14870,AT1G17860,AT1G19360,AT1G21310,AT1G23720,AT1G23750,AT1G29280,AT1G29330,AT1G30110,AT1G51420,AT1G53830,AT1G58270,AT1G62660,AT1G63220,AT1G66200,AT1G66270,AT1G67330,AT1G75440,AT1G75780,AT2G01880,AT2G17500,AT2G17720,AT2G21045,AT2G22970,AT2G25520,AT2G25810,AT2G32380,AT2G37130,AT2G39530,AT2G41475,AT2G41780,AT2G46140,AT2G46740,AT2G47650,AT3G01190,AT3G02230,AT3G06300,AT3G09260…	AT1G04040,AT1G13950,AT1G14870,AT1G17860,AT1G19360,AT1G21310,AT1G23720,AT1G23750,AT1G29280,AT1G29330,AT1G30110,AT1G51420,AT1G53830,AT1G58270,AT1G62660,AT1G63220,AT1G66200,AT1G66270,AT1G67330,AT1G75440,AT1G75780,AT2G01880,AT2G17500,AT2G17720,AT2G21045,AT2G22970,AT2G25520,AT2G25810,AT2G32380,AT2G37130,AT2G39530,AT2G41475,AT2G41780,AT2G46140,AT2G46740,AT2G47650,AT3G01190,AT3G02230,AT3G06300,AT3G09260…	AT1G04040,AT1G13950,AT1G14870,AT1G17860,AT1G19360,AT1G21310,AT1G23720,AT1G23750,AT1G29280,AT1G29330,AT1G30110,AT1G51420,AT1G53830,AT1G58270,AT1G62660,AT1G63220,AT1G66200,AT1G66270,AT1G67330,AT1G75440,AT1G75780,AT2G01880,AT2G17500,AT2G17720,AT2G21045,AT2G22970,AT2G25520,AT2G25810,AT2G32380,AT2G37130,AT2G39530,AT2G41475,AT2G41780,AT2G46140,AT2G46740,AT2G47650,AT3G01190,AT3G02230,AT3G06300,AT3G09260…
Trichoblast	13	725	4.2	9e-06	4.52308e-05	TRUE	AT1G01453,AT1G01750,AT1G01780,AT1G02570,AT1G03550,AT1G04040,AT1G04280,AT1G05650,AT1G05810,AT1G06923,AT1G07000,AT1G07590,AT1G07610,AT1G07750,AT1G08340,AT1G08990,AT1G09270,AT1G09740,AT1G10900,AT1G12040,AT1G12110,AT1G12150,AT1G12530,AT1G12560,AT1G12750,AT1G12840,AT1G12950,AT1G13950,AT1G14010,AT1G14170,AT1G14870,AT1G14960,AT1G16440,AT1G18150,AT1G19360,AT1G20090,AT1G20260,AT1G20840,AT1G21360,AT1G21380…	AT1G01453,AT1G01750,AT1G01780,AT1G02570,AT1G03550,AT1G04040,AT1G04280,AT1G05650,AT1G05810,AT1G06923,AT1G07000,AT1G07590,AT1G07610,AT1G07750,AT1G08340,AT1G08990,AT1G09270,AT1G09740,AT1G10900,AT1G12040,AT1G12110,AT1G12150,AT1G12530,AT1G12560,AT1G12750,AT1G12840,AT1G12950,AT1G13950,AT1G14010,AT1G14170,AT1G14870,AT1G14960,AT1G16440,AT1G18150,AT1G19360,AT1G20090,AT1G20260,AT1G20840,AT1G21360,AT1G21380…	AT1G01453,AT1G01750,AT1G01780,AT1G02570,AT1G03550,AT1G04040,AT1G04280,AT1G05650,AT1G05810,AT1G06923,AT1G07000,AT1G07590,AT1G07610,AT1G07750,AT1G08340,AT1G08990,AT1G09270,AT1G09740,AT1G10900,AT1G12040,AT1G12110,AT1G12150,AT1G12530,AT1G12560,AT1G12750,AT1G12840,AT1G12950,AT1G13950,AT1G14010,AT1G14170,AT1G14870,AT1G14960,AT1G16440,AT1G18150,AT1G19360,AT1G20090,AT1G20260,AT1G20840,AT1G21360,AT1G21380…
Atrichoblast	2	46	1.91	9e-06	4.30244e-05	TRUE	AT1G13590,AT1G13950,AT1G14870,AT1G15930,AT1G21310,AT1G21910,AT1G22440,AT1G23750,AT1G27140,AT1G27950,AT1G30110,AT1G45015,AT1G51420,AT1G58270,AT1G66200,AT1G66270,AT1G74500,AT1G80830,AT2G17080,AT2G26240,AT2G30340,AT2G46740,AT3G09390,AT3G15950,AT3G16400,AT3G16460,AT3G20370,AT3G21720,AT3G23560,AT3G44300,AT3G53480,AT3G61270,AT4G22235,AT4G37870,AT4G38540,AT5G06860,AT5G18170,AT5G25460,AT5G26280,AT5G35630…	AT1G13590,AT1G13950,AT1G14870,AT1G15930,AT1G21310,AT1G21910,AT1G22440,AT1G23750,AT1G27140,AT1G27950,AT1G30110,AT1G45015,AT1G51420,AT1G58270,AT1G66200,AT1G66270,AT1G74500,AT1G80830,AT2G17080,AT2G26240,AT2G30340,AT2G46740,AT3G09390,AT3G15950,AT3G16400,AT3G16460,AT3G20370,AT3G21720,AT3G23560,AT3G44300,AT3G53480,AT3G61270,AT4G22235,AT4G37870,AT4G38540,AT5G06860,AT5G18170,AT5G25460,AT5G26280,AT5G35630…	AT1G13590,AT1G13950,AT1G14870,AT1G15930,AT1G21310,AT1G21910,AT1G22440,AT1G23750,AT1G27140,AT1G27950,AT1G30110,AT1G45015,AT1G51420,AT1G58270,AT1G66200,AT1G66270,AT1G74500,AT1G80830,AT2G17080,AT2G26240,AT2G30340,AT2G46740,AT3G09390,AT3G15950,AT3G16400,AT3G16460,AT3G20370,AT3G21720,AT3G23560,AT3G44300,AT3G53480,AT3G61270,AT4G22235,AT4G37870,AT4G38540,AT5G06860,AT5G18170,AT5G25460,AT5G26280,AT5G35630…
Cortex	2	77	2.6	9e-06	4.30244e-05	TRUE	AT1G02840,AT1G05575,AT1G05680,AT1G07985,AT1G11670,AT1G15930,AT1G17285,AT1G17530,AT1G20430,AT1G21310,AT1G22440,AT1G22780,AT1G25260,AT1G28330,AT1G30880,AT1G64970,AT1G67480,AT1G69700,AT1G70310,AT1G76010,AT2G04040,AT2G12646,AT2G13360,AT2G19740,AT2G23320,AT2G25900,AT2G36930,AT2G37190,AT2G37410,AT2G38230,AT2G42740,AT3G02560,AT3G09390,AT3G10020,AT3G11830,AT3G13580,AT3G14600,AT3G15240,AT3G21720,AT3G29035…	AT1G02840,AT1G05575,AT1G05680,AT1G07985,AT1G11670,AT1G15930,AT1G17285,AT1G17530,AT1G20430,AT1G21310,AT1G22440,AT1G22780,AT1G25260,AT1G28330,AT1G30880,AT1G64970,AT1G67480,AT1G69700,AT1G70310,AT1G76010,AT2G04040,AT2G12646,AT2G13360,AT2G19740,AT2G23320,AT2G25900,AT2G36930,AT2G37190,AT2G37410,AT2G38230,AT2G42740,AT3G02560,AT3G09390,AT3G10020,AT3G11830,AT3G13580,AT3G14600,AT3G15240,AT3G21720,AT3G29035…	AT1G02840,AT1G05575,AT1G05680,AT1G07985,AT1G11670,AT1G15930,AT1G17285,AT1G17530,AT1G20430,AT1G21310,AT1G22440,AT1G22780,AT1G25260,AT1G28330,AT1G30880,AT1G64970,AT1G67480,AT1G69700,AT1G70310,AT1G76010,AT2G04040,AT2G12646,AT2G13360,AT2G19740,AT2G23320,AT2G25900,AT2G36930,AT2G37190,AT2G37410,AT2G38230,AT2G42740,AT3G02560,AT3G09390,AT3G10020,AT3G11830,AT3G13580,AT3G14600,AT3G15240,AT3G21720,AT3G29035…
Dividing	2	65	2.32	9e-06	4.30244e-05	TRUE	AT1G15930,AT1G22780,AT1G27400,AT1G29250,AT1G48630,AT1G48920,AT1G56110,AT1G57860,AT1G66270,AT2G09990,AT2G11910,AT2G17080,AT2G19750,AT2G20450,AT2G21580,AT2G25210,AT2G27840,AT2G32060,AT2G35605,AT2G37190,AT2G37270,AT2G37600,AT2G40205,AT2G41650,AT2G41800,AT2G44120,AT3G03920,AT3G05060,AT3G16080,AT3G16460,AT3G22230,AT3G23830,AT3G45030,AT3G46040,AT3G56070,AT3G57150,AT3G61110,AT4G10450,AT4G12600,AT4G13850…	AT1G15930,AT1G22780,AT1G27400,AT1G29250,AT1G48630,AT1G48920,AT1G56110,AT1G57860,AT1G66270,AT2G09990,AT2G11910,AT2G17080,AT2G19750,AT2G20450,AT2G21580,AT2G25210,AT2G27840,AT2G32060,AT2G35605,AT2G37190,AT2G37270,AT2G37600,AT2G40205,AT2G41650,AT2G41800,AT2G44120,AT3G03920,AT3G05060,AT3G16080,AT3G16460,AT3G22230,AT3G23830,AT3G45030,AT3G46040,AT3G56070,AT3G57150,AT3G61110,AT4G10450,AT4G12600,AT4G13850…	AT1G15930,AT1G22780,AT1G27400,AT1G29250,AT1G48630,AT1G48920,AT1G56110,AT1G57860,AT1G66270,AT2G09990,AT2G11910,AT2G17080,AT2G19750,AT2G20450,AT2G21580,AT2G25210,AT2G27840,AT2G32060,AT2G35605,AT2G37190,AT2G37270,AT2G37600,AT2G40205,AT2G41650,AT2G41800,AT2G44120,AT3G03920,AT3G05060,AT3G16080,AT3G16460,AT3G22230,AT3G23830,AT3G45030,AT3G46040,AT3G56070,AT3G57150,AT3G61110,AT4G10450,AT4G12600,AT4G13850…
Epidermis	2	301	5.96	9e-06	4.30244e-05	TRUE	AT1G02840,AT1G02870,AT1G03360,AT1G04870,AT1G05680,AT1G07070,AT1G07830,AT1G07930,AT1G08360,AT1G14620,AT1G14810,AT1G15230,AT1G15250,AT1G15420,AT1G15930,AT1G17530,AT1G18080,AT1G18800,AT1G19600,AT1G20220,AT1G20430,AT1G22270,AT1G22780,AT1G23280,AT1G23410,AT1G25260,AT1G26470,AT1G26910,AT1G27400,AT1G28330,AT1G29250,AT1G30550,AT1G30880,AT1G31860,AT1G31970,AT1G32580,AT1G33790,AT1G48630,AT1G48920,AT1G49600…	AT1G02840,AT1G02870,AT1G03360,AT1G04870,AT1G05680,AT1G07070,AT1G07830,AT1G07930,AT1G08360,AT1G14620,AT1G14810,AT1G15230,AT1G15250,AT1G15420,AT1G15930,AT1G17530,AT1G18080,AT1G18800,AT1G19600,AT1G20220,AT1G20430,AT1G22270,AT1G22780,AT1G23280,AT1G23410,AT1G25260,AT1G26470,AT1G26910,AT1G27400,AT1G28330,AT1G29250,AT1G30550,AT1G30880,AT1G31860,AT1G31970,AT1G32580,AT1G33790,AT1G48630,AT1G48920,AT1G49600…	AT1G02840,AT1G02870,AT1G03360,AT1G04870,AT1G05680,AT1G07070,AT1G07830,AT1G07930,AT1G08360,AT1G14620,AT1G14810,AT1G15230,AT1G15250,AT1G15420,AT1G15930,AT1G17530,AT1G18080,AT1G18800,AT1G19600,AT1G20220,AT1G20430,AT1G22270,AT1G22780,AT1G23280,AT1G23410,AT1G25260,AT1G26470,AT1G26910,AT1G27400,AT1G28330,AT1G29250,AT1G30550,AT1G30880,AT1G31860,AT1G31970,AT1G32580,AT1G33790,AT1G48630,AT1G48920,AT1G49600…
Initials	2	114	3.58	9e-06	4.30244e-05	TRUE	AT1G02840,AT1G07830,AT1G08360,AT1G09770,AT1G14810,AT1G15250,AT1G15930,AT1G17530,AT1G18080,AT1G20430,AT1G22780,AT1G25260,AT1G27400,AT1G28330,AT1G30880,AT1G48920,AT1G49600,AT1G49760,AT1G50920,AT1G62390,AT1G76010,AT2G01100,AT2G09990,AT2G11910,AT2G19740,AT2G20060,AT2G20490,AT2G21580,AT2G23050,AT2G23930,AT2G25210,AT2G25900,AT2G31410,AT2G32060,AT2G33340,AT2G33370,AT2G34750,AT2G36170,AT2G36930,AT2G37190…	AT1G02840,AT1G07830,AT1G08360,AT1G09770,AT1G14810,AT1G15250,AT1G15930,AT1G17530,AT1G18080,AT1G20430,AT1G22780,AT1G25260,AT1G27400,AT1G28330,AT1G30880,AT1G48920,AT1G49600,AT1G49760,AT1G50920,AT1G62390,AT1G76010,AT2G01100,AT2G09990,AT2G11910,AT2G19740,AT2G20060,AT2G20490,AT2G21580,AT2G23050,AT2G23930,AT2G25210,AT2G25900,AT2G31410,AT2G32060,AT2G33340,AT2G33370,AT2G34750,AT2G36170,AT2G36930,AT2G37190…	AT1G02840,AT1G07830,AT1G08360,AT1G09770,AT1G14810,AT1G15250,AT1G15930,AT1G17530,AT1G18080,AT1G20430,AT1G22780,AT1G25260,AT1G27400,AT1G28330,AT1G30880,AT1G48920,AT1G49600,AT1G49760,AT1G50920,AT1G62390,AT1G76010,AT2G01100,AT2G09990,AT2G11910,AT2G19740,AT2G20060,AT2G20490,AT2G21580,AT2G23050,AT2G23930,AT2G25210,AT2G25900,AT2G31410,AT2G32060,AT2G33340,AT2G33370,AT2G34750,AT2G36170,AT2G36930,AT2G37190…
QC	2	110	4.02	9e-06	4.30244e-05	TRUE	AT1G04870,AT1G08360,AT1G18800,AT1G19600,AT1G20220,AT1G22270,AT1G27400,AT1G27950,AT1G29250,AT1G48630,AT1G48920,AT1G52930,AT1G54690,AT1G56045,AT1G56110,AT1G57860,AT1G58380,AT1G61570,AT1G63660,AT1G71260,AT1G74270,AT1G74560,AT1G79150,AT1G80750,AT2G11910,AT2G19740,AT2G19750,AT2G20450,AT2G20490,AT2G21580,AT2G23930,AT2G25210,AT2G27840,AT2G29530,AT2G32060,AT2G33370,AT2G35605,AT2G37270,AT2G37600,AT2G40205…	AT1G04870,AT1G08360,AT1G18800,AT1G19600,AT1G20220,AT1G22270,AT1G27400,AT1G27950,AT1G29250,AT1G48630,AT1G48920,AT1G52930,AT1G54690,AT1G56045,AT1G56110,AT1G57860,AT1G58380,AT1G61570,AT1G63660,AT1G71260,AT1G74270,AT1G74560,AT1G79150,AT1G80750,AT2G11910,AT2G19740,AT2G19750,AT2G20450,AT2G20490,AT2G21580,AT2G23930,AT2G25210,AT2G27840,AT2G29530,AT2G32060,AT2G33370,AT2G35605,AT2G37270,AT2G37600,AT2G40205…	AT1G04870,AT1G08360,AT1G18800,AT1G19600,AT1G20220,AT1G22270,AT1G27400,AT1G27950,AT1G29250,AT1G48630,AT1G48920,AT1G52930,AT1G54690,AT1G56045,AT1G56110,AT1G57860,AT1G58380,AT1G61570,AT1G63660,AT1G71260,AT1G74270,AT1G74560,AT1G79150,AT1G80750,AT2G11910,AT2G19740,AT2G19750,AT2G20450,AT2G20490,AT2G21580,AT2G23930,AT2G25210,AT2G27840,AT2G29530,AT2G32060,AT2G33370,AT2G35605,AT2G37270,AT2G37600,AT2G40205…
Cortex	2	77	2.44	9e-06	4.52308e-05	TRUE	AT1G02840,AT1G05575,AT1G05680,AT1G07985,AT1G11670,AT1G15930,AT1G17285,AT1G17530,AT1G20430,AT1G21310,AT1G22440,AT1G22780,AT1G25260,AT1G28330,AT1G30880,AT1G64970,AT1G67480,AT1G69700,AT1G70310,AT1G76010,AT2G04040,AT2G12646,AT2G13360,AT2G19740,AT2G23320,AT2G25900,AT2G36930,AT2G37190,AT2G37410,AT2G38230,AT2G42740,AT3G02560,AT3G09390,AT3G10020,AT3G11830,AT3G13580,AT3G14600,AT3G15240,AT3G21720,AT3G29035…	AT1G02840,AT1G05575,AT1G05680,AT1G07985,AT1G11670,AT1G15930,AT1G17285,AT1G17530,AT1G20430,AT1G21310,AT1G22440,AT1G22780,AT1G25260,AT1G28330,AT1G30880,AT1G64970,AT1G67480,AT1G69700,AT1G70310,AT1G76010,AT2G04040,AT2G12646,AT2G13360,AT2G19740,AT2G23320,AT2G25900,AT2G36930,AT2G37190,AT2G37410,AT2G38230,AT2G42740,AT3G02560,AT3G09390,AT3G10020,AT3G11830,AT3G13580,AT3G14600,AT3G15240,AT3G21720,AT3G29035…	AT1G02840,AT1G05575,AT1G05680,AT1G07985,AT1G11670,AT1G15930,AT1G17285,AT1G17530,AT1G20430,AT1G21310,AT1G22440,AT1G22780,AT1G25260,AT1G28330,AT1G30880,AT1G64970,AT1G67480,AT1G69700,AT1G70310,AT1G76010,AT2G04040,AT2G12646,AT2G13360,AT2G19740,AT2G23320,AT2G25900,AT2G36930,AT2G37190,AT2G37410,AT2G38230,AT2G42740,AT3G02560,AT3G09390,AT3G10020,AT3G11830,AT3G13580,AT3G14600,AT3G15240,AT3G21720,AT3G29035…
Epidermis	2	301	4.35	9e-06	4.52308e-05	TRUE	AT1G02840,AT1G02870,AT1G03360,AT1G04870,AT1G05680,AT1G07070,AT1G07830,AT1G07930,AT1G08360,AT1G14620,AT1G14810,AT1G15230,AT1G15250,AT1G15420,AT1G15930,AT1G17530,AT1G18080,AT1G18800,AT1G19600,AT1G20220,AT1G20430,AT1G22270,AT1G22780,AT1G23280,AT1G23410,AT1G25260,AT1G26470,AT1G26910,AT1G27400,AT1G28330,AT1G29250,AT1G30550,AT1G30880,AT1G31860,AT1G31970,AT1G32580,AT1G33790,AT1G48630,AT1G48920,AT1G49600…	AT1G02840,AT1G02870,AT1G03360,AT1G04870,AT1G05680,AT1G07070,AT1G07830,AT1G07930,AT1G08360,AT1G14620,AT1G14810,AT1G15230,AT1G15250,AT1G15420,AT1G15930,AT1G17530,AT1G18080,AT1G18800,AT1G19600,AT1G20220,AT1G20430,AT1G22270,AT1G22780,AT1G23280,AT1G23410,AT1G25260,AT1G26470,AT1G26910,AT1G27400,AT1G28330,AT1G29250,AT1G30550,AT1G30880,AT1G31860,AT1G31970,AT1G32580,AT1G33790,AT1G48630,AT1G48920,AT1G49600…	AT1G02840,AT1G02870,AT1G03360,AT1G04870,AT1G05680,AT1G07070,AT1G07830,AT1G07930,AT1G08360,AT1G14620,AT1G14810,AT1G15230,AT1G15250,AT1G15420,AT1G15930,AT1G17530,AT1G18080,AT1G18800,AT1G19600,AT1G20220,AT1G20430,AT1G22270,AT1G22780,AT1G23280,AT1G23410,AT1G25260,AT1G26470,AT1G26910,AT1G27400,AT1G28330,AT1G29250,AT1G30550,AT1G30880,AT1G31860,AT1G31970,AT1G32580,AT1G33790,AT1G48630,AT1G48920,AT1G49600…
Initials	2	114	2.61	9e-06	4.52308e-05	TRUE	AT1G02840,AT1G07830,AT1G08360,AT1G09770,AT1G14810,AT1G15250,AT1G15930,AT1G17530,AT1G18080,AT1G20430,AT1G22780,AT1G25260,AT1G27400,AT1G28330,AT1G30880,AT1G48920,AT1G49600,AT1G49760,AT1G50920,AT1G62390,AT1G76010,AT2G01100,AT2G09990,AT2G11910,AT2G19740,AT2G20060,AT2G20490,AT2G21580,AT2G23050,AT2G23930,AT2G25210,AT2G25900,AT2G31410,AT2G32060,AT2G33340,AT2G33370,AT2G34750,AT2G36170,AT2G36930,AT2G37190…	AT1G02840,AT1G07830,AT1G08360,AT1G09770,AT1G14810,AT1G15250,AT1G15930,AT1G17530,AT1G18080,AT1G20430,AT1G22780,AT1G25260,AT1G27400,AT1G28330,AT1G30880,AT1G48920,AT1G49600,AT1G49760,AT1G50920,AT1G62390,AT1G76010,AT2G01100,AT2G09990,AT2G11910,AT2G19740,AT2G20060,AT2G20490,AT2G21580,AT2G23050,AT2G23930,AT2G25210,AT2G25900,AT2G31410,AT2G32060,AT2G33340,AT2G33370,AT2G34750,AT2G36170,AT2G36930,AT2G37190…	AT1G02840,AT1G07830,AT1G08360,AT1G09770,AT1G14810,AT1G15250,AT1G15930,AT1G17530,AT1G18080,AT1G20430,AT1G22780,AT1G25260,AT1G27400,AT1G28330,AT1G30880,AT1G48920,AT1G49600,AT1G49760,AT1G50920,AT1G62390,AT1G76010,AT2G01100,AT2G09990,AT2G11910,AT2G19740,AT2G20060,AT2G20490,AT2G21580,AT2G23050,AT2G23930,AT2G25210,AT2G25900,AT2G31410,AT2G32060,AT2G33340,AT2G33370,AT2G34750,AT2G36170,AT2G36930,AT2G37190…
QC	2	110	2.12	9e-06	4.52308e-05	TRUE	AT1G04870,AT1G08360,AT1G18800,AT1G19600,AT1G20220,AT1G22270,AT1G27400,AT1G27950,AT1G29250,AT1G48630,AT1G48920,AT1G52930,AT1G54690,AT1G56045,AT1G56110,AT1G57860,AT1G58380,AT1G61570,AT1G63660,AT1G71260,AT1G74270,AT1G74560,AT1G79150,AT1G80750,AT2G11910,AT2G19740,AT2G19750,AT2G20450,AT2G20490,AT2G21580,AT2G23930,AT2G25210,AT2G27840,AT2G29530,AT2G32060,AT2G33370,AT2G35605,AT2G37270,AT2G37600,AT2G40205…	AT1G04870,AT1G08360,AT1G18800,AT1G19600,AT1G20220,AT1G22270,AT1G27400,AT1G27950,AT1G29250,AT1G48630,AT1G48920,AT1G52930,AT1G54690,AT1G56045,AT1G56110,AT1G57860,AT1G58380,AT1G61570,AT1G63660,AT1G71260,AT1G74270,AT1G74560,AT1G79150,AT1G80750,AT2G11910,AT2G19740,AT2G19750,AT2G20450,AT2G20490,AT2G21580,AT2G23930,AT2G25210,AT2G27840,AT2G29530,AT2G32060,AT2G33370,AT2G35605,AT2G37270,AT2G37600,AT2G40205…	AT1G04870,AT1G08360,AT1G18800,AT1G19600,AT1G20220,AT1G22270,AT1G27400,AT1G27950,AT1G29250,AT1G48630,AT1G48920,AT1G52930,AT1G54690,AT1G56045,AT1G56110,AT1G57860,AT1G58380,AT1G61570,AT1G63660,AT1G71260,AT1G74270,AT1G74560,AT1G79150,AT1G80750,AT2G11910,AT2G19740,AT2G19750,AT2G20450,AT2G20490,AT2G21580,AT2G23930,AT2G25210,AT2G27840,AT2G29530,AT2G32060,AT2G33370,AT2G35605,AT2G37270,AT2G37600,AT2G40205…
Dividing	2	65	1.47	0.00048	0.00229463	TRUE	AT1G15930,AT1G22780,AT1G27400,AT1G29250,AT1G48630,AT1G48920,AT1G56110,AT1G57860,AT1G66270,AT2G09990,AT2G11910,AT2G17080,AT2G19750,AT2G20450,AT2G21580,AT2G25210,AT2G27840,AT2G32060,AT2G35605,AT2G37190,AT2G37270,AT2G37600,AT2G40205,AT2G41650,AT2G41800,AT2G44120,AT3G03920,AT3G05060,AT3G16080,AT3G16460,AT3G22230,AT3G23830,AT3G45030,AT3G46040,AT3G56070,AT3G57150,AT3G61110,AT4G10450,AT4G12600,AT4G13850…	AT1G15930,AT1G22780,AT1G27400,AT1G29250,AT1G48630,AT1G48920,AT1G56110,AT1G57860,AT1G66270,AT2G09990,AT2G11910,AT2G17080,AT2G19750,AT2G20450,AT2G21580,AT2G25210,AT2G27840,AT2G32060,AT2G35605,AT2G37190,AT2G37270,AT2G37600,AT2G40205,AT2G41650,AT2G41800,AT2G44120,AT3G03920,AT3G05060,AT3G16080,AT3G16460,AT3G22230,AT3G23830,AT3G45030,AT3G46040,AT3G56070,AT3G57150,AT3G61110,AT4G10450,AT4G12600,AT4G13850…	AT1G15930,AT1G22780,AT1G27400,AT1G29250,AT1G48630,AT1G48920,AT1G56110,AT1G57860,AT1G66270,AT2G09990,AT2G11910,AT2G17080,AT2G19750,AT2G20450,AT2G21580,AT2G25210,AT2G27840,AT2G32060,AT2G35605,AT2G37190,AT2G37270,AT2G37600,AT2G40205,AT2G41650,AT2G41800,AT2G44120,AT3G03920,AT3G05060,AT3G16080,AT3G16460,AT3G22230,AT3G23830,AT3G45030,AT3G46040,AT3G56070,AT3G57150,AT3G61110,AT4G10450,AT4G12600,AT4G13850…
Atrichoblast	2	46	1.45	0.00362	0.0161255	TRUE	AT1G13590,AT1G13950,AT1G14870,AT1G15930,AT1G21310,AT1G21910,AT1G22440,AT1G23750,AT1G27140,AT1G27950,AT1G30110,AT1G45015,AT1G51420,AT1G58270,AT1G66200,AT1G66270,AT1G74500,AT1G80830,AT2G17080,AT2G26240,AT2G30340,AT2G46740,AT3G09390,AT3G15950,AT3G16400,AT3G16460,AT3G20370,AT3G21720,AT3G23560,AT3G44300,AT3G53480,AT3G61270,AT4G22235,AT4G37870,AT4G38540,AT5G06860,AT5G18170,AT5G25460,AT5G26280,AT5G35630…	AT1G13590,AT1G13950,AT1G14870,AT1G15930,AT1G21310,AT1G21910,AT1G22440,AT1G23750,AT1G27140,AT1G27950,AT1G30110,AT1G45015,AT1G51420,AT1G58270,AT1G66200,AT1G66270,AT1G74500,AT1G80830,AT2G17080,AT2G26240,AT2G30340,AT2G46740,AT3G09390,AT3G15950,AT3G16400,AT3G16460,AT3G20370,AT3G21720,AT3G23560,AT3G44300,AT3G53480,AT3G61270,AT4G22235,AT4G37870,AT4G38540,AT5G06860,AT5G18170,AT5G25460,AT5G26280,AT5G35630…	AT1G13590,AT1G13950,AT1G14870,AT1G15930,AT1G21310,AT1G21910,AT1G22440,AT1G23750,AT1G27140,AT1G27950,AT1G30110,AT1G45015,AT1G51420,AT1G58270,AT1G66200,AT1G66270,AT1G74500,AT1G80830,AT2G17080,AT2G26240,AT2G30340,AT2G46740,AT3G09390,AT3G15950,AT3G16400,AT3G16460,AT3G20370,AT3G21720,AT3G23560,AT3G44300,AT3G53480,AT3G61270,AT4G22235,AT4G37870,AT4G38540,AT5G06860,AT5G18170,AT5G25460,AT5G26280,AT5G35630…
Cortex	3	92	3.83	9e-06	4.30244e-05	TRUE	AT1G01100,AT1G02840,AT1G07985,AT1G15930,AT1G17285,AT1G17530,AT1G20010,AT1G20430,AT1G22780,AT1G25260,AT1G28330,AT1G30880,AT1G33110,AT1G35516,AT1G46264,AT1G56200,AT1G64720,AT1G66760,AT1G69526,AT1G69700,AT1G70310,AT1G70710,AT1G72210,AT1G76090,AT2G05790,AT2G12646,AT2G19740,AT2G25900,AT2G28790,AT2G29330,AT2G29340,AT2G29980,AT2G34590,AT2G36160,AT2G36930,AT2G37190,AT2G37410,AT2G38230,AT2G42740,AT2G47110…	AT1G01100,AT1G02840,AT1G07985,AT1G15930,AT1G17285,AT1G17530,AT1G20010,AT1G20430,AT1G22780,AT1G25260,AT1G28330,AT1G30880,AT1G33110,AT1G35516,AT1G46264,AT1G56200,AT1G64720,AT1G66760,AT1G69526,AT1G69700,AT1G70310,AT1G70710,AT1G72210,AT1G76090,AT2G05790,AT2G12646,AT2G19740,AT2G25900,AT2G28790,AT2G29330,AT2G29340,AT2G29980,AT2G34590,AT2G36160,AT2G36930,AT2G37190,AT2G37410,AT2G38230,AT2G42740,AT2G47110…	AT1G01100,AT1G02840,AT1G07985,AT1G15930,AT1G17285,AT1G17530,AT1G20010,AT1G20430,AT1G22780,AT1G25260,AT1G28330,AT1G30880,AT1G33110,AT1G35516,AT1G46264,AT1G56200,AT1G64720,AT1G66760,AT1G69526,AT1G69700,AT1G70310,AT1G70710,AT1G72210,AT1G76090,AT2G05790,AT2G12646,AT2G19740,AT2G25900,AT2G28790,AT2G29330,AT2G29340,AT2G29980,AT2G34590,AT2G36160,AT2G36930,AT2G37190,AT2G37410,AT2G38230,AT2G42740,AT2G47110…
Epidermis	3	164	4	9e-06	4.30244e-05	TRUE	AT1G01100,AT1G02840,AT1G02870,AT1G07830,AT1G12910,AT1G14620,AT1G14810,AT1G15250,AT1G15930,AT1G17530,AT1G18080,AT1G19600,AT1G20430,AT1G22270,AT1G22780,AT1G23410,AT1G24510,AT1G25260,AT1G27400,AT1G28330,AT1G30880,AT1G31860,AT1G31970,AT1G49600,AT1G49760,AT1G50920,AT1G52930,AT1G52980,AT1G56200,AT1G62390,AT1G63780,AT1G69700,AT1G70310,AT1G71730,AT1G73940,AT2G01100,AT2G09990,AT2G11910,AT2G12646,AT2G18390…	AT1G01100,AT1G02840,AT1G02870,AT1G07830,AT1G12910,AT1G14620,AT1G14810,AT1G15250,AT1G15930,AT1G17530,AT1G18080,AT1G19600,AT1G20430,AT1G22270,AT1G22780,AT1G23410,AT1G24510,AT1G25260,AT1G27400,AT1G28330,AT1G30880,AT1G31860,AT1G31970,AT1G49600,AT1G49760,AT1G50920,AT1G52930,AT1G52980,AT1G56200,AT1G62390,AT1G63780,AT1G69700,AT1G70310,AT1G71730,AT1G73940,AT2G01100,AT2G09990,AT2G11910,AT2G12646,AT2G18390…	AT1G01100,AT1G02840,AT1G02870,AT1G07830,AT1G12910,AT1G14620,AT1G14810,AT1G15250,AT1G15930,AT1G17530,AT1G18080,AT1G19600,AT1G20430,AT1G22270,AT1G22780,AT1G23410,AT1G24510,AT1G25260,AT1G27400,AT1G28330,AT1G30880,AT1G31860,AT1G31970,AT1G49600,AT1G49760,AT1G50920,AT1G52930,AT1G52980,AT1G56200,AT1G62390,AT1G63780,AT1G69700,AT1G70310,AT1G71730,AT1G73940,AT2G01100,AT2G09990,AT2G11910,AT2G12646,AT2G18390…
Initials	3	182	7.03	9e-06	4.30244e-05	TRUE	AT1G01090,AT1G01100,AT1G02840,AT1G06180,AT1G07830,AT1G09460,AT1G09770,AT1G12910,AT1G14810,AT1G14900,AT1G15250,AT1G15930,AT1G17530,AT1G18080,AT1G20430,AT1G21090,AT1G22780,AT1G23860,AT1G24510,AT1G25260,AT1G27400,AT1G27650,AT1G28070,AT1G28330,AT1G29950,AT1G30880,AT1G47670,AT1G49600,AT1G49760,AT1G50920,AT1G52720,AT1G56200,AT1G56220,AT1G62390,AT1G64660,AT1G69490,AT1G69526,AT1G70710,AT1G77180,AT2G01100…	AT1G01090,AT1G01100,AT1G02840,AT1G06180,AT1G07830,AT1G09460,AT1G09770,AT1G12910,AT1G14810,AT1G14900,AT1G15250,AT1G15930,AT1G17530,AT1G18080,AT1G20430,AT1G21090,AT1G22780,AT1G23860,AT1G24510,AT1G25260,AT1G27400,AT1G27650,AT1G28070,AT1G28330,AT1G29950,AT1G30880,AT1G47670,AT1G49600,AT1G49760,AT1G50920,AT1G52720,AT1G56200,AT1G56220,AT1G62390,AT1G64660,AT1G69490,AT1G69526,AT1G70710,AT1G77180,AT2G01100…	AT1G01090,AT1G01100,AT1G02840,AT1G06180,AT1G07830,AT1G09460,AT1G09770,AT1G12910,AT1G14810,AT1G14900,AT1G15250,AT1G15930,AT1G17530,AT1G18080,AT1G20430,AT1G21090,AT1G22780,AT1G23860,AT1G24510,AT1G25260,AT1G27400,AT1G27650,AT1G28070,AT1G28330,AT1G29950,AT1G30880,AT1G47670,AT1G49600,AT1G49760,AT1G50920,AT1G52720,AT1G56200,AT1G56220,AT1G62390,AT1G64660,AT1G69490,AT1G69526,AT1G70710,AT1G77180,AT2G01100…
QC	3	44	1.98	9e-06	4.30244e-05	TRUE	AT1G07260,AT1G19600,AT1G22270,AT1G27400,AT1G52930,AT2G11910,AT2G19740,AT2G20490,AT2G23930,AT2G33370,AT2G36160,AT2G37600,AT2G40205,AT2G44120,AT3G03920,AT3G05060,AT3G07880,AT3G10610,AT3G22660,AT3G23830,AT3G26760,AT3G53190,AT3G54260,AT3G55170,AT3G56070,AT3G57150,AT3G58700,AT3G62530,AT4G10450,AT4G12390,AT4G13850,AT4G23750,AT4G25890,AT4G26110,AT4G29410,AT4G34670,AT4G36130,AT5G08180,AT5G09510,AT5G39850…	AT1G07260,AT1G19600,AT1G22270,AT1G27400,AT1G52930,AT2G11910,AT2G19740,AT2G20490,AT2G23930,AT2G33370,AT2G36160,AT2G37600,AT2G40205,AT2G44120,AT3G03920,AT3G05060,AT3G07880,AT3G10610,AT3G22660,AT3G23830,AT3G26760,AT3G53190,AT3G54260,AT3G55170,AT3G56070,AT3G57150,AT3G58700,AT3G62530,AT4G10450,AT4G12390,AT4G13850,AT4G23750,AT4G25890,AT4G26110,AT4G29410,AT4G34670,AT4G36130,AT5G08180,AT5G09510,AT5G39850…	AT1G07260,AT1G19600,AT1G22270,AT1G27400,AT1G52930,AT2G11910,AT2G19740,AT2G20490,AT2G23930,AT2G33370,AT2G36160,AT2G37600,AT2G40205,AT2G44120,AT3G03920,AT3G05060,AT3G07880,AT3G10610,AT3G22660,AT3G23830,AT3G26760,AT3G53190,AT3G54260,AT3G55170,AT3G56070,AT3G57150,AT3G58700,AT3G62530,AT4G10450,AT4G12390,AT4G13850,AT4G23750,AT4G25890,AT4G26110,AT4G29410,AT4G34670,AT4G36130,AT5G08180,AT5G09510,AT5G39850…
Cortex	3	92	3.97	9e-06	4.52308e-05	TRUE	AT1G01100,AT1G02840,AT1G07985,AT1G15930,AT1G17285,AT1G17530,AT1G20010,AT1G20430,AT1G22780,AT1G25260,AT1G28330,AT1G30880,AT1G33110,AT1G35516,AT1G46264,AT1G56200,AT1G64720,AT1G66760,AT1G69526,AT1G69700,AT1G70310,AT1G70710,AT1G72210,AT1G76090,AT2G05790,AT2G12646,AT2G19740,AT2G25900,AT2G28790,AT2G29330,AT2G29340,AT2G29980,AT2G34590,AT2G36160,AT2G36930,AT2G37190,AT2G37410,AT2G38230,AT2G42740,AT2G47110…	AT1G01100,AT1G02840,AT1G07985,AT1G15930,AT1G17285,AT1G17530,AT1G20010,AT1G20430,AT1G22780,AT1G25260,AT1G28330,AT1G30880,AT1G33110,AT1G35516,AT1G46264,AT1G56200,AT1G64720,AT1G66760,AT1G69526,AT1G69700,AT1G70310,AT1G70710,AT1G72210,AT1G76090,AT2G05790,AT2G12646,AT2G19740,AT2G25900,AT2G28790,AT2G29330,AT2G29340,AT2G29980,AT2G34590,AT2G36160,AT2G36930,AT2G37190,AT2G37410,AT2G38230,AT2G42740,AT2G47110…	AT1G01100,AT1G02840,AT1G07985,AT1G15930,AT1G17285,AT1G17530,AT1G20010,AT1G20430,AT1G22780,AT1G25260,AT1G28330,AT1G30880,AT1G33110,AT1G35516,AT1G46264,AT1G56200,AT1G64720,AT1G66760,AT1G69526,AT1G69700,AT1G70310,AT1G70710,AT1G72210,AT1G76090,AT2G05790,AT2G12646,AT2G19740,AT2G25900,AT2G28790,AT2G29330,AT2G29340,AT2G29980,AT2G34590,AT2G36160,AT2G36930,AT2G37190,AT2G37410,AT2G38230,AT2G42740,AT2G47110…
Epidermis	3	164	3.22	9e-06	4.52308e-05	TRUE	AT1G01100,AT1G02840,AT1G02870,AT1G07830,AT1G12910,AT1G14620,AT1G14810,AT1G15250,AT1G15930,AT1G17530,AT1G18080,AT1G19600,AT1G20430,AT1G22270,AT1G22780,AT1G23410,AT1G24510,AT1G25260,AT1G27400,AT1G28330,AT1G30880,AT1G31860,AT1G31970,AT1G49600,AT1G49760,AT1G50920,AT1G52930,AT1G52980,AT1G56200,AT1G62390,AT1G63780,AT1G69700,AT1G70310,AT1G71730,AT1G73940,AT2G01100,AT2G09990,AT2G11910,AT2G12646,AT2G18390…	AT1G01100,AT1G02840,AT1G02870,AT1G07830,AT1G12910,AT1G14620,AT1G14810,AT1G15250,AT1G15930,AT1G17530,AT1G18080,AT1G19600,AT1G20430,AT1G22270,AT1G22780,AT1G23410,AT1G24510,AT1G25260,AT1G27400,AT1G28330,AT1G30880,AT1G31860,AT1G31970,AT1G49600,AT1G49760,AT1G50920,AT1G52930,AT1G52980,AT1G56200,AT1G62390,AT1G63780,AT1G69700,AT1G70310,AT1G71730,AT1G73940,AT2G01100,AT2G09990,AT2G11910,AT2G12646,AT2G18390…	AT1G01100,AT1G02840,AT1G02870,AT1G07830,AT1G12910,AT1G14620,AT1G14810,AT1G15250,AT1G15930,AT1G17530,AT1G18080,AT1G19600,AT1G20430,AT1G22270,AT1G22780,AT1G23410,AT1G24510,AT1G25260,AT1G27400,AT1G28330,AT1G30880,AT1G31860,AT1G31970,AT1G49600,AT1G49760,AT1G50920,AT1G52930,AT1G52980,AT1G56200,AT1G62390,AT1G63780,AT1G69700,AT1G70310,AT1G71730,AT1G73940,AT2G01100,AT2G09990,AT2G11910,AT2G12646,AT2G18390…
Initials	3	182	5.66	9e-06	4.52308e-05	TRUE	AT1G01090,AT1G01100,AT1G02840,AT1G06180,AT1G07830,AT1G09460,AT1G09770,AT1G12910,AT1G14810,AT1G14900,AT1G15250,AT1G15930,AT1G17530,AT1G18080,AT1G20430,AT1G21090,AT1G22780,AT1G23860,AT1G24510,AT1G25260,AT1G27400,AT1G27650,AT1G28070,AT1G28330,AT1G29950,AT1G30880,AT1G47670,AT1G49600,AT1G49760,AT1G50920,AT1G52720,AT1G56200,AT1G56220,AT1G62390,AT1G64660,AT1G69490,AT1G69526,AT1G70710,AT1G77180,AT2G01100…	AT1G01090,AT1G01100,AT1G02840,AT1G06180,AT1G07830,AT1G09460,AT1G09770,AT1G12910,AT1G14810,AT1G14900,AT1G15250,AT1G15930,AT1G17530,AT1G18080,AT1G20430,AT1G21090,AT1G22780,AT1G23860,AT1G24510,AT1G25260,AT1G27400,AT1G27650,AT1G28070,AT1G28330,AT1G29950,AT1G30880,AT1G47670,AT1G49600,AT1G49760,AT1G50920,AT1G52720,AT1G56200,AT1G56220,AT1G62390,AT1G64660,AT1G69490,AT1G69526,AT1G70710,AT1G77180,AT2G01100…	AT1G01090,AT1G01100,AT1G02840,AT1G06180,AT1G07830,AT1G09460,AT1G09770,AT1G12910,AT1G14810,AT1G14900,AT1G15250,AT1G15930,AT1G17530,AT1G18080,AT1G20430,AT1G21090,AT1G22780,AT1G23860,AT1G24510,AT1G25260,AT1G27400,AT1G27650,AT1G28070,AT1G28330,AT1G29950,AT1G30880,AT1G47670,AT1G49600,AT1G49760,AT1G50920,AT1G52720,AT1G56200,AT1G56220,AT1G62390,AT1G64660,AT1G69490,AT1G69526,AT1G70710,AT1G77180,AT2G01100…
Pericycle	4	83	2.35	9e-06	4.30244e-05	TRUE	AT1G05340,AT1G10140,AT1G12010,AT1G15950,AT1G20440,AT1G43910,AT1G44608,AT1G44800,AT1G48300,AT1G48600,AT1G60710,AT1G62480,AT1G70990,AT1G71880,AT1G72430,AT1G74660,AT1G75390,AT1G75750,AT1G78090,AT2G02130,AT2G05830,AT2G22460,AT2G22850,AT2G22860,AT2G23560,AT2G29440,AT2G36290,AT2G37040,AT2G38240,AT2G40900,AT2G43910,AT2G44670,AT2G45470,AT3G02770,AT3G03341,AT3G03990,AT3G11930,AT3G16330,AT3G19370,AT3G19450…	AT1G05340,AT1G10140,AT1G12010,AT1G15950,AT1G20440,AT1G43910,AT1G44608,AT1G44800,AT1G48300,AT1G48600,AT1G60710,AT1G62480,AT1G70990,AT1G71880,AT1G72430,AT1G74660,AT1G75390,AT1G75750,AT1G78090,AT2G02130,AT2G05830,AT2G22460,AT2G22850,AT2G22860,AT2G23560,AT2G29440,AT2G36290,AT2G37040,AT2G38240,AT2G40900,AT2G43910,AT2G44670,AT2G45470,AT3G02770,AT3G03341,AT3G03990,AT3G11930,AT3G16330,AT3G19370,AT3G19450…	AT1G05340,AT1G10140,AT1G12010,AT1G15950,AT1G20440,AT1G43910,AT1G44608,AT1G44800,AT1G48300,AT1G48600,AT1G60710,AT1G62480,AT1G70990,AT1G71880,AT1G72430,AT1G74660,AT1G75390,AT1G75750,AT1G78090,AT2G02130,AT2G05830,AT2G22460,AT2G22850,AT2G22860,AT2G23560,AT2G29440,AT2G36290,AT2G37040,AT2G38240,AT2G40900,AT2G43910,AT2G44670,AT2G45470,AT3G02770,AT3G03341,AT3G03990,AT3G11930,AT3G16330,AT3G19370,AT3G19450…
Phloem	4	346	6.08	9e-06	4.30244e-05	TRUE	AT1G02705,AT1G03870,AT1G04330,AT1G05340,AT1G07135,AT1G07640,AT1G10140,AT1G10380,AT1G11740,AT1G12010,AT1G12080,AT1G13420,AT1G13670,AT1G15950,AT1G18880,AT1G19835,AT1G20070,AT1G20440,AT1G22050,AT1G22230,AT1G22530,AT1G22710,AT1G23030,AT1G23040,AT1G23530,AT1G23550,AT1G25230,AT1G26450,AT1G29050,AT1G29160,AT1G31770,AT1G35910,AT1G43650,AT1G43910,AT1G44100,AT1G44608,AT1G44800,AT1G48300,AT1G48600,AT1G52140…	AT1G02705,AT1G03870,AT1G04330,AT1G05340,AT1G07135,AT1G07640,AT1G10140,AT1G10380,AT1G11740,AT1G12010,AT1G12080,AT1G13420,AT1G13670,AT1G15950,AT1G18880,AT1G19835,AT1G20070,AT1G20440,AT1G22050,AT1G22230,AT1G22530,AT1G22710,AT1G23030,AT1G23040,AT1G23530,AT1G23550,AT1G25230,AT1G26450,AT1G29050,AT1G29160,AT1G31770,AT1G35910,AT1G43650,AT1G43910,AT1G44100,AT1G44608,AT1G44800,AT1G48300,AT1G48600,AT1G52140…	AT1G02705,AT1G03870,AT1G04330,AT1G05340,AT1G07135,AT1G07640,AT1G10140,AT1G10380,AT1G11740,AT1G12010,AT1G12080,AT1G13420,AT1G13670,AT1G15950,AT1G18880,AT1G19835,AT1G20070,AT1G20440,AT1G22050,AT1G22230,AT1G22530,AT1G22710,AT1G23030,AT1G23040,AT1G23530,AT1G23550,AT1G25230,AT1G26450,AT1G29050,AT1G29160,AT1G31770,AT1G35910,AT1G43650,AT1G43910,AT1G44100,AT1G44608,AT1G44800,AT1G48300,AT1G48600,AT1G52140…
Procambium	4	152	2.48	9e-06	4.30244e-05	TRUE	AT1G07135,AT1G08920,AT1G10140,AT1G12080,AT1G13670,AT1G15950,AT1G18880,AT1G20440,AT1G22230,AT1G22530,AT1G22710,AT1G29050,AT1G33470,AT1G52750,AT1G55330,AT1G60390,AT1G60710,AT1G61260,AT1G62480,AT1G65960,AT1G66180,AT1G70940,AT1G71880,AT1G72150,AT1G72160,AT1G72430,AT1G74940,AT1G75590,AT1G75750,AT1G77020,AT1G78110,AT1G78260,AT1G80120,AT1G80690,AT2G01660,AT2G01910,AT2G02820,AT2G12400,AT2G13820,AT2G22860…	AT1G07135,AT1G08920,AT1G10140,AT1G12080,AT1G13670,AT1G15950,AT1G18880,AT1G20440,AT1G22230,AT1G22530,AT1G22710,AT1G29050,AT1G33470,AT1G52750,AT1G55330,AT1G60390,AT1G60710,AT1G61260,AT1G62480,AT1G65960,AT1G66180,AT1G70940,AT1G71880,AT1G72150,AT1G72160,AT1G72430,AT1G74940,AT1G75590,AT1G75750,AT1G77020,AT1G78110,AT1G78260,AT1G80120,AT1G80690,AT2G01660,AT2G01910,AT2G02820,AT2G12400,AT2G13820,AT2G22860…	AT1G07135,AT1G08920,AT1G10140,AT1G12080,AT1G13670,AT1G15950,AT1G18880,AT1G20440,AT1G22230,AT1G22530,AT1G22710,AT1G29050,AT1G33470,AT1G52750,AT1G55330,AT1G60390,AT1G60710,AT1G61260,AT1G62480,AT1G65960,AT1G66180,AT1G70940,AT1G71880,AT1G72150,AT1G72160,AT1G72430,AT1G74940,AT1G75590,AT1G75750,AT1G77020,AT1G78110,AT1G78260,AT1G80120,AT1G80690,AT2G01660,AT2G01910,AT2G02820,AT2G12400,AT2G13820,AT2G22860…
Pericycle	4	83	2.22	9e-06	4.52308e-05	TRUE	AT1G05340,AT1G10140,AT1G12010,AT1G15950,AT1G20440,AT1G43910,AT1G44608,AT1G44800,AT1G48300,AT1G48600,AT1G60710,AT1G62480,AT1G70990,AT1G71880,AT1G72430,AT1G74660,AT1G75390,AT1G75750,AT1G78090,AT2G02130,AT2G05830,AT2G22460,AT2G22850,AT2G22860,AT2G23560,AT2G29440,AT2G36290,AT2G37040,AT2G38240,AT2G40900,AT2G43910,AT2G44670,AT2G45470,AT3G02770,AT3G03341,AT3G03990,AT3G11930,AT3G16330,AT3G19370,AT3G19450…	AT1G05340,AT1G10140,AT1G12010,AT1G15950,AT1G20440,AT1G43910,AT1G44608,AT1G44800,AT1G48300,AT1G48600,AT1G60710,AT1G62480,AT1G70990,AT1G71880,AT1G72430,AT1G74660,AT1G75390,AT1G75750,AT1G78090,AT2G02130,AT2G05830,AT2G22460,AT2G22850,AT2G22860,AT2G23560,AT2G29440,AT2G36290,AT2G37040,AT2G38240,AT2G40900,AT2G43910,AT2G44670,AT2G45470,AT3G02770,AT3G03341,AT3G03990,AT3G11930,AT3G16330,AT3G19370,AT3G19450…	AT1G05340,AT1G10140,AT1G12010,AT1G15950,AT1G20440,AT1G43910,AT1G44608,AT1G44800,AT1G48300,AT1G48600,AT1G60710,AT1G62480,AT1G70990,AT1G71880,AT1G72430,AT1G74660,AT1G75390,AT1G75750,AT1G78090,AT2G02130,AT2G05830,AT2G22460,AT2G22850,AT2G22860,AT2G23560,AT2G29440,AT2G36290,AT2G37040,AT2G38240,AT2G40900,AT2G43910,AT2G44670,AT2G45470,AT3G02770,AT3G03341,AT3G03990,AT3G11930,AT3G16330,AT3G19370,AT3G19450…
Phloem	4	346	6.2	9e-06	4.52308e-05	TRUE	AT1G02705,AT1G03870,AT1G04330,AT1G05340,AT1G07135,AT1G07640,AT1G10140,AT1G10380,AT1G11740,AT1G12010,AT1G12080,AT1G13420,AT1G13670,AT1G15950,AT1G18880,AT1G19835,AT1G20070,AT1G20440,AT1G22050,AT1G22230,AT1G22530,AT1G22710,AT1G23030,AT1G23040,AT1G23530,AT1G23550,AT1G25230,AT1G26450,AT1G29050,AT1G29160,AT1G31770,AT1G35910,AT1G43650,AT1G43910,AT1G44100,AT1G44608,AT1G44800,AT1G48300,AT1G48600,AT1G52140…	AT1G02705,AT1G03870,AT1G04330,AT1G05340,AT1G07135,AT1G07640,AT1G10140,AT1G10380,AT1G11740,AT1G12010,AT1G12080,AT1G13420,AT1G13670,AT1G15950,AT1G18880,AT1G19835,AT1G20070,AT1G20440,AT1G22050,AT1G22230,AT1G22530,AT1G22710,AT1G23030,AT1G23040,AT1G23530,AT1G23550,AT1G25230,AT1G26450,AT1G29050,AT1G29160,AT1G31770,AT1G35910,AT1G43650,AT1G43910,AT1G44100,AT1G44608,AT1G44800,AT1G48300,AT1G48600,AT1G52140…	AT1G02705,AT1G03870,AT1G04330,AT1G05340,AT1G07135,AT1G07640,AT1G10140,AT1G10380,AT1G11740,AT1G12010,AT1G12080,AT1G13420,AT1G13670,AT1G15950,AT1G18880,AT1G19835,AT1G20070,AT1G20440,AT1G22050,AT1G22230,AT1G22530,AT1G22710,AT1G23030,AT1G23040,AT1G23530,AT1G23550,AT1G25230,AT1G26450,AT1G29050,AT1G29160,AT1G31770,AT1G35910,AT1G43650,AT1G43910,AT1G44100,AT1G44608,AT1G44800,AT1G48300,AT1G48600,AT1G52140…
Procambium	4	152	2.57	9e-06	4.52308e-05	TRUE	AT1G07135,AT1G08920,AT1G10140,AT1G12080,AT1G13670,AT1G15950,AT1G18880,AT1G20440,AT1G22230,AT1G22530,AT1G22710,AT1G29050,AT1G33470,AT1G52750,AT1G55330,AT1G60390,AT1G60710,AT1G61260,AT1G62480,AT1G65960,AT1G66180,AT1G70940,AT1G71880,AT1G72150,AT1G72160,AT1G72430,AT1G74940,AT1G75590,AT1G75750,AT1G77020,AT1G78110,AT1G78260,AT1G80120,AT1G80690,AT2G01660,AT2G01910,AT2G02820,AT2G12400,AT2G13820,AT2G22860…	AT1G07135,AT1G08920,AT1G10140,AT1G12080,AT1G13670,AT1G15950,AT1G18880,AT1G20440,AT1G22230,AT1G22530,AT1G22710,AT1G29050,AT1G33470,AT1G52750,AT1G55330,AT1G60390,AT1G60710,AT1G61260,AT1G62480,AT1G65960,AT1G66180,AT1G70940,AT1G71880,AT1G72150,AT1G72160,AT1G72430,AT1G74940,AT1G75590,AT1G75750,AT1G77020,AT1G78110,AT1G78260,AT1G80120,AT1G80690,AT2G01660,AT2G01910,AT2G02820,AT2G12400,AT2G13820,AT2G22860…	AT1G07135,AT1G08920,AT1G10140,AT1G12080,AT1G13670,AT1G15950,AT1G18880,AT1G20440,AT1G22230,AT1G22530,AT1G22710,AT1G29050,AT1G33470,AT1G52750,AT1G55330,AT1G60390,AT1G60710,AT1G61260,AT1G62480,AT1G65960,AT1G66180,AT1G70940,AT1G71880,AT1G72150,AT1G72160,AT1G72430,AT1G74940,AT1G75590,AT1G75750,AT1G77020,AT1G78110,AT1G78260,AT1G80120,AT1G80690,AT2G01660,AT2G01910,AT2G02820,AT2G12400,AT2G13820,AT2G22860…
Xylem	4	72	1.36	0.00217	0.00966636	TRUE	AT1G01780,AT1G05340,AT1G12080,AT1G13670,AT1G15950,AT1G20440,AT1G22530,AT1G29050,AT1G33470,AT1G55330,AT1G62480,AT1G65960,AT1G71880,AT1G72150,AT1G72430,AT1G72800,AT1G77020,AT1G78020,AT1G78260,AT2G13820,AT2G20750,AT2G24940,AT2G26730,AT2G30930,AT2G31110,AT2G31360,AT2G44130,AT2G44690,AT2G45820,AT2G47270,AT2G47500,AT3G03341,AT3G05900,AT3G05910,AT3G06070,AT3G07425,AT3G12110,AT3G13520,AT3G16570,AT3G17420…	AT1G01780,AT1G05340,AT1G12080,AT1G13670,AT1G15950,AT1G20440,AT1G22530,AT1G29050,AT1G33470,AT1G55330,AT1G62480,AT1G65960,AT1G71880,AT1G72150,AT1G72430,AT1G72800,AT1G77020,AT1G78020,AT1G78260,AT2G13820,AT2G20750,AT2G24940,AT2G26730,AT2G30930,AT2G31110,AT2G31360,AT2G44130,AT2G44690,AT2G45820,AT2G47270,AT2G47500,AT3G03341,AT3G05900,AT3G05910,AT3G06070,AT3G07425,AT3G12110,AT3G13520,AT3G16570,AT3G17420…	AT1G01780,AT1G05340,AT1G12080,AT1G13670,AT1G15950,AT1G20440,AT1G22530,AT1G29050,AT1G33470,AT1G55330,AT1G62480,AT1G65960,AT1G71880,AT1G72150,AT1G72430,AT1G72800,AT1G77020,AT1G78020,AT1G78260,AT2G13820,AT2G20750,AT2G24940,AT2G26730,AT2G30930,AT2G31110,AT2G31360,AT2G44130,AT2G44690,AT2G45820,AT2G47270,AT2G47500,AT3G03341,AT3G05900,AT3G05910,AT3G06070,AT3G07425,AT3G12110,AT3G13520,AT3G16570,AT3G17420…
Pericycle	5	90	2.4	9e-06	4.30244e-05	TRUE	AT1G06550,AT1G10140,AT1G12610,AT1G13930,AT1G15950,AT1G20440,AT1G20823,AT1G22410,AT1G23760,AT1G28680,AT1G32100,AT1G48600,AT1G48850,AT1G49200,AT1G49310,AT1G51680,AT1G52760,AT1G55210,AT1G60710,AT1G62480,AT1G71880,AT1G72430,AT1G75500,AT1G75750,AT2G02130,AT2G05830,AT2G16720,AT2G22122,AT2G22460,AT2G22850,AT2G22860,AT2G27080,AT2G30490,AT2G32240,AT2G32720,AT2G36290,AT2G36880,AT2G37040,AT2G40890,AT2G42430…	AT1G06550,AT1G10140,AT1G12610,AT1G13930,AT1G15950,AT1G20440,AT1G20823,AT1G22410,AT1G23760,AT1G28680,AT1G32100,AT1G48600,AT1G48850,AT1G49200,AT1G49310,AT1G51680,AT1G52760,AT1G55210,AT1G60710,AT1G62480,AT1G71880,AT1G72430,AT1G75500,AT1G75750,AT2G02130,AT2G05830,AT2G16720,AT2G22122,AT2G22460,AT2G22850,AT2G22860,AT2G27080,AT2G30490,AT2G32240,AT2G32720,AT2G36290,AT2G36880,AT2G37040,AT2G40890,AT2G42430…	AT1G06550,AT1G10140,AT1G12610,AT1G13930,AT1G15950,AT1G20440,AT1G20823,AT1G22410,AT1G23760,AT1G28680,AT1G32100,AT1G48600,AT1G48850,AT1G49200,AT1G49310,AT1G51680,AT1G52760,AT1G55210,AT1G60710,AT1G62480,AT1G71880,AT1G72430,AT1G75500,AT1G75750,AT2G02130,AT2G05830,AT2G16720,AT2G22122,AT2G22460,AT2G22850,AT2G22860,AT2G27080,AT2G30490,AT2G32240,AT2G32720,AT2G36290,AT2G36880,AT2G37040,AT2G40890,AT2G42430…
Phloem	5	153	2.54	9e-06	4.30244e-05	TRUE	AT1G10140,AT1G11740,AT1G12080,AT1G13670,AT1G15950,AT1G18880,AT1G20440,AT1G22230,AT1G22530,AT1G22710,AT1G29050,AT1G29160,AT1G30360,AT1G48600,AT1G52565,AT1G52760,AT1G55330,AT1G60390,AT1G61260,AT1G61820,AT1G62480,AT1G63180,AT1G64700,AT1G65960,AT1G66180,AT1G70410,AT1G71880,AT1G72150,AT1G72430,AT1G72800,AT1G75750,AT1G76180,AT1G76890,AT1G77020,AT1G78110,AT1G78860,AT1G80120,AT1G80690,AT2G02130,AT2G05830…	AT1G10140,AT1G11740,AT1G12080,AT1G13670,AT1G15950,AT1G18880,AT1G20440,AT1G22230,AT1G22530,AT1G22710,AT1G29050,AT1G29160,AT1G30360,AT1G48600,AT1G52565,AT1G52760,AT1G55330,AT1G60390,AT1G61260,AT1G61820,AT1G62480,AT1G63180,AT1G64700,AT1G65960,AT1G66180,AT1G70410,AT1G71880,AT1G72150,AT1G72430,AT1G72800,AT1G75750,AT1G76180,AT1G76890,AT1G77020,AT1G78110,AT1G78860,AT1G80120,AT1G80690,AT2G02130,AT2G05830…	AT1G10140,AT1G11740,AT1G12080,AT1G13670,AT1G15950,AT1G18880,AT1G20440,AT1G22230,AT1G22530,AT1G22710,AT1G29050,AT1G29160,AT1G30360,AT1G48600,AT1G52565,AT1G52760,AT1G55330,AT1G60390,AT1G61260,AT1G61820,AT1G62480,AT1G63180,AT1G64700,AT1G65960,AT1G66180,AT1G70410,AT1G71880,AT1G72150,AT1G72430,AT1G72800,AT1G75750,AT1G76180,AT1G76890,AT1G77020,AT1G78110,AT1G78860,AT1G80120,AT1G80690,AT2G02130,AT2G05830…
Procambium	5	356	5.49	9e-06	4.30244e-05	TRUE	AT1G04240,AT1G04250,AT1G04550,AT1G06550,AT1G08920,AT1G10140,AT1G10200,AT1G11580,AT1G12080,AT1G12610,AT1G13245,AT1G13670,AT1G13930,AT1G14480,AT1G15950,AT1G17745,AT1G18880,AT1G20440,AT1G20823,AT1G21528,AT1G22220,AT1G22230,AT1G22410,AT1G22530,AT1G22710,AT1G22740,AT1G23080,AT1G23760,AT1G23800,AT1G24130,AT1G25320,AT1G25530,AT1G28400,AT1G28680,AT1G29050,AT1G30280,AT1G30360,AT1G30840,AT1G31710,AT1G32100…	AT1G04240,AT1G04250,AT1G04550,AT1G06550,AT1G08920,AT1G10140,AT1G10200,AT1G11580,AT1G12080,AT1G12610,AT1G13245,AT1G13670,AT1G13930,AT1G14480,AT1G15950,AT1G17745,AT1G18880,AT1G20440,AT1G20823,AT1G21528,AT1G22220,AT1G22230,AT1G22410,AT1G22530,AT1G22710,AT1G22740,AT1G23080,AT1G23760,AT1G23800,AT1G24130,AT1G25320,AT1G25530,AT1G28400,AT1G28680,AT1G29050,AT1G30280,AT1G30360,AT1G30840,AT1G31710,AT1G32100…	AT1G04240,AT1G04250,AT1G04550,AT1G06550,AT1G08920,AT1G10140,AT1G10200,AT1G11580,AT1G12080,AT1G12610,AT1G13245,AT1G13670,AT1G13930,AT1G14480,AT1G15950,AT1G17745,AT1G18880,AT1G20440,AT1G20823,AT1G21528,AT1G22220,AT1G22230,AT1G22410,AT1G22530,AT1G22710,AT1G22740,AT1G23080,AT1G23760,AT1G23800,AT1G24130,AT1G25320,AT1G25530,AT1G28400,AT1G28680,AT1G29050,AT1G30280,AT1G30360,AT1G30840,AT1G31710,AT1G32100…
Xylem	5	133	2.38	9e-06	4.30244e-05	TRUE	AT1G04550,AT1G10200,AT1G12080,AT1G13670,AT1G13930,AT1G15950,AT1G20440,AT1G22530,AT1G22740,AT1G23800,AT1G25320,AT1G29050,AT1G30280,AT1G32100,AT1G33470,AT1G47480,AT1G52150,AT1G53163,AT1G55210,AT1G55330,AT1G56720,AT1G60940,AT1G62480,AT1G65960,AT1G67360,AT1G69080,AT1G69690,AT1G71050,AT1G71880,AT1G72150,AT1G72230,AT1G72430,AT1G72800,AT1G76180,AT1G77020,AT1G77690,AT1G78120,AT1G78260,AT1G79760,AT2G04780…	AT1G04550,AT1G10200,AT1G12080,AT1G13670,AT1G13930,AT1G15950,AT1G20440,AT1G22530,AT1G22740,AT1G23800,AT1G25320,AT1G29050,AT1G30280,AT1G32100,AT1G33470,AT1G47480,AT1G52150,AT1G53163,AT1G55210,AT1G55330,AT1G56720,AT1G60940,AT1G62480,AT1G65960,AT1G67360,AT1G69080,AT1G69690,AT1G71050,AT1G71880,AT1G72150,AT1G72230,AT1G72430,AT1G72800,AT1G76180,AT1G77020,AT1G77690,AT1G78120,AT1G78260,AT1G79760,AT2G04780…	AT1G04550,AT1G10200,AT1G12080,AT1G13670,AT1G13930,AT1G15950,AT1G20440,AT1G22530,AT1G22740,AT1G23800,AT1G25320,AT1G29050,AT1G30280,AT1G32100,AT1G33470,AT1G47480,AT1G52150,AT1G53163,AT1G55210,AT1G55330,AT1G56720,AT1G60940,AT1G62480,AT1G65960,AT1G67360,AT1G69080,AT1G69690,AT1G71050,AT1G71880,AT1G72150,AT1G72230,AT1G72430,AT1G72800,AT1G76180,AT1G77020,AT1G77690,AT1G78120,AT1G78260,AT1G79760,AT2G04780…
Pericycle	5	90	2.19	9e-06	4.52308e-05	TRUE	AT1G06550,AT1G10140,AT1G12610,AT1G13930,AT1G15950,AT1G20440,AT1G20823,AT1G22410,AT1G23760,AT1G28680,AT1G32100,AT1G48600,AT1G48850,AT1G49200,AT1G49310,AT1G51680,AT1G52760,AT1G55210,AT1G60710,AT1G62480,AT1G71880,AT1G72430,AT1G75500,AT1G75750,AT2G02130,AT2G05830,AT2G16720,AT2G22122,AT2G22460,AT2G22850,AT2G22860,AT2G27080,AT2G30490,AT2G32240,AT2G32720,AT2G36290,AT2G36880,AT2G37040,AT2G40890,AT2G42430…	AT1G06550,AT1G10140,AT1G12610,AT1G13930,AT1G15950,AT1G20440,AT1G20823,AT1G22410,AT1G23760,AT1G28680,AT1G32100,AT1G48600,AT1G48850,AT1G49200,AT1G49310,AT1G51680,AT1G52760,AT1G55210,AT1G60710,AT1G62480,AT1G71880,AT1G72430,AT1G75500,AT1G75750,AT2G02130,AT2G05830,AT2G16720,AT2G22122,AT2G22460,AT2G22850,AT2G22860,AT2G27080,AT2G30490,AT2G32240,AT2G32720,AT2G36290,AT2G36880,AT2G37040,AT2G40890,AT2G42430…	AT1G06550,AT1G10140,AT1G12610,AT1G13930,AT1G15950,AT1G20440,AT1G20823,AT1G22410,AT1G23760,AT1G28680,AT1G32100,AT1G48600,AT1G48850,AT1G49200,AT1G49310,AT1G51680,AT1G52760,AT1G55210,AT1G60710,AT1G62480,AT1G71880,AT1G72430,AT1G75500,AT1G75750,AT2G02130,AT2G05830,AT2G16720,AT2G22122,AT2G22460,AT2G22850,AT2G22860,AT2G27080,AT2G30490,AT2G32240,AT2G32720,AT2G36290,AT2G36880,AT2G37040,AT2G40890,AT2G42430…
Phloem	5	153	2.49	9e-06	4.52308e-05	TRUE	AT1G10140,AT1G11740,AT1G12080,AT1G13670,AT1G15950,AT1G18880,AT1G20440,AT1G22230,AT1G22530,AT1G22710,AT1G29050,AT1G29160,AT1G30360,AT1G48600,AT1G52565,AT1G52760,AT1G55330,AT1G60390,AT1G61260,AT1G61820,AT1G62480,AT1G63180,AT1G64700,AT1G65960,AT1G66180,AT1G70410,AT1G71880,AT1G72150,AT1G72430,AT1G72800,AT1G75750,AT1G76180,AT1G76890,AT1G77020,AT1G78110,AT1G78860,AT1G80120,AT1G80690,AT2G02130,AT2G05830…	AT1G10140,AT1G11740,AT1G12080,AT1G13670,AT1G15950,AT1G18880,AT1G20440,AT1G22230,AT1G22530,AT1G22710,AT1G29050,AT1G29160,AT1G30360,AT1G48600,AT1G52565,AT1G52760,AT1G55330,AT1G60390,AT1G61260,AT1G61820,AT1G62480,AT1G63180,AT1G64700,AT1G65960,AT1G66180,AT1G70410,AT1G71880,AT1G72150,AT1G72430,AT1G72800,AT1G75750,AT1G76180,AT1G76890,AT1G77020,AT1G78110,AT1G78860,AT1G80120,AT1G80690,AT2G02130,AT2G05830…	AT1G10140,AT1G11740,AT1G12080,AT1G13670,AT1G15950,AT1G18880,AT1G20440,AT1G22230,AT1G22530,AT1G22710,AT1G29050,AT1G29160,AT1G30360,AT1G48600,AT1G52565,AT1G52760,AT1G55330,AT1G60390,AT1G61260,AT1G61820,AT1G62480,AT1G63180,AT1G64700,AT1G65960,AT1G66180,AT1G70410,AT1G71880,AT1G72150,AT1G72430,AT1G72800,AT1G75750,AT1G76180,AT1G76890,AT1G77020,AT1G78110,AT1G78860,AT1G80120,AT1G80690,AT2G02130,AT2G05830…
Procambium	5	356	5.47	9e-06	4.52308e-05	TRUE	AT1G04240,AT1G04250,AT1G04550,AT1G06550,AT1G08920,AT1G10140,AT1G10200,AT1G11580,AT1G12080,AT1G12610,AT1G13245,AT1G13670,AT1G13930,AT1G14480,AT1G15950,AT1G17745,AT1G18880,AT1G20440,AT1G20823,AT1G21528,AT1G22220,AT1G22230,AT1G22410,AT1G22530,AT1G22710,AT1G22740,AT1G23080,AT1G23760,AT1G23800,AT1G24130,AT1G25320,AT1G25530,AT1G28400,AT1G28680,AT1G29050,AT1G30280,AT1G30360,AT1G30840,AT1G31710,AT1G32100…	AT1G04240,AT1G04250,AT1G04550,AT1G06550,AT1G08920,AT1G10140,AT1G10200,AT1G11580,AT1G12080,AT1G12610,AT1G13245,AT1G13670,AT1G13930,AT1G14480,AT1G15950,AT1G17745,AT1G18880,AT1G20440,AT1G20823,AT1G21528,AT1G22220,AT1G22230,AT1G22410,AT1G22530,AT1G22710,AT1G22740,AT1G23080,AT1G23760,AT1G23800,AT1G24130,AT1G25320,AT1G25530,AT1G28400,AT1G28680,AT1G29050,AT1G30280,AT1G30360,AT1G30840,AT1G31710,AT1G32100…	AT1G04240,AT1G04250,AT1G04550,AT1G06550,AT1G08920,AT1G10140,AT1G10200,AT1G11580,AT1G12080,AT1G12610,AT1G13245,AT1G13670,AT1G13930,AT1G14480,AT1G15950,AT1G17745,AT1G18880,AT1G20440,AT1G20823,AT1G21528,AT1G22220,AT1G22230,AT1G22410,AT1G22530,AT1G22710,AT1G22740,AT1G23080,AT1G23760,AT1G23800,AT1G24130,AT1G25320,AT1G25530,AT1G28400,AT1G28680,AT1G29050,AT1G30280,AT1G30360,AT1G30840,AT1G31710,AT1G32100…
Xylem	5	133	2.03	9e-06	4.52308e-05	TRUE	AT1G04550,AT1G10200,AT1G12080,AT1G13670,AT1G13930,AT1G15950,AT1G20440,AT1G22530,AT1G22740,AT1G23800,AT1G25320,AT1G29050,AT1G30280,AT1G32100,AT1G33470,AT1G47480,AT1G52150,AT1G53163,AT1G55210,AT1G55330,AT1G56720,AT1G60940,AT1G62480,AT1G65960,AT1G67360,AT1G69080,AT1G69690,AT1G71050,AT1G71880,AT1G72150,AT1G72230,AT1G72430,AT1G72800,AT1G76180,AT1G77020,AT1G77690,AT1G78120,AT1G78260,AT1G79760,AT2G04780…	AT1G04550,AT1G10200,AT1G12080,AT1G13670,AT1G13930,AT1G15950,AT1G20440,AT1G22530,AT1G22740,AT1G23800,AT1G25320,AT1G29050,AT1G30280,AT1G32100,AT1G33470,AT1G47480,AT1G52150,AT1G53163,AT1G55210,AT1G55330,AT1G56720,AT1G60940,AT1G62480,AT1G65960,AT1G67360,AT1G69080,AT1G69690,AT1G71050,AT1G71880,AT1G72150,AT1G72230,AT1G72430,AT1G72800,AT1G76180,AT1G77020,AT1G77690,AT1G78120,AT1G78260,AT1G79760,AT2G04780…	AT1G04550,AT1G10200,AT1G12080,AT1G13670,AT1G13930,AT1G15950,AT1G20440,AT1G22530,AT1G22740,AT1G23800,AT1G25320,AT1G29050,AT1G30280,AT1G32100,AT1G33470,AT1G47480,AT1G52150,AT1G53163,AT1G55210,AT1G55330,AT1G56720,AT1G60940,AT1G62480,AT1G65960,AT1G67360,AT1G69080,AT1G69690,AT1G71050,AT1G71880,AT1G72150,AT1G72230,AT1G72430,AT1G72800,AT1G76180,AT1G77020,AT1G77690,AT1G78120,AT1G78260,AT1G79760,AT2G04780…
Cortex	6	171	5.14	9e-06	4.30244e-05	TRUE	AT1G02840,AT1G02850,AT1G03220,AT1G05575,AT1G05680,AT1G06640,AT1G07985,AT1G08930,AT1G11580,AT1G11670,AT1G12090,AT1G15500,AT1G15930,AT1G17285,AT1G17530,AT1G20010,AT1G20190,AT1G20430,AT1G21310,AT1G22440,AT1G25260,AT1G28330,AT1G30880,AT1G33110,AT1G35516,AT1G46264,AT1G47530,AT1G55360,AT1G55850,AT1G56200,AT1G58360,AT1G62500,AT1G62510,AT1G64720,AT1G64970,AT1G66760,AT1G67030,AT1G67480,AT1G69526,AT1G69700…	AT1G02840,AT1G02850,AT1G03220,AT1G05575,AT1G05680,AT1G06640,AT1G07985,AT1G08930,AT1G11580,AT1G11670,AT1G12090,AT1G15500,AT1G15930,AT1G17285,AT1G17530,AT1G20010,AT1G20190,AT1G20430,AT1G21310,AT1G22440,AT1G25260,AT1G28330,AT1G30880,AT1G33110,AT1G35516,AT1G46264,AT1G47530,AT1G55360,AT1G55850,AT1G56200,AT1G58360,AT1G62500,AT1G62510,AT1G64720,AT1G64970,AT1G66760,AT1G67030,AT1G67480,AT1G69526,AT1G69700…	AT1G02840,AT1G02850,AT1G03220,AT1G05575,AT1G05680,AT1G06640,AT1G07985,AT1G08930,AT1G11580,AT1G11670,AT1G12090,AT1G15500,AT1G15930,AT1G17285,AT1G17530,AT1G20010,AT1G20190,AT1G20430,AT1G21310,AT1G22440,AT1G25260,AT1G28330,AT1G30880,AT1G33110,AT1G35516,AT1G46264,AT1G47530,AT1G55360,AT1G55850,AT1G56200,AT1G58360,AT1G62500,AT1G62510,AT1G64720,AT1G64970,AT1G66760,AT1G67030,AT1G67480,AT1G69526,AT1G69700…
Epidermis	6	169	2.98	9e-06	4.30244e-05	TRUE	AT1G02840,AT1G02870,AT1G04870,AT1G05680,AT1G07830,AT1G12910,AT1G14620,AT1G14810,AT1G15230,AT1G15250,AT1G15930,AT1G17530,AT1G18080,AT1G19600,AT1G20430,AT1G23410,AT1G25260,AT1G26910,AT1G28330,AT1G30880,AT1G33790,AT1G49600,AT1G49760,AT1G52930,AT1G52980,AT1G56200,AT1G62390,AT1G62770,AT1G63780,AT1G67480,AT1G69700,AT1G70310,AT1G71730,AT1G72730,AT1G74500,AT1G76010,AT2G01100,AT2G09990,AT2G11910,AT2G12646…	AT1G02840,AT1G02870,AT1G04870,AT1G05680,AT1G07830,AT1G12910,AT1G14620,AT1G14810,AT1G15230,AT1G15250,AT1G15930,AT1G17530,AT1G18080,AT1G19600,AT1G20430,AT1G23410,AT1G25260,AT1G26910,AT1G28330,AT1G30880,AT1G33790,AT1G49600,AT1G49760,AT1G52930,AT1G52980,AT1G56200,AT1G62390,AT1G62770,AT1G63780,AT1G67480,AT1G69700,AT1G70310,AT1G71730,AT1G72730,AT1G74500,AT1G76010,AT2G01100,AT2G09990,AT2G11910,AT2G12646…	AT1G02840,AT1G02870,AT1G04870,AT1G05680,AT1G07830,AT1G12910,AT1G14620,AT1G14810,AT1G15230,AT1G15250,AT1G15930,AT1G17530,AT1G18080,AT1G19600,AT1G20430,AT1G23410,AT1G25260,AT1G26910,AT1G28330,AT1G30880,AT1G33790,AT1G49600,AT1G49760,AT1G52930,AT1G52980,AT1G56200,AT1G62390,AT1G62770,AT1G63780,AT1G67480,AT1G69700,AT1G70310,AT1G71730,AT1G72730,AT1G74500,AT1G76010,AT2G01100,AT2G09990,AT2G11910,AT2G12646…
Initials	6	128	3.57	9e-06	4.30244e-05	TRUE	AT1G01090,AT1G02840,AT1G06180,AT1G07830,AT1G09770,AT1G12910,AT1G14810,AT1G15250,AT1G15930,AT1G17530,AT1G18080,AT1G20430,AT1G23860,AT1G25260,AT1G27650,AT1G28330,AT1G30880,AT1G49600,AT1G49760,AT1G52720,AT1G56200,AT1G56220,AT1G62390,AT1G69490,AT1G69526,AT1G70710,AT1G76010,AT1G77180,AT2G01100,AT2G05790,AT2G09990,AT2G11910,AT2G19740,AT2G20060,AT2G20490,AT2G23050,AT2G23930,AT2G25900,AT2G28790,AT2G29980…	AT1G01090,AT1G02840,AT1G06180,AT1G07830,AT1G09770,AT1G12910,AT1G14810,AT1G15250,AT1G15930,AT1G17530,AT1G18080,AT1G20430,AT1G23860,AT1G25260,AT1G27650,AT1G28330,AT1G30880,AT1G49600,AT1G49760,AT1G52720,AT1G56200,AT1G56220,AT1G62390,AT1G69490,AT1G69526,AT1G70710,AT1G76010,AT1G77180,AT2G01100,AT2G05790,AT2G09990,AT2G11910,AT2G19740,AT2G20060,AT2G20490,AT2G23050,AT2G23930,AT2G25900,AT2G28790,AT2G29980…	AT1G01090,AT1G02840,AT1G06180,AT1G07830,AT1G09770,AT1G12910,AT1G14810,AT1G15250,AT1G15930,AT1G17530,AT1G18080,AT1G20430,AT1G23860,AT1G25260,AT1G27650,AT1G28330,AT1G30880,AT1G49600,AT1G49760,AT1G52720,AT1G56200,AT1G56220,AT1G62390,AT1G69490,AT1G69526,AT1G70710,AT1G76010,AT1G77180,AT2G01100,AT2G05790,AT2G09990,AT2G11910,AT2G19740,AT2G20060,AT2G20490,AT2G23050,AT2G23930,AT2G25900,AT2G28790,AT2G29980…
Cortex	6	171	6.58	9e-06	4.52308e-05	TRUE	AT1G02840,AT1G02850,AT1G03220,AT1G05575,AT1G05680,AT1G06640,AT1G07985,AT1G08930,AT1G11580,AT1G11670,AT1G12090,AT1G15500,AT1G15930,AT1G17285,AT1G17530,AT1G20010,AT1G20190,AT1G20430,AT1G21310,AT1G22440,AT1G25260,AT1G28330,AT1G30880,AT1G33110,AT1G35516,AT1G46264,AT1G47530,AT1G55360,AT1G55850,AT1G56200,AT1G58360,AT1G62500,AT1G62510,AT1G64720,AT1G64970,AT1G66760,AT1G67030,AT1G67480,AT1G69526,AT1G69700…	AT1G02840,AT1G02850,AT1G03220,AT1G05575,AT1G05680,AT1G06640,AT1G07985,AT1G08930,AT1G11580,AT1G11670,AT1G12090,AT1G15500,AT1G15930,AT1G17285,AT1G17530,AT1G20010,AT1G20190,AT1G20430,AT1G21310,AT1G22440,AT1G25260,AT1G28330,AT1G30880,AT1G33110,AT1G35516,AT1G46264,AT1G47530,AT1G55360,AT1G55850,AT1G56200,AT1G58360,AT1G62500,AT1G62510,AT1G64720,AT1G64970,AT1G66760,AT1G67030,AT1G67480,AT1G69526,AT1G69700…	AT1G02840,AT1G02850,AT1G03220,AT1G05575,AT1G05680,AT1G06640,AT1G07985,AT1G08930,AT1G11580,AT1G11670,AT1G12090,AT1G15500,AT1G15930,AT1G17285,AT1G17530,AT1G20010,AT1G20190,AT1G20430,AT1G21310,AT1G22440,AT1G25260,AT1G28330,AT1G30880,AT1G33110,AT1G35516,AT1G46264,AT1G47530,AT1G55360,AT1G55850,AT1G56200,AT1G58360,AT1G62500,AT1G62510,AT1G64720,AT1G64970,AT1G66760,AT1G67030,AT1G67480,AT1G69526,AT1G69700…
Epidermis	6	169	2.95	9e-06	4.52308e-05	TRUE	AT1G02840,AT1G02870,AT1G04870,AT1G05680,AT1G07830,AT1G12910,AT1G14620,AT1G14810,AT1G15230,AT1G15250,AT1G15930,AT1G17530,AT1G18080,AT1G19600,AT1G20430,AT1G23410,AT1G25260,AT1G26910,AT1G28330,AT1G30880,AT1G33790,AT1G49600,AT1G49760,AT1G52930,AT1G52980,AT1G56200,AT1G62390,AT1G62770,AT1G63780,AT1G67480,AT1G69700,AT1G70310,AT1G71730,AT1G72730,AT1G74500,AT1G76010,AT2G01100,AT2G09990,AT2G11910,AT2G12646…	AT1G02840,AT1G02870,AT1G04870,AT1G05680,AT1G07830,AT1G12910,AT1G14620,AT1G14810,AT1G15230,AT1G15250,AT1G15930,AT1G17530,AT1G18080,AT1G19600,AT1G20430,AT1G23410,AT1G25260,AT1G26910,AT1G28330,AT1G30880,AT1G33790,AT1G49600,AT1G49760,AT1G52930,AT1G52980,AT1G56200,AT1G62390,AT1G62770,AT1G63780,AT1G67480,AT1G69700,AT1G70310,AT1G71730,AT1G72730,AT1G74500,AT1G76010,AT2G01100,AT2G09990,AT2G11910,AT2G12646…	AT1G02840,AT1G02870,AT1G04870,AT1G05680,AT1G07830,AT1G12910,AT1G14620,AT1G14810,AT1G15230,AT1G15250,AT1G15930,AT1G17530,AT1G18080,AT1G19600,AT1G20430,AT1G23410,AT1G25260,AT1G26910,AT1G28330,AT1G30880,AT1G33790,AT1G49600,AT1G49760,AT1G52930,AT1G52980,AT1G56200,AT1G62390,AT1G62770,AT1G63780,AT1G67480,AT1G69700,AT1G70310,AT1G71730,AT1G72730,AT1G74500,AT1G76010,AT2G01100,AT2G09990,AT2G11910,AT2G12646…
Initials	6	128	3.55	9e-06	4.52308e-05	TRUE	AT1G01090,AT1G02840,AT1G06180,AT1G07830,AT1G09770,AT1G12910,AT1G14810,AT1G15250,AT1G15930,AT1G17530,AT1G18080,AT1G20430,AT1G23860,AT1G25260,AT1G27650,AT1G28330,AT1G30880,AT1G49600,AT1G49760,AT1G52720,AT1G56200,AT1G56220,AT1G62390,AT1G69490,AT1G69526,AT1G70710,AT1G76010,AT1G77180,AT2G01100,AT2G05790,AT2G09990,AT2G11910,AT2G19740,AT2G20060,AT2G20490,AT2G23050,AT2G23930,AT2G25900,AT2G28790,AT2G29980…	AT1G01090,AT1G02840,AT1G06180,AT1G07830,AT1G09770,AT1G12910,AT1G14810,AT1G15250,AT1G15930,AT1G17530,AT1G18080,AT1G20430,AT1G23860,AT1G25260,AT1G27650,AT1G28330,AT1G30880,AT1G49600,AT1G49760,AT1G52720,AT1G56200,AT1G56220,AT1G62390,AT1G69490,AT1G69526,AT1G70710,AT1G76010,AT1G77180,AT2G01100,AT2G05790,AT2G09990,AT2G11910,AT2G19740,AT2G20060,AT2G20490,AT2G23050,AT2G23930,AT2G25900,AT2G28790,AT2G29980…	AT1G01090,AT1G02840,AT1G06180,AT1G07830,AT1G09770,AT1G12910,AT1G14810,AT1G15250,AT1G15930,AT1G17530,AT1G18080,AT1G20430,AT1G23860,AT1G25260,AT1G27650,AT1G28330,AT1G30880,AT1G49600,AT1G49760,AT1G52720,AT1G56200,AT1G56220,AT1G62390,AT1G69490,AT1G69526,AT1G70710,AT1G76010,AT1G77180,AT2G01100,AT2G05790,AT2G09990,AT2G11910,AT2G19740,AT2G20060,AT2G20490,AT2G23050,AT2G23930,AT2G25900,AT2G28790,AT2G29980…
Procambium	7	141	2.09	9e-06	4.30244e-05	TRUE	AT1G04240,AT1G04550,AT1G12080,AT1G13670,AT1G13930,AT1G15010,AT1G15950,AT1G22220,AT1G22530,AT1G22740,AT1G23800,AT1G25320,AT1G28400,AT1G29050,AT1G30280,AT1G32100,AT1G33470,AT1G33700,AT1G47480,AT1G51950,AT1G52190,AT1G53163,AT1G55210,AT1G55330,AT1G60940,AT1G61260,AT1G65960,AT1G66180,AT1G69080,AT1G69690,AT1G70750,AT1G71050,AT1G71880,AT1G72150,AT1G72230,AT1G72430,AT1G75500,AT1G77020,AT1G77690,AT1G78110…	AT1G04240,AT1G04550,AT1G12080,AT1G13670,AT1G13930,AT1G15010,AT1G15950,AT1G22220,AT1G22530,AT1G22740,AT1G23800,AT1G25320,AT1G28400,AT1G29050,AT1G30280,AT1G32100,AT1G33470,AT1G33700,AT1G47480,AT1G51950,AT1G52190,AT1G53163,AT1G55210,AT1G55330,AT1G60940,AT1G61260,AT1G65960,AT1G66180,AT1G69080,AT1G69690,AT1G70750,AT1G71050,AT1G71880,AT1G72150,AT1G72230,AT1G72430,AT1G75500,AT1G77020,AT1G77690,AT1G78110…	AT1G04240,AT1G04550,AT1G12080,AT1G13670,AT1G13930,AT1G15010,AT1G15950,AT1G22220,AT1G22530,AT1G22740,AT1G23800,AT1G25320,AT1G28400,AT1G29050,AT1G30280,AT1G32100,AT1G33470,AT1G33700,AT1G47480,AT1G51950,AT1G52190,AT1G53163,AT1G55210,AT1G55330,AT1G60940,AT1G61260,AT1G65960,AT1G66180,AT1G69080,AT1G69690,AT1G70750,AT1G71050,AT1G71880,AT1G72150,AT1G72230,AT1G72430,AT1G75500,AT1G77020,AT1G77690,AT1G78110…
Xylem	7	345	5.92	9e-06	4.30244e-05	TRUE	AT1G01240,AT1G01780,AT1G01900,AT1G02640,AT1G03010,AT1G03820,AT1G04550,AT1G04680,AT1G08340,AT1G12080,AT1G12260,AT1G12420,AT1G12780,AT1G13670,AT1G13930,AT1G14190,AT1G14290,AT1G14890,AT1G15010,AT1G15950,AT1G16850,AT1G16860,AT1G17090,AT1G19300,AT1G20850,AT1G21050,AT1G22530,AT1G22740,AT1G23190,AT1G23460,AT1G23800,AT1G24600,AT1G25320,AT1G26850,AT1G27380,AT1G29050,AT1G29200,AT1G29890,AT1G29950,AT1G30280…	AT1G01240,AT1G01780,AT1G01900,AT1G02640,AT1G03010,AT1G03820,AT1G04550,AT1G04680,AT1G08340,AT1G12080,AT1G12260,AT1G12420,AT1G12780,AT1G13670,AT1G13930,AT1G14190,AT1G14290,AT1G14890,AT1G15010,AT1G15950,AT1G16850,AT1G16860,AT1G17090,AT1G19300,AT1G20850,AT1G21050,AT1G22530,AT1G22740,AT1G23190,AT1G23460,AT1G23800,AT1G24600,AT1G25320,AT1G26850,AT1G27380,AT1G29050,AT1G29200,AT1G29890,AT1G29950,AT1G30280…	AT1G01240,AT1G01780,AT1G01900,AT1G02640,AT1G03010,AT1G03820,AT1G04550,AT1G04680,AT1G08340,AT1G12080,AT1G12260,AT1G12420,AT1G12780,AT1G13670,AT1G13930,AT1G14190,AT1G14290,AT1G14890,AT1G15010,AT1G15950,AT1G16850,AT1G16860,AT1G17090,AT1G19300,AT1G20850,AT1G21050,AT1G22530,AT1G22740,AT1G23190,AT1G23460,AT1G23800,AT1G24600,AT1G25320,AT1G26850,AT1G27380,AT1G29050,AT1G29200,AT1G29890,AT1G29950,AT1G30280…
Procambium	7	141	2.57	9e-06	4.52308e-05	TRUE	AT1G04240,AT1G04550,AT1G12080,AT1G13670,AT1G13930,AT1G15010,AT1G15950,AT1G22220,AT1G22530,AT1G22740,AT1G23800,AT1G25320,AT1G28400,AT1G29050,AT1G30280,AT1G32100,AT1G33470,AT1G33700,AT1G47480,AT1G51950,AT1G52190,AT1G53163,AT1G55210,AT1G55330,AT1G60940,AT1G61260,AT1G65960,AT1G66180,AT1G69080,AT1G69690,AT1G70750,AT1G71050,AT1G71880,AT1G72150,AT1G72230,AT1G72430,AT1G75500,AT1G77020,AT1G77690,AT1G78110…	AT1G04240,AT1G04550,AT1G12080,AT1G13670,AT1G13930,AT1G15010,AT1G15950,AT1G22220,AT1G22530,AT1G22740,AT1G23800,AT1G25320,AT1G28400,AT1G29050,AT1G30280,AT1G32100,AT1G33470,AT1G33700,AT1G47480,AT1G51950,AT1G52190,AT1G53163,AT1G55210,AT1G55330,AT1G60940,AT1G61260,AT1G65960,AT1G66180,AT1G69080,AT1G69690,AT1G70750,AT1G71050,AT1G71880,AT1G72150,AT1G72230,AT1G72430,AT1G75500,AT1G77020,AT1G77690,AT1G78110…	AT1G04240,AT1G04550,AT1G12080,AT1G13670,AT1G13930,AT1G15010,AT1G15950,AT1G22220,AT1G22530,AT1G22740,AT1G23800,AT1G25320,AT1G28400,AT1G29050,AT1G30280,AT1G32100,AT1G33470,AT1G33700,AT1G47480,AT1G51950,AT1G52190,AT1G53163,AT1G55210,AT1G55330,AT1G60940,AT1G61260,AT1G65960,AT1G66180,AT1G69080,AT1G69690,AT1G70750,AT1G71050,AT1G71880,AT1G72150,AT1G72230,AT1G72430,AT1G75500,AT1G77020,AT1G77690,AT1G78110…
Xylem	7	345	6.24	9e-06	4.52308e-05	TRUE	AT1G01240,AT1G01780,AT1G01900,AT1G02640,AT1G03010,AT1G03820,AT1G04550,AT1G04680,AT1G08340,AT1G12080,AT1G12260,AT1G12420,AT1G12780,AT1G13670,AT1G13930,AT1G14190,AT1G14290,AT1G14890,AT1G15010,AT1G15950,AT1G16850,AT1G16860,AT1G17090,AT1G19300,AT1G20850,AT1G21050,AT1G22530,AT1G22740,AT1G23190,AT1G23460,AT1G23800,AT1G24600,AT1G25320,AT1G26850,AT1G27380,AT1G29050,AT1G29200,AT1G29890,AT1G29950,AT1G30280…	AT1G01240,AT1G01780,AT1G01900,AT1G02640,AT1G03010,AT1G03820,AT1G04550,AT1G04680,AT1G08340,AT1G12080,AT1G12260,AT1G12420,AT1G12780,AT1G13670,AT1G13930,AT1G14190,AT1G14290,AT1G14890,AT1G15010,AT1G15950,AT1G16850,AT1G16860,AT1G17090,AT1G19300,AT1G20850,AT1G21050,AT1G22530,AT1G22740,AT1G23190,AT1G23460,AT1G23800,AT1G24600,AT1G25320,AT1G26850,AT1G27380,AT1G29050,AT1G29200,AT1G29890,AT1G29950,AT1G30280…	AT1G01240,AT1G01780,AT1G01900,AT1G02640,AT1G03010,AT1G03820,AT1G04550,AT1G04680,AT1G08340,AT1G12080,AT1G12260,AT1G12420,AT1G12780,AT1G13670,AT1G13930,AT1G14190,AT1G14290,AT1G14890,AT1G15010,AT1G15950,AT1G16850,AT1G16860,AT1G17090,AT1G19300,AT1G20850,AT1G21050,AT1G22530,AT1G22740,AT1G23190,AT1G23460,AT1G23800,AT1G24600,AT1G25320,AT1G26850,AT1G27380,AT1G29050,AT1G29200,AT1G29890,AT1G29950,AT1G30280…
Endodermis	8	182	5.02	9e-06	4.30244e-05	TRUE	AT1G01120,AT1G01620,AT1G02900,AT1G03870,AT1G04040,AT1G05260,AT1G08200,AT1G09560,AT1G12090,AT1G13420,AT1G14580,AT1G15400,AT1G16370,AT1G16390,AT1G17170,AT1G17300,AT1G17970,AT1G19450,AT1G20010,AT1G20190,AT1G22470,AT1G22640,AT1G23205,AT1G25230,AT1G45130,AT1G48480,AT1G49660,AT1G55330,AT1G59940,AT1G61590,AT1G61740,AT1G61795,AT1G65840,AT1G69930,AT1G72490,AT1G72630,AT1G72940,AT1G75780,AT1G76090,AT1G78260…	AT1G01120,AT1G01620,AT1G02900,AT1G03870,AT1G04040,AT1G05260,AT1G08200,AT1G09560,AT1G12090,AT1G13420,AT1G14580,AT1G15400,AT1G16370,AT1G16390,AT1G17170,AT1G17300,AT1G17970,AT1G19450,AT1G20010,AT1G20190,AT1G22470,AT1G22640,AT1G23205,AT1G25230,AT1G45130,AT1G48480,AT1G49660,AT1G55330,AT1G59940,AT1G61590,AT1G61740,AT1G61795,AT1G65840,AT1G69930,AT1G72490,AT1G72630,AT1G72940,AT1G75780,AT1G76090,AT1G78260…	AT1G01120,AT1G01620,AT1G02900,AT1G03870,AT1G04040,AT1G05260,AT1G08200,AT1G09560,AT1G12090,AT1G13420,AT1G14580,AT1G15400,AT1G16370,AT1G16390,AT1G17170,AT1G17300,AT1G17970,AT1G19450,AT1G20010,AT1G20190,AT1G22470,AT1G22640,AT1G23205,AT1G25230,AT1G45130,AT1G48480,AT1G49660,AT1G55330,AT1G59940,AT1G61590,AT1G61740,AT1G61795,AT1G65840,AT1G69930,AT1G72490,AT1G72630,AT1G72940,AT1G75780,AT1G76090,AT1G78260…
Endodermis	8	182	8.87	9e-06	4.52308e-05	TRUE	AT1G01120,AT1G01620,AT1G02900,AT1G03870,AT1G04040,AT1G05260,AT1G08200,AT1G09560,AT1G12090,AT1G13420,AT1G14580,AT1G15400,AT1G16370,AT1G16390,AT1G17170,AT1G17300,AT1G17970,AT1G19450,AT1G20010,AT1G20190,AT1G22470,AT1G22640,AT1G23205,AT1G25230,AT1G45130,AT1G48480,AT1G49660,AT1G55330,AT1G59940,AT1G61590,AT1G61740,AT1G61795,AT1G65840,AT1G69930,AT1G72490,AT1G72630,AT1G72940,AT1G75780,AT1G76090,AT1G78260…	AT1G01120,AT1G01620,AT1G02900,AT1G03870,AT1G04040,AT1G05260,AT1G08200,AT1G09560,AT1G12090,AT1G13420,AT1G14580,AT1G15400,AT1G16370,AT1G16390,AT1G17170,AT1G17300,AT1G17970,AT1G19450,AT1G20010,AT1G20190,AT1G22470,AT1G22640,AT1G23205,AT1G25230,AT1G45130,AT1G48480,AT1G49660,AT1G55330,AT1G59940,AT1G61590,AT1G61740,AT1G61795,AT1G65840,AT1G69930,AT1G72490,AT1G72630,AT1G72940,AT1G75780,AT1G76090,AT1G78260…	AT1G01120,AT1G01620,AT1G02900,AT1G03870,AT1G04040,AT1G05260,AT1G08200,AT1G09560,AT1G12090,AT1G13420,AT1G14580,AT1G15400,AT1G16370,AT1G16390,AT1G17170,AT1G17300,AT1G17970,AT1G19450,AT1G20010,AT1G20190,AT1G22470,AT1G22640,AT1G23205,AT1G25230,AT1G45130,AT1G48480,AT1G49660,AT1G55330,AT1G59940,AT1G61590,AT1G61740,AT1G61795,AT1G65840,AT1G69930,AT1G72490,AT1G72630,AT1G72940,AT1G75780,AT1G76090,AT1G78260…
Phloem	8	74	1.66	9e-06	4.52308e-05	TRUE	AT1G01620,AT1G03870,AT1G11740,AT1G13420,AT1G19835,AT1G22530,AT1G23030,AT1G25230,AT1G44608,AT1G52760,AT1G55330,AT1G62480,AT1G65960,AT1G70670,AT1G72150,AT1G72510,AT1G76160,AT1G76890,AT1G77330,AT1G78860,AT2G16980,AT2G20630,AT2G20670,AT2G23560,AT2G26730,AT2G30930,AT2G36310,AT2G36410,AT2G40820,AT2G44790,AT2G45820,AT3G01220,AT3G02770,AT3G03270,AT3G05890,AT3G05900,AT3G05910,AT3G06590,AT3G13520,AT3G16570…	AT1G01620,AT1G03870,AT1G11740,AT1G13420,AT1G19835,AT1G22530,AT1G23030,AT1G25230,AT1G44608,AT1G52760,AT1G55330,AT1G62480,AT1G65960,AT1G70670,AT1G72150,AT1G72510,AT1G76160,AT1G76890,AT1G77330,AT1G78860,AT2G16980,AT2G20630,AT2G20670,AT2G23560,AT2G26730,AT2G30930,AT2G36310,AT2G36410,AT2G40820,AT2G44790,AT2G45820,AT3G01220,AT3G02770,AT3G03270,AT3G05890,AT3G05900,AT3G05910,AT3G06590,AT3G13520,AT3G16570…	AT1G01620,AT1G03870,AT1G11740,AT1G13420,AT1G19835,AT1G22530,AT1G23030,AT1G25230,AT1G44608,AT1G52760,AT1G55330,AT1G62480,AT1G65960,AT1G70670,AT1G72150,AT1G72510,AT1G76160,AT1G76890,AT1G77330,AT1G78860,AT2G16980,AT2G20630,AT2G20670,AT2G23560,AT2G26730,AT2G30930,AT2G36310,AT2G36410,AT2G40820,AT2G44790,AT2G45820,AT3G01220,AT3G02770,AT3G03270,AT3G05890,AT3G05900,AT3G05910,AT3G06590,AT3G13520,AT3G16570…
Xylem	8	64	1.34	0.00542	0.0230939	TRUE	AT1G10200,AT1G14290,AT1G22530,AT1G22740,AT1G30900,AT1G33800,AT1G45130,AT1G52910,AT1G55330,AT1G56720,AT1G62480,AT1G63220,AT1G65960,AT1G72150,AT1G78260,AT2G14890,AT2G20750,AT2G24040,AT2G26730,AT2G28200,AT2G30930,AT2G31360,AT2G34070,AT2G45820,AT2G46710,AT3G05890,AT3G05900,AT3G05910,AT3G11490,AT3G13520,AT3G16180,AT3G16240,AT3G16570,AT3G21690,AT3G22070,AT3G27350,AT3G50660,AT3G52920,AT3G56240,AT3G56480…	AT1G10200,AT1G14290,AT1G22530,AT1G22740,AT1G30900,AT1G33800,AT1G45130,AT1G52910,AT1G55330,AT1G56720,AT1G62480,AT1G63220,AT1G65960,AT1G72150,AT1G78260,AT2G14890,AT2G20750,AT2G24040,AT2G26730,AT2G28200,AT2G30930,AT2G31360,AT2G34070,AT2G45820,AT2G46710,AT3G05890,AT3G05900,AT3G05910,AT3G11490,AT3G13520,AT3G16180,AT3G16240,AT3G16570,AT3G21690,AT3G22070,AT3G27350,AT3G50660,AT3G52920,AT3G56240,AT3G56480…	AT1G10200,AT1G14290,AT1G22530,AT1G22740,AT1G30900,AT1G33800,AT1G45130,AT1G52910,AT1G55330,AT1G56720,AT1G62480,AT1G63220,AT1G65960,AT1G72150,AT1G78260,AT2G14890,AT2G20750,AT2G24040,AT2G26730,AT2G28200,AT2G30930,AT2G31360,AT2G34070,AT2G45820,AT2G46710,AT3G05890,AT3G05900,AT3G05910,AT3G11490,AT3G13520,AT3G16180,AT3G16240,AT3G16570,AT3G21690,AT3G22070,AT3G27350,AT3G50660,AT3G52920,AT3G56240,AT3G56480…
Pericycle	8	42	1.4	0.0117	0.0487915	TRUE	AT1G01620,AT1G09970,AT1G19570,AT1G23205,AT1G35260,AT1G43160,AT1G44608,AT1G52760,AT1G62480,AT2G23560,AT2G36310,AT2G36830,AT2G37170,AT2G37180,AT2G40970,AT3G02770,AT3G16240,AT3G19450,AT3G21240,AT3G23730,AT3G23800,AT3G23810,AT3G26520,AT3G47960,AT3G53420,AT3G57010,AT4G01070,AT4G04830,AT4G24060,AT4G26320,AT4G35920,AT5G13180,AT5G13910,AT5G13930,AT5G18690,AT5G25770,AT5G40450,AT5G40730,AT5G42500,AT5G51780…	AT1G01620,AT1G09970,AT1G19570,AT1G23205,AT1G35260,AT1G43160,AT1G44608,AT1G52760,AT1G62480,AT2G23560,AT2G36310,AT2G36830,AT2G37170,AT2G37180,AT2G40970,AT3G02770,AT3G16240,AT3G19450,AT3G21240,AT3G23730,AT3G23800,AT3G23810,AT3G26520,AT3G47960,AT3G53420,AT3G57010,AT4G01070,AT4G04830,AT4G24060,AT4G26320,AT4G35920,AT5G13180,AT5G13910,AT5G13930,AT5G18690,AT5G25770,AT5G40450,AT5G40730,AT5G42500,AT5G51780…	AT1G01620,AT1G09970,AT1G19570,AT1G23205,AT1G35260,AT1G43160,AT1G44608,AT1G52760,AT1G62480,AT2G23560,AT2G36310,AT2G36830,AT2G37170,AT2G37180,AT2G40970,AT3G02770,AT3G16240,AT3G19450,AT3G21240,AT3G23730,AT3G23800,AT3G23810,AT3G26520,AT3G47960,AT3G53420,AT3G57010,AT4G01070,AT4G04830,AT4G24060,AT4G26320,AT4G35920,AT5G13180,AT5G13910,AT5G13930,AT5G18690,AT5G25770,AT5G40450,AT5G40730,AT5G42500,AT5G51780…
Dividing	9	175	8.86	9e-06	4.30244e-05	TRUE	AT1G02690,AT1G02730,AT1G02810,AT1G03780,AT1G04680,AT1G06475,AT1G08560,AT1G10780,AT1G11220,AT1G16630,AT1G18370,AT1G20610,AT1G20930,AT1G27400,AT1G28290,AT1G29250,AT1G30690,AT1G31335,AT1G35780,AT1G44110,AT1G48630,AT1G48920,AT1G50010,AT1G50490,AT1G53140,AT1G56110,AT1G59540,AT1G61450,AT1G63100,AT1G72670,AT1G76310,AT1G76540,AT1G80370,AT2G03505,AT2G11910,AT2G16270,AT2G17620,AT2G20450,AT2G20515,AT2G25060…	AT1G02690,AT1G02730,AT1G02810,AT1G03780,AT1G04680,AT1G06475,AT1G08560,AT1G10780,AT1G11220,AT1G16630,AT1G18370,AT1G20610,AT1G20930,AT1G27400,AT1G28290,AT1G29250,AT1G30690,AT1G31335,AT1G35780,AT1G44110,AT1G48630,AT1G48920,AT1G50010,AT1G50490,AT1G53140,AT1G56110,AT1G59540,AT1G61450,AT1G63100,AT1G72670,AT1G76310,AT1G76540,AT1G80370,AT2G03505,AT2G11910,AT2G16270,AT2G17620,AT2G20450,AT2G20515,AT2G25060…	AT1G02690,AT1G02730,AT1G02810,AT1G03780,AT1G04680,AT1G06475,AT1G08560,AT1G10780,AT1G11220,AT1G16630,AT1G18370,AT1G20610,AT1G20930,AT1G27400,AT1G28290,AT1G29250,AT1G30690,AT1G31335,AT1G35780,AT1G44110,AT1G48630,AT1G48920,AT1G50010,AT1G50490,AT1G53140,AT1G56110,AT1G59540,AT1G61450,AT1G63100,AT1G72670,AT1G76310,AT1G76540,AT1G80370,AT2G03505,AT2G11910,AT2G16270,AT2G17620,AT2G20450,AT2G20515,AT2G25060…
Epidermis	9	104	2.93	9e-06	4.30244e-05	TRUE	AT1G03360,AT1G04870,AT1G07070,AT1G15420,AT1G20220,AT1G23280,AT1G23410,AT1G27400,AT1G29250,AT1G31860,AT1G31970,AT1G48630,AT1G48920,AT1G50920,AT1G52930,AT1G56110,AT1G58380,AT1G61570,AT1G63660,AT1G74560,AT1G79150,AT1G80750,AT2G11910,AT2G20450,AT2G20490,AT2G27840,AT2G31410,AT2G35605,AT2G37600,AT2G40205,AT2G40360,AT2G41650,AT2G42740,AT2G43110,AT2G43650,AT2G44120,AT2G44860,AT3G03920,AT3G05060,AT3G06680…	AT1G03360,AT1G04870,AT1G07070,AT1G15420,AT1G20220,AT1G23280,AT1G23410,AT1G27400,AT1G29250,AT1G31860,AT1G31970,AT1G48630,AT1G48920,AT1G50920,AT1G52930,AT1G56110,AT1G58380,AT1G61570,AT1G63660,AT1G74560,AT1G79150,AT1G80750,AT2G11910,AT2G20450,AT2G20490,AT2G27840,AT2G31410,AT2G35605,AT2G37600,AT2G40205,AT2G40360,AT2G41650,AT2G42740,AT2G43110,AT2G43650,AT2G44120,AT2G44860,AT3G03920,AT3G05060,AT3G06680…	AT1G03360,AT1G04870,AT1G07070,AT1G15420,AT1G20220,AT1G23280,AT1G23410,AT1G27400,AT1G29250,AT1G31860,AT1G31970,AT1G48630,AT1G48920,AT1G50920,AT1G52930,AT1G56110,AT1G58380,AT1G61570,AT1G63660,AT1G74560,AT1G79150,AT1G80750,AT2G11910,AT2G20450,AT2G20490,AT2G27840,AT2G31410,AT2G35605,AT2G37600,AT2G40205,AT2G40360,AT2G41650,AT2G42740,AT2G43110,AT2G43650,AT2G44120,AT2G44860,AT3G03920,AT3G05060,AT3G06680…
QC	9	80	4.16	9e-06	4.30244e-05	TRUE	AT1G04870,AT1G08580,AT1G14350,AT1G20220,AT1G27400,AT1G29250,AT1G48630,AT1G48920,AT1G52930,AT1G56110,AT1G58380,AT1G61570,AT1G63660,AT1G74560,AT1G79150,AT1G80750,AT2G11910,AT2G20450,AT2G20490,AT2G27840,AT2G35605,AT2G37600,AT2G40205,AT2G40360,AT2G44120,AT2G44860,AT3G02190,AT3G03920,AT3G05060,AT3G06680,AT3G07050,AT3G10090,AT3G10610,AT3G11120,AT3G11250,AT3G11650,AT3G15000,AT3G16080,AT3G16780,AT3G22660…	AT1G04870,AT1G08580,AT1G14350,AT1G20220,AT1G27400,AT1G29250,AT1G48630,AT1G48920,AT1G52930,AT1G56110,AT1G58380,AT1G61570,AT1G63660,AT1G74560,AT1G79150,AT1G80750,AT2G11910,AT2G20450,AT2G20490,AT2G27840,AT2G35605,AT2G37600,AT2G40205,AT2G40360,AT2G44120,AT2G44860,AT3G02190,AT3G03920,AT3G05060,AT3G06680,AT3G07050,AT3G10090,AT3G10610,AT3G11120,AT3G11250,AT3G11650,AT3G15000,AT3G16080,AT3G16780,AT3G22660…	AT1G04870,AT1G08580,AT1G14350,AT1G20220,AT1G27400,AT1G29250,AT1G48630,AT1G48920,AT1G52930,AT1G56110,AT1G58380,AT1G61570,AT1G63660,AT1G74560,AT1G79150,AT1G80750,AT2G11910,AT2G20450,AT2G20490,AT2G27840,AT2G35605,AT2G37600,AT2G40205,AT2G40360,AT2G44120,AT2G44860,AT3G02190,AT3G03920,AT3G05060,AT3G06680,AT3G07050,AT3G10090,AT3G10610,AT3G11120,AT3G11250,AT3G11650,AT3G15000,AT3G16080,AT3G16780,AT3G22660…
Dividing	9	175	6.95	9e-06	4.52308e-05	TRUE	AT1G02690,AT1G02730,AT1G02810,AT1G03780,AT1G04680,AT1G06475,AT1G08560,AT1G10780,AT1G11220,AT1G16630,AT1G18370,AT1G20610,AT1G20930,AT1G27400,AT1G28290,AT1G29250,AT1G30690,AT1G31335,AT1G35780,AT1G44110,AT1G48630,AT1G48920,AT1G50010,AT1G50490,AT1G53140,AT1G56110,AT1G59540,AT1G61450,AT1G63100,AT1G72670,AT1G76310,AT1G76540,AT1G80370,AT2G03505,AT2G11910,AT2G16270,AT2G17620,AT2G20450,AT2G20515,AT2G25060…	AT1G02690,AT1G02730,AT1G02810,AT1G03780,AT1G04680,AT1G06475,AT1G08560,AT1G10780,AT1G11220,AT1G16630,AT1G18370,AT1G20610,AT1G20930,AT1G27400,AT1G28290,AT1G29250,AT1G30690,AT1G31335,AT1G35780,AT1G44110,AT1G48630,AT1G48920,AT1G50010,AT1G50490,AT1G53140,AT1G56110,AT1G59540,AT1G61450,AT1G63100,AT1G72670,AT1G76310,AT1G76540,AT1G80370,AT2G03505,AT2G11910,AT2G16270,AT2G17620,AT2G20450,AT2G20515,AT2G25060…	AT1G02690,AT1G02730,AT1G02810,AT1G03780,AT1G04680,AT1G06475,AT1G08560,AT1G10780,AT1G11220,AT1G16630,AT1G18370,AT1G20610,AT1G20930,AT1G27400,AT1G28290,AT1G29250,AT1G30690,AT1G31335,AT1G35780,AT1G44110,AT1G48630,AT1G48920,AT1G50010,AT1G50490,AT1G53140,AT1G56110,AT1G59540,AT1G61450,AT1G63100,AT1G72670,AT1G76310,AT1G76540,AT1G80370,AT2G03505,AT2G11910,AT2G16270,AT2G17620,AT2G20450,AT2G20515,AT2G25060…
Epidermis	9	104	2.62	9e-06	4.52308e-05	TRUE	AT1G03360,AT1G04870,AT1G07070,AT1G15420,AT1G20220,AT1G23280,AT1G23410,AT1G27400,AT1G29250,AT1G31860,AT1G31970,AT1G48630,AT1G48920,AT1G50920,AT1G52930,AT1G56110,AT1G58380,AT1G61570,AT1G63660,AT1G74560,AT1G79150,AT1G80750,AT2G11910,AT2G20450,AT2G20490,AT2G27840,AT2G31410,AT2G35605,AT2G37600,AT2G40205,AT2G40360,AT2G41650,AT2G42740,AT2G43110,AT2G43650,AT2G44120,AT2G44860,AT3G03920,AT3G05060,AT3G06680…	AT1G03360,AT1G04870,AT1G07070,AT1G15420,AT1G20220,AT1G23280,AT1G23410,AT1G27400,AT1G29250,AT1G31860,AT1G31970,AT1G48630,AT1G48920,AT1G50920,AT1G52930,AT1G56110,AT1G58380,AT1G61570,AT1G63660,AT1G74560,AT1G79150,AT1G80750,AT2G11910,AT2G20450,AT2G20490,AT2G27840,AT2G31410,AT2G35605,AT2G37600,AT2G40205,AT2G40360,AT2G41650,AT2G42740,AT2G43110,AT2G43650,AT2G44120,AT2G44860,AT3G03920,AT3G05060,AT3G06680…	AT1G03360,AT1G04870,AT1G07070,AT1G15420,AT1G20220,AT1G23280,AT1G23410,AT1G27400,AT1G29250,AT1G31860,AT1G31970,AT1G48630,AT1G48920,AT1G50920,AT1G52930,AT1G56110,AT1G58380,AT1G61570,AT1G63660,AT1G74560,AT1G79150,AT1G80750,AT2G11910,AT2G20450,AT2G20490,AT2G27840,AT2G31410,AT2G35605,AT2G37600,AT2G40205,AT2G40360,AT2G41650,AT2G42740,AT2G43110,AT2G43650,AT2G44120,AT2G44860,AT3G03920,AT3G05060,AT3G06680…
QC	9	80	2.7	9e-06	4.52308e-05	TRUE	AT1G04870,AT1G08580,AT1G14350,AT1G20220,AT1G27400,AT1G29250,AT1G48630,AT1G48920,AT1G52930,AT1G56110,AT1G58380,AT1G61570,AT1G63660,AT1G74560,AT1G79150,AT1G80750,AT2G11910,AT2G20450,AT2G20490,AT2G27840,AT2G35605,AT2G37600,AT2G40205,AT2G40360,AT2G44120,AT2G44860,AT3G02190,AT3G03920,AT3G05060,AT3G06680,AT3G07050,AT3G10090,AT3G10610,AT3G11120,AT3G11250,AT3G11650,AT3G15000,AT3G16080,AT3G16780,AT3G22660…	AT1G04870,AT1G08580,AT1G14350,AT1G20220,AT1G27400,AT1G29250,AT1G48630,AT1G48920,AT1G52930,AT1G56110,AT1G58380,AT1G61570,AT1G63660,AT1G74560,AT1G79150,AT1G80750,AT2G11910,AT2G20450,AT2G20490,AT2G27840,AT2G35605,AT2G37600,AT2G40205,AT2G40360,AT2G44120,AT2G44860,AT3G02190,AT3G03920,AT3G05060,AT3G06680,AT3G07050,AT3G10090,AT3G10610,AT3G11120,AT3G11250,AT3G11650,AT3G15000,AT3G16080,AT3G16780,AT3G22660…	AT1G04870,AT1G08580,AT1G14350,AT1G20220,AT1G27400,AT1G29250,AT1G48630,AT1G48920,AT1G52930,AT1G56110,AT1G58380,AT1G61570,AT1G63660,AT1G74560,AT1G79150,AT1G80750,AT2G11910,AT2G20450,AT2G20490,AT2G27840,AT2G35605,AT2G37600,AT2G40205,AT2G40360,AT2G44120,AT2G44860,AT3G02190,AT3G03920,AT3G05060,AT3G06680,AT3G07050,AT3G10090,AT3G10610,AT3G11120,AT3G11250,AT3G11650,AT3G15000,AT3G16080,AT3G16780,AT3G22660…

## Sheet: Osa
osa_orig_nip cluster	osa_reproc cluster	number of matches	enrichment fold	p-value	q-value	significant	match IDs	matching genes 1	matching genes 2
epidermis	0	21	10.68	9e-06	6.9e-05	TRUE	Os01g0110200,Os01g0249200,Os01g0291500,Os01g0645000,Os01g0672100,Os01g0750300,Os02g0187800,Os03g0845000,Os04g0243700,Os04g0408600,Os05g0134400,Os05g0135500,Os06g0194900,Os06g0589500,Os07g0636800,Os08g0489300,Os09g0307300,Os09g0422500,Os10g0467800,Os10g0554900,Os11g0167800	Os01g0110200,Os01g0249200,Os01g0291500,Os01g0645000,Os01g0672100,Os01g0750300,Os02g0187800,Os03g0845000,Os04g0243700,Os04g0408600,Os05g0134400,Os05g0135500,Os06g0194900,Os06g0589500,Os07g0636800,Os08g0489300,Os09g0307300,Os09g0422500,Os10g0467800,Os10g0554900,Os11g0167800	Os01g0110200,Os01g0249200,Os01g0291500,Os01g0645000,Os01g0672100,Os01g0750300,Os02g0187800,Os03g0845000,Os04g0243700,Os04g0408600,Os05g0134400,Os05g0135500,Os06g0194900,Os06g0589500,Os07g0636800,Os08g0489300,Os09g0307300,Os09g0422500,Os10g0467800,Os10g0554900,Os11g0167800
epidermis	0	21	10.36	9e-06	7.52727e-05	TRUE	Os01g0110200,Os01g0249200,Os01g0291500,Os01g0645000,Os01g0672100,Os01g0750300,Os02g0187800,Os03g0845000,Os04g0243700,Os04g0408600,Os05g0134400,Os05g0135500,Os06g0194900,Os06g0589500,Os07g0636800,Os08g0489300,Os09g0307300,Os09g0422500,Os10g0467800,Os10g0554900,Os11g0167800	Os01g0110200,Os01g0249200,Os01g0291500,Os01g0645000,Os01g0672100,Os01g0750300,Os02g0187800,Os03g0845000,Os04g0243700,Os04g0408600,Os05g0134400,Os05g0135500,Os06g0194900,Os06g0589500,Os07g0636800,Os08g0489300,Os09g0307300,Os09g0422500,Os10g0467800,Os10g0554900,Os11g0167800	Os01g0110200,Os01g0249200,Os01g0291500,Os01g0645000,Os01g0672100,Os01g0750300,Os02g0187800,Os03g0845000,Os04g0243700,Os04g0408600,Os05g0134400,Os05g0135500,Os06g0194900,Os06g0589500,Os07g0636800,Os08g0489300,Os09g0307300,Os09g0422500,Os10g0467800,Os10g0554900,Os11g0167800
metaxylem	0	11	3.57	7e-05	0.0005152	TRUE	Os01g0110200,Os01g0249200,Os01g0645000,Os01g0672100,Os01g0750300,Os04g0243700,Os04g0408600,Os09g0307300,Os09g0422500,Os10g0467800	Os01g0110200,Os01g0249200,Os01g0645000,Os01g0672100,Os01g0750300,Os04g0243700,Os04g0408600,Os09g0307300,Os09g0422500,Os10g0467800	Os01g0110200,Os01g0249200,Os01g0645000,Os01g0672100,Os01g0750300,Os04g0243700,Os04g0408600,Os09g0307300,Os09g0422500,Os10g0467800
metaxylem	0	11	2.46	0.00126	0.00747871	TRUE	Os01g0110200,Os01g0249200,Os01g0645000,Os01g0672100,Os01g0750300,Os04g0243700,Os04g0408600,Os09g0307300,Os09g0422500,Os10g0467800	Os01g0110200,Os01g0249200,Os01g0645000,Os01g0672100,Os01g0750300,Os04g0243700,Os04g0408600,Os09g0307300,Os09g0422500,Os10g0467800	Os01g0110200,Os01g0249200,Os01g0645000,Os01g0672100,Os01g0750300,Os04g0243700,Os04g0408600,Os09g0307300,Os09g0422500,Os10g0467800
cortex	1	39	11.12	9e-06	6.9e-05	TRUE	Os01g0214500,Os01g0314800,Os01g0704901,Os01g0725000,Os02g0129700,Os02g0618100,Os02g0637000,Os03g0103100,Os03g0322200,Os03g0663400,Os03g0820500,Os03g0836800,Os04g0429050,Os04g0450000,Os04g0475600,Os04g0618700,Os04g0654500,Os04g0659300,Os05g0194900,Os05g0324700,Os06g0133300,Os06g0586000,Os07g0129300,Os07g0162400,Os07g0539100,Os08g0205800,Os09g0400700,Os09g0475800,Os09g0483500,Os10g0330000,Os10g0491…	Os01g0214500,Os01g0314800,Os01g0704901,Os01g0725000,Os02g0129700,Os02g0618100,Os02g0637000,Os03g0103100,Os03g0322200,Os03g0663400,Os03g0820500,Os03g0836800,Os04g0429050,Os04g0450000,Os04g0475600,Os04g0618700,Os04g0654500,Os04g0659300,Os05g0194900,Os05g0324700,Os06g0133300,Os06g0586000,Os07g0129300,Os07g0162400,Os07g0539100,Os08g0205800,Os09g0400700,Os09g0475800,Os09g0483500,Os10g0330000,Os10g0491…	Os01g0214500,Os01g0314800,Os01g0704901,Os01g0725000,Os02g0129700,Os02g0618100,Os02g0637000,Os03g0103100,Os03g0322200,Os03g0663400,Os03g0820500,Os03g0836800,Os04g0429050,Os04g0450000,Os04g0475600,Os04g0618700,Os04g0654500,Os04g0659300,Os05g0194900,Os05g0324700,Os06g0133300,Os06g0586000,Os07g0129300,Os07g0162400,Os07g0539100,Os08g0205800,Os09g0400700,Os09g0475800,Os09g0483500,Os10g0330000,Os10g0491…
cortex	1	39	9.04	9e-06	7.52727e-05	TRUE	Os01g0214500,Os01g0314800,Os01g0704901,Os01g0725000,Os02g0129700,Os02g0618100,Os02g0637000,Os03g0103100,Os03g0322200,Os03g0663400,Os03g0820500,Os03g0836800,Os04g0429050,Os04g0450000,Os04g0475600,Os04g0618700,Os04g0654500,Os04g0659300,Os05g0194900,Os05g0324700,Os06g0133300,Os06g0586000,Os07g0129300,Os07g0162400,Os07g0539100,Os08g0205800,Os09g0400700,Os09g0475800,Os09g0483500,Os10g0330000,Os10g0491…	Os01g0214500,Os01g0314800,Os01g0704901,Os01g0725000,Os02g0129700,Os02g0618100,Os02g0637000,Os03g0103100,Os03g0322200,Os03g0663400,Os03g0820500,Os03g0836800,Os04g0429050,Os04g0450000,Os04g0475600,Os04g0618700,Os04g0654500,Os04g0659300,Os05g0194900,Os05g0324700,Os06g0133300,Os06g0586000,Os07g0129300,Os07g0162400,Os07g0539100,Os08g0205800,Os09g0400700,Os09g0475800,Os09g0483500,Os10g0330000,Os10g0491…	Os01g0214500,Os01g0314800,Os01g0704901,Os01g0725000,Os02g0129700,Os02g0618100,Os02g0637000,Os03g0103100,Os03g0322200,Os03g0663400,Os03g0820500,Os03g0836800,Os04g0429050,Os04g0450000,Os04g0475600,Os04g0618700,Os04g0654500,Os04g0659300,Os05g0194900,Os05g0324700,Os06g0133300,Os06g0586000,Os07g0129300,Os07g0162400,Os07g0539100,Os08g0205800,Os09g0400700,Os09g0475800,Os09g0483500,Os10g0330000,Os10g0491…
epidermis	10	23	3.95	9e-06	6.9e-05	TRUE	Os01g0168800,Os01g0282800,Os01g0668100,Os01g0805900,Os02g0628200,Os03g0234900,Os03g0278000,Os03g0817800,Os04g0613700,Os04g0640700,Os05g0413200,Os05g0563600,Os06g0156600,Os07g0112700,Os07g0462200,Os07g0635900,Os07g0637400,Os07g0682000,Os08g0115800,Os09g0248100,Os09g0482780,Os11g0629400,Os12g0510900	Os01g0168800,Os01g0282800,Os01g0668100,Os01g0805900,Os02g0628200,Os03g0234900,Os03g0278000,Os03g0817800,Os04g0613700,Os04g0640700,Os05g0413200,Os05g0563600,Os06g0156600,Os07g0112700,Os07g0462200,Os07g0635900,Os07g0637400,Os07g0682000,Os08g0115800,Os09g0248100,Os09g0482780,Os11g0629400,Os12g0510900	Os01g0168800,Os01g0282800,Os01g0668100,Os01g0805900,Os02g0628200,Os03g0234900,Os03g0278000,Os03g0817800,Os04g0613700,Os04g0640700,Os05g0413200,Os05g0563600,Os06g0156600,Os07g0112700,Os07g0462200,Os07g0635900,Os07g0637400,Os07g0682000,Os08g0115800,Os09g0248100,Os09g0482780,Os11g0629400,Os12g0510900
epidermis	10	23	2.44	1e-05	8e-05	TRUE	Os01g0168800,Os01g0282800,Os01g0668100,Os01g0805900,Os02g0628200,Os03g0234900,Os03g0278000,Os03g0817800,Os04g0613700,Os04g0640700,Os05g0413200,Os05g0563600,Os06g0156600,Os07g0112700,Os07g0462200,Os07g0635900,Os07g0637400,Os07g0682000,Os08g0115800,Os09g0248100,Os09g0482780,Os11g0629400,Os12g0510900	Os01g0168800,Os01g0282800,Os01g0668100,Os01g0805900,Os02g0628200,Os03g0234900,Os03g0278000,Os03g0817800,Os04g0613700,Os04g0640700,Os05g0413200,Os05g0563600,Os06g0156600,Os07g0112700,Os07g0462200,Os07g0635900,Os07g0637400,Os07g0682000,Os08g0115800,Os09g0248100,Os09g0482780,Os11g0629400,Os12g0510900	Os01g0168800,Os01g0282800,Os01g0668100,Os01g0805900,Os02g0628200,Os03g0234900,Os03g0278000,Os03g0817800,Os04g0613700,Os04g0640700,Os05g0413200,Os05g0563600,Os06g0156600,Os07g0112700,Os07g0462200,Os07g0635900,Os07g0637400,Os07g0682000,Os08g0115800,Os09g0248100,Os09g0482780,Os11g0629400,Os12g0510900
cortex	11	32	11.03	9e-06	6.9e-05	TRUE	Os01g0111800,Os01g0725000,Os01g0881300,Os02g0658100,Os02g0662000,Os02g0671100,Os03g0103100,Os03g0708000,Os03g0751600,Os03g0766600,Os03g0836800,Os04g0475600,Os04g0505200,Os06g0114500,Os06g0547400,Os07g0198300,Os07g0287400,Os07g0539100,Os07g0569100,Os07g0674800,Os07g0676900,Os08g0405700,Os09g0272600,Os09g0274900,Os10g0330000,Os10g0552600,Os10g0552700,Os11g0448700,Os12g0548401,Os12g0548501,Os12g0571…	Os01g0111800,Os01g0725000,Os01g0881300,Os02g0658100,Os02g0662000,Os02g0671100,Os03g0103100,Os03g0708000,Os03g0751600,Os03g0766600,Os03g0836800,Os04g0475600,Os04g0505200,Os06g0114500,Os06g0547400,Os07g0198300,Os07g0287400,Os07g0539100,Os07g0569100,Os07g0674800,Os07g0676900,Os08g0405700,Os09g0272600,Os09g0274900,Os10g0330000,Os10g0552600,Os10g0552700,Os11g0448700,Os12g0548401,Os12g0548501,Os12g0571…	Os01g0111800,Os01g0725000,Os01g0881300,Os02g0658100,Os02g0662000,Os02g0671100,Os03g0103100,Os03g0708000,Os03g0751600,Os03g0766600,Os03g0836800,Os04g0475600,Os04g0505200,Os06g0114500,Os06g0547400,Os07g0198300,Os07g0287400,Os07g0539100,Os07g0569100,Os07g0674800,Os07g0676900,Os08g0405700,Os09g0272600,Os09g0274900,Os10g0330000,Os10g0552600,Os10g0552700,Os11g0448700,Os12g0548401,Os12g0548501,Os12g0571…
cortex	11	32	7.27	9e-06	7.52727e-05	TRUE	Os01g0111800,Os01g0725000,Os01g0881300,Os02g0658100,Os02g0662000,Os02g0671100,Os03g0103100,Os03g0708000,Os03g0751600,Os03g0766600,Os03g0836800,Os04g0475600,Os04g0505200,Os06g0114500,Os06g0547400,Os07g0198300,Os07g0287400,Os07g0539100,Os07g0569100,Os07g0674800,Os07g0676900,Os08g0405700,Os09g0272600,Os09g0274900,Os10g0330000,Os10g0552600,Os10g0552700,Os11g0448700,Os12g0548401,Os12g0548501,Os12g0571…	Os01g0111800,Os01g0725000,Os01g0881300,Os02g0658100,Os02g0662000,Os02g0671100,Os03g0103100,Os03g0708000,Os03g0751600,Os03g0766600,Os03g0836800,Os04g0475600,Os04g0505200,Os06g0114500,Os06g0547400,Os07g0198300,Os07g0287400,Os07g0539100,Os07g0569100,Os07g0674800,Os07g0676900,Os08g0405700,Os09g0272600,Os09g0274900,Os10g0330000,Os10g0552600,Os10g0552700,Os11g0448700,Os12g0548401,Os12g0548501,Os12g0571…	Os01g0111800,Os01g0725000,Os01g0881300,Os02g0658100,Os02g0662000,Os02g0671100,Os03g0103100,Os03g0708000,Os03g0751600,Os03g0766600,Os03g0836800,Os04g0475600,Os04g0505200,Os06g0114500,Os06g0547400,Os07g0198300,Os07g0287400,Os07g0539100,Os07g0569100,Os07g0674800,Os07g0676900,Os08g0405700,Os09g0272600,Os09g0274900,Os10g0330000,Os10g0552600,Os10g0552700,Os11g0448700,Os12g0548401,Os12g0548501,Os12g0571…
cortex	13	11	4.08	3e-05	0.000212308	TRUE	Os01g0839500,Os01g0948600,Os02g0628800,Os02g0636700,Os04g0615200,Os04g0659300,Os06g0133300,Os07g0587300,Os09g0433600,Os12g0555000	Os01g0839500,Os01g0948600,Os02g0628800,Os02g0636700,Os04g0615200,Os04g0659300,Os06g0133300,Os07g0587300,Os09g0433600,Os12g0555000	Os01g0839500,Os01g0948600,Os02g0628800,Os02g0636700,Os04g0615200,Os04g0659300,Os06g0133300,Os07g0587300,Os09g0433600,Os12g0555000
root cap	13	11	2.57	0.00123	0.00747871	TRUE	Os01g0838600,Os01g0949900,Os01g0973000,Os02g0774200,Os02g0777800,Os03g0673400,Os03g0734100,Os03g0734200,Os03g0734300,Os03g0827900	Os01g0838600,Os01g0949900,Os01g0973000,Os02g0774200,Os02g0777800,Os03g0673400,Os03g0734100,Os03g0734200,Os03g0734300,Os03g0827900	Os01g0838600,Os01g0949900,Os01g0973000,Os02g0774200,Os02g0777800,Os03g0673400,Os03g0734100,Os03g0734200,Os03g0734300,Os03g0827900
root cap	13	11	2.21	0.00814	0.0483148	TRUE	Os01g0838600,Os01g0949900,Os01g0973000,Os02g0774200,Os02g0777800,Os03g0673400,Os03g0734100,Os03g0734200,Os03g0734300,Os03g0827900	Os01g0838600,Os01g0949900,Os01g0973000,Os02g0774200,Os02g0777800,Os03g0673400,Os03g0734100,Os03g0734200,Os03g0734300,Os03g0827900	Os01g0838600,Os01g0949900,Os01g0973000,Os02g0774200,Os02g0777800,Os03g0673400,Os03g0734100,Os03g0734200,Os03g0734300,Os03g0827900
stele	14	23	2.83	9e-06	6.9e-05	TRUE	Os01g0264400,Os01g0290700,Os01g0595600,Os01g0823100,Os02g0734300,Os03g0102500,Os04g0688100,Os05g0134700,Os05g0134800,Os05g0276500,Os05g0499300,Os06g0157000,Os06g0294600,Os07g0568700,Os07g0582400,Os08g0127100,Os10g0417600,Os10g0555600,Os11g0539200,Os11g0649600,Os12g0115100,Os12g0437800	Os01g0264400,Os01g0290700,Os01g0595600,Os01g0823100,Os02g0734300,Os03g0102500,Os04g0688100,Os05g0134700,Os05g0134800,Os05g0276500,Os05g0499300,Os06g0157000,Os06g0294600,Os07g0568700,Os07g0582400,Os08g0127100,Os10g0417600,Os10g0555600,Os11g0539200,Os11g0649600,Os12g0115100,Os12g0437800	Os01g0264400,Os01g0290700,Os01g0595600,Os01g0823100,Os02g0734300,Os03g0102500,Os04g0688100,Os05g0134700,Os05g0134800,Os05g0276500,Os05g0499300,Os06g0157000,Os06g0294600,Os07g0568700,Os07g0582400,Os08g0127100,Os10g0417600,Os10g0555600,Os11g0539200,Os11g0649600,Os12g0115100,Os12g0437800
epidermis	14	14	2.55	0.00057	0.00374571	TRUE	Os01g0265100,Os01g0668100,Os02g0628200,Os03g0234900,Os03g0278000,Os05g0563600,Os07g0112700,Os07g0637400,Os07g0682000,Os08g0115800,Os08g0498100,Os09g0248100,Os11g0147800,Os11g0701100	Os01g0265100,Os01g0668100,Os02g0628200,Os03g0234900,Os03g0278000,Os05g0563600,Os07g0112700,Os07g0637400,Os07g0682000,Os08g0115800,Os08g0498100,Os09g0248100,Os11g0147800,Os11g0701100	Os01g0265100,Os01g0668100,Os02g0628200,Os03g0234900,Os03g0278000,Os05g0563600,Os07g0112700,Os07g0637400,Os07g0682000,Os08g0115800,Os08g0498100,Os09g0248100,Os11g0147800,Os11g0701100
root_hair	15	393	2.93	9e-06	6.9e-05	TRUE	Os01g0102700,Os01g0104400,Os01g0104900,Os01g0118000,Os01g0118400,Os01g0119000,Os01g0119050,Os01g0150000,Os01g0163600,Os01g0164075,Os01g0164100,Os01g0164200,Os01g0164300,Os01g0180800,Os01g0196500,Os01g0200600,Os01g0212400,Os01g0216400,Os01g0226300,Os01g0232000,Os01g0233000,Os01g0248900,Os01g0265100,Os01g0267900,Os01g0278950,Os01g0279300,Os01g0281400,Os01g0294500,Os01g0294700,Os01g0300200,Os01g0338…	Os01g0102700,Os01g0104400,Os01g0104900,Os01g0118000,Os01g0118400,Os01g0119000,Os01g0119050,Os01g0150000,Os01g0163600,Os01g0164075,Os01g0164100,Os01g0164200,Os01g0164300,Os01g0180800,Os01g0196500,Os01g0200600,Os01g0212400,Os01g0216400,Os01g0226300,Os01g0232000,Os01g0233000,Os01g0248900,Os01g0265100,Os01g0267900,Os01g0278950,Os01g0279300,Os01g0281400,Os01g0294500,Os01g0294700,Os01g0300200,Os01g0338…	Os01g0102700,Os01g0104400,Os01g0104900,Os01g0118000,Os01g0118400,Os01g0119000,Os01g0119050,Os01g0150000,Os01g0163600,Os01g0164075,Os01g0164100,Os01g0164200,Os01g0164300,Os01g0180800,Os01g0196500,Os01g0200600,Os01g0212400,Os01g0216400,Os01g0226300,Os01g0232000,Os01g0233000,Os01g0248900,Os01g0265100,Os01g0267900,Os01g0278950,Os01g0279300,Os01g0281400,Os01g0294500,Os01g0294700,Os01g0300200,Os01g0338…
root_hair	15	393	3.41	9e-06	7.52727e-05	TRUE	Os01g0102700,Os01g0104400,Os01g0104900,Os01g0118000,Os01g0118400,Os01g0119000,Os01g0119050,Os01g0150000,Os01g0163600,Os01g0164075,Os01g0164100,Os01g0164200,Os01g0164300,Os01g0180800,Os01g0196500,Os01g0200600,Os01g0212400,Os01g0216400,Os01g0226300,Os01g0232000,Os01g0233000,Os01g0248900,Os01g0265100,Os01g0267900,Os01g0278950,Os01g0279300,Os01g0281400,Os01g0294500,Os01g0294700,Os01g0300200,Os01g0338…	Os01g0102700,Os01g0104400,Os01g0104900,Os01g0118000,Os01g0118400,Os01g0119000,Os01g0119050,Os01g0150000,Os01g0163600,Os01g0164075,Os01g0164100,Os01g0164200,Os01g0164300,Os01g0180800,Os01g0196500,Os01g0200600,Os01g0212400,Os01g0216400,Os01g0226300,Os01g0232000,Os01g0233000,Os01g0248900,Os01g0265100,Os01g0267900,Os01g0278950,Os01g0279300,Os01g0281400,Os01g0294500,Os01g0294700,Os01g0300200,Os01g0338…	Os01g0102700,Os01g0104400,Os01g0104900,Os01g0118000,Os01g0118400,Os01g0119000,Os01g0119050,Os01g0150000,Os01g0163600,Os01g0164075,Os01g0164100,Os01g0164200,Os01g0164300,Os01g0180800,Os01g0196500,Os01g0200600,Os01g0212400,Os01g0216400,Os01g0226300,Os01g0232000,Os01g0233000,Os01g0248900,Os01g0265100,Os01g0267900,Os01g0278950,Os01g0279300,Os01g0281400,Os01g0294500,Os01g0294700,Os01g0300200,Os01g0338…
epidermis (near root hair)	15	101	1.22	0.00321	0.0203669	TRUE	Os01g0118400,Os01g0119000,Os01g0233000,Os01g0248900,Os01g0294500,Os01g0294700,Os01g0588900,Os01g0591300,Os01g0627500,Os01g0639900,Os01g0665900,Os01g0696600,Os01g0719900,Os01g0767600,Os01g0770700,Os01g0778400,Os01g0874700,Os02g0114800,Os02g0114900,Os02g0115900,Os02g0190300,Os02g0246900,Os02g0256200,Os02g0285300,Os02g0557800,Os02g0595900,Os02g0642300,Os02g0663800,Os02g0690600,Os02g0715300,Os02g0763…	Os01g0118400,Os01g0119000,Os01g0233000,Os01g0248900,Os01g0294500,Os01g0294700,Os01g0588900,Os01g0591300,Os01g0627500,Os01g0639900,Os01g0665900,Os01g0696600,Os01g0719900,Os01g0767600,Os01g0770700,Os01g0778400,Os01g0874700,Os02g0114800,Os02g0114900,Os02g0115900,Os02g0190300,Os02g0246900,Os02g0256200,Os02g0285300,Os02g0557800,Os02g0595900,Os02g0642300,Os02g0663800,Os02g0690600,Os02g0715300,Os02g0763…	Os01g0118400,Os01g0119000,Os01g0233000,Os01g0248900,Os01g0294500,Os01g0294700,Os01g0588900,Os01g0591300,Os01g0627500,Os01g0639900,Os01g0665900,Os01g0696600,Os01g0719900,Os01g0767600,Os01g0770700,Os01g0778400,Os01g0874700,Os02g0114800,Os02g0114900,Os02g0115900,Os02g0190300,Os02g0246900,Os02g0256200,Os02g0285300,Os02g0557800,Os02g0595900,Os02g0642300,Os02g0663800,Os02g0690600,Os02g0715300,Os02g0763…
epidermis (near root hair)	16	64	2.39	9e-06	6.9e-05	TRUE	Os01g0185900,Os01g0214800,Os01g0248900,Os01g0264400,Os01g0294700,Os01g0639900,Os01g0679550,Os01g0874700,Os01g0946700,Os02g0114800,Os02g0256200,Os02g0605900,Os02g0642300,Os03g0195450,Os03g0232400,Os03g0233000,Os03g0253600,Os03g0291500,Os03g0318400,Os03g0368000,Os03g0368300,Os03g0428700,Os03g0734100,Os03g0785900,Os03g0830200,Os04g0399300,Os04g0497200,Os04g0567700,Os04g0627300,Os04g0629200,Os05g0134…	Os01g0185900,Os01g0214800,Os01g0248900,Os01g0264400,Os01g0294700,Os01g0639900,Os01g0679550,Os01g0874700,Os01g0946700,Os02g0114800,Os02g0256200,Os02g0605900,Os02g0642300,Os03g0195450,Os03g0232400,Os03g0233000,Os03g0253600,Os03g0291500,Os03g0318400,Os03g0368000,Os03g0368300,Os03g0428700,Os03g0734100,Os03g0785900,Os03g0830200,Os04g0399300,Os04g0497200,Os04g0567700,Os04g0627300,Os04g0629200,Os05g0134…	Os01g0185900,Os01g0214800,Os01g0248900,Os01g0264400,Os01g0294700,Os01g0639900,Os01g0679550,Os01g0874700,Os01g0946700,Os02g0114800,Os02g0256200,Os02g0605900,Os02g0642300,Os03g0195450,Os03g0232400,Os03g0233000,Os03g0253600,Os03g0291500,Os03g0318400,Os03g0368000,Os03g0368300,Os03g0428700,Os03g0734100,Os03g0785900,Os03g0830200,Os04g0399300,Os04g0497200,Os04g0567700,Os04g0627300,Os04g0629200,Os05g0134…
stele	16	66	5.05	9e-06	6.9e-05	TRUE	Os01g0124200,Os01g0185900,Os01g0214800,Os01g0263300,Os01g0264400,Os01g0294700,Os01g0595600,Os01g0639900,Os01g0823100,Os01g0946700,Os02g0114800,Os02g0131400,Os02g0653200,Os02g0711400,Os02g0734300,Os03g0102500,Os03g0233000,Os03g0253600,Os03g0291500,Os03g0368000,Os03g0829200,Os03g0830200,Os04g0115700,Os04g0165700,Os04g0399300,Os04g0627300,Os04g0629200,Os04g0652700,Os04g0688100,Os05g0134700,Os05g0134…	Os01g0124200,Os01g0185900,Os01g0214800,Os01g0263300,Os01g0264400,Os01g0294700,Os01g0595600,Os01g0639900,Os01g0823100,Os01g0946700,Os02g0114800,Os02g0131400,Os02g0653200,Os02g0711400,Os02g0734300,Os03g0102500,Os03g0233000,Os03g0253600,Os03g0291500,Os03g0368000,Os03g0829200,Os03g0830200,Os04g0115700,Os04g0165700,Os04g0399300,Os04g0627300,Os04g0629200,Os04g0652700,Os04g0688100,Os05g0134700,Os05g0134…	Os01g0124200,Os01g0185900,Os01g0214800,Os01g0263300,Os01g0264400,Os01g0294700,Os01g0595600,Os01g0639900,Os01g0823100,Os01g0946700,Os02g0114800,Os02g0131400,Os02g0653200,Os02g0711400,Os02g0734300,Os03g0102500,Os03g0233000,Os03g0253600,Os03g0291500,Os03g0368000,Os03g0829200,Os03g0830200,Os04g0115700,Os04g0165700,Os04g0399300,Os04g0627300,Os04g0629200,Os04g0652700,Os04g0688100,Os05g0134700,Os05g0134…
epidermis (near root hair)	16	64	2.36	9e-06	7.52727e-05	TRUE	Os01g0185900,Os01g0214800,Os01g0248900,Os01g0264400,Os01g0294700,Os01g0639900,Os01g0679550,Os01g0874700,Os01g0946700,Os02g0114800,Os02g0256200,Os02g0605900,Os02g0642300,Os03g0195450,Os03g0232400,Os03g0233000,Os03g0253600,Os03g0291500,Os03g0318400,Os03g0368000,Os03g0368300,Os03g0428700,Os03g0734100,Os03g0785900,Os03g0830200,Os04g0399300,Os04g0497200,Os04g0567700,Os04g0627300,Os04g0629200,Os05g0134…	Os01g0185900,Os01g0214800,Os01g0248900,Os01g0264400,Os01g0294700,Os01g0639900,Os01g0679550,Os01g0874700,Os01g0946700,Os02g0114800,Os02g0256200,Os02g0605900,Os02g0642300,Os03g0195450,Os03g0232400,Os03g0233000,Os03g0253600,Os03g0291500,Os03g0318400,Os03g0368000,Os03g0368300,Os03g0428700,Os03g0734100,Os03g0785900,Os03g0830200,Os04g0399300,Os04g0497200,Os04g0567700,Os04g0627300,Os04g0629200,Os05g0134…	Os01g0185900,Os01g0214800,Os01g0248900,Os01g0264400,Os01g0294700,Os01g0639900,Os01g0679550,Os01g0874700,Os01g0946700,Os02g0114800,Os02g0256200,Os02g0605900,Os02g0642300,Os03g0195450,Os03g0232400,Os03g0233000,Os03g0253600,Os03g0291500,Os03g0318400,Os03g0368000,Os03g0368300,Os03g0428700,Os03g0734100,Os03g0785900,Os03g0830200,Os04g0399300,Os04g0497200,Os04g0567700,Os04g0627300,Os04g0629200,Os05g0134…
stele	16	66	3.6	9e-06	7.52727e-05	TRUE	Os01g0124200,Os01g0185900,Os01g0214800,Os01g0263300,Os01g0264400,Os01g0294700,Os01g0595600,Os01g0639900,Os01g0823100,Os01g0946700,Os02g0114800,Os02g0131400,Os02g0653200,Os02g0711400,Os02g0734300,Os03g0102500,Os03g0233000,Os03g0253600,Os03g0291500,Os03g0368000,Os03g0829200,Os03g0830200,Os04g0115700,Os04g0165700,Os04g0399300,Os04g0627300,Os04g0629200,Os04g0652700,Os04g0688100,Os05g0134700,Os05g0134…	Os01g0124200,Os01g0185900,Os01g0214800,Os01g0263300,Os01g0264400,Os01g0294700,Os01g0595600,Os01g0639900,Os01g0823100,Os01g0946700,Os02g0114800,Os02g0131400,Os02g0653200,Os02g0711400,Os02g0734300,Os03g0102500,Os03g0233000,Os03g0253600,Os03g0291500,Os03g0368000,Os03g0829200,Os03g0830200,Os04g0115700,Os04g0165700,Os04g0399300,Os04g0627300,Os04g0629200,Os04g0652700,Os04g0688100,Os05g0134700,Os05g0134…	Os01g0124200,Os01g0185900,Os01g0214800,Os01g0263300,Os01g0264400,Os01g0294700,Os01g0595600,Os01g0639900,Os01g0823100,Os01g0946700,Os02g0114800,Os02g0131400,Os02g0653200,Os02g0711400,Os02g0734300,Os03g0102500,Os03g0233000,Os03g0253600,Os03g0291500,Os03g0368000,Os03g0829200,Os03g0830200,Os04g0115700,Os04g0165700,Os04g0399300,Os04g0627300,Os04g0629200,Os04g0652700,Os04g0688100,Os05g0134700,Os05g0134…
endodermis	17	366	4.5	9e-06	6.9e-05	TRUE	Os01g0100700,Os01g0140500,Os01g0144700,Os01g0173100,Os01g0191100,Os01g0205500,Os01g0226300,Os01g0231700,Os01g0260800,Os01g0263000,Os01g0264500,Os01g0271700,Os01g0276000,Os01g0304000,Os01g0328400,Os01g0348700,Os01g0358400,Os01g0514000,Os01g0530366,Os01g0551400,Os01g0603000,Os01g0616500,Os01g0652600,Os01g0666900,Os01g0686800,Os01g0721900,Os01g0723200,Os01g0738000,Os01g0752300,Os01g0752800,Os01g0763…	Os01g0100700,Os01g0140500,Os01g0144700,Os01g0173100,Os01g0191100,Os01g0205500,Os01g0226300,Os01g0231700,Os01g0260800,Os01g0263000,Os01g0264500,Os01g0271700,Os01g0276000,Os01g0304000,Os01g0328400,Os01g0348700,Os01g0358400,Os01g0514000,Os01g0530366,Os01g0551400,Os01g0603000,Os01g0616500,Os01g0652600,Os01g0666900,Os01g0686800,Os01g0721900,Os01g0723200,Os01g0738000,Os01g0752300,Os01g0752800,Os01g0763…	Os01g0100700,Os01g0140500,Os01g0144700,Os01g0173100,Os01g0191100,Os01g0205500,Os01g0226300,Os01g0231700,Os01g0260800,Os01g0263000,Os01g0264500,Os01g0271700,Os01g0276000,Os01g0304000,Os01g0328400,Os01g0348700,Os01g0358400,Os01g0514000,Os01g0530366,Os01g0551400,Os01g0603000,Os01g0616500,Os01g0652600,Os01g0666900,Os01g0686800,Os01g0721900,Os01g0723200,Os01g0738000,Os01g0752300,Os01g0752800,Os01g0763…
endodermis	17	366	5.79	9e-06	7.52727e-05	TRUE	Os01g0100700,Os01g0140500,Os01g0144700,Os01g0173100,Os01g0191100,Os01g0205500,Os01g0226300,Os01g0231700,Os01g0260800,Os01g0263000,Os01g0264500,Os01g0271700,Os01g0276000,Os01g0304000,Os01g0328400,Os01g0348700,Os01g0358400,Os01g0514000,Os01g0530366,Os01g0551400,Os01g0603000,Os01g0616500,Os01g0652600,Os01g0666900,Os01g0686800,Os01g0721900,Os01g0723200,Os01g0738000,Os01g0752300,Os01g0752800,Os01g0763…	Os01g0100700,Os01g0140500,Os01g0144700,Os01g0173100,Os01g0191100,Os01g0205500,Os01g0226300,Os01g0231700,Os01g0260800,Os01g0263000,Os01g0264500,Os01g0271700,Os01g0276000,Os01g0304000,Os01g0328400,Os01g0348700,Os01g0358400,Os01g0514000,Os01g0530366,Os01g0551400,Os01g0603000,Os01g0616500,Os01g0652600,Os01g0666900,Os01g0686800,Os01g0721900,Os01g0723200,Os01g0738000,Os01g0752300,Os01g0752800,Os01g0763…	Os01g0100700,Os01g0140500,Os01g0144700,Os01g0173100,Os01g0191100,Os01g0205500,Os01g0226300,Os01g0231700,Os01g0260800,Os01g0263000,Os01g0264500,Os01g0271700,Os01g0276000,Os01g0304000,Os01g0328400,Os01g0348700,Os01g0358400,Os01g0514000,Os01g0530366,Os01g0551400,Os01g0603000,Os01g0616500,Os01g0652600,Os01g0666900,Os01g0686800,Os01g0721900,Os01g0723200,Os01g0738000,Os01g0752300,Os01g0752800,Os01g0763…
stele	18	41	6.54	9e-06	6.9e-05	TRUE	Os01g0124200,Os01g0124401,Os01g0185900,Os01g0214800,Os01g0216000,Os01g0257100,Os01g0263300,Os01g0291500,Os01g0347500,Os01g0347600,Os01g0357100,Os01g0371500,Os01g0678800,Os01g0722300,Os01g0915900,Os01g0916000,Os01g0916100,Os02g0187800,Os02g0218800,Os02g0543000,Os02g0578800,Os02g0653200,Os03g0368900,Os03g0700400,Os03g0795300,Os03g0829200,Os06g0113900,Os06g0152600,Os06g0294600,Os06g0521500,Os06g0681…	Os01g0124200,Os01g0124401,Os01g0185900,Os01g0214800,Os01g0216000,Os01g0257100,Os01g0263300,Os01g0291500,Os01g0347500,Os01g0347600,Os01g0357100,Os01g0371500,Os01g0678800,Os01g0722300,Os01g0915900,Os01g0916000,Os01g0916100,Os02g0187800,Os02g0218800,Os02g0543000,Os02g0578800,Os02g0653200,Os03g0368900,Os03g0700400,Os03g0795300,Os03g0829200,Os06g0113900,Os06g0152600,Os06g0294600,Os06g0521500,Os06g0681…	Os01g0124200,Os01g0124401,Os01g0185900,Os01g0214800,Os01g0216000,Os01g0257100,Os01g0263300,Os01g0291500,Os01g0347500,Os01g0347600,Os01g0357100,Os01g0371500,Os01g0678800,Os01g0722300,Os01g0915900,Os01g0916000,Os01g0916100,Os02g0187800,Os02g0218800,Os02g0543000,Os02g0578800,Os02g0653200,Os03g0368900,Os03g0700400,Os03g0795300,Os03g0829200,Os06g0113900,Os06g0152600,Os06g0294600,Os06g0521500,Os06g0681…
stele	18	41	3.6	9e-06	7.52727e-05	TRUE	Os01g0124200,Os01g0124401,Os01g0185900,Os01g0214800,Os01g0216000,Os01g0257100,Os01g0263300,Os01g0291500,Os01g0347500,Os01g0347600,Os01g0357100,Os01g0371500,Os01g0678800,Os01g0722300,Os01g0915900,Os01g0916000,Os01g0916100,Os02g0187800,Os02g0218800,Os02g0543000,Os02g0578800,Os02g0653200,Os03g0368900,Os03g0700400,Os03g0795300,Os03g0829200,Os06g0113900,Os06g0152600,Os06g0294600,Os06g0521500,Os06g0681…	Os01g0124200,Os01g0124401,Os01g0185900,Os01g0214800,Os01g0216000,Os01g0257100,Os01g0263300,Os01g0291500,Os01g0347500,Os01g0347600,Os01g0357100,Os01g0371500,Os01g0678800,Os01g0722300,Os01g0915900,Os01g0916000,Os01g0916100,Os02g0187800,Os02g0218800,Os02g0543000,Os02g0578800,Os02g0653200,Os03g0368900,Os03g0700400,Os03g0795300,Os03g0829200,Os06g0113900,Os06g0152600,Os06g0294600,Os06g0521500,Os06g0681…	Os01g0124200,Os01g0124401,Os01g0185900,Os01g0214800,Os01g0216000,Os01g0257100,Os01g0263300,Os01g0291500,Os01g0347500,Os01g0347600,Os01g0357100,Os01g0371500,Os01g0678800,Os01g0722300,Os01g0915900,Os01g0916000,Os01g0916100,Os02g0187800,Os02g0218800,Os02g0543000,Os02g0578800,Os02g0653200,Os03g0368900,Os03g0700400,Os03g0795300,Os03g0829200,Os06g0113900,Os06g0152600,Os06g0294600,Os06g0521500,Os06g0681…
epidermis	18	11	2.61	0.00215	0.0123625	TRUE	Os01g0257100,Os01g0291500,Os02g0187800,Os03g0300400,Os03g0819600,Os03g0845000,Os04g0518100,Os04g0598000,Os08g0157500,Os10g0317900,Os11g0455800	Os01g0257100,Os01g0291500,Os02g0187800,Os03g0300400,Os03g0819600,Os03g0845000,Os04g0518100,Os04g0598000,Os08g0157500,Os10g0317900,Os11g0455800	Os01g0257100,Os01g0291500,Os02g0187800,Os03g0300400,Os03g0819600,Os03g0845000,Os04g0518100,Os04g0598000,Os08g0157500,Os10g0317900,Os11g0455800
epidermis (near root hair)	19	167	3.59	9e-06	6.9e-05	TRUE	Os01g0105900,Os01g0233000,Os01g0248900,Os01g0249100,Os01g0294500,Os01g0294700,Os01g0371500,Os01g0591300,Os01g0639900,Os01g0679550,Os01g0704100,Os01g0719900,Os01g0767600,Os01g0770700,Os01g0838200,Os01g0874700,Os01g0905700,Os01g0916400,Os01g0945600,Os01g0946700,Os01g0947000,Os02g0114800,Os02g0115900,Os02g0157600,Os02g0184900,Os02g0218800,Os02g0256200,Os02g0285300,Os02g0512000,Os02g0514500,Os02g0557…	Os01g0105900,Os01g0233000,Os01g0248900,Os01g0249100,Os01g0294500,Os01g0294700,Os01g0371500,Os01g0591300,Os01g0639900,Os01g0679550,Os01g0704100,Os01g0719900,Os01g0767600,Os01g0770700,Os01g0838200,Os01g0874700,Os01g0905700,Os01g0916400,Os01g0945600,Os01g0946700,Os01g0947000,Os02g0114800,Os02g0115900,Os02g0157600,Os02g0184900,Os02g0218800,Os02g0256200,Os02g0285300,Os02g0512000,Os02g0514500,Os02g0557…	Os01g0105900,Os01g0233000,Os01g0248900,Os01g0249100,Os01g0294500,Os01g0294700,Os01g0371500,Os01g0591300,Os01g0639900,Os01g0679550,Os01g0704100,Os01g0719900,Os01g0767600,Os01g0770700,Os01g0838200,Os01g0874700,Os01g0905700,Os01g0916400,Os01g0945600,Os01g0946700,Os01g0947000,Os02g0114800,Os02g0115900,Os02g0157600,Os02g0184900,Os02g0218800,Os02g0256200,Os02g0285300,Os02g0512000,Os02g0514500,Os02g0557…
stele	19	42	1.84	1e-05	7.36e-05	TRUE	Os01g0294700,Os01g0371500,Os01g0639900,Os01g0770700,Os01g0916400,Os01g0946700,Os02g0114800,Os02g0218800,Os02g0512000,Os02g0514500,Os02g0621800,Os03g0253600,Os03g0255500,Os03g0291500,Os03g0368000,Os03g0830200,Os04g0627300,Os04g0629200,Os05g0134700,Os05g0134800,Os05g0276500,Os05g0429400,Os06g0152600,Os06g0228200,Os07g0159800,Os07g0630400,Os07g0639400,Os07g0642200,Os08g0127100,Os08g0366000,Os08g0398…	Os01g0294700,Os01g0371500,Os01g0639900,Os01g0770700,Os01g0916400,Os01g0946700,Os02g0114800,Os02g0218800,Os02g0512000,Os02g0514500,Os02g0621800,Os03g0253600,Os03g0255500,Os03g0291500,Os03g0368000,Os03g0830200,Os04g0627300,Os04g0629200,Os05g0134700,Os05g0134800,Os05g0276500,Os05g0429400,Os06g0152600,Os06g0228200,Os07g0159800,Os07g0630400,Os07g0639400,Os07g0642200,Os08g0127100,Os08g0366000,Os08g0398…	Os01g0294700,Os01g0371500,Os01g0639900,Os01g0770700,Os01g0916400,Os01g0946700,Os02g0114800,Os02g0218800,Os02g0512000,Os02g0514500,Os02g0621800,Os03g0253600,Os03g0255500,Os03g0291500,Os03g0368000,Os03g0830200,Os04g0627300,Os04g0629200,Os05g0134700,Os05g0134800,Os05g0276500,Os05g0429400,Os06g0152600,Os06g0228200,Os07g0159800,Os07g0630400,Os07g0639400,Os07g0642200,Os08g0127100,Os08g0366000,Os08g0398…
epidermis (near root hair)	19	167	5.51	9e-06	7.52727e-05	TRUE	Os01g0105900,Os01g0233000,Os01g0248900,Os01g0249100,Os01g0294500,Os01g0294700,Os01g0371500,Os01g0591300,Os01g0639900,Os01g0679550,Os01g0704100,Os01g0719900,Os01g0767600,Os01g0770700,Os01g0838200,Os01g0874700,Os01g0905700,Os01g0916400,Os01g0945600,Os01g0946700,Os01g0947000,Os02g0114800,Os02g0115900,Os02g0157600,Os02g0184900,Os02g0218800,Os02g0256200,Os02g0285300,Os02g0512000,Os02g0514500,Os02g0557…	Os01g0105900,Os01g0233000,Os01g0248900,Os01g0249100,Os01g0294500,Os01g0294700,Os01g0371500,Os01g0591300,Os01g0639900,Os01g0679550,Os01g0704100,Os01g0719900,Os01g0767600,Os01g0770700,Os01g0838200,Os01g0874700,Os01g0905700,Os01g0916400,Os01g0945600,Os01g0946700,Os01g0947000,Os02g0114800,Os02g0115900,Os02g0157600,Os02g0184900,Os02g0218800,Os02g0256200,Os02g0285300,Os02g0512000,Os02g0514500,Os02g0557…	Os01g0105900,Os01g0233000,Os01g0248900,Os01g0249100,Os01g0294500,Os01g0294700,Os01g0371500,Os01g0591300,Os01g0639900,Os01g0679550,Os01g0704100,Os01g0719900,Os01g0767600,Os01g0770700,Os01g0838200,Os01g0874700,Os01g0905700,Os01g0916400,Os01g0945600,Os01g0946700,Os01g0947000,Os02g0114800,Os02g0115900,Os02g0157600,Os02g0184900,Os02g0218800,Os02g0256200,Os02g0285300,Os02g0512000,Os02g0514500,Os02g0557…
root_hair	19	77	1.88	9e-06	7.52727e-05	TRUE	Os01g0233000,Os01g0248900,Os01g0249100,Os01g0294500,Os01g0294700,Os01g0591300,Os01g0639900,Os01g0719900,Os01g0767600,Os01g0770700,Os01g0838200,Os01g0874700,Os01g0916400,Os01g0947000,Os02g0114800,Os02g0115900,Os02g0256200,Os02g0285300,Os02g0514500,Os02g0557800,Os02g0573500,Os02g0595900,Os02g0642300,Os02g0690600,Os02g0791400,Os03g0150800,Os03g0155900,Os03g0223400,Os03g0314500,Os03g0368000,Os03g0368…	Os01g0233000,Os01g0248900,Os01g0249100,Os01g0294500,Os01g0294700,Os01g0591300,Os01g0639900,Os01g0719900,Os01g0767600,Os01g0770700,Os01g0838200,Os01g0874700,Os01g0916400,Os01g0947000,Os02g0114800,Os02g0115900,Os02g0256200,Os02g0285300,Os02g0514500,Os02g0557800,Os02g0573500,Os02g0595900,Os02g0642300,Os02g0690600,Os02g0791400,Os03g0150800,Os03g0155900,Os03g0223400,Os03g0314500,Os03g0368000,Os03g0368…	Os01g0233000,Os01g0248900,Os01g0249100,Os01g0294500,Os01g0294700,Os01g0591300,Os01g0639900,Os01g0719900,Os01g0767600,Os01g0770700,Os01g0838200,Os01g0874700,Os01g0916400,Os01g0947000,Os02g0114800,Os02g0115900,Os02g0256200,Os02g0285300,Os02g0514500,Os02g0557800,Os02g0573500,Os02g0595900,Os02g0642300,Os02g0690600,Os02g0791400,Os03g0150800,Os03g0155900,Os03g0223400,Os03g0314500,Os03g0368000,Os03g0368…
stele	19	42	2.05	9e-06	7.52727e-05	TRUE	Os01g0294700,Os01g0371500,Os01g0639900,Os01g0770700,Os01g0916400,Os01g0946700,Os02g0114800,Os02g0218800,Os02g0512000,Os02g0514500,Os02g0621800,Os03g0253600,Os03g0255500,Os03g0291500,Os03g0368000,Os03g0830200,Os04g0627300,Os04g0629200,Os05g0134700,Os05g0134800,Os05g0276500,Os05g0429400,Os06g0152600,Os06g0228200,Os07g0159800,Os07g0630400,Os07g0639400,Os07g0642200,Os08g0127100,Os08g0366000,Os08g0398…	Os01g0294700,Os01g0371500,Os01g0639900,Os01g0770700,Os01g0916400,Os01g0946700,Os02g0114800,Os02g0218800,Os02g0512000,Os02g0514500,Os02g0621800,Os03g0253600,Os03g0255500,Os03g0291500,Os03g0368000,Os03g0830200,Os04g0627300,Os04g0629200,Os05g0134700,Os05g0134800,Os05g0276500,Os05g0429400,Os06g0152600,Os06g0228200,Os07g0159800,Os07g0630400,Os07g0639400,Os07g0642200,Os08g0127100,Os08g0366000,Os08g0398…	Os01g0294700,Os01g0371500,Os01g0639900,Os01g0770700,Os01g0916400,Os01g0946700,Os02g0114800,Os02g0218800,Os02g0512000,Os02g0514500,Os02g0621800,Os03g0253600,Os03g0255500,Os03g0291500,Os03g0368000,Os03g0830200,Os04g0627300,Os04g0629200,Os05g0134700,Os05g0134800,Os05g0276500,Os05g0429400,Os06g0152600,Os06g0228200,Os07g0159800,Os07g0630400,Os07g0639400,Os07g0642200,Os08g0127100,Os08g0366000,Os08g0398…
root cap	19	24	2.3	2e-05	0.000153333	TRUE	Os01g0260800,Os01g0591300,Os01g0767600,Os01g0770700,Os01g0947000,Os02g0256200,Os03g0255500,Os03g0673400,Os03g0699800,Os04g0482000,Os04g0538900,Os04g0543900,Os05g0438600,Os05g0584200,Os06g0172800,Os07g0106200,Os08g0127100,Os08g0495800,Os09g0472100,Os10g0550900,Os11g0587600,Os12g0616500,Os12g0630500	Os01g0260800,Os01g0591300,Os01g0767600,Os01g0770700,Os01g0947000,Os02g0256200,Os03g0255500,Os03g0673400,Os03g0699800,Os04g0482000,Os04g0538900,Os04g0543900,Os05g0438600,Os05g0584200,Os06g0172800,Os07g0106200,Os08g0127100,Os08g0495800,Os09g0472100,Os10g0550900,Os11g0587600,Os12g0616500,Os12g0630500	Os01g0260800,Os01g0591300,Os01g0767600,Os01g0770700,Os01g0947000,Os02g0256200,Os03g0255500,Os03g0673400,Os03g0699800,Os04g0482000,Os04g0538900,Os04g0543900,Os05g0438600,Os05g0584200,Os06g0172800,Os07g0106200,Os08g0127100,Os08g0495800,Os09g0472100,Os10g0550900,Os11g0587600,Os12g0616500,Os12g0630500
epidermis (near root hair)	2	53	1.98	9e-06	6.9e-05	TRUE	Os01g0105900,Os01g0264400,Os01g0284500,Os01g0294700,Os01g0679550,Os01g0778400,Os01g0838200,Os01g0874700,Os01g0907200,Os01g0916400,Os01g0946700,Os02g0114800,Os02g0285300,Os02g0514500,Os02g0655600,Os03g0253600,Os03g0291500,Os03g0368000,Os03g0368300,Os03g0407100,Os03g0809000,Os04g0399300,Os04g0497200,Os04g0627300,Os04g0629200,Os04g0671300,Os04g0682100,Os05g0134700,Os05g0134800,Os05g0135000,Os05g0276…	Os01g0105900,Os01g0264400,Os01g0284500,Os01g0294700,Os01g0679550,Os01g0778400,Os01g0838200,Os01g0874700,Os01g0907200,Os01g0916400,Os01g0946700,Os02g0114800,Os02g0285300,Os02g0514500,Os02g0655600,Os03g0253600,Os03g0291500,Os03g0368000,Os03g0368300,Os03g0407100,Os03g0809000,Os04g0399300,Os04g0497200,Os04g0627300,Os04g0629200,Os04g0671300,Os04g0682100,Os05g0134700,Os05g0134800,Os05g0135000,Os05g0276…	Os01g0105900,Os01g0264400,Os01g0284500,Os01g0294700,Os01g0679550,Os01g0778400,Os01g0838200,Os01g0874700,Os01g0907200,Os01g0916400,Os01g0946700,Os02g0114800,Os02g0285300,Os02g0514500,Os02g0655600,Os03g0253600,Os03g0291500,Os03g0368000,Os03g0368300,Os03g0407100,Os03g0809000,Os04g0399300,Os04g0497200,Os04g0627300,Os04g0629200,Os04g0671300,Os04g0682100,Os05g0134700,Os05g0134800,Os05g0135000,Os05g0276…
stele	2	67	5.15	9e-06	6.9e-05	TRUE	Os01g0263300,Os01g0264400,Os01g0284500,Os01g0294700,Os01g0347500,Os01g0595600,Os01g0678800,Os01g0697100,Os01g0725400,Os01g0823100,Os01g0916400,Os01g0946700,Os02g0114800,Os02g0131400,Os02g0503900,Os02g0514500,Os02g0653200,Os02g0734300,Os03g0102500,Os03g0253600,Os03g0291500,Os03g0368000,Os03g0407100,Os04g0115700,Os04g0165700,Os04g0399300,Os04g0627300,Os04g0629200,Os04g0652700,Os04g0671300,Os04g0688…	Os01g0263300,Os01g0264400,Os01g0284500,Os01g0294700,Os01g0347500,Os01g0595600,Os01g0678800,Os01g0697100,Os01g0725400,Os01g0823100,Os01g0916400,Os01g0946700,Os02g0114800,Os02g0131400,Os02g0503900,Os02g0514500,Os02g0653200,Os02g0734300,Os03g0102500,Os03g0253600,Os03g0291500,Os03g0368000,Os03g0407100,Os04g0115700,Os04g0165700,Os04g0399300,Os04g0627300,Os04g0629200,Os04g0652700,Os04g0671300,Os04g0688…	Os01g0263300,Os01g0264400,Os01g0284500,Os01g0294700,Os01g0347500,Os01g0595600,Os01g0678800,Os01g0697100,Os01g0725400,Os01g0823100,Os01g0916400,Os01g0946700,Os02g0114800,Os02g0131400,Os02g0503900,Os02g0514500,Os02g0653200,Os02g0734300,Os03g0102500,Os03g0253600,Os03g0291500,Os03g0368000,Os03g0407100,Os04g0115700,Os04g0165700,Os04g0399300,Os04g0627300,Os04g0629200,Os04g0652700,Os04g0671300,Os04g0688…
epidermis (near root hair)	2	53	2.08	9e-06	7.52727e-05	TRUE	Os01g0105900,Os01g0264400,Os01g0284500,Os01g0294700,Os01g0679550,Os01g0778400,Os01g0838200,Os01g0874700,Os01g0907200,Os01g0916400,Os01g0946700,Os02g0114800,Os02g0285300,Os02g0514500,Os02g0655600,Os03g0253600,Os03g0291500,Os03g0368000,Os03g0368300,Os03g0407100,Os03g0809000,Os04g0399300,Os04g0497200,Os04g0627300,Os04g0629200,Os04g0671300,Os04g0682100,Os05g0134700,Os05g0134800,Os05g0135000,Os05g0276…	Os01g0105900,Os01g0264400,Os01g0284500,Os01g0294700,Os01g0679550,Os01g0778400,Os01g0838200,Os01g0874700,Os01g0907200,Os01g0916400,Os01g0946700,Os02g0114800,Os02g0285300,Os02g0514500,Os02g0655600,Os03g0253600,Os03g0291500,Os03g0368000,Os03g0368300,Os03g0407100,Os03g0809000,Os04g0399300,Os04g0497200,Os04g0627300,Os04g0629200,Os04g0671300,Os04g0682100,Os05g0134700,Os05g0134800,Os05g0135000,Os05g0276…	Os01g0105900,Os01g0264400,Os01g0284500,Os01g0294700,Os01g0679550,Os01g0778400,Os01g0838200,Os01g0874700,Os01g0907200,Os01g0916400,Os01g0946700,Os02g0114800,Os02g0285300,Os02g0514500,Os02g0655600,Os03g0253600,Os03g0291500,Os03g0368000,Os03g0368300,Os03g0407100,Os03g0809000,Os04g0399300,Os04g0497200,Os04g0627300,Os04g0629200,Os04g0671300,Os04g0682100,Os05g0134700,Os05g0134800,Os05g0135000,Os05g0276…
stele	2	67	3.89	9e-06	7.52727e-05	TRUE	Os01g0263300,Os01g0264400,Os01g0284500,Os01g0294700,Os01g0347500,Os01g0595600,Os01g0678800,Os01g0697100,Os01g0725400,Os01g0823100,Os01g0916400,Os01g0946700,Os02g0114800,Os02g0131400,Os02g0503900,Os02g0514500,Os02g0653200,Os02g0734300,Os03g0102500,Os03g0253600,Os03g0291500,Os03g0368000,Os03g0407100,Os04g0115700,Os04g0165700,Os04g0399300,Os04g0627300,Os04g0629200,Os04g0652700,Os04g0671300,Os04g0688…	Os01g0263300,Os01g0264400,Os01g0284500,Os01g0294700,Os01g0347500,Os01g0595600,Os01g0678800,Os01g0697100,Os01g0725400,Os01g0823100,Os01g0916400,Os01g0946700,Os02g0114800,Os02g0131400,Os02g0503900,Os02g0514500,Os02g0653200,Os02g0734300,Os03g0102500,Os03g0253600,Os03g0291500,Os03g0368000,Os03g0407100,Os04g0115700,Os04g0165700,Os04g0399300,Os04g0627300,Os04g0629200,Os04g0652700,Os04g0671300,Os04g0688…	Os01g0263300,Os01g0264400,Os01g0284500,Os01g0294700,Os01g0347500,Os01g0595600,Os01g0678800,Os01g0697100,Os01g0725400,Os01g0823100,Os01g0916400,Os01g0946700,Os02g0114800,Os02g0131400,Os02g0503900,Os02g0514500,Os02g0653200,Os02g0734300,Os03g0102500,Os03g0253600,Os03g0291500,Os03g0368000,Os03g0407100,Os04g0115700,Os04g0165700,Os04g0399300,Os04g0627300,Os04g0629200,Os04g0652700,Os04g0671300,Os04g0688…
cortex	20	15	3.64	9e-06	6.9e-05	TRUE	Os02g0129700,Os03g0663400,Os03g0820500,Os04g0429050,Os04g0448300,Os05g0194900,Os05g0324700,Os06g0586000,Os08g0205800,Os09g0400700,Os10g0491000,Os11g0502700,Os11g0673100,Os12g0555000	Os02g0129700,Os03g0663400,Os03g0820500,Os04g0429050,Os04g0448300,Os05g0194900,Os05g0324700,Os06g0586000,Os08g0205800,Os09g0400700,Os10g0491000,Os11g0502700,Os11g0673100,Os12g0555000	Os02g0129700,Os03g0663400,Os03g0820500,Os04g0429050,Os04g0448300,Os05g0194900,Os05g0324700,Os06g0586000,Os08g0205800,Os09g0400700,Os10g0491000,Os11g0502700,Os11g0673100,Os12g0555000
epidermis	20	13	4.3	9e-06	6.9e-05	TRUE	Os01g0106400,Os01g0750300,Os02g0151300,Os03g0283200,Os03g0300400,Os05g0135500,Os05g0555700,Os07g0204400,Os07g0636800,Os09g0422500,Os10g0467800,Os10g0554900,Os11g0167800	Os01g0106400,Os01g0750300,Os02g0151300,Os03g0283200,Os03g0300400,Os05g0135500,Os05g0555700,Os07g0204400,Os07g0636800,Os09g0422500,Os10g0467800,Os10g0554900,Os11g0167800	Os01g0106400,Os01g0750300,Os02g0151300,Os03g0283200,Os03g0300400,Os05g0135500,Os05g0555700,Os07g0204400,Os07g0636800,Os09g0422500,Os10g0467800,Os10g0554900,Os11g0167800
root cap	21	56	6.36	9e-06	6.9e-05	TRUE	Os01g0187600,Os01g0248000,Os01g0260800,Os01g0580500,Os01g0615100,Os01g0758000,Os01g0770700,Os01g0803200,Os01g0968100,Os01g0968300,Os02g0267200,Os02g0267700,Os02g0267900,Os02g0268050,Os02g0268600,Os02g0291600,Os02g0755900,Os02g0774200,Os03g0173100,Os03g0288000,Os03g0673400,Os03g0699800,Os03g0700200,Os03g0734100,Os03g0734200,Os03g0734300,Os03g0833100,Os04g0121800,Os04g0149400,Os04g0289500,Os04g0339…	Os01g0187600,Os01g0248000,Os01g0260800,Os01g0580500,Os01g0615100,Os01g0758000,Os01g0770700,Os01g0803200,Os01g0968100,Os01g0968300,Os02g0267200,Os02g0267700,Os02g0267900,Os02g0268050,Os02g0268600,Os02g0291600,Os02g0755900,Os02g0774200,Os03g0173100,Os03g0288000,Os03g0673400,Os03g0699800,Os03g0700200,Os03g0734100,Os03g0734200,Os03g0734300,Os03g0833100,Os04g0121800,Os04g0149400,Os04g0289500,Os04g0339…	Os01g0187600,Os01g0248000,Os01g0260800,Os01g0580500,Os01g0615100,Os01g0758000,Os01g0770700,Os01g0803200,Os01g0968100,Os01g0968300,Os02g0267200,Os02g0267700,Os02g0267900,Os02g0268050,Os02g0268600,Os02g0291600,Os02g0755900,Os02g0774200,Os03g0173100,Os03g0288000,Os03g0673400,Os03g0699800,Os03g0700200,Os03g0734100,Os03g0734200,Os03g0734300,Os03g0833100,Os04g0121800,Os04g0149400,Os04g0289500,Os04g0339…
root cap	21	56	13.49	9e-06	7.52727e-05	TRUE	Os01g0187600,Os01g0248000,Os01g0260800,Os01g0580500,Os01g0615100,Os01g0758000,Os01g0770700,Os01g0803200,Os01g0968100,Os01g0968300,Os02g0267200,Os02g0267700,Os02g0267900,Os02g0268050,Os02g0268600,Os02g0291600,Os02g0755900,Os02g0774200,Os03g0173100,Os03g0288000,Os03g0673400,Os03g0699800,Os03g0700200,Os03g0734100,Os03g0734200,Os03g0734300,Os03g0833100,Os04g0121800,Os04g0149400,Os04g0289500,Os04g0339…	Os01g0187600,Os01g0248000,Os01g0260800,Os01g0580500,Os01g0615100,Os01g0758000,Os01g0770700,Os01g0803200,Os01g0968100,Os01g0968300,Os02g0267200,Os02g0267700,Os02g0267900,Os02g0268050,Os02g0268600,Os02g0291600,Os02g0755900,Os02g0774200,Os03g0173100,Os03g0288000,Os03g0673400,Os03g0699800,Os03g0700200,Os03g0734100,Os03g0734200,Os03g0734300,Os03g0833100,Os04g0121800,Os04g0149400,Os04g0289500,Os04g0339…	Os01g0187600,Os01g0248000,Os01g0260800,Os01g0580500,Os01g0615100,Os01g0758000,Os01g0770700,Os01g0803200,Os01g0968100,Os01g0968300,Os02g0267200,Os02g0267700,Os02g0267900,Os02g0268050,Os02g0268600,Os02g0291600,Os02g0755900,Os02g0774200,Os03g0173100,Os03g0288000,Os03g0673400,Os03g0699800,Os03g0700200,Os03g0734100,Os03g0734200,Os03g0734300,Os03g0833100,Os04g0121800,Os04g0149400,Os04g0289500,Os04g0339…
metaxylem	22	162	6	9e-06	6.9e-05	TRUE	Os01g0110200,Os01g0112500,Os01g0134900,Os01g0195400,Os01g0217000,Os01g0220400,Os01g0249200,Os01g0260800,Os01g0273800,Os01g0300200,Os01g0323000,Os01g0593200,Os01g0610400,Os01g0622700,Os01g0631100,Os01g0631900,Os01g0634500,Os01g0672100,Os01g0687800,Os01g0702700,Os01g0703300,Os01g0729500,Os01g0750300,Os01g0778400,Os01g0778500,Os01g0825000,Os01g0834100,Os01g0842400,Os01g0842500,Os01g0876300,Os01g0896…	Os01g0110200,Os01g0112500,Os01g0134900,Os01g0195400,Os01g0217000,Os01g0220400,Os01g0249200,Os01g0260800,Os01g0273800,Os01g0300200,Os01g0323000,Os01g0593200,Os01g0610400,Os01g0622700,Os01g0631100,Os01g0631900,Os01g0634500,Os01g0672100,Os01g0687800,Os01g0702700,Os01g0703300,Os01g0729500,Os01g0750300,Os01g0778400,Os01g0778500,Os01g0825000,Os01g0834100,Os01g0842400,Os01g0842500,Os01g0876300,Os01g0896…	Os01g0110200,Os01g0112500,Os01g0134900,Os01g0195400,Os01g0217000,Os01g0220400,Os01g0249200,Os01g0260800,Os01g0273800,Os01g0300200,Os01g0323000,Os01g0593200,Os01g0610400,Os01g0622700,Os01g0631100,Os01g0631900,Os01g0634500,Os01g0672100,Os01g0687800,Os01g0702700,Os01g0703300,Os01g0729500,Os01g0750300,Os01g0778400,Os01g0778500,Os01g0825000,Os01g0834100,Os01g0842400,Os01g0842500,Os01g0876300,Os01g0896…
metaxylem	22	162	8.03	9e-06	7.52727e-05	TRUE	Os01g0110200,Os01g0112500,Os01g0134900,Os01g0195400,Os01g0217000,Os01g0220400,Os01g0249200,Os01g0260800,Os01g0273800,Os01g0300200,Os01g0323000,Os01g0593200,Os01g0610400,Os01g0622700,Os01g0631100,Os01g0631900,Os01g0634500,Os01g0672100,Os01g0687800,Os01g0702700,Os01g0703300,Os01g0729500,Os01g0750300,Os01g0778400,Os01g0778500,Os01g0825000,Os01g0834100,Os01g0842400,Os01g0842500,Os01g0876300,Os01g0896…	Os01g0110200,Os01g0112500,Os01g0134900,Os01g0195400,Os01g0217000,Os01g0220400,Os01g0249200,Os01g0260800,Os01g0273800,Os01g0300200,Os01g0323000,Os01g0593200,Os01g0610400,Os01g0622700,Os01g0631100,Os01g0631900,Os01g0634500,Os01g0672100,Os01g0687800,Os01g0702700,Os01g0703300,Os01g0729500,Os01g0750300,Os01g0778400,Os01g0778500,Os01g0825000,Os01g0834100,Os01g0842400,Os01g0842500,Os01g0876300,Os01g0896…	Os01g0110200,Os01g0112500,Os01g0134900,Os01g0195400,Os01g0217000,Os01g0220400,Os01g0249200,Os01g0260800,Os01g0273800,Os01g0300200,Os01g0323000,Os01g0593200,Os01g0610400,Os01g0622700,Os01g0631100,Os01g0631900,Os01g0634500,Os01g0672100,Os01g0687800,Os01g0702700,Os01g0703300,Os01g0729500,Os01g0750300,Os01g0778400,Os01g0778500,Os01g0825000,Os01g0834100,Os01g0842400,Os01g0842500,Os01g0876300,Os01g0896…
epidermis	22	23	1.98	0.00062	0.00393379	TRUE	Os01g0110200,Os01g0195400,Os01g0249200,Os01g0672100,Os01g0750300,Os01g0831200,Os01g0896200,Os02g0234700,Os02g0628200,Os03g0209000,Os03g0261100,Os03g0817800,Os04g0243700,Os04g0408600,Os04g0499200,Os06g0218600,Os07g0204400,Os07g0462200,Os07g0636800,Os09g0422500,Os09g0482780,Os10g0467800,Os10g0516200	Os01g0110200,Os01g0195400,Os01g0249200,Os01g0672100,Os01g0750300,Os01g0831200,Os01g0896200,Os02g0234700,Os02g0628200,Os03g0209000,Os03g0261100,Os03g0817800,Os04g0243700,Os04g0408600,Os04g0499200,Os06g0218600,Os07g0204400,Os07g0462200,Os07g0636800,Os09g0422500,Os09g0482780,Os10g0467800,Os10g0516200	Os01g0110200,Os01g0195400,Os01g0249200,Os01g0672100,Os01g0750300,Os01g0831200,Os01g0896200,Os02g0234700,Os02g0628200,Os03g0209000,Os03g0261100,Os03g0817800,Os04g0243700,Os04g0408600,Os04g0499200,Os06g0218600,Os07g0204400,Os07g0462200,Os07g0636800,Os09g0422500,Os09g0482780,Os10g0467800,Os10g0516200
epidermis	22	23	1.73	0.00388	0.0237973	TRUE	Os01g0110200,Os01g0195400,Os01g0249200,Os01g0672100,Os01g0750300,Os01g0831200,Os01g0896200,Os02g0234700,Os02g0628200,Os03g0209000,Os03g0261100,Os03g0817800,Os04g0243700,Os04g0408600,Os04g0499200,Os06g0218600,Os07g0204400,Os07g0462200,Os07g0636800,Os09g0422500,Os09g0482780,Os10g0467800,Os10g0516200	Os01g0110200,Os01g0195400,Os01g0249200,Os01g0672100,Os01g0750300,Os01g0831200,Os01g0896200,Os02g0234700,Os02g0628200,Os03g0209000,Os03g0261100,Os03g0817800,Os04g0243700,Os04g0408600,Os04g0499200,Os06g0218600,Os07g0204400,Os07g0462200,Os07g0636800,Os09g0422500,Os09g0482780,Os10g0467800,Os10g0516200	Os01g0110200,Os01g0195400,Os01g0249200,Os01g0672100,Os01g0750300,Os01g0831200,Os01g0896200,Os02g0234700,Os02g0628200,Os03g0209000,Os03g0261100,Os03g0817800,Os04g0243700,Os04g0408600,Os04g0499200,Os06g0218600,Os07g0204400,Os07g0462200,Os07g0636800,Os09g0422500,Os09g0482780,Os10g0467800,Os10g0516200
stele	3	24	6.36	9e-06	6.9e-05	TRUE	Os01g0185900,Os01g0263300,Os01g0347500,Os01g0915900,Os01g0916000,Os02g0324400,Os02g0512000,Os02g0543000,Os02g0653200,Os03g0368900,Os05g0135400,Os06g0521500,Os06g0681600,Os07g0174400,Os07g0174900,Os07g0585900,Os07g0663900,Os08g0331800,Os11g0242200,Os11g0587600,Os12g0432600,Os12g0555200,Os12g0567800	Os01g0185900,Os01g0263300,Os01g0347500,Os01g0915900,Os01g0916000,Os02g0324400,Os02g0512000,Os02g0543000,Os02g0653200,Os03g0368900,Os05g0135400,Os06g0521500,Os06g0681600,Os07g0174400,Os07g0174900,Os07g0585900,Os07g0663900,Os08g0331800,Os11g0242200,Os11g0587600,Os12g0432600,Os12g0555200,Os12g0567800	Os01g0185900,Os01g0263300,Os01g0347500,Os01g0915900,Os01g0916000,Os02g0324400,Os02g0512000,Os02g0543000,Os02g0653200,Os03g0368900,Os05g0135400,Os06g0521500,Os06g0681600,Os07g0174400,Os07g0174900,Os07g0585900,Os07g0663900,Os08g0331800,Os11g0242200,Os11g0587600,Os12g0432600,Os12g0555200,Os12g0567800
stele	3	24	4.38	9e-06	7.52727e-05	TRUE	Os01g0185900,Os01g0263300,Os01g0347500,Os01g0915900,Os01g0916000,Os02g0324400,Os02g0512000,Os02g0543000,Os02g0653200,Os03g0368900,Os05g0135400,Os06g0521500,Os06g0681600,Os07g0174400,Os07g0174900,Os07g0585900,Os07g0663900,Os08g0331800,Os11g0242200,Os11g0587600,Os12g0432600,Os12g0555200,Os12g0567800	Os01g0185900,Os01g0263300,Os01g0347500,Os01g0915900,Os01g0916000,Os02g0324400,Os02g0512000,Os02g0543000,Os02g0653200,Os03g0368900,Os05g0135400,Os06g0521500,Os06g0681600,Os07g0174400,Os07g0174900,Os07g0585900,Os07g0663900,Os08g0331800,Os11g0242200,Os11g0587600,Os12g0432600,Os12g0555200,Os12g0567800	Os01g0185900,Os01g0263300,Os01g0347500,Os01g0915900,Os01g0916000,Os02g0324400,Os02g0512000,Os02g0543000,Os02g0653200,Os03g0368900,Os05g0135400,Os06g0521500,Os06g0681600,Os07g0174400,Os07g0174900,Os07g0585900,Os07g0663900,Os08g0331800,Os11g0242200,Os11g0587600,Os12g0432600,Os12g0555200,Os12g0567800
root cap	3	9	3.26	0.00091	0.00620148	TRUE	Os01g0838600,Os01g0949900,Os02g0324400,Os03g0673400,Os07g0585900,Os09g0425900,Os11g0587600,Os12g0198200	Os01g0838600,Os01g0949900,Os02g0324400,Os03g0673400,Os07g0585900,Os09g0425900,Os11g0587600,Os12g0198200	Os01g0838600,Os01g0949900,Os02g0324400,Os03g0673400,Os07g0585900,Os09g0425900,Os11g0587600,Os12g0198200
cortex	4	39	5.9	9e-06	6.9e-05	TRUE	Os01g0112000,Os01g0191900,Os01g0209700,Os01g0309100,Os01g0743200,Os01g0914100,Os01g0914300,Os01g0962700,Os02g0658100,Os02g0662000,Os02g0741700,Os03g0102700,Os03g0385400,Os03g0405500,Os03g0708000,Os03g0738600,Os03g0836800,Os04g0554500,Os04g0629500,Os05g0442400,Os05g0461600,Os06g0336200,Os06g0529900,Os06g0711900,Os07g0287400,Os08g0405700,Os09g0484200,Os10g0371000,Os10g0551800,Os10g0552300,Os10g0552…	Os01g0112000,Os01g0191900,Os01g0209700,Os01g0309100,Os01g0743200,Os01g0914100,Os01g0914300,Os01g0962700,Os02g0658100,Os02g0662000,Os02g0741700,Os03g0102700,Os03g0385400,Os03g0405500,Os03g0708000,Os03g0738600,Os03g0836800,Os04g0554500,Os04g0629500,Os05g0442400,Os05g0461600,Os06g0336200,Os06g0529900,Os06g0711900,Os07g0287400,Os08g0405700,Os09g0484200,Os10g0371000,Os10g0551800,Os10g0552300,Os10g0552…	Os01g0112000,Os01g0191900,Os01g0209700,Os01g0309100,Os01g0743200,Os01g0914100,Os01g0914300,Os01g0962700,Os02g0658100,Os02g0662000,Os02g0741700,Os03g0102700,Os03g0385400,Os03g0405500,Os03g0708000,Os03g0738600,Os03g0836800,Os04g0554500,Os04g0629500,Os05g0442400,Os05g0461600,Os06g0336200,Os06g0529900,Os06g0711900,Os07g0287400,Os08g0405700,Os09g0484200,Os10g0371000,Os10g0551800,Os10g0552300,Os10g0552…
cortex	4	39	2.86	9e-06	7.52727e-05	TRUE	Os01g0112000,Os01g0191900,Os01g0209700,Os01g0309100,Os01g0743200,Os01g0914100,Os01g0914300,Os01g0962700,Os02g0658100,Os02g0662000,Os02g0741700,Os03g0102700,Os03g0385400,Os03g0405500,Os03g0708000,Os03g0738600,Os03g0836800,Os04g0554500,Os04g0629500,Os05g0442400,Os05g0461600,Os06g0336200,Os06g0529900,Os06g0711900,Os07g0287400,Os08g0405700,Os09g0484200,Os10g0371000,Os10g0551800,Os10g0552300,Os10g0552…	Os01g0112000,Os01g0191900,Os01g0209700,Os01g0309100,Os01g0743200,Os01g0914100,Os01g0914300,Os01g0962700,Os02g0658100,Os02g0662000,Os02g0741700,Os03g0102700,Os03g0385400,Os03g0405500,Os03g0708000,Os03g0738600,Os03g0836800,Os04g0554500,Os04g0629500,Os05g0442400,Os05g0461600,Os06g0336200,Os06g0529900,Os06g0711900,Os07g0287400,Os08g0405700,Os09g0484200,Os10g0371000,Os10g0551800,Os10g0552300,Os10g0552…	Os01g0112000,Os01g0191900,Os01g0209700,Os01g0309100,Os01g0743200,Os01g0914100,Os01g0914300,Os01g0962700,Os02g0658100,Os02g0662000,Os02g0741700,Os03g0102700,Os03g0385400,Os03g0405500,Os03g0708000,Os03g0738600,Os03g0836800,Os04g0554500,Os04g0629500,Os05g0442400,Os05g0461600,Os06g0336200,Os06g0529900,Os06g0711900,Os07g0287400,Os08g0405700,Os09g0484200,Os10g0371000,Os10g0551800,Os10g0552300,Os10g0552…
epidermis	5	3	20.15	6e-05	0.000408889	TRUE	Os03g0234900,Os06g0156600,Os11g0629400	Os03g0234900,Os06g0156600,Os11g0629400	Os03g0234900,Os06g0156600,Os11g0629400
epidermis	5	3	8.57	0.00304	0.0199771	TRUE	Os03g0234900,Os06g0156600,Os11g0629400	Os03g0234900,Os06g0156600,Os11g0629400	Os03g0234900,Os06g0156600,Os11g0629400
stele	6	32	7.18	9e-06	6.9e-05	TRUE	Os01g0185900,Os01g0257100,Os01g0263300,Os01g0291500,Os01g0347500,Os01g0347600,Os01g0371500,Os01g0678800,Os02g0187800,Os02g0578800,Os02g0653200,Os03g0291500,Os03g0368900,Os03g0795300,Os04g0627300,Os04g0629200,Os06g0152600,Os06g0294600,Os06g0521500,Os06g0681600,Os07g0126500,Os07g0174400,Os07g0174900,Os07g0175600,Os07g0617100,Os08g0366000,Os10g0493600,Os11g0178800,Os11g0505300,Os11g0649600,Os12g0437…	Os01g0185900,Os01g0257100,Os01g0263300,Os01g0291500,Os01g0347500,Os01g0347600,Os01g0371500,Os01g0678800,Os02g0187800,Os02g0578800,Os02g0653200,Os03g0291500,Os03g0368900,Os03g0795300,Os04g0627300,Os04g0629200,Os06g0152600,Os06g0294600,Os06g0521500,Os06g0681600,Os07g0126500,Os07g0174400,Os07g0174900,Os07g0175600,Os07g0617100,Os08g0366000,Os10g0493600,Os11g0178800,Os11g0505300,Os11g0649600,Os12g0437…	Os01g0185900,Os01g0257100,Os01g0263300,Os01g0291500,Os01g0347500,Os01g0347600,Os01g0371500,Os01g0678800,Os02g0187800,Os02g0578800,Os02g0653200,Os03g0291500,Os03g0368900,Os03g0795300,Os04g0627300,Os04g0629200,Os06g0152600,Os06g0294600,Os06g0521500,Os06g0681600,Os07g0126500,Os07g0174400,Os07g0174900,Os07g0175600,Os07g0617100,Os08g0366000,Os10g0493600,Os11g0178800,Os11g0505300,Os11g0649600,Os12g0437…
stele	6	32	7.49	9e-06	7.52727e-05	TRUE	Os01g0185900,Os01g0257100,Os01g0263300,Os01g0291500,Os01g0347500,Os01g0347600,Os01g0371500,Os01g0678800,Os02g0187800,Os02g0578800,Os02g0653200,Os03g0291500,Os03g0368900,Os03g0795300,Os04g0627300,Os04g0629200,Os06g0152600,Os06g0294600,Os06g0521500,Os06g0681600,Os07g0126500,Os07g0174400,Os07g0174900,Os07g0175600,Os07g0617100,Os08g0366000,Os10g0493600,Os11g0178800,Os11g0505300,Os11g0649600,Os12g0437…	Os01g0185900,Os01g0257100,Os01g0263300,Os01g0291500,Os01g0347500,Os01g0347600,Os01g0371500,Os01g0678800,Os02g0187800,Os02g0578800,Os02g0653200,Os03g0291500,Os03g0368900,Os03g0795300,Os04g0627300,Os04g0629200,Os06g0152600,Os06g0294600,Os06g0521500,Os06g0681600,Os07g0126500,Os07g0174400,Os07g0174900,Os07g0175600,Os07g0617100,Os08g0366000,Os10g0493600,Os11g0178800,Os11g0505300,Os11g0649600,Os12g0437…	Os01g0185900,Os01g0257100,Os01g0263300,Os01g0291500,Os01g0347500,Os01g0347600,Os01g0371500,Os01g0678800,Os02g0187800,Os02g0578800,Os02g0653200,Os03g0291500,Os03g0368900,Os03g0795300,Os04g0627300,Os04g0629200,Os06g0152600,Os06g0294600,Os06g0521500,Os06g0681600,Os07g0126500,Os07g0174400,Os07g0174900,Os07g0175600,Os07g0617100,Os08g0366000,Os10g0493600,Os11g0178800,Os11g0505300,Os11g0649600,Os12g0437…
epidermis (near root hair)	6	15	2.41	0.00028	0.00198154	TRUE	Os01g0185900,Os01g0371500,Os02g0578800,Os03g0291500,Os03g0809000,Os04g0627300,Os04g0629200,Os05g0135000,Os06g0152600,Os07g0126500,Os07g0175600,Os08g0366000,Os11g0649600,Os12g0437800	Os01g0185900,Os01g0371500,Os02g0578800,Os03g0291500,Os03g0809000,Os04g0627300,Os04g0629200,Os05g0135000,Os06g0152600,Os07g0126500,Os07g0175600,Os08g0366000,Os11g0649600,Os12g0437800	Os01g0185900,Os01g0371500,Os02g0578800,Os03g0291500,Os03g0809000,Os04g0627300,Os04g0629200,Os05g0135000,Os06g0152600,Os07g0126500,Os07g0175600,Os08g0366000,Os11g0649600,Os12g0437800
cortex	7	53	11.98	9e-06	6.9e-05	TRUE	Os01g0214500,Os01g0314800,Os01g0725000,Os01g0937100,Os01g0948200,Os01g0948600,Os02g0129700,Os02g0618100,Os02g0669100,Os02g0671100,Os02g0808800,Os03g0244200,Os03g0293600,Os03g0322200,Os03g0351700,Os03g0429000,Os03g0759700,Os03g0766600,Os03g0802100,Os03g0820500,Os04g0429050,Os04g0447600,Os04g0448300,Os04g0475600,Os04g0618700,Os05g0194900,Os05g0324700,Os05g0402900,Os05g0453700,Os06g0114500,Os06g0133…	Os01g0214500,Os01g0314800,Os01g0725000,Os01g0937100,Os01g0948200,Os01g0948600,Os02g0129700,Os02g0618100,Os02g0669100,Os02g0671100,Os02g0808800,Os03g0244200,Os03g0293600,Os03g0322200,Os03g0351700,Os03g0429000,Os03g0759700,Os03g0766600,Os03g0802100,Os03g0820500,Os04g0429050,Os04g0447600,Os04g0448300,Os04g0475600,Os04g0618700,Os05g0194900,Os05g0324700,Os05g0402900,Os05g0453700,Os06g0114500,Os06g0133…	Os01g0214500,Os01g0314800,Os01g0725000,Os01g0937100,Os01g0948200,Os01g0948600,Os02g0129700,Os02g0618100,Os02g0669100,Os02g0671100,Os02g0808800,Os03g0244200,Os03g0293600,Os03g0322200,Os03g0351700,Os03g0429000,Os03g0759700,Os03g0766600,Os03g0802100,Os03g0820500,Os04g0429050,Os04g0447600,Os04g0448300,Os04g0475600,Os04g0618700,Os05g0194900,Os05g0324700,Os05g0402900,Os05g0453700,Os06g0114500,Os06g0133…
cortex	7	53	6.65	9e-06	7.52727e-05	TRUE	Os01g0214500,Os01g0314800,Os01g0725000,Os01g0937100,Os01g0948200,Os01g0948600,Os02g0129700,Os02g0618100,Os02g0669100,Os02g0671100,Os02g0808800,Os03g0244200,Os03g0293600,Os03g0322200,Os03g0351700,Os03g0429000,Os03g0759700,Os03g0766600,Os03g0802100,Os03g0820500,Os04g0429050,Os04g0447600,Os04g0448300,Os04g0475600,Os04g0618700,Os05g0194900,Os05g0324700,Os05g0402900,Os05g0453700,Os06g0114500,Os06g0133…	Os01g0214500,Os01g0314800,Os01g0725000,Os01g0937100,Os01g0948200,Os01g0948600,Os02g0129700,Os02g0618100,Os02g0669100,Os02g0671100,Os02g0808800,Os03g0244200,Os03g0293600,Os03g0322200,Os03g0351700,Os03g0429000,Os03g0759700,Os03g0766600,Os03g0802100,Os03g0820500,Os04g0429050,Os04g0447600,Os04g0448300,Os04g0475600,Os04g0618700,Os05g0194900,Os05g0324700,Os05g0402900,Os05g0453700,Os06g0114500,Os06g0133…	Os01g0214500,Os01g0314800,Os01g0725000,Os01g0937100,Os01g0948200,Os01g0948600,Os02g0129700,Os02g0618100,Os02g0669100,Os02g0671100,Os02g0808800,Os03g0244200,Os03g0293600,Os03g0322200,Os03g0351700,Os03g0429000,Os03g0759700,Os03g0766600,Os03g0802100,Os03g0820500,Os04g0429050,Os04g0447600,Os04g0448300,Os04g0475600,Os04g0618700,Os05g0194900,Os05g0324700,Os05g0402900,Os05g0453700,Os06g0114500,Os06g0133…
cortex	8	32	11.3	9e-06	6.9e-05	TRUE	Os01g0111800,Os01g0112000,Os01g0191900,Os02g0658100,Os02g0662000,Os03g0102700,Os03g0385400,Os03g0405500,Os03g0708000,Os03g0751600,Os03g0836800,Os04g0505200,Os04g0554500,Os04g0629500,Os06g0114500,Os06g0336200,Os06g0529900,Os06g0547400,Os06g0711900,Os07g0287400,Os07g0676900,Os08g0405700,Os09g0484200,Os10g0551800,Os10g0552300,Os10g0552600,Os10g0552700,Os10g0552800,Os11g0115100,Os12g0114800,Os12g0548…	Os01g0111800,Os01g0112000,Os01g0191900,Os02g0658100,Os02g0662000,Os03g0102700,Os03g0385400,Os03g0405500,Os03g0708000,Os03g0751600,Os03g0836800,Os04g0505200,Os04g0554500,Os04g0629500,Os06g0114500,Os06g0336200,Os06g0529900,Os06g0547400,Os06g0711900,Os07g0287400,Os07g0676900,Os08g0405700,Os09g0484200,Os10g0551800,Os10g0552300,Os10g0552600,Os10g0552700,Os10g0552800,Os11g0115100,Os12g0114800,Os12g0548…	Os01g0111800,Os01g0112000,Os01g0191900,Os02g0658100,Os02g0662000,Os03g0102700,Os03g0385400,Os03g0405500,Os03g0708000,Os03g0751600,Os03g0836800,Os04g0505200,Os04g0554500,Os04g0629500,Os06g0114500,Os06g0336200,Os06g0529900,Os06g0547400,Os06g0711900,Os07g0287400,Os07g0676900,Os08g0405700,Os09g0484200,Os10g0551800,Os10g0552300,Os10g0552600,Os10g0552700,Os10g0552800,Os11g0115100,Os12g0114800,Os12g0548…
cortex	8	32	8.58	9e-06	7.52727e-05	TRUE	Os01g0111800,Os01g0112000,Os01g0191900,Os02g0658100,Os02g0662000,Os03g0102700,Os03g0385400,Os03g0405500,Os03g0708000,Os03g0751600,Os03g0836800,Os04g0505200,Os04g0554500,Os04g0629500,Os06g0114500,Os06g0336200,Os06g0529900,Os06g0547400,Os06g0711900,Os07g0287400,Os07g0676900,Os08g0405700,Os09g0484200,Os10g0551800,Os10g0552300,Os10g0552600,Os10g0552700,Os10g0552800,Os11g0115100,Os12g0114800,Os12g0548…	Os01g0111800,Os01g0112000,Os01g0191900,Os02g0658100,Os02g0662000,Os03g0102700,Os03g0385400,Os03g0405500,Os03g0708000,Os03g0751600,Os03g0836800,Os04g0505200,Os04g0554500,Os04g0629500,Os06g0114500,Os06g0336200,Os06g0529900,Os06g0547400,Os06g0711900,Os07g0287400,Os07g0676900,Os08g0405700,Os09g0484200,Os10g0551800,Os10g0552300,Os10g0552600,Os10g0552700,Os10g0552800,Os11g0115100,Os12g0114800,Os12g0548…	Os01g0111800,Os01g0112000,Os01g0191900,Os02g0658100,Os02g0662000,Os03g0102700,Os03g0385400,Os03g0405500,Os03g0708000,Os03g0751600,Os03g0836800,Os04g0505200,Os04g0554500,Os04g0629500,Os06g0114500,Os06g0336200,Os06g0529900,Os06g0547400,Os06g0711900,Os07g0287400,Os07g0676900,Os08g0405700,Os09g0484200,Os10g0551800,Os10g0552300,Os10g0552600,Os10g0552700,Os10g0552800,Os11g0115100,Os12g0114800,Os12g0548…
epidermis	9	87	11.65	9e-06	6.9e-05	TRUE	Os01g0110200,Os01g0159200,Os01g0192000,Os01g0195400,Os01g0249200,Os01g0257100,Os01g0282800,Os01g0291500,Os01g0645000,Os01g0672100,Os01g0750300,Os01g0764000,Os01g0805900,Os01g0831200,Os01g0896200,Os02g0177600,Os02g0187800,Os02g0261000,Os02g0625500,Os02g0697800,Os03g0128000,Os03g0149000,Os03g0209000,Os03g0234900,Os03g0261100,Os03g0278000,Os03g0283200,Os03g0300400,Os03g0387800,Os03g0411300,Os03g0416…	Os01g0110200,Os01g0159200,Os01g0192000,Os01g0195400,Os01g0249200,Os01g0257100,Os01g0282800,Os01g0291500,Os01g0645000,Os01g0672100,Os01g0750300,Os01g0764000,Os01g0805900,Os01g0831200,Os01g0896200,Os02g0177600,Os02g0187800,Os02g0261000,Os02g0625500,Os02g0697800,Os03g0128000,Os03g0149000,Os03g0209000,Os03g0234900,Os03g0261100,Os03g0278000,Os03g0283200,Os03g0300400,Os03g0387800,Os03g0411300,Os03g0416…	Os01g0110200,Os01g0159200,Os01g0192000,Os01g0195400,Os01g0249200,Os01g0257100,Os01g0282800,Os01g0291500,Os01g0645000,Os01g0672100,Os01g0750300,Os01g0764000,Os01g0805900,Os01g0831200,Os01g0896200,Os02g0177600,Os02g0187800,Os02g0261000,Os02g0625500,Os02g0697800,Os03g0128000,Os03g0149000,Os03g0209000,Os03g0234900,Os03g0261100,Os03g0278000,Os03g0283200,Os03g0300400,Os03g0387800,Os03g0411300,Os03g0416…
metaxylem	9	43	2.48	9e-06	6.9e-05	TRUE	Os01g0110200,Os01g0192000,Os01g0195400,Os01g0249200,Os01g0610400,Os01g0645000,Os01g0672100,Os01g0703300,Os01g0729500,Os01g0750300,Os01g0805900,Os01g0896200,Os02g0158500,Os03g0209000,Os03g0261100,Os03g0278000,Os03g0291800,Os03g0348900,Os03g0411800,Os03g0736300,Os03g0817800,Os03g0822400,Os04g0243700,Os04g0359100,Os04g0408600,Os04g0499200,Os04g0518100,Os04g0598000,Os05g0556400,Os06g0218600,Os06g0506…	Os01g0110200,Os01g0192000,Os01g0195400,Os01g0249200,Os01g0610400,Os01g0645000,Os01g0672100,Os01g0703300,Os01g0729500,Os01g0750300,Os01g0805900,Os01g0896200,Os02g0158500,Os03g0209000,Os03g0261100,Os03g0278000,Os03g0291800,Os03g0348900,Os03g0411800,Os03g0736300,Os03g0817800,Os03g0822400,Os04g0243700,Os04g0359100,Os04g0408600,Os04g0499200,Os04g0518100,Os04g0598000,Os05g0556400,Os06g0218600,Os06g0506…	Os01g0110200,Os01g0192000,Os01g0195400,Os01g0249200,Os01g0610400,Os01g0645000,Os01g0672100,Os01g0703300,Os01g0729500,Os01g0750300,Os01g0805900,Os01g0896200,Os02g0158500,Os03g0209000,Os03g0261100,Os03g0278000,Os03g0291800,Os03g0348900,Os03g0411800,Os03g0736300,Os03g0817800,Os03g0822400,Os04g0243700,Os04g0359100,Os04g0408600,Os04g0499200,Os04g0518100,Os04g0598000,Os05g0556400,Os06g0218600,Os06g0506…
epidermis	9	87	8.89	9e-06	7.52727e-05	TRUE	Os01g0110200,Os01g0159200,Os01g0192000,Os01g0195400,Os01g0249200,Os01g0257100,Os01g0282800,Os01g0291500,Os01g0645000,Os01g0672100,Os01g0750300,Os01g0764000,Os01g0805900,Os01g0831200,Os01g0896200,Os02g0177600,Os02g0187800,Os02g0261000,Os02g0625500,Os02g0697800,Os03g0128000,Os03g0149000,Os03g0209000,Os03g0234900,Os03g0261100,Os03g0278000,Os03g0283200,Os03g0300400,Os03g0387800,Os03g0411300,Os03g0416…	Os01g0110200,Os01g0159200,Os01g0192000,Os01g0195400,Os01g0249200,Os01g0257100,Os01g0282800,Os01g0291500,Os01g0645000,Os01g0672100,Os01g0750300,Os01g0764000,Os01g0805900,Os01g0831200,Os01g0896200,Os02g0177600,Os02g0187800,Os02g0261000,Os02g0625500,Os02g0697800,Os03g0128000,Os03g0149000,Os03g0209000,Os03g0234900,Os03g0261100,Os03g0278000,Os03g0283200,Os03g0300400,Os03g0387800,Os03g0411300,Os03g0416…	Os01g0110200,Os01g0159200,Os01g0192000,Os01g0195400,Os01g0249200,Os01g0257100,Os01g0282800,Os01g0291500,Os01g0645000,Os01g0672100,Os01g0750300,Os01g0764000,Os01g0805900,Os01g0831200,Os01g0896200,Os02g0177600,Os02g0187800,Os02g0261000,Os02g0625500,Os02g0697800,Os03g0128000,Os03g0149000,Os03g0209000,Os03g0234900,Os03g0261100,Os03g0278000,Os03g0283200,Os03g0300400,Os03g0387800,Os03g0411300,Os03g0416…
metaxylem	9	43	2.9	9e-06	7.52727e-05	TRUE	Os01g0110200,Os01g0192000,Os01g0195400,Os01g0249200,Os01g0610400,Os01g0645000,Os01g0672100,Os01g0703300,Os01g0729500,Os01g0750300,Os01g0805900,Os01g0896200,Os02g0158500,Os03g0209000,Os03g0261100,Os03g0278000,Os03g0291800,Os03g0348900,Os03g0411800,Os03g0736300,Os03g0817800,Os03g0822400,Os04g0243700,Os04g0359100,Os04g0408600,Os04g0499200,Os04g0518100,Os04g0598000,Os05g0556400,Os06g0218600,Os06g0506…	Os01g0110200,Os01g0192000,Os01g0195400,Os01g0249200,Os01g0610400,Os01g0645000,Os01g0672100,Os01g0703300,Os01g0729500,Os01g0750300,Os01g0805900,Os01g0896200,Os02g0158500,Os03g0209000,Os03g0261100,Os03g0278000,Os03g0291800,Os03g0348900,Os03g0411800,Os03g0736300,Os03g0817800,Os03g0822400,Os04g0243700,Os04g0359100,Os04g0408600,Os04g0499200,Os04g0518100,Os04g0598000,Os05g0556400,Os06g0218600,Os06g0506…	Os01g0110200,Os01g0192000,Os01g0195400,Os01g0249200,Os01g0610400,Os01g0645000,Os01g0672100,Os01g0703300,Os01g0729500,Os01g0750300,Os01g0805900,Os01g0896200,Os02g0158500,Os03g0209000,Os03g0261100,Os03g0278000,Os03g0291800,Os03g0348900,Os03g0411800,Os03g0736300,Os03g0817800,Os03g0822400,Os04g0243700,Os04g0359100,Os04g0408600,Os04g0499200,Os04g0518100,Os04g0598000,Os05g0556400,Os06g0218600,Os06g0506…

## Sheet: Zma
zma_orig cluster	zma_reproc cluster	number of matches	enrichment fold	p-value	q-value	significant	match IDs	matching genes 1	matching genes 2
1. Mature Cortex I	0	75	13.75	9e-06	6.3e-05	TRUE	Zm00001d002564,Zm00001d002630,Zm00001d002690,Zm00001d005001,Zm00001d005391,Zm00001d008210,Zm00001d010007,Zm00001d010385,Zm00001d010632,Zm00001d012081,Zm00001d012456,Zm00001d012957,Zm00001d015138,Zm00001d015852,Zm00001d017494,Zm00001d017508,Zm00001d018704,Zm00001d019163,Zm00001d019565,Zm00001d020958,Zm00001d020984,Zm00001d021168,Zm00001d021299,Zm00001d023294,Zm00001d023395,Zm00001d023680,Zm00001d0…	Zm00001d002564,Zm00001d002630,Zm00001d002690,Zm00001d005001,Zm00001d005391,Zm00001d008210,Zm00001d010007,Zm00001d010385,Zm00001d010632,Zm00001d012081,Zm00001d012456,Zm00001d012957,Zm00001d015138,Zm00001d015852,Zm00001d017494,Zm00001d017508,Zm00001d018704,Zm00001d019163,Zm00001d019565,Zm00001d020958,Zm00001d020984,Zm00001d021168,Zm00001d021299,Zm00001d023294,Zm00001d023395,Zm00001d023680,Zm00001d0…	Zm00001d002564,Zm00001d002630,Zm00001d002690,Zm00001d005001,Zm00001d005391,Zm00001d008210,Zm00001d010007,Zm00001d010385,Zm00001d010632,Zm00001d012081,Zm00001d012456,Zm00001d012957,Zm00001d015138,Zm00001d015852,Zm00001d017494,Zm00001d017508,Zm00001d018704,Zm00001d019163,Zm00001d019565,Zm00001d020958,Zm00001d020984,Zm00001d021168,Zm00001d021299,Zm00001d023294,Zm00001d023395,Zm00001d023680,Zm00001d0…
2. Mature Outer Cortex I	0	68	9.88	9e-06	6.3e-05	TRUE	Zm00001d002564,Zm00001d002630,Zm00001d002690,Zm00001d003283,Zm00001d004921,Zm00001d005001,Zm00001d005391,Zm00001d008210,Zm00001d008548,Zm00001d012456,Zm00001d012957,Zm00001d015138,Zm00001d015852,Zm00001d017288,Zm00001d017494,Zm00001d017508,Zm00001d017526,Zm00001d018704,Zm00001d019163,Zm00001d019565,Zm00001d020402,Zm00001d020958,Zm00001d021168,Zm00001d021299,Zm00001d022277,Zm00001d022457,Zm00001d0…	Zm00001d002564,Zm00001d002630,Zm00001d002690,Zm00001d003283,Zm00001d004921,Zm00001d005001,Zm00001d005391,Zm00001d008210,Zm00001d008548,Zm00001d012456,Zm00001d012957,Zm00001d015138,Zm00001d015852,Zm00001d017288,Zm00001d017494,Zm00001d017508,Zm00001d017526,Zm00001d018704,Zm00001d019163,Zm00001d019565,Zm00001d020402,Zm00001d020958,Zm00001d021168,Zm00001d021299,Zm00001d022277,Zm00001d022457,Zm00001d0…	Zm00001d002564,Zm00001d002630,Zm00001d002690,Zm00001d003283,Zm00001d004921,Zm00001d005001,Zm00001d005391,Zm00001d008210,Zm00001d008548,Zm00001d012456,Zm00001d012957,Zm00001d015138,Zm00001d015852,Zm00001d017288,Zm00001d017494,Zm00001d017508,Zm00001d017526,Zm00001d018704,Zm00001d019163,Zm00001d019565,Zm00001d020402,Zm00001d020958,Zm00001d021168,Zm00001d021299,Zm00001d022277,Zm00001d022457,Zm00001d0…
8. Early Cortex I	0	28	6.58	9e-06	6.3e-05	TRUE	Zm00001d002690,Zm00001d005001,Zm00001d012081,Zm00001d015852,Zm00001d019565,Zm00001d020958,Zm00001d020984,Zm00001d023395,Zm00001d025873,Zm00001d026162,Zm00001d026163,Zm00001d026412,Zm00001d026431,Zm00001d027652,Zm00001d029238,Zm00001d029859,Zm00001d029923,Zm00001d031705,Zm00001d031727,Zm00001d033683,Zm00001d038163,Zm00001d044037,Zm00001d044339,Zm00001d044533,Zm00001d044677,Zm00001d044747,Zm00001d0…	Zm00001d002690,Zm00001d005001,Zm00001d012081,Zm00001d015852,Zm00001d019565,Zm00001d020958,Zm00001d020984,Zm00001d023395,Zm00001d025873,Zm00001d026162,Zm00001d026163,Zm00001d026412,Zm00001d026431,Zm00001d027652,Zm00001d029238,Zm00001d029859,Zm00001d029923,Zm00001d031705,Zm00001d031727,Zm00001d033683,Zm00001d038163,Zm00001d044037,Zm00001d044339,Zm00001d044533,Zm00001d044677,Zm00001d044747,Zm00001d0…	Zm00001d002690,Zm00001d005001,Zm00001d012081,Zm00001d015852,Zm00001d019565,Zm00001d020958,Zm00001d020984,Zm00001d023395,Zm00001d025873,Zm00001d026162,Zm00001d026163,Zm00001d026412,Zm00001d026431,Zm00001d027652,Zm00001d029238,Zm00001d029859,Zm00001d029923,Zm00001d031705,Zm00001d031727,Zm00001d033683,Zm00001d038163,Zm00001d044037,Zm00001d044339,Zm00001d044533,Zm00001d044677,Zm00001d044747,Zm00001d0…
13. Mature Outer Cortex II	0	68	10.13	9e-06	6.3e-05	TRUE	Zm00001d002326,Zm00001d002630,Zm00001d002690,Zm00001d004921,Zm00001d005391,Zm00001d008210,Zm00001d010632,Zm00001d011720,Zm00001d012456,Zm00001d012957,Zm00001d015138,Zm00001d015852,Zm00001d017288,Zm00001d017494,Zm00001d017508,Zm00001d017526,Zm00001d018704,Zm00001d019163,Zm00001d019560,Zm00001d020402,Zm00001d020958,Zm00001d021299,Zm00001d022277,Zm00001d022457,Zm00001d022458,Zm00001d023680,Zm00001d0…	Zm00001d002326,Zm00001d002630,Zm00001d002690,Zm00001d004921,Zm00001d005391,Zm00001d008210,Zm00001d010632,Zm00001d011720,Zm00001d012456,Zm00001d012957,Zm00001d015138,Zm00001d015852,Zm00001d017288,Zm00001d017494,Zm00001d017508,Zm00001d017526,Zm00001d018704,Zm00001d019163,Zm00001d019560,Zm00001d020402,Zm00001d020958,Zm00001d021299,Zm00001d022277,Zm00001d022457,Zm00001d022458,Zm00001d023680,Zm00001d0…	Zm00001d002326,Zm00001d002630,Zm00001d002690,Zm00001d004921,Zm00001d005391,Zm00001d008210,Zm00001d010632,Zm00001d011720,Zm00001d012456,Zm00001d012957,Zm00001d015138,Zm00001d015852,Zm00001d017288,Zm00001d017494,Zm00001d017508,Zm00001d017526,Zm00001d018704,Zm00001d019163,Zm00001d019560,Zm00001d020402,Zm00001d020958,Zm00001d021299,Zm00001d022277,Zm00001d022457,Zm00001d022458,Zm00001d023680,Zm00001d0…
14. Early Cortex II	0	24	2.9	9e-06	6.3e-05	TRUE	Zm00001d002690,Zm00001d012081,Zm00001d015852,Zm00001d017508,Zm00001d020958,Zm00001d023395,Zm00001d025873,Zm00001d026162,Zm00001d026163,Zm00001d026431,Zm00001d027652,Zm00001d028721,Zm00001d029859,Zm00001d029923,Zm00001d033683,Zm00001d041173,Zm00001d044037,Zm00001d044339,Zm00001d044677,Zm00001d047113,Zm00001d047114,Zm00001d047116,Zm00001d047117,Zm00001d052651	Zm00001d002690,Zm00001d012081,Zm00001d015852,Zm00001d017508,Zm00001d020958,Zm00001d023395,Zm00001d025873,Zm00001d026162,Zm00001d026163,Zm00001d026431,Zm00001d027652,Zm00001d028721,Zm00001d029859,Zm00001d029923,Zm00001d033683,Zm00001d041173,Zm00001d044037,Zm00001d044339,Zm00001d044677,Zm00001d047113,Zm00001d047114,Zm00001d047116,Zm00001d047117,Zm00001d052651	Zm00001d002690,Zm00001d012081,Zm00001d015852,Zm00001d017508,Zm00001d020958,Zm00001d023395,Zm00001d025873,Zm00001d026162,Zm00001d026163,Zm00001d026431,Zm00001d027652,Zm00001d028721,Zm00001d029859,Zm00001d029923,Zm00001d033683,Zm00001d041173,Zm00001d044037,Zm00001d044339,Zm00001d044677,Zm00001d047113,Zm00001d047114,Zm00001d047116,Zm00001d047117,Zm00001d052651
19. Mature Cortex II	0	51	9.29	9e-06	6.3e-05	TRUE	Zm00001d002326,Zm00001d002690,Zm00001d008210,Zm00001d010385,Zm00001d010632,Zm00001d015138,Zm00001d017288,Zm00001d017508,Zm00001d017526,Zm00001d018704,Zm00001d019163,Zm00001d020402,Zm00001d020958,Zm00001d023680,Zm00001d026162,Zm00001d026163,Zm00001d026177,Zm00001d027546,Zm00001d027619,Zm00001d027652,Zm00001d028164,Zm00001d028721,Zm00001d029625,Zm00001d029859,Zm00001d030199,Zm00001d031705,Zm00001d0…	Zm00001d002326,Zm00001d002690,Zm00001d008210,Zm00001d010385,Zm00001d010632,Zm00001d015138,Zm00001d017288,Zm00001d017508,Zm00001d017526,Zm00001d018704,Zm00001d019163,Zm00001d020402,Zm00001d020958,Zm00001d023680,Zm00001d026162,Zm00001d026163,Zm00001d026177,Zm00001d027546,Zm00001d027619,Zm00001d027652,Zm00001d028164,Zm00001d028721,Zm00001d029625,Zm00001d029859,Zm00001d030199,Zm00001d031705,Zm00001d0…	Zm00001d002326,Zm00001d002690,Zm00001d008210,Zm00001d010385,Zm00001d010632,Zm00001d015138,Zm00001d017288,Zm00001d017508,Zm00001d017526,Zm00001d018704,Zm00001d019163,Zm00001d020402,Zm00001d020958,Zm00001d023680,Zm00001d026162,Zm00001d026163,Zm00001d026177,Zm00001d027546,Zm00001d027619,Zm00001d027652,Zm00001d028164,Zm00001d028721,Zm00001d029625,Zm00001d029859,Zm00001d030199,Zm00001d031705,Zm00001d0…
1. Mature Cortex I	0	75	7.72	9e-06	7.0875e-05	TRUE	Zm00001d002564,Zm00001d002630,Zm00001d002690,Zm00001d005001,Zm00001d005391,Zm00001d008210,Zm00001d010007,Zm00001d010385,Zm00001d010632,Zm00001d012081,Zm00001d012456,Zm00001d012957,Zm00001d015138,Zm00001d015852,Zm00001d017494,Zm00001d017508,Zm00001d018704,Zm00001d019163,Zm00001d019565,Zm00001d020958,Zm00001d020984,Zm00001d021168,Zm00001d021299,Zm00001d023294,Zm00001d023395,Zm00001d023680,Zm00001d0…	Zm00001d002564,Zm00001d002630,Zm00001d002690,Zm00001d005001,Zm00001d005391,Zm00001d008210,Zm00001d010007,Zm00001d010385,Zm00001d010632,Zm00001d012081,Zm00001d012456,Zm00001d012957,Zm00001d015138,Zm00001d015852,Zm00001d017494,Zm00001d017508,Zm00001d018704,Zm00001d019163,Zm00001d019565,Zm00001d020958,Zm00001d020984,Zm00001d021168,Zm00001d021299,Zm00001d023294,Zm00001d023395,Zm00001d023680,Zm00001d0…	Zm00001d002564,Zm00001d002630,Zm00001d002690,Zm00001d005001,Zm00001d005391,Zm00001d008210,Zm00001d010007,Zm00001d010385,Zm00001d010632,Zm00001d012081,Zm00001d012456,Zm00001d012957,Zm00001d015138,Zm00001d015852,Zm00001d017494,Zm00001d017508,Zm00001d018704,Zm00001d019163,Zm00001d019565,Zm00001d020958,Zm00001d020984,Zm00001d021168,Zm00001d021299,Zm00001d023294,Zm00001d023395,Zm00001d023680,Zm00001d0…
2. Mature Outer Cortex I	0	68	5.05	9e-06	7.0875e-05	TRUE	Zm00001d002564,Zm00001d002630,Zm00001d002690,Zm00001d003283,Zm00001d004921,Zm00001d005001,Zm00001d005391,Zm00001d008210,Zm00001d008548,Zm00001d012456,Zm00001d012957,Zm00001d015138,Zm00001d015852,Zm00001d017288,Zm00001d017494,Zm00001d017508,Zm00001d017526,Zm00001d018704,Zm00001d019163,Zm00001d019565,Zm00001d020402,Zm00001d020958,Zm00001d021168,Zm00001d021299,Zm00001d022277,Zm00001d022457,Zm00001d0…	Zm00001d002564,Zm00001d002630,Zm00001d002690,Zm00001d003283,Zm00001d004921,Zm00001d005001,Zm00001d005391,Zm00001d008210,Zm00001d008548,Zm00001d012456,Zm00001d012957,Zm00001d015138,Zm00001d015852,Zm00001d017288,Zm00001d017494,Zm00001d017508,Zm00001d017526,Zm00001d018704,Zm00001d019163,Zm00001d019565,Zm00001d020402,Zm00001d020958,Zm00001d021168,Zm00001d021299,Zm00001d022277,Zm00001d022457,Zm00001d0…	Zm00001d002564,Zm00001d002630,Zm00001d002690,Zm00001d003283,Zm00001d004921,Zm00001d005001,Zm00001d005391,Zm00001d008210,Zm00001d008548,Zm00001d012456,Zm00001d012957,Zm00001d015138,Zm00001d015852,Zm00001d017288,Zm00001d017494,Zm00001d017508,Zm00001d017526,Zm00001d018704,Zm00001d019163,Zm00001d019565,Zm00001d020402,Zm00001d020958,Zm00001d021168,Zm00001d021299,Zm00001d022277,Zm00001d022457,Zm00001d0…
8. Early Cortex I	0	28	2.85	9e-06	7.0875e-05	TRUE	Zm00001d002690,Zm00001d005001,Zm00001d012081,Zm00001d015852,Zm00001d019565,Zm00001d020958,Zm00001d020984,Zm00001d023395,Zm00001d025873,Zm00001d026162,Zm00001d026163,Zm00001d026412,Zm00001d026431,Zm00001d027652,Zm00001d029238,Zm00001d029859,Zm00001d029923,Zm00001d031705,Zm00001d031727,Zm00001d033683,Zm00001d038163,Zm00001d044037,Zm00001d044339,Zm00001d044533,Zm00001d044677,Zm00001d044747,Zm00001d0…	Zm00001d002690,Zm00001d005001,Zm00001d012081,Zm00001d015852,Zm00001d019565,Zm00001d020958,Zm00001d020984,Zm00001d023395,Zm00001d025873,Zm00001d026162,Zm00001d026163,Zm00001d026412,Zm00001d026431,Zm00001d027652,Zm00001d029238,Zm00001d029859,Zm00001d029923,Zm00001d031705,Zm00001d031727,Zm00001d033683,Zm00001d038163,Zm00001d044037,Zm00001d044339,Zm00001d044533,Zm00001d044677,Zm00001d044747,Zm00001d0…	Zm00001d002690,Zm00001d005001,Zm00001d012081,Zm00001d015852,Zm00001d019565,Zm00001d020958,Zm00001d020984,Zm00001d023395,Zm00001d025873,Zm00001d026162,Zm00001d026163,Zm00001d026412,Zm00001d026431,Zm00001d027652,Zm00001d029238,Zm00001d029859,Zm00001d029923,Zm00001d031705,Zm00001d031727,Zm00001d033683,Zm00001d038163,Zm00001d044037,Zm00001d044339,Zm00001d044533,Zm00001d044677,Zm00001d044747,Zm00001d0…
13. Mature Outer Cortex II	0	68	4.64	9e-06	7.0875e-05	TRUE	Zm00001d002326,Zm00001d002630,Zm00001d002690,Zm00001d004921,Zm00001d005391,Zm00001d008210,Zm00001d010632,Zm00001d011720,Zm00001d012456,Zm00001d012957,Zm00001d015138,Zm00001d015852,Zm00001d017288,Zm00001d017494,Zm00001d017508,Zm00001d017526,Zm00001d018704,Zm00001d019163,Zm00001d019560,Zm00001d020402,Zm00001d020958,Zm00001d021299,Zm00001d022277,Zm00001d022457,Zm00001d022458,Zm00001d023680,Zm00001d0…	Zm00001d002326,Zm00001d002630,Zm00001d002690,Zm00001d004921,Zm00001d005391,Zm00001d008210,Zm00001d010632,Zm00001d011720,Zm00001d012456,Zm00001d012957,Zm00001d015138,Zm00001d015852,Zm00001d017288,Zm00001d017494,Zm00001d017508,Zm00001d017526,Zm00001d018704,Zm00001d019163,Zm00001d019560,Zm00001d020402,Zm00001d020958,Zm00001d021299,Zm00001d022277,Zm00001d022457,Zm00001d022458,Zm00001d023680,Zm00001d0…	Zm00001d002326,Zm00001d002630,Zm00001d002690,Zm00001d004921,Zm00001d005391,Zm00001d008210,Zm00001d010632,Zm00001d011720,Zm00001d012456,Zm00001d012957,Zm00001d015138,Zm00001d015852,Zm00001d017288,Zm00001d017494,Zm00001d017508,Zm00001d017526,Zm00001d018704,Zm00001d019163,Zm00001d019560,Zm00001d020402,Zm00001d020958,Zm00001d021299,Zm00001d022277,Zm00001d022457,Zm00001d022458,Zm00001d023680,Zm00001d0…
14. Early Cortex II	0	24	3.57	9e-06	7.0875e-05	TRUE	Zm00001d002690,Zm00001d012081,Zm00001d015852,Zm00001d017508,Zm00001d020958,Zm00001d023395,Zm00001d025873,Zm00001d026162,Zm00001d026163,Zm00001d026431,Zm00001d027652,Zm00001d028721,Zm00001d029859,Zm00001d029923,Zm00001d033683,Zm00001d041173,Zm00001d044037,Zm00001d044339,Zm00001d044677,Zm00001d047113,Zm00001d047114,Zm00001d047116,Zm00001d047117,Zm00001d052651	Zm00001d002690,Zm00001d012081,Zm00001d015852,Zm00001d017508,Zm00001d020958,Zm00001d023395,Zm00001d025873,Zm00001d026162,Zm00001d026163,Zm00001d026431,Zm00001d027652,Zm00001d028721,Zm00001d029859,Zm00001d029923,Zm00001d033683,Zm00001d041173,Zm00001d044037,Zm00001d044339,Zm00001d044677,Zm00001d047113,Zm00001d047114,Zm00001d047116,Zm00001d047117,Zm00001d052651	Zm00001d002690,Zm00001d012081,Zm00001d015852,Zm00001d017508,Zm00001d020958,Zm00001d023395,Zm00001d025873,Zm00001d026162,Zm00001d026163,Zm00001d026431,Zm00001d027652,Zm00001d028721,Zm00001d029859,Zm00001d029923,Zm00001d033683,Zm00001d041173,Zm00001d044037,Zm00001d044339,Zm00001d044677,Zm00001d047113,Zm00001d047114,Zm00001d047116,Zm00001d047117,Zm00001d052651
19. Mature Cortex II	0	51	2.18	9e-06	7.0875e-05	TRUE	Zm00001d002326,Zm00001d002690,Zm00001d008210,Zm00001d010385,Zm00001d010632,Zm00001d015138,Zm00001d017288,Zm00001d017508,Zm00001d017526,Zm00001d018704,Zm00001d019163,Zm00001d020402,Zm00001d020958,Zm00001d023680,Zm00001d026162,Zm00001d026163,Zm00001d026177,Zm00001d027546,Zm00001d027619,Zm00001d027652,Zm00001d028164,Zm00001d028721,Zm00001d029625,Zm00001d029859,Zm00001d030199,Zm00001d031705,Zm00001d0…	Zm00001d002326,Zm00001d002690,Zm00001d008210,Zm00001d010385,Zm00001d010632,Zm00001d015138,Zm00001d017288,Zm00001d017508,Zm00001d017526,Zm00001d018704,Zm00001d019163,Zm00001d020402,Zm00001d020958,Zm00001d023680,Zm00001d026162,Zm00001d026163,Zm00001d026177,Zm00001d027546,Zm00001d027619,Zm00001d027652,Zm00001d028164,Zm00001d028721,Zm00001d029625,Zm00001d029859,Zm00001d030199,Zm00001d031705,Zm00001d0…	Zm00001d002326,Zm00001d002690,Zm00001d008210,Zm00001d010385,Zm00001d010632,Zm00001d015138,Zm00001d017288,Zm00001d017508,Zm00001d017526,Zm00001d018704,Zm00001d019163,Zm00001d020402,Zm00001d020958,Zm00001d023680,Zm00001d026162,Zm00001d026163,Zm00001d026177,Zm00001d027546,Zm00001d027619,Zm00001d027652,Zm00001d028164,Zm00001d028721,Zm00001d029625,Zm00001d029859,Zm00001d030199,Zm00001d031705,Zm00001d0…
17. Cortex Initials	0	8	2.79	0.00474	0.024885	TRUE	Zm00001d008210,Zm00001d015852,Zm00001d028260,Zm00001d028750,Zm00001d041173,Zm00001d042540,Zm00001d042541,Zm00001d047089	Zm00001d008210,Zm00001d015852,Zm00001d028260,Zm00001d028750,Zm00001d041173,Zm00001d042540,Zm00001d042541,Zm00001d047089	Zm00001d008210,Zm00001d015852,Zm00001d028260,Zm00001d028750,Zm00001d041173,Zm00001d042540,Zm00001d042541,Zm00001d047089
17. Cortex Initials	0	8	2.67	0.00824	0.0441804	TRUE	Zm00001d008210,Zm00001d015852,Zm00001d028260,Zm00001d028750,Zm00001d041173,Zm00001d042540,Zm00001d042541,Zm00001d047089	Zm00001d008210,Zm00001d015852,Zm00001d028260,Zm00001d028750,Zm00001d041173,Zm00001d042540,Zm00001d042541,Zm00001d047089	Zm00001d008210,Zm00001d015852,Zm00001d028260,Zm00001d028750,Zm00001d041173,Zm00001d042540,Zm00001d042541,Zm00001d047089
3. Stele	1	20	10.56	9e-06	6.3e-05	TRUE	Zm00001d000017,Zm00001d000018,Zm00001d008312,Zm00001d009373,Zm00001d012603,Zm00001d016625,Zm00001d016760,Zm00001d020953,Zm00001d028785,Zm00001d029397,Zm00001d031049,Zm00001d033711,Zm00001d034514,Zm00001d037194,Zm00001d037693,Zm00001d038558,Zm00001d042099,Zm00001d043344,Zm00001d052243,Zm00001d052336	Zm00001d000017,Zm00001d000018,Zm00001d008312,Zm00001d009373,Zm00001d012603,Zm00001d016625,Zm00001d016760,Zm00001d020953,Zm00001d028785,Zm00001d029397,Zm00001d031049,Zm00001d033711,Zm00001d034514,Zm00001d037194,Zm00001d037693,Zm00001d038558,Zm00001d042099,Zm00001d043344,Zm00001d052243,Zm00001d052336	Zm00001d000017,Zm00001d000018,Zm00001d008312,Zm00001d009373,Zm00001d012603,Zm00001d016625,Zm00001d016760,Zm00001d020953,Zm00001d028785,Zm00001d029397,Zm00001d031049,Zm00001d033711,Zm00001d034514,Zm00001d037194,Zm00001d037693,Zm00001d038558,Zm00001d042099,Zm00001d043344,Zm00001d052243,Zm00001d052336
4. Pericycle	1	6	13.24	9e-06	6.3e-05	TRUE	Zm00001d004509,Zm00001d008312,Zm00001d009373,Zm00001d010736,Zm00001d016625,Zm00001d037894	Zm00001d004509,Zm00001d008312,Zm00001d009373,Zm00001d010736,Zm00001d016625,Zm00001d037894	Zm00001d004509,Zm00001d008312,Zm00001d009373,Zm00001d010736,Zm00001d016625,Zm00001d037894
10. Phloem	1	20	21.47	9e-06	6.3e-05	TRUE	Zm00001d004509,Zm00001d008312,Zm00001d009373,Zm00001d012603,Zm00001d016625,Zm00001d016760,Zm00001d017386,Zm00001d020953,Zm00001d028785,Zm00001d029397,Zm00001d031049,Zm00001d033711,Zm00001d033941,Zm00001d037194,Zm00001d037693,Zm00001d038065,Zm00001d042099,Zm00001d043344,Zm00001d052243,Zm00001d052336	Zm00001d004509,Zm00001d008312,Zm00001d009373,Zm00001d012603,Zm00001d016625,Zm00001d016760,Zm00001d017386,Zm00001d020953,Zm00001d028785,Zm00001d029397,Zm00001d031049,Zm00001d033711,Zm00001d033941,Zm00001d037194,Zm00001d037693,Zm00001d038065,Zm00001d042099,Zm00001d043344,Zm00001d052243,Zm00001d052336	Zm00001d004509,Zm00001d008312,Zm00001d009373,Zm00001d012603,Zm00001d016625,Zm00001d016760,Zm00001d017386,Zm00001d020953,Zm00001d028785,Zm00001d029397,Zm00001d031049,Zm00001d033711,Zm00001d033941,Zm00001d037194,Zm00001d037693,Zm00001d038065,Zm00001d042099,Zm00001d043344,Zm00001d052243,Zm00001d052336
16. Early Endodermis	1	12	14.87	9e-06	6.3e-05	TRUE	Zm00001d004509,Zm00001d008312,Zm00001d009373,Zm00001d010736,Zm00001d012603,Zm00001d016625,Zm00001d017386,Zm00001d033711,Zm00001d033941,Zm00001d037894,Zm00001d038065,Zm00001d038558	Zm00001d004509,Zm00001d008312,Zm00001d009373,Zm00001d010736,Zm00001d012603,Zm00001d016625,Zm00001d017386,Zm00001d033711,Zm00001d033941,Zm00001d037894,Zm00001d038065,Zm00001d038558	Zm00001d004509,Zm00001d008312,Zm00001d009373,Zm00001d010736,Zm00001d012603,Zm00001d016625,Zm00001d017386,Zm00001d033711,Zm00001d033941,Zm00001d037894,Zm00001d038065,Zm00001d038558
0. Early Stele	1	7	11.01	1e-05	6.63158e-05	TRUE	Zm00001d008312,Zm00001d009373,Zm00001d010736,Zm00001d033711,Zm00001d033941,Zm00001d037194,Zm00001d037693	Zm00001d008312,Zm00001d009373,Zm00001d010736,Zm00001d033711,Zm00001d033941,Zm00001d037194,Zm00001d037693	Zm00001d008312,Zm00001d009373,Zm00001d010736,Zm00001d033711,Zm00001d033941,Zm00001d037194,Zm00001d037693
3. Stele	1	20	3.25	9e-06	7.0875e-05	TRUE	Zm00001d000017,Zm00001d000018,Zm00001d008312,Zm00001d009373,Zm00001d012603,Zm00001d016625,Zm00001d016760,Zm00001d020953,Zm00001d028785,Zm00001d029397,Zm00001d031049,Zm00001d033711,Zm00001d034514,Zm00001d037194,Zm00001d037693,Zm00001d038558,Zm00001d042099,Zm00001d043344,Zm00001d052243,Zm00001d052336	Zm00001d000017,Zm00001d000018,Zm00001d008312,Zm00001d009373,Zm00001d012603,Zm00001d016625,Zm00001d016760,Zm00001d020953,Zm00001d028785,Zm00001d029397,Zm00001d031049,Zm00001d033711,Zm00001d034514,Zm00001d037194,Zm00001d037693,Zm00001d038558,Zm00001d042099,Zm00001d043344,Zm00001d052243,Zm00001d052336	Zm00001d000017,Zm00001d000018,Zm00001d008312,Zm00001d009373,Zm00001d012603,Zm00001d016625,Zm00001d016760,Zm00001d020953,Zm00001d028785,Zm00001d029397,Zm00001d031049,Zm00001d033711,Zm00001d034514,Zm00001d037194,Zm00001d037693,Zm00001d038558,Zm00001d042099,Zm00001d043344,Zm00001d052243,Zm00001d052336
10. Phloem	1	20	7.91	9e-06	7.0875e-05	TRUE	Zm00001d004509,Zm00001d008312,Zm00001d009373,Zm00001d012603,Zm00001d016625,Zm00001d016760,Zm00001d017386,Zm00001d020953,Zm00001d028785,Zm00001d029397,Zm00001d031049,Zm00001d033711,Zm00001d033941,Zm00001d037194,Zm00001d037693,Zm00001d038065,Zm00001d042099,Zm00001d043344,Zm00001d052243,Zm00001d052336	Zm00001d004509,Zm00001d008312,Zm00001d009373,Zm00001d012603,Zm00001d016625,Zm00001d016760,Zm00001d017386,Zm00001d020953,Zm00001d028785,Zm00001d029397,Zm00001d031049,Zm00001d033711,Zm00001d033941,Zm00001d037194,Zm00001d037693,Zm00001d038065,Zm00001d042099,Zm00001d043344,Zm00001d052243,Zm00001d052336	Zm00001d004509,Zm00001d008312,Zm00001d009373,Zm00001d012603,Zm00001d016625,Zm00001d016760,Zm00001d017386,Zm00001d020953,Zm00001d028785,Zm00001d029397,Zm00001d031049,Zm00001d033711,Zm00001d033941,Zm00001d037194,Zm00001d037693,Zm00001d038065,Zm00001d042099,Zm00001d043344,Zm00001d052243,Zm00001d052336
16. Early Endodermis	1	12	6.33	9e-06	7.0875e-05	TRUE	Zm00001d004509,Zm00001d008312,Zm00001d009373,Zm00001d010736,Zm00001d012603,Zm00001d016625,Zm00001d017386,Zm00001d033711,Zm00001d033941,Zm00001d037894,Zm00001d038065,Zm00001d038558	Zm00001d004509,Zm00001d008312,Zm00001d009373,Zm00001d010736,Zm00001d012603,Zm00001d016625,Zm00001d017386,Zm00001d033711,Zm00001d033941,Zm00001d037894,Zm00001d038065,Zm00001d038558	Zm00001d004509,Zm00001d008312,Zm00001d009373,Zm00001d010736,Zm00001d012603,Zm00001d016625,Zm00001d017386,Zm00001d033711,Zm00001d033941,Zm00001d037894,Zm00001d038065,Zm00001d038558
0. Early Stele	1	7	6.41	6e-05	0.000432	TRUE	Zm00001d008312,Zm00001d009373,Zm00001d010736,Zm00001d033711,Zm00001d033941,Zm00001d037194,Zm00001d037693	Zm00001d008312,Zm00001d009373,Zm00001d010736,Zm00001d033711,Zm00001d033941,Zm00001d037194,Zm00001d037693	Zm00001d008312,Zm00001d009373,Zm00001d010736,Zm00001d033711,Zm00001d033941,Zm00001d037194,Zm00001d037693
4. Pericycle	1	6	4.02	0.00262	0.0150055	TRUE	Zm00001d004509,Zm00001d008312,Zm00001d009373,Zm00001d010736,Zm00001d016625,Zm00001d037894	Zm00001d004509,Zm00001d008312,Zm00001d009373,Zm00001d010736,Zm00001d016625,Zm00001d037894	Zm00001d004509,Zm00001d008312,Zm00001d009373,Zm00001d010736,Zm00001d016625,Zm00001d037894
6. Mature Endodermis	1	6	3.39	0.00633	0.0325543	TRUE	Zm00001d008312,Zm00001d009373,Zm00001d017386,Zm00001d038065,Zm00001d038558,Zm00001d052336	Zm00001d008312,Zm00001d009373,Zm00001d017386,Zm00001d038065,Zm00001d038558,Zm00001d052336	Zm00001d008312,Zm00001d009373,Zm00001d017386,Zm00001d038065,Zm00001d038558,Zm00001d052336
7. Epidermis/LRC	10	269	1.43	9e-06	6.3e-05	TRUE	Zm00001d000310,Zm00001d001880,Zm00001d001899,Zm00001d002141,Zm00001d002339,Zm00001d002352,Zm00001d002395,Zm00001d002450,Zm00001d002897,Zm00001d003127,Zm00001d003672,Zm00001d003680,Zm00001d003683,Zm00001d004009,Zm00001d004052,Zm00001d004410,Zm00001d004721,Zm00001d004839,Zm00001d004841,Zm00001d005200,Zm00001d005334,Zm00001d005642,Zm00001d006064,Zm00001d006100,Zm00001d006287,Zm00001d006388,Zm00001d0…	Zm00001d000310,Zm00001d001880,Zm00001d001899,Zm00001d002141,Zm00001d002339,Zm00001d002352,Zm00001d002395,Zm00001d002450,Zm00001d002897,Zm00001d003127,Zm00001d003672,Zm00001d003680,Zm00001d003683,Zm00001d004009,Zm00001d004052,Zm00001d004410,Zm00001d004721,Zm00001d004839,Zm00001d004841,Zm00001d005200,Zm00001d005334,Zm00001d005642,Zm00001d006064,Zm00001d006100,Zm00001d006287,Zm00001d006388,Zm00001d0…	Zm00001d000310,Zm00001d001880,Zm00001d001899,Zm00001d002141,Zm00001d002339,Zm00001d002352,Zm00001d002395,Zm00001d002450,Zm00001d002897,Zm00001d003127,Zm00001d003672,Zm00001d003680,Zm00001d003683,Zm00001d004009,Zm00001d004052,Zm00001d004410,Zm00001d004721,Zm00001d004839,Zm00001d004841,Zm00001d005200,Zm00001d005334,Zm00001d005642,Zm00001d006064,Zm00001d006100,Zm00001d006287,Zm00001d006388,Zm00001d0…
11. Early Pith	10	127	2.06	9e-06	6.3e-05	TRUE	Zm00001d002132,Zm00001d002339,Zm00001d002395,Zm00001d002450,Zm00001d003127,Zm00001d003672,Zm00001d003680,Zm00001d003683,Zm00001d004009,Zm00001d004052,Zm00001d004841,Zm00001d005200,Zm00001d005334,Zm00001d005460,Zm00001d005642,Zm00001d006100,Zm00001d006287,Zm00001d006388,Zm00001d006510,Zm00001d006844,Zm00001d006871,Zm00001d007154,Zm00001d007810,Zm00001d007815,Zm00001d007824,Zm00001d009000,Zm00001d0…	Zm00001d002132,Zm00001d002339,Zm00001d002395,Zm00001d002450,Zm00001d003127,Zm00001d003672,Zm00001d003680,Zm00001d003683,Zm00001d004009,Zm00001d004052,Zm00001d004841,Zm00001d005200,Zm00001d005334,Zm00001d005460,Zm00001d005642,Zm00001d006100,Zm00001d006287,Zm00001d006388,Zm00001d006510,Zm00001d006844,Zm00001d006871,Zm00001d007154,Zm00001d007810,Zm00001d007815,Zm00001d007824,Zm00001d009000,Zm00001d0…	Zm00001d002132,Zm00001d002339,Zm00001d002395,Zm00001d002450,Zm00001d003127,Zm00001d003672,Zm00001d003680,Zm00001d003683,Zm00001d004009,Zm00001d004052,Zm00001d004841,Zm00001d005200,Zm00001d005334,Zm00001d005460,Zm00001d005642,Zm00001d006100,Zm00001d006287,Zm00001d006388,Zm00001d006510,Zm00001d006844,Zm00001d006871,Zm00001d007154,Zm00001d007810,Zm00001d007815,Zm00001d007824,Zm00001d009000,Zm00001d0…
12. Endodermis Initials	10	224	1.89	9e-06	6.3e-05	TRUE	Zm00001d000120,Zm00001d000310,Zm00001d001899,Zm00001d002339,Zm00001d002395,Zm00001d002450,Zm00001d003127,Zm00001d003672,Zm00001d003680,Zm00001d003683,Zm00001d004009,Zm00001d004052,Zm00001d004839,Zm00001d004841,Zm00001d005200,Zm00001d005334,Zm00001d005642,Zm00001d006064,Zm00001d006100,Zm00001d006287,Zm00001d006388,Zm00001d006510,Zm00001d006555,Zm00001d006613,Zm00001d006844,Zm00001d006871,Zm00001d0…	Zm00001d000120,Zm00001d000310,Zm00001d001899,Zm00001d002339,Zm00001d002395,Zm00001d002450,Zm00001d003127,Zm00001d003672,Zm00001d003680,Zm00001d003683,Zm00001d004009,Zm00001d004052,Zm00001d004839,Zm00001d004841,Zm00001d005200,Zm00001d005334,Zm00001d005642,Zm00001d006064,Zm00001d006100,Zm00001d006287,Zm00001d006388,Zm00001d006510,Zm00001d006555,Zm00001d006613,Zm00001d006844,Zm00001d006871,Zm00001d0…	Zm00001d000120,Zm00001d000310,Zm00001d001899,Zm00001d002339,Zm00001d002395,Zm00001d002450,Zm00001d003127,Zm00001d003672,Zm00001d003680,Zm00001d003683,Zm00001d004009,Zm00001d004052,Zm00001d004839,Zm00001d004841,Zm00001d005200,Zm00001d005334,Zm00001d005642,Zm00001d006064,Zm00001d006100,Zm00001d006287,Zm00001d006388,Zm00001d006510,Zm00001d006555,Zm00001d006613,Zm00001d006844,Zm00001d006871,Zm00001d0…
18. QC	10	302	2.48	9e-06	6.3e-05	TRUE	Zm00001d000120,Zm00001d001841,Zm00001d001880,Zm00001d001899,Zm00001d002051,Zm00001d002339,Zm00001d002352,Zm00001d002395,Zm00001d002450,Zm00001d003127,Zm00001d003345,Zm00001d003672,Zm00001d003680,Zm00001d003683,Zm00001d004009,Zm00001d004052,Zm00001d004410,Zm00001d004839,Zm00001d004841,Zm00001d005200,Zm00001d005334,Zm00001d005642,Zm00001d006036,Zm00001d006064,Zm00001d006100,Zm00001d006250,Zm00001d0…	Zm00001d000120,Zm00001d001841,Zm00001d001880,Zm00001d001899,Zm00001d002051,Zm00001d002339,Zm00001d002352,Zm00001d002395,Zm00001d002450,Zm00001d003127,Zm00001d003345,Zm00001d003672,Zm00001d003680,Zm00001d003683,Zm00001d004009,Zm00001d004052,Zm00001d004410,Zm00001d004839,Zm00001d004841,Zm00001d005200,Zm00001d005334,Zm00001d005642,Zm00001d006036,Zm00001d006064,Zm00001d006100,Zm00001d006250,Zm00001d0…	Zm00001d000120,Zm00001d001841,Zm00001d001880,Zm00001d001899,Zm00001d002051,Zm00001d002339,Zm00001d002352,Zm00001d002395,Zm00001d002450,Zm00001d003127,Zm00001d003345,Zm00001d003672,Zm00001d003680,Zm00001d003683,Zm00001d004009,Zm00001d004052,Zm00001d004410,Zm00001d004839,Zm00001d004841,Zm00001d005200,Zm00001d005334,Zm00001d005642,Zm00001d006036,Zm00001d006064,Zm00001d006100,Zm00001d006250,Zm00001d0…
20. Initials	10	514	2.55	9e-06	6.3e-05	TRUE	Zm00001d000120,Zm00001d000168,Zm00001d000202,Zm00001d000310,Zm00001d001841,Zm00001d001880,Zm00001d001899,Zm00001d001940,Zm00001d002051,Zm00001d002115,Zm00001d002141,Zm00001d002339,Zm00001d002352,Zm00001d002395,Zm00001d002450,Zm00001d002662,Zm00001d002897,Zm00001d003107,Zm00001d003127,Zm00001d003172,Zm00001d003345,Zm00001d003368,Zm00001d003672,Zm00001d003680,Zm00001d003683,Zm00001d003822,Zm00001d0…	Zm00001d000120,Zm00001d000168,Zm00001d000202,Zm00001d000310,Zm00001d001841,Zm00001d001880,Zm00001d001899,Zm00001d001940,Zm00001d002051,Zm00001d002115,Zm00001d002141,Zm00001d002339,Zm00001d002352,Zm00001d002395,Zm00001d002450,Zm00001d002662,Zm00001d002897,Zm00001d003107,Zm00001d003127,Zm00001d003172,Zm00001d003345,Zm00001d003368,Zm00001d003672,Zm00001d003680,Zm00001d003683,Zm00001d003822,Zm00001d0…	Zm00001d000120,Zm00001d000168,Zm00001d000202,Zm00001d000310,Zm00001d001841,Zm00001d001880,Zm00001d001899,Zm00001d001940,Zm00001d002051,Zm00001d002115,Zm00001d002141,Zm00001d002339,Zm00001d002352,Zm00001d002395,Zm00001d002450,Zm00001d002662,Zm00001d002897,Zm00001d003107,Zm00001d003127,Zm00001d003172,Zm00001d003345,Zm00001d003368,Zm00001d003672,Zm00001d003680,Zm00001d003683,Zm00001d003822,Zm00001d0…
7. Epidermis/LRC	10	269	2.01	9e-06	7.0875e-05	TRUE	Zm00001d000310,Zm00001d001880,Zm00001d001899,Zm00001d002141,Zm00001d002339,Zm00001d002352,Zm00001d002395,Zm00001d002450,Zm00001d002897,Zm00001d003127,Zm00001d003672,Zm00001d003680,Zm00001d003683,Zm00001d004009,Zm00001d004052,Zm00001d004410,Zm00001d004721,Zm00001d004839,Zm00001d004841,Zm00001d005200,Zm00001d005334,Zm00001d005642,Zm00001d006064,Zm00001d006100,Zm00001d006287,Zm00001d006388,Zm00001d0…	Zm00001d000310,Zm00001d001880,Zm00001d001899,Zm00001d002141,Zm00001d002339,Zm00001d002352,Zm00001d002395,Zm00001d002450,Zm00001d002897,Zm00001d003127,Zm00001d003672,Zm00001d003680,Zm00001d003683,Zm00001d004009,Zm00001d004052,Zm00001d004410,Zm00001d004721,Zm00001d004839,Zm00001d004841,Zm00001d005200,Zm00001d005334,Zm00001d005642,Zm00001d006064,Zm00001d006100,Zm00001d006287,Zm00001d006388,Zm00001d0…	Zm00001d000310,Zm00001d001880,Zm00001d001899,Zm00001d002141,Zm00001d002339,Zm00001d002352,Zm00001d002395,Zm00001d002450,Zm00001d002897,Zm00001d003127,Zm00001d003672,Zm00001d003680,Zm00001d003683,Zm00001d004009,Zm00001d004052,Zm00001d004410,Zm00001d004721,Zm00001d004839,Zm00001d004841,Zm00001d005200,Zm00001d005334,Zm00001d005642,Zm00001d006064,Zm00001d006100,Zm00001d006287,Zm00001d006388,Zm00001d0…
11. Early Pith	10	127	1.71	9e-06	7.0875e-05	TRUE	Zm00001d002132,Zm00001d002339,Zm00001d002395,Zm00001d002450,Zm00001d003127,Zm00001d003672,Zm00001d003680,Zm00001d003683,Zm00001d004009,Zm00001d004052,Zm00001d004841,Zm00001d005200,Zm00001d005334,Zm00001d005460,Zm00001d005642,Zm00001d006100,Zm00001d006287,Zm00001d006388,Zm00001d006510,Zm00001d006844,Zm00001d006871,Zm00001d007154,Zm00001d007810,Zm00001d007815,Zm00001d007824,Zm00001d009000,Zm00001d0…	Zm00001d002132,Zm00001d002339,Zm00001d002395,Zm00001d002450,Zm00001d003127,Zm00001d003672,Zm00001d003680,Zm00001d003683,Zm00001d004009,Zm00001d004052,Zm00001d004841,Zm00001d005200,Zm00001d005334,Zm00001d005460,Zm00001d005642,Zm00001d006100,Zm00001d006287,Zm00001d006388,Zm00001d006510,Zm00001d006844,Zm00001d006871,Zm00001d007154,Zm00001d007810,Zm00001d007815,Zm00001d007824,Zm00001d009000,Zm00001d0…	Zm00001d002132,Zm00001d002339,Zm00001d002395,Zm00001d002450,Zm00001d003127,Zm00001d003672,Zm00001d003680,Zm00001d003683,Zm00001d004009,Zm00001d004052,Zm00001d004841,Zm00001d005200,Zm00001d005334,Zm00001d005460,Zm00001d005642,Zm00001d006100,Zm00001d006287,Zm00001d006388,Zm00001d006510,Zm00001d006844,Zm00001d006871,Zm00001d007154,Zm00001d007810,Zm00001d007815,Zm00001d007824,Zm00001d009000,Zm00001d0…
12. Endodermis Initials	10	224	1.81	9e-06	7.0875e-05	TRUE	Zm00001d000120,Zm00001d000310,Zm00001d001899,Zm00001d002339,Zm00001d002395,Zm00001d002450,Zm00001d003127,Zm00001d003672,Zm00001d003680,Zm00001d003683,Zm00001d004009,Zm00001d004052,Zm00001d004839,Zm00001d004841,Zm00001d005200,Zm00001d005334,Zm00001d005642,Zm00001d006064,Zm00001d006100,Zm00001d006287,Zm00001d006388,Zm00001d006510,Zm00001d006555,Zm00001d006613,Zm00001d006844,Zm00001d006871,Zm00001d0…	Zm00001d000120,Zm00001d000310,Zm00001d001899,Zm00001d002339,Zm00001d002395,Zm00001d002450,Zm00001d003127,Zm00001d003672,Zm00001d003680,Zm00001d003683,Zm00001d004009,Zm00001d004052,Zm00001d004839,Zm00001d004841,Zm00001d005200,Zm00001d005334,Zm00001d005642,Zm00001d006064,Zm00001d006100,Zm00001d006287,Zm00001d006388,Zm00001d006510,Zm00001d006555,Zm00001d006613,Zm00001d006844,Zm00001d006871,Zm00001d0…	Zm00001d000120,Zm00001d000310,Zm00001d001899,Zm00001d002339,Zm00001d002395,Zm00001d002450,Zm00001d003127,Zm00001d003672,Zm00001d003680,Zm00001d003683,Zm00001d004009,Zm00001d004052,Zm00001d004839,Zm00001d004841,Zm00001d005200,Zm00001d005334,Zm00001d005642,Zm00001d006064,Zm00001d006100,Zm00001d006287,Zm00001d006388,Zm00001d006510,Zm00001d006555,Zm00001d006613,Zm00001d006844,Zm00001d006871,Zm00001d0…
18. QC	10	302	1.87	9e-06	7.0875e-05	TRUE	Zm00001d000120,Zm00001d001841,Zm00001d001880,Zm00001d001899,Zm00001d002051,Zm00001d002339,Zm00001d002352,Zm00001d002395,Zm00001d002450,Zm00001d003127,Zm00001d003345,Zm00001d003672,Zm00001d003680,Zm00001d003683,Zm00001d004009,Zm00001d004052,Zm00001d004410,Zm00001d004839,Zm00001d004841,Zm00001d005200,Zm00001d005334,Zm00001d005642,Zm00001d006036,Zm00001d006064,Zm00001d006100,Zm00001d006250,Zm00001d0…	Zm00001d000120,Zm00001d001841,Zm00001d001880,Zm00001d001899,Zm00001d002051,Zm00001d002339,Zm00001d002352,Zm00001d002395,Zm00001d002450,Zm00001d003127,Zm00001d003345,Zm00001d003672,Zm00001d003680,Zm00001d003683,Zm00001d004009,Zm00001d004052,Zm00001d004410,Zm00001d004839,Zm00001d004841,Zm00001d005200,Zm00001d005334,Zm00001d005642,Zm00001d006036,Zm00001d006064,Zm00001d006100,Zm00001d006250,Zm00001d0…	Zm00001d000120,Zm00001d001841,Zm00001d001880,Zm00001d001899,Zm00001d002051,Zm00001d002339,Zm00001d002352,Zm00001d002395,Zm00001d002450,Zm00001d003127,Zm00001d003345,Zm00001d003672,Zm00001d003680,Zm00001d003683,Zm00001d004009,Zm00001d004052,Zm00001d004410,Zm00001d004839,Zm00001d004841,Zm00001d005200,Zm00001d005334,Zm00001d005642,Zm00001d006036,Zm00001d006064,Zm00001d006100,Zm00001d006250,Zm00001d0…
20. Initials	10	514	2.66	9e-06	7.0875e-05	TRUE	Zm00001d000120,Zm00001d000168,Zm00001d000202,Zm00001d000310,Zm00001d001841,Zm00001d001880,Zm00001d001899,Zm00001d001940,Zm00001d002051,Zm00001d002115,Zm00001d002141,Zm00001d002339,Zm00001d002352,Zm00001d002395,Zm00001d002450,Zm00001d002662,Zm00001d002897,Zm00001d003107,Zm00001d003127,Zm00001d003172,Zm00001d003345,Zm00001d003368,Zm00001d003672,Zm00001d003680,Zm00001d003683,Zm00001d003822,Zm00001d0…	Zm00001d000120,Zm00001d000168,Zm00001d000202,Zm00001d000310,Zm00001d001841,Zm00001d001880,Zm00001d001899,Zm00001d001940,Zm00001d002051,Zm00001d002115,Zm00001d002141,Zm00001d002339,Zm00001d002352,Zm00001d002395,Zm00001d002450,Zm00001d002662,Zm00001d002897,Zm00001d003107,Zm00001d003127,Zm00001d003172,Zm00001d003345,Zm00001d003368,Zm00001d003672,Zm00001d003680,Zm00001d003683,Zm00001d003822,Zm00001d0…	Zm00001d000120,Zm00001d000168,Zm00001d000202,Zm00001d000310,Zm00001d001841,Zm00001d001880,Zm00001d001899,Zm00001d001940,Zm00001d002051,Zm00001d002115,Zm00001d002141,Zm00001d002339,Zm00001d002352,Zm00001d002395,Zm00001d002450,Zm00001d002662,Zm00001d002897,Zm00001d003107,Zm00001d003127,Zm00001d003172,Zm00001d003345,Zm00001d003368,Zm00001d003672,Zm00001d003680,Zm00001d003683,Zm00001d003822,Zm00001d0…
4. Pericycle	10	18	1.95	0.00027	0.00165951	TRUE	Zm00001d003127,Zm00001d005200,Zm00001d007810,Zm00001d009417,Zm00001d012978,Zm00001d013086,Zm00001d017242,Zm00001d020450,Zm00001d021061,Zm00001d028426,Zm00001d031939,Zm00001d032668,Zm00001d039299,Zm00001d042023,Zm00001d047707,Zm00001d048157,Zm00001d049674,Zm00001d049933	Zm00001d003127,Zm00001d005200,Zm00001d007810,Zm00001d009417,Zm00001d012978,Zm00001d013086,Zm00001d017242,Zm00001d020450,Zm00001d021061,Zm00001d028426,Zm00001d031939,Zm00001d032668,Zm00001d039299,Zm00001d042023,Zm00001d047707,Zm00001d048157,Zm00001d049674,Zm00001d049933	Zm00001d003127,Zm00001d005200,Zm00001d007810,Zm00001d009417,Zm00001d012978,Zm00001d013086,Zm00001d017242,Zm00001d020450,Zm00001d021061,Zm00001d028426,Zm00001d031939,Zm00001d032668,Zm00001d039299,Zm00001d042023,Zm00001d047707,Zm00001d048157,Zm00001d049674,Zm00001d049933
3. Stele	11	37	2.76	9e-06	7.0875e-05	TRUE	Zm00001d005654,Zm00001d008925,Zm00001d012322,Zm00001d012604,Zm00001d012899,Zm00001d017958,Zm00001d017969,Zm00001d018220,Zm00001d018844,Zm00001d020915,Zm00001d022351,Zm00001d024943,Zm00001d024996,Zm00001d028630,Zm00001d030220,Zm00001d030544,Zm00001d031813,Zm00001d034562,Zm00001d034829,Zm00001d034940,Zm00001d036475,Zm00001d037182,Zm00001d038764,Zm00001d039245,Zm00001d039384,Zm00001d042099,Zm00001d0…	Zm00001d005654,Zm00001d008925,Zm00001d012322,Zm00001d012604,Zm00001d012899,Zm00001d017958,Zm00001d017969,Zm00001d018220,Zm00001d018844,Zm00001d020915,Zm00001d022351,Zm00001d024943,Zm00001d024996,Zm00001d028630,Zm00001d030220,Zm00001d030544,Zm00001d031813,Zm00001d034562,Zm00001d034829,Zm00001d034940,Zm00001d036475,Zm00001d037182,Zm00001d038764,Zm00001d039245,Zm00001d039384,Zm00001d042099,Zm00001d0…	Zm00001d005654,Zm00001d008925,Zm00001d012322,Zm00001d012604,Zm00001d012899,Zm00001d017958,Zm00001d017969,Zm00001d018220,Zm00001d018844,Zm00001d020915,Zm00001d022351,Zm00001d024943,Zm00001d024996,Zm00001d028630,Zm00001d030220,Zm00001d030544,Zm00001d031813,Zm00001d034562,Zm00001d034829,Zm00001d034940,Zm00001d036475,Zm00001d037182,Zm00001d038764,Zm00001d039245,Zm00001d039384,Zm00001d042099,Zm00001d0…
7. Epidermis/LRC	11	29	1.9	0.00023	0.00152526	TRUE	Zm00001d002899,Zm00001d003190,Zm00001d004721,Zm00001d004725,Zm00001d004728,Zm00001d004729,Zm00001d008843,Zm00001d012281,Zm00001d017095,Zm00001d017650,Zm00001d017958,Zm00001d020780,Zm00001d022517,Zm00001d023280,Zm00001d026458,Zm00001d028249,Zm00001d028584,Zm00001d029457,Zm00001d033241,Zm00001d033319,Zm00001d034782,Zm00001d039468,Zm00001d041611,Zm00001d042096,Zm00001d043226,Zm00001d043898,Zm00001d0…	Zm00001d002899,Zm00001d003190,Zm00001d004721,Zm00001d004725,Zm00001d004728,Zm00001d004729,Zm00001d008843,Zm00001d012281,Zm00001d017095,Zm00001d017650,Zm00001d017958,Zm00001d020780,Zm00001d022517,Zm00001d023280,Zm00001d026458,Zm00001d028249,Zm00001d028584,Zm00001d029457,Zm00001d033241,Zm00001d033319,Zm00001d034782,Zm00001d039468,Zm00001d041611,Zm00001d042096,Zm00001d043226,Zm00001d043898,Zm00001d0…	Zm00001d002899,Zm00001d003190,Zm00001d004721,Zm00001d004725,Zm00001d004728,Zm00001d004729,Zm00001d008843,Zm00001d012281,Zm00001d017095,Zm00001d017650,Zm00001d017958,Zm00001d020780,Zm00001d022517,Zm00001d023280,Zm00001d026458,Zm00001d028249,Zm00001d028584,Zm00001d029457,Zm00001d033241,Zm00001d033319,Zm00001d034782,Zm00001d039468,Zm00001d041611,Zm00001d042096,Zm00001d043226,Zm00001d043898,Zm00001d0…
3. Stele	11	37	1.63	0.00071	0.00426	TRUE	Zm00001d005654,Zm00001d008925,Zm00001d012322,Zm00001d012604,Zm00001d012899,Zm00001d017958,Zm00001d017969,Zm00001d018220,Zm00001d018844,Zm00001d020915,Zm00001d022351,Zm00001d024943,Zm00001d024996,Zm00001d028630,Zm00001d030220,Zm00001d030544,Zm00001d031813,Zm00001d034562,Zm00001d034829,Zm00001d034940,Zm00001d036475,Zm00001d037182,Zm00001d038764,Zm00001d039245,Zm00001d039384,Zm00001d042099,Zm00001d0…	Zm00001d005654,Zm00001d008925,Zm00001d012322,Zm00001d012604,Zm00001d012899,Zm00001d017958,Zm00001d017969,Zm00001d018220,Zm00001d018844,Zm00001d020915,Zm00001d022351,Zm00001d024943,Zm00001d024996,Zm00001d028630,Zm00001d030220,Zm00001d030544,Zm00001d031813,Zm00001d034562,Zm00001d034829,Zm00001d034940,Zm00001d036475,Zm00001d037182,Zm00001d038764,Zm00001d039245,Zm00001d039384,Zm00001d042099,Zm00001d0…	Zm00001d005654,Zm00001d008925,Zm00001d012322,Zm00001d012604,Zm00001d012899,Zm00001d017958,Zm00001d017969,Zm00001d018220,Zm00001d018844,Zm00001d020915,Zm00001d022351,Zm00001d024943,Zm00001d024996,Zm00001d028630,Zm00001d030220,Zm00001d030544,Zm00001d031813,Zm00001d034562,Zm00001d034829,Zm00001d034940,Zm00001d036475,Zm00001d037182,Zm00001d038764,Zm00001d039245,Zm00001d039384,Zm00001d042099,Zm00001d0…
17. Cortex Initials	11	6	4.27	0.00255	0.0149442	TRUE	Zm00001d002899,Zm00001d025414,Zm00001d028249,Zm00001d043762,Zm00001d043898,Zm00001d047814	Zm00001d002899,Zm00001d025414,Zm00001d028249,Zm00001d043762,Zm00001d043898,Zm00001d047814	Zm00001d002899,Zm00001d025414,Zm00001d028249,Zm00001d043762,Zm00001d043898,Zm00001d047814
15. Xylem	11	6	3.71	0.00508	0.028448	TRUE	Zm00001d002956,Zm00001d004721,Zm00001d006106,Zm00001d008255,Zm00001d017770,Zm00001d046492	Zm00001d002956,Zm00001d004721,Zm00001d006106,Zm00001d008255,Zm00001d017770,Zm00001d046492	Zm00001d002956,Zm00001d004721,Zm00001d006106,Zm00001d008255,Zm00001d017770,Zm00001d046492
5. Mature Pith	2	47	16.91	9e-06	6.3e-05	TRUE	Zm00001d002898,Zm00001d003707,Zm00001d004509,Zm00001d004689,Zm00001d008299,Zm00001d008595,Zm00001d010840,Zm00001d012561,Zm00001d013089,Zm00001d013619,Zm00001d015618,Zm00001d016788,Zm00001d017347,Zm00001d017455,Zm00001d018809,Zm00001d020266,Zm00001d020395,Zm00001d024277,Zm00001d024753,Zm00001d025402,Zm00001d026505,Zm00001d027892,Zm00001d028129,Zm00001d028486,Zm00001d029558,Zm00001d030363,Zm00001d0…	Zm00001d002898,Zm00001d003707,Zm00001d004509,Zm00001d004689,Zm00001d008299,Zm00001d008595,Zm00001d010840,Zm00001d012561,Zm00001d013089,Zm00001d013619,Zm00001d015618,Zm00001d016788,Zm00001d017347,Zm00001d017455,Zm00001d018809,Zm00001d020266,Zm00001d020395,Zm00001d024277,Zm00001d024753,Zm00001d025402,Zm00001d026505,Zm00001d027892,Zm00001d028129,Zm00001d028486,Zm00001d029558,Zm00001d030363,Zm00001d0…	Zm00001d002898,Zm00001d003707,Zm00001d004509,Zm00001d004689,Zm00001d008299,Zm00001d008595,Zm00001d010840,Zm00001d012561,Zm00001d013089,Zm00001d013619,Zm00001d015618,Zm00001d016788,Zm00001d017347,Zm00001d017455,Zm00001d018809,Zm00001d020266,Zm00001d020395,Zm00001d024277,Zm00001d024753,Zm00001d025402,Zm00001d026505,Zm00001d027892,Zm00001d028129,Zm00001d028486,Zm00001d029558,Zm00001d030363,Zm00001d0…
9. Mature Stele	2	38	18.25	9e-06	6.3e-05	TRUE	Zm00001d002898,Zm00001d003264,Zm00001d003707,Zm00001d004509,Zm00001d004689,Zm00001d011614,Zm00001d012561,Zm00001d013164,Zm00001d013619,Zm00001d016788,Zm00001d017347,Zm00001d018809,Zm00001d019565,Zm00001d019985,Zm00001d020395,Zm00001d024277,Zm00001d025371,Zm00001d025402,Zm00001d026505,Zm00001d027892,Zm00001d028129,Zm00001d029558,Zm00001d036835,Zm00001d038930,Zm00001d040364,Zm00001d040519,Zm00001d0…	Zm00001d002898,Zm00001d003264,Zm00001d003707,Zm00001d004509,Zm00001d004689,Zm00001d011614,Zm00001d012561,Zm00001d013164,Zm00001d013619,Zm00001d016788,Zm00001d017347,Zm00001d018809,Zm00001d019565,Zm00001d019985,Zm00001d020395,Zm00001d024277,Zm00001d025371,Zm00001d025402,Zm00001d026505,Zm00001d027892,Zm00001d028129,Zm00001d029558,Zm00001d036835,Zm00001d038930,Zm00001d040364,Zm00001d040519,Zm00001d0…	Zm00001d002898,Zm00001d003264,Zm00001d003707,Zm00001d004509,Zm00001d004689,Zm00001d011614,Zm00001d012561,Zm00001d013164,Zm00001d013619,Zm00001d016788,Zm00001d017347,Zm00001d018809,Zm00001d019565,Zm00001d019985,Zm00001d020395,Zm00001d024277,Zm00001d025371,Zm00001d025402,Zm00001d026505,Zm00001d027892,Zm00001d028129,Zm00001d029558,Zm00001d036835,Zm00001d038930,Zm00001d040364,Zm00001d040519,Zm00001d0…
5. Mature Pith	2	47	9.42	9e-06	7.0875e-05	TRUE	Zm00001d002898,Zm00001d003707,Zm00001d004509,Zm00001d004689,Zm00001d008299,Zm00001d008595,Zm00001d010840,Zm00001d012561,Zm00001d013089,Zm00001d013619,Zm00001d015618,Zm00001d016788,Zm00001d017347,Zm00001d017455,Zm00001d018809,Zm00001d020266,Zm00001d020395,Zm00001d024277,Zm00001d024753,Zm00001d025402,Zm00001d026505,Zm00001d027892,Zm00001d028129,Zm00001d028486,Zm00001d029558,Zm00001d030363,Zm00001d0…	Zm00001d002898,Zm00001d003707,Zm00001d004509,Zm00001d004689,Zm00001d008299,Zm00001d008595,Zm00001d010840,Zm00001d012561,Zm00001d013089,Zm00001d013619,Zm00001d015618,Zm00001d016788,Zm00001d017347,Zm00001d017455,Zm00001d018809,Zm00001d020266,Zm00001d020395,Zm00001d024277,Zm00001d024753,Zm00001d025402,Zm00001d026505,Zm00001d027892,Zm00001d028129,Zm00001d028486,Zm00001d029558,Zm00001d030363,Zm00001d0…	Zm00001d002898,Zm00001d003707,Zm00001d004509,Zm00001d004689,Zm00001d008299,Zm00001d008595,Zm00001d010840,Zm00001d012561,Zm00001d013089,Zm00001d013619,Zm00001d015618,Zm00001d016788,Zm00001d017347,Zm00001d017455,Zm00001d018809,Zm00001d020266,Zm00001d020395,Zm00001d024277,Zm00001d024753,Zm00001d025402,Zm00001d026505,Zm00001d027892,Zm00001d028129,Zm00001d028486,Zm00001d029558,Zm00001d030363,Zm00001d0…
9. Mature Stele	2	38	9.25	9e-06	7.0875e-05	TRUE	Zm00001d002898,Zm00001d003264,Zm00001d003707,Zm00001d004509,Zm00001d004689,Zm00001d011614,Zm00001d012561,Zm00001d013164,Zm00001d013619,Zm00001d016788,Zm00001d017347,Zm00001d018809,Zm00001d019565,Zm00001d019985,Zm00001d020395,Zm00001d024277,Zm00001d025371,Zm00001d025402,Zm00001d026505,Zm00001d027892,Zm00001d028129,Zm00001d029558,Zm00001d036835,Zm00001d038930,Zm00001d040364,Zm00001d040519,Zm00001d0…	Zm00001d002898,Zm00001d003264,Zm00001d003707,Zm00001d004509,Zm00001d004689,Zm00001d011614,Zm00001d012561,Zm00001d013164,Zm00001d013619,Zm00001d016788,Zm00001d017347,Zm00001d018809,Zm00001d019565,Zm00001d019985,Zm00001d020395,Zm00001d024277,Zm00001d025371,Zm00001d025402,Zm00001d026505,Zm00001d027892,Zm00001d028129,Zm00001d029558,Zm00001d036835,Zm00001d038930,Zm00001d040364,Zm00001d040519,Zm00001d0…	Zm00001d002898,Zm00001d003264,Zm00001d003707,Zm00001d004509,Zm00001d004689,Zm00001d011614,Zm00001d012561,Zm00001d013164,Zm00001d013619,Zm00001d016788,Zm00001d017347,Zm00001d018809,Zm00001d019565,Zm00001d019985,Zm00001d020395,Zm00001d024277,Zm00001d025371,Zm00001d025402,Zm00001d026505,Zm00001d027892,Zm00001d028129,Zm00001d029558,Zm00001d036835,Zm00001d038930,Zm00001d040364,Zm00001d040519,Zm00001d0…
11. Early Pith	2	16	2.36	0.00064	0.00393366	TRUE	Zm00001d002898,Zm00001d010840,Zm00001d017347,Zm00001d019565,Zm00001d020395,Zm00001d020551,Zm00001d025371,Zm00001d028486,Zm00001d030363,Zm00001d034207,Zm00001d039615,Zm00001d043242,Zm00001d044021,Zm00001d048625,Zm00001d049683,Zm00001d052069	Zm00001d002898,Zm00001d010840,Zm00001d017347,Zm00001d019565,Zm00001d020395,Zm00001d020551,Zm00001d025371,Zm00001d028486,Zm00001d030363,Zm00001d034207,Zm00001d039615,Zm00001d043242,Zm00001d044021,Zm00001d048625,Zm00001d049683,Zm00001d052069	Zm00001d002898,Zm00001d010840,Zm00001d017347,Zm00001d019565,Zm00001d020395,Zm00001d020551,Zm00001d025371,Zm00001d028486,Zm00001d030363,Zm00001d034207,Zm00001d039615,Zm00001d043242,Zm00001d044021,Zm00001d048625,Zm00001d049683,Zm00001d052069
11. Early Pith	2	16	2.2	0.00119	0.00651913	TRUE	Zm00001d002898,Zm00001d010840,Zm00001d017347,Zm00001d019565,Zm00001d020395,Zm00001d020551,Zm00001d025371,Zm00001d028486,Zm00001d030363,Zm00001d034207,Zm00001d039615,Zm00001d043242,Zm00001d044021,Zm00001d048625,Zm00001d049683,Zm00001d052069	Zm00001d002898,Zm00001d010840,Zm00001d017347,Zm00001d019565,Zm00001d020395,Zm00001d020551,Zm00001d025371,Zm00001d028486,Zm00001d030363,Zm00001d034207,Zm00001d039615,Zm00001d043242,Zm00001d044021,Zm00001d048625,Zm00001d049683,Zm00001d052069	Zm00001d002898,Zm00001d010840,Zm00001d017347,Zm00001d019565,Zm00001d020395,Zm00001d020551,Zm00001d025371,Zm00001d028486,Zm00001d030363,Zm00001d034207,Zm00001d039615,Zm00001d043242,Zm00001d044021,Zm00001d048625,Zm00001d049683,Zm00001d052069
0. Early Stele	3	25	25.6	9e-06	6.3e-05	TRUE	Zm00001d003386,Zm00001d004855,Zm00001d006158,Zm00001d007045,Zm00001d009373,Zm00001d010736,Zm00001d011225,Zm00001d013553,Zm00001d020425,Zm00001d021850,Zm00001d024281,Zm00001d024925,Zm00001d026406,Zm00001d027330,Zm00001d032480,Zm00001d034388,Zm00001d034546,Zm00001d037194,Zm00001d038870,Zm00001d043338,Zm00001d043523,Zm00001d043736,Zm00001d044254,Zm00001d044382,Zm00001d045888	Zm00001d003386,Zm00001d004855,Zm00001d006158,Zm00001d007045,Zm00001d009373,Zm00001d010736,Zm00001d011225,Zm00001d013553,Zm00001d020425,Zm00001d021850,Zm00001d024281,Zm00001d024925,Zm00001d026406,Zm00001d027330,Zm00001d032480,Zm00001d034388,Zm00001d034546,Zm00001d037194,Zm00001d038870,Zm00001d043338,Zm00001d043523,Zm00001d043736,Zm00001d044254,Zm00001d044382,Zm00001d045888	Zm00001d003386,Zm00001d004855,Zm00001d006158,Zm00001d007045,Zm00001d009373,Zm00001d010736,Zm00001d011225,Zm00001d013553,Zm00001d020425,Zm00001d021850,Zm00001d024281,Zm00001d024925,Zm00001d026406,Zm00001d027330,Zm00001d032480,Zm00001d034388,Zm00001d034546,Zm00001d037194,Zm00001d038870,Zm00001d043338,Zm00001d043523,Zm00001d043736,Zm00001d044254,Zm00001d044382,Zm00001d045888
0. Early Stele	3	25	26.41	9e-06	7.0875e-05	TRUE	Zm00001d003386,Zm00001d004855,Zm00001d006158,Zm00001d007045,Zm00001d009373,Zm00001d010736,Zm00001d011225,Zm00001d013553,Zm00001d020425,Zm00001d021850,Zm00001d024281,Zm00001d024925,Zm00001d026406,Zm00001d027330,Zm00001d032480,Zm00001d034388,Zm00001d034546,Zm00001d037194,Zm00001d038870,Zm00001d043338,Zm00001d043523,Zm00001d043736,Zm00001d044254,Zm00001d044382,Zm00001d045888	Zm00001d003386,Zm00001d004855,Zm00001d006158,Zm00001d007045,Zm00001d009373,Zm00001d010736,Zm00001d011225,Zm00001d013553,Zm00001d020425,Zm00001d021850,Zm00001d024281,Zm00001d024925,Zm00001d026406,Zm00001d027330,Zm00001d032480,Zm00001d034388,Zm00001d034546,Zm00001d037194,Zm00001d038870,Zm00001d043338,Zm00001d043523,Zm00001d043736,Zm00001d044254,Zm00001d044382,Zm00001d045888	Zm00001d003386,Zm00001d004855,Zm00001d006158,Zm00001d007045,Zm00001d009373,Zm00001d010736,Zm00001d011225,Zm00001d013553,Zm00001d020425,Zm00001d021850,Zm00001d024281,Zm00001d024925,Zm00001d026406,Zm00001d027330,Zm00001d032480,Zm00001d034388,Zm00001d034546,Zm00001d037194,Zm00001d038870,Zm00001d043338,Zm00001d043523,Zm00001d043736,Zm00001d044254,Zm00001d044382,Zm00001d045888
12. Endodermis Initials	3	13	2.25	0.00216	0.01296	TRUE	Zm00001d003386,Zm00001d004855,Zm00001d010736,Zm00001d013873,Zm00001d017454,Zm00001d021850,Zm00001d024281,Zm00001d029747,Zm00001d031913,Zm00001d032480,Zm00001d041489,Zm00001d043523,Zm00001d053177	Zm00001d003386,Zm00001d004855,Zm00001d010736,Zm00001d013873,Zm00001d017454,Zm00001d021850,Zm00001d024281,Zm00001d029747,Zm00001d031913,Zm00001d032480,Zm00001d041489,Zm00001d043523,Zm00001d053177	Zm00001d003386,Zm00001d004855,Zm00001d010736,Zm00001d013873,Zm00001d017454,Zm00001d021850,Zm00001d024281,Zm00001d029747,Zm00001d031913,Zm00001d032480,Zm00001d041489,Zm00001d043523,Zm00001d053177
7. Epidermis/LRC	4	76	1.93	9e-06	6.3e-05	TRUE	Zm00001d002543,Zm00001d002546,Zm00001d002601,Zm00001d003725,Zm00001d004009,Zm00001d004839,Zm00001d005789,Zm00001d005791,Zm00001d006213,Zm00001d006555,Zm00001d006871,Zm00001d007084,Zm00001d008669,Zm00001d009117,Zm00001d009509,Zm00001d011236,Zm00001d012276,Zm00001d012423,Zm00001d012439,Zm00001d012837,Zm00001d013066,Zm00001d013067,Zm00001d014355,Zm00001d014887,Zm00001d018410,Zm00001d018981,Zm00001d0…	Zm00001d002543,Zm00001d002546,Zm00001d002601,Zm00001d003725,Zm00001d004009,Zm00001d004839,Zm00001d005789,Zm00001d005791,Zm00001d006213,Zm00001d006555,Zm00001d006871,Zm00001d007084,Zm00001d008669,Zm00001d009117,Zm00001d009509,Zm00001d011236,Zm00001d012276,Zm00001d012423,Zm00001d012439,Zm00001d012837,Zm00001d013066,Zm00001d013067,Zm00001d014355,Zm00001d014887,Zm00001d018410,Zm00001d018981,Zm00001d0…	Zm00001d002543,Zm00001d002546,Zm00001d002601,Zm00001d003725,Zm00001d004009,Zm00001d004839,Zm00001d005789,Zm00001d005791,Zm00001d006213,Zm00001d006555,Zm00001d006871,Zm00001d007084,Zm00001d008669,Zm00001d009117,Zm00001d009509,Zm00001d011236,Zm00001d012276,Zm00001d012423,Zm00001d012439,Zm00001d012837,Zm00001d013066,Zm00001d013067,Zm00001d014355,Zm00001d014887,Zm00001d018410,Zm00001d018981,Zm00001d0…
12. Endodermis Initials	4	67	2.72	9e-06	6.3e-05	TRUE	Zm00001d002543,Zm00001d002546,Zm00001d002601,Zm00001d003725,Zm00001d003730,Zm00001d004009,Zm00001d004839,Zm00001d005791,Zm00001d006547,Zm00001d006555,Zm00001d006871,Zm00001d008669,Zm00001d009509,Zm00001d010434,Zm00001d010575,Zm00001d011236,Zm00001d012276,Zm00001d012423,Zm00001d012837,Zm00001d013066,Zm00001d013067,Zm00001d014355,Zm00001d014887,Zm00001d018194,Zm00001d018410,Zm00001d019045,Zm00001d0…	Zm00001d002543,Zm00001d002546,Zm00001d002601,Zm00001d003725,Zm00001d003730,Zm00001d004009,Zm00001d004839,Zm00001d005791,Zm00001d006547,Zm00001d006555,Zm00001d006871,Zm00001d008669,Zm00001d009509,Zm00001d010434,Zm00001d010575,Zm00001d011236,Zm00001d012276,Zm00001d012423,Zm00001d012837,Zm00001d013066,Zm00001d013067,Zm00001d014355,Zm00001d014887,Zm00001d018194,Zm00001d018410,Zm00001d019045,Zm00001d0…	Zm00001d002543,Zm00001d002546,Zm00001d002601,Zm00001d003725,Zm00001d003730,Zm00001d004009,Zm00001d004839,Zm00001d005791,Zm00001d006547,Zm00001d006555,Zm00001d006871,Zm00001d008669,Zm00001d009509,Zm00001d010434,Zm00001d010575,Zm00001d011236,Zm00001d012276,Zm00001d012423,Zm00001d012837,Zm00001d013066,Zm00001d013067,Zm00001d014355,Zm00001d014887,Zm00001d018194,Zm00001d018410,Zm00001d019045,Zm00001d0…
14. Early Cortex II	4	67	7.94	9e-06	6.3e-05	TRUE	Zm00001d002543,Zm00001d002546,Zm00001d002601,Zm00001d003493,Zm00001d003725,Zm00001d003730,Zm00001d005789,Zm00001d005791,Zm00001d006213,Zm00001d006547,Zm00001d007084,Zm00001d008669,Zm00001d010575,Zm00001d011236,Zm00001d012080,Zm00001d012081,Zm00001d012276,Zm00001d012423,Zm00001d012439,Zm00001d012837,Zm00001d013066,Zm00001d013067,Zm00001d013392,Zm00001d016723,Zm00001d018194,Zm00001d018981,Zm00001d0…	Zm00001d002543,Zm00001d002546,Zm00001d002601,Zm00001d003493,Zm00001d003725,Zm00001d003730,Zm00001d005789,Zm00001d005791,Zm00001d006213,Zm00001d006547,Zm00001d007084,Zm00001d008669,Zm00001d010575,Zm00001d011236,Zm00001d012080,Zm00001d012081,Zm00001d012276,Zm00001d012423,Zm00001d012439,Zm00001d012837,Zm00001d013066,Zm00001d013067,Zm00001d013392,Zm00001d016723,Zm00001d018194,Zm00001d018981,Zm00001d0…	Zm00001d002543,Zm00001d002546,Zm00001d002601,Zm00001d003493,Zm00001d003725,Zm00001d003730,Zm00001d005789,Zm00001d005791,Zm00001d006213,Zm00001d006547,Zm00001d007084,Zm00001d008669,Zm00001d010575,Zm00001d011236,Zm00001d012080,Zm00001d012081,Zm00001d012276,Zm00001d012423,Zm00001d012439,Zm00001d012837,Zm00001d013066,Zm00001d013067,Zm00001d013392,Zm00001d016723,Zm00001d018194,Zm00001d018981,Zm00001d0…
7. Epidermis/LRC	4	76	2.75	9e-06	7.0875e-05	TRUE	Zm00001d002543,Zm00001d002546,Zm00001d002601,Zm00001d003725,Zm00001d004009,Zm00001d004839,Zm00001d005789,Zm00001d005791,Zm00001d006213,Zm00001d006555,Zm00001d006871,Zm00001d007084,Zm00001d008669,Zm00001d009117,Zm00001d009509,Zm00001d011236,Zm00001d012276,Zm00001d012423,Zm00001d012439,Zm00001d012837,Zm00001d013066,Zm00001d013067,Zm00001d014355,Zm00001d014887,Zm00001d018410,Zm00001d018981,Zm00001d0…	Zm00001d002543,Zm00001d002546,Zm00001d002601,Zm00001d003725,Zm00001d004009,Zm00001d004839,Zm00001d005789,Zm00001d005791,Zm00001d006213,Zm00001d006555,Zm00001d006871,Zm00001d007084,Zm00001d008669,Zm00001d009117,Zm00001d009509,Zm00001d011236,Zm00001d012276,Zm00001d012423,Zm00001d012439,Zm00001d012837,Zm00001d013066,Zm00001d013067,Zm00001d014355,Zm00001d014887,Zm00001d018410,Zm00001d018981,Zm00001d0…	Zm00001d002543,Zm00001d002546,Zm00001d002601,Zm00001d003725,Zm00001d004009,Zm00001d004839,Zm00001d005789,Zm00001d005791,Zm00001d006213,Zm00001d006555,Zm00001d006871,Zm00001d007084,Zm00001d008669,Zm00001d009117,Zm00001d009509,Zm00001d011236,Zm00001d012276,Zm00001d012423,Zm00001d012439,Zm00001d012837,Zm00001d013066,Zm00001d013067,Zm00001d014355,Zm00001d014887,Zm00001d018410,Zm00001d018981,Zm00001d0…
12. Endodermis Initials	4	67	2.62	9e-06	7.0875e-05	TRUE	Zm00001d002543,Zm00001d002546,Zm00001d002601,Zm00001d003725,Zm00001d003730,Zm00001d004009,Zm00001d004839,Zm00001d005791,Zm00001d006547,Zm00001d006555,Zm00001d006871,Zm00001d008669,Zm00001d009509,Zm00001d010434,Zm00001d010575,Zm00001d011236,Zm00001d012276,Zm00001d012423,Zm00001d012837,Zm00001d013066,Zm00001d013067,Zm00001d014355,Zm00001d014887,Zm00001d018194,Zm00001d018410,Zm00001d019045,Zm00001d0…	Zm00001d002543,Zm00001d002546,Zm00001d002601,Zm00001d003725,Zm00001d003730,Zm00001d004009,Zm00001d004839,Zm00001d005791,Zm00001d006547,Zm00001d006555,Zm00001d006871,Zm00001d008669,Zm00001d009509,Zm00001d010434,Zm00001d010575,Zm00001d011236,Zm00001d012276,Zm00001d012423,Zm00001d012837,Zm00001d013066,Zm00001d013067,Zm00001d014355,Zm00001d014887,Zm00001d018194,Zm00001d018410,Zm00001d019045,Zm00001d0…	Zm00001d002543,Zm00001d002546,Zm00001d002601,Zm00001d003725,Zm00001d003730,Zm00001d004009,Zm00001d004839,Zm00001d005791,Zm00001d006547,Zm00001d006555,Zm00001d006871,Zm00001d008669,Zm00001d009509,Zm00001d010434,Zm00001d010575,Zm00001d011236,Zm00001d012276,Zm00001d012423,Zm00001d012837,Zm00001d013066,Zm00001d013067,Zm00001d014355,Zm00001d014887,Zm00001d018194,Zm00001d018410,Zm00001d019045,Zm00001d0…
14. Early Cortex II	4	67	10.91	9e-06	7.0875e-05	TRUE	Zm00001d002543,Zm00001d002546,Zm00001d002601,Zm00001d003493,Zm00001d003725,Zm00001d003730,Zm00001d005789,Zm00001d005791,Zm00001d006213,Zm00001d006547,Zm00001d007084,Zm00001d008669,Zm00001d010575,Zm00001d011236,Zm00001d012080,Zm00001d012081,Zm00001d012276,Zm00001d012423,Zm00001d012439,Zm00001d012837,Zm00001d013066,Zm00001d013067,Zm00001d013392,Zm00001d016723,Zm00001d018194,Zm00001d018981,Zm00001d0…	Zm00001d002543,Zm00001d002546,Zm00001d002601,Zm00001d003493,Zm00001d003725,Zm00001d003730,Zm00001d005789,Zm00001d005791,Zm00001d006213,Zm00001d006547,Zm00001d007084,Zm00001d008669,Zm00001d010575,Zm00001d011236,Zm00001d012080,Zm00001d012081,Zm00001d012276,Zm00001d012423,Zm00001d012439,Zm00001d012837,Zm00001d013066,Zm00001d013067,Zm00001d013392,Zm00001d016723,Zm00001d018194,Zm00001d018981,Zm00001d0…	Zm00001d002543,Zm00001d002546,Zm00001d002601,Zm00001d003493,Zm00001d003725,Zm00001d003730,Zm00001d005789,Zm00001d005791,Zm00001d006213,Zm00001d006547,Zm00001d007084,Zm00001d008669,Zm00001d010575,Zm00001d011236,Zm00001d012080,Zm00001d012081,Zm00001d012276,Zm00001d012423,Zm00001d012439,Zm00001d012837,Zm00001d013066,Zm00001d013067,Zm00001d013392,Zm00001d016723,Zm00001d018194,Zm00001d018981,Zm00001d0…
8. Early Cortex I	4	13	3	0.00019	0.001197	TRUE	Zm00001d012080,Zm00001d012081,Zm00001d014887,Zm00001d017292,Zm00001d018194,Zm00001d024522,Zm00001d025873,Zm00001d029923,Zm00001d034319,Zm00001d039826,Zm00001d047470,Zm00001d052224,Zm00001d052651	Zm00001d012080,Zm00001d012081,Zm00001d014887,Zm00001d017292,Zm00001d018194,Zm00001d024522,Zm00001d025873,Zm00001d029923,Zm00001d034319,Zm00001d039826,Zm00001d047470,Zm00001d052224,Zm00001d052651	Zm00001d012080,Zm00001d012081,Zm00001d014887,Zm00001d017292,Zm00001d018194,Zm00001d024522,Zm00001d025873,Zm00001d029923,Zm00001d034319,Zm00001d039826,Zm00001d047470,Zm00001d052224,Zm00001d052651
6. Mature Endodermis	5	107	13.19	9e-06	6.3e-05	TRUE	Zm00001d002141,Zm00001d002837,Zm00001d003657,Zm00001d004972,Zm00001d005159,Zm00001d005470,Zm00001d005733,Zm00001d005895,Zm00001d007034,Zm00001d008312,Zm00001d008325,Zm00001d008397,Zm00001d009373,Zm00001d009415,Zm00001d010693,Zm00001d010755,Zm00001d011879,Zm00001d012242,Zm00001d012602,Zm00001d012632,Zm00001d013831,Zm00001d014166,Zm00001d015569,Zm00001d015686,Zm00001d015917,Zm00001d016470,Zm00001d0…	Zm00001d002141,Zm00001d002837,Zm00001d003657,Zm00001d004972,Zm00001d005159,Zm00001d005470,Zm00001d005733,Zm00001d005895,Zm00001d007034,Zm00001d008312,Zm00001d008325,Zm00001d008397,Zm00001d009373,Zm00001d009415,Zm00001d010693,Zm00001d010755,Zm00001d011879,Zm00001d012242,Zm00001d012602,Zm00001d012632,Zm00001d013831,Zm00001d014166,Zm00001d015569,Zm00001d015686,Zm00001d015917,Zm00001d016470,Zm00001d0…	Zm00001d002141,Zm00001d002837,Zm00001d003657,Zm00001d004972,Zm00001d005159,Zm00001d005470,Zm00001d005733,Zm00001d005895,Zm00001d007034,Zm00001d008312,Zm00001d008325,Zm00001d008397,Zm00001d009373,Zm00001d009415,Zm00001d010693,Zm00001d010755,Zm00001d011879,Zm00001d012242,Zm00001d012602,Zm00001d012632,Zm00001d013831,Zm00001d014166,Zm00001d015569,Zm00001d015686,Zm00001d015917,Zm00001d016470,Zm00001d0…
16. Early Endodermis	5	15	4.08	9e-06	6.3e-05	TRUE	Zm00001d003569,Zm00001d004467,Zm00001d008312,Zm00001d009373,Zm00001d010755,Zm00001d016470,Zm00001d017386,Zm00001d017461,Zm00001d018356,Zm00001d025005,Zm00001d027500,Zm00001d037343,Zm00001d038065,Zm00001d038558,Zm00001d043234	Zm00001d003569,Zm00001d004467,Zm00001d008312,Zm00001d009373,Zm00001d010755,Zm00001d016470,Zm00001d017386,Zm00001d017461,Zm00001d018356,Zm00001d025005,Zm00001d027500,Zm00001d037343,Zm00001d038065,Zm00001d038558,Zm00001d043234	Zm00001d003569,Zm00001d004467,Zm00001d008312,Zm00001d009373,Zm00001d010755,Zm00001d016470,Zm00001d017386,Zm00001d017461,Zm00001d018356,Zm00001d025005,Zm00001d027500,Zm00001d037343,Zm00001d038065,Zm00001d038558,Zm00001d043234
6. Mature Endodermis	5	107	20.96	9e-06	7.0875e-05	TRUE	Zm00001d002141,Zm00001d002837,Zm00001d003657,Zm00001d004972,Zm00001d005159,Zm00001d005470,Zm00001d005733,Zm00001d005895,Zm00001d007034,Zm00001d008312,Zm00001d008325,Zm00001d008397,Zm00001d009373,Zm00001d009415,Zm00001d010693,Zm00001d010755,Zm00001d011879,Zm00001d012242,Zm00001d012602,Zm00001d012632,Zm00001d013831,Zm00001d014166,Zm00001d015569,Zm00001d015686,Zm00001d015917,Zm00001d016470,Zm00001d0…	Zm00001d002141,Zm00001d002837,Zm00001d003657,Zm00001d004972,Zm00001d005159,Zm00001d005470,Zm00001d005733,Zm00001d005895,Zm00001d007034,Zm00001d008312,Zm00001d008325,Zm00001d008397,Zm00001d009373,Zm00001d009415,Zm00001d010693,Zm00001d010755,Zm00001d011879,Zm00001d012242,Zm00001d012602,Zm00001d012632,Zm00001d013831,Zm00001d014166,Zm00001d015569,Zm00001d015686,Zm00001d015917,Zm00001d016470,Zm00001d0…	Zm00001d002141,Zm00001d002837,Zm00001d003657,Zm00001d004972,Zm00001d005159,Zm00001d005470,Zm00001d005733,Zm00001d005895,Zm00001d007034,Zm00001d008312,Zm00001d008325,Zm00001d008397,Zm00001d009373,Zm00001d009415,Zm00001d010693,Zm00001d010755,Zm00001d011879,Zm00001d012242,Zm00001d012602,Zm00001d012632,Zm00001d013831,Zm00001d014166,Zm00001d015569,Zm00001d015686,Zm00001d015917,Zm00001d016470,Zm00001d0…
16. Early Endodermis	5	15	3.55	1e-05	7.63636e-05	TRUE	Zm00001d003569,Zm00001d004467,Zm00001d008312,Zm00001d009373,Zm00001d010755,Zm00001d016470,Zm00001d017386,Zm00001d017461,Zm00001d018356,Zm00001d025005,Zm00001d027500,Zm00001d037343,Zm00001d038065,Zm00001d038558,Zm00001d043234	Zm00001d003569,Zm00001d004467,Zm00001d008312,Zm00001d009373,Zm00001d010755,Zm00001d016470,Zm00001d017386,Zm00001d017461,Zm00001d018356,Zm00001d025005,Zm00001d027500,Zm00001d037343,Zm00001d038065,Zm00001d038558,Zm00001d043234	Zm00001d003569,Zm00001d004467,Zm00001d008312,Zm00001d009373,Zm00001d010755,Zm00001d016470,Zm00001d017386,Zm00001d017461,Zm00001d018356,Zm00001d025005,Zm00001d027500,Zm00001d037343,Zm00001d038065,Zm00001d038558,Zm00001d043234
0. Early Stele	5	7	2.9	0.0091	0.047775	TRUE	Zm00001d008312,Zm00001d009373,Zm00001d018356,Zm00001d020425,Zm00001d024281,Zm00001d027330,Zm00001d043523	Zm00001d008312,Zm00001d009373,Zm00001d018356,Zm00001d020425,Zm00001d024281,Zm00001d027330,Zm00001d043523	Zm00001d008312,Zm00001d009373,Zm00001d018356,Zm00001d020425,Zm00001d024281,Zm00001d027330,Zm00001d043523
7. Epidermis/LRC	6	343	2.67	9e-06	6.3e-05	TRUE	Zm00001d000310,Zm00001d001880,Zm00001d001899,Zm00001d002035,Zm00001d002141,Zm00001d002450,Zm00001d002452,Zm00001d002543,Zm00001d002546,Zm00001d002548,Zm00001d002601,Zm00001d002837,Zm00001d002897,Zm00001d002899,Zm00001d003127,Zm00001d003185,Zm00001d003187,Zm00001d003190,Zm00001d003436,Zm00001d003659,Zm00001d003672,Zm00001d003725,Zm00001d004009,Zm00001d004052,Zm00001d004721,Zm00001d004725,Zm00001d0…	Zm00001d000310,Zm00001d001880,Zm00001d001899,Zm00001d002035,Zm00001d002141,Zm00001d002450,Zm00001d002452,Zm00001d002543,Zm00001d002546,Zm00001d002548,Zm00001d002601,Zm00001d002837,Zm00001d002897,Zm00001d002899,Zm00001d003127,Zm00001d003185,Zm00001d003187,Zm00001d003190,Zm00001d003436,Zm00001d003659,Zm00001d003672,Zm00001d003725,Zm00001d004009,Zm00001d004052,Zm00001d004721,Zm00001d004725,Zm00001d0…	Zm00001d000310,Zm00001d001880,Zm00001d001899,Zm00001d002035,Zm00001d002141,Zm00001d002450,Zm00001d002452,Zm00001d002543,Zm00001d002546,Zm00001d002548,Zm00001d002601,Zm00001d002837,Zm00001d002897,Zm00001d002899,Zm00001d003127,Zm00001d003185,Zm00001d003187,Zm00001d003190,Zm00001d003436,Zm00001d003659,Zm00001d003672,Zm00001d003725,Zm00001d004009,Zm00001d004052,Zm00001d004721,Zm00001d004725,Zm00001d0…
11. Early Pith	6	73	1.75	9e-06	6.3e-05	TRUE	Zm00001d002450,Zm00001d003127,Zm00001d003672,Zm00001d004009,Zm00001d004052,Zm00001d004841,Zm00001d005642,Zm00001d006100,Zm00001d006287,Zm00001d006388,Zm00001d006844,Zm00001d006871,Zm00001d007154,Zm00001d007824,Zm00001d009000,Zm00001d009417,Zm00001d009509,Zm00001d009579,Zm00001d009652,Zm00001d009657,Zm00001d009848,Zm00001d010016,Zm00001d010566,Zm00001d010631,Zm00001d011534,Zm00001d011741,Zm00001d0…	Zm00001d002450,Zm00001d003127,Zm00001d003672,Zm00001d004009,Zm00001d004052,Zm00001d004841,Zm00001d005642,Zm00001d006100,Zm00001d006287,Zm00001d006388,Zm00001d006844,Zm00001d006871,Zm00001d007154,Zm00001d007824,Zm00001d009000,Zm00001d009417,Zm00001d009509,Zm00001d009579,Zm00001d009652,Zm00001d009657,Zm00001d009848,Zm00001d010016,Zm00001d010566,Zm00001d010631,Zm00001d011534,Zm00001d011741,Zm00001d0…	Zm00001d002450,Zm00001d003127,Zm00001d003672,Zm00001d004009,Zm00001d004052,Zm00001d004841,Zm00001d005642,Zm00001d006100,Zm00001d006287,Zm00001d006388,Zm00001d006844,Zm00001d006871,Zm00001d007154,Zm00001d007824,Zm00001d009000,Zm00001d009417,Zm00001d009509,Zm00001d009579,Zm00001d009652,Zm00001d009657,Zm00001d009848,Zm00001d010016,Zm00001d010566,Zm00001d010631,Zm00001d011534,Zm00001d011741,Zm00001d0…
12. Endodermis Initials	6	152	1.89	9e-06	6.3e-05	TRUE	Zm00001d000120,Zm00001d000310,Zm00001d001899,Zm00001d002450,Zm00001d002543,Zm00001d002546,Zm00001d002601,Zm00001d003127,Zm00001d003672,Zm00001d003725,Zm00001d003730,Zm00001d004009,Zm00001d004052,Zm00001d004839,Zm00001d004841,Zm00001d005642,Zm00001d005791,Zm00001d006100,Zm00001d006287,Zm00001d006388,Zm00001d006555,Zm00001d006844,Zm00001d006871,Zm00001d007031,Zm00001d007154,Zm00001d007824,Zm00001d0…	Zm00001d000120,Zm00001d000310,Zm00001d001899,Zm00001d002450,Zm00001d002543,Zm00001d002546,Zm00001d002601,Zm00001d003127,Zm00001d003672,Zm00001d003725,Zm00001d003730,Zm00001d004009,Zm00001d004052,Zm00001d004839,Zm00001d004841,Zm00001d005642,Zm00001d005791,Zm00001d006100,Zm00001d006287,Zm00001d006388,Zm00001d006555,Zm00001d006844,Zm00001d006871,Zm00001d007031,Zm00001d007154,Zm00001d007824,Zm00001d0…	Zm00001d000120,Zm00001d000310,Zm00001d001899,Zm00001d002450,Zm00001d002543,Zm00001d002546,Zm00001d002601,Zm00001d003127,Zm00001d003672,Zm00001d003725,Zm00001d003730,Zm00001d004009,Zm00001d004052,Zm00001d004839,Zm00001d004841,Zm00001d005642,Zm00001d005791,Zm00001d006100,Zm00001d006287,Zm00001d006388,Zm00001d006555,Zm00001d006844,Zm00001d006871,Zm00001d007031,Zm00001d007154,Zm00001d007824,Zm00001d0…
14. Early Cortex II	6	56	2.04	9e-06	6.3e-05	TRUE	Zm00001d002035,Zm00001d002543,Zm00001d002546,Zm00001d002601,Zm00001d003725,Zm00001d003730,Zm00001d005789,Zm00001d005791,Zm00001d007084,Zm00001d008669,Zm00001d010575,Zm00001d011236,Zm00001d012276,Zm00001d012423,Zm00001d012439,Zm00001d012837,Zm00001d013066,Zm00001d013067,Zm00001d014758,Zm00001d018981,Zm00001d019045,Zm00001d020580,Zm00001d020584,Zm00001d020585,Zm00001d021300,Zm00001d021422,Zm00001d0…	Zm00001d002035,Zm00001d002543,Zm00001d002546,Zm00001d002601,Zm00001d003725,Zm00001d003730,Zm00001d005789,Zm00001d005791,Zm00001d007084,Zm00001d008669,Zm00001d010575,Zm00001d011236,Zm00001d012276,Zm00001d012423,Zm00001d012439,Zm00001d012837,Zm00001d013066,Zm00001d013067,Zm00001d014758,Zm00001d018981,Zm00001d019045,Zm00001d020580,Zm00001d020584,Zm00001d020585,Zm00001d021300,Zm00001d021422,Zm00001d0…	Zm00001d002035,Zm00001d002543,Zm00001d002546,Zm00001d002601,Zm00001d003725,Zm00001d003730,Zm00001d005789,Zm00001d005791,Zm00001d007084,Zm00001d008669,Zm00001d010575,Zm00001d011236,Zm00001d012276,Zm00001d012423,Zm00001d012439,Zm00001d012837,Zm00001d013066,Zm00001d013067,Zm00001d014758,Zm00001d018981,Zm00001d019045,Zm00001d020580,Zm00001d020584,Zm00001d020585,Zm00001d021300,Zm00001d021422,Zm00001d0…
18. QC	6	134	1.63	9e-06	6.3e-05	TRUE	Zm00001d000120,Zm00001d001880,Zm00001d001899,Zm00001d002450,Zm00001d003127,Zm00001d003672,Zm00001d004009,Zm00001d004052,Zm00001d004839,Zm00001d004841,Zm00001d005642,Zm00001d006100,Zm00001d006287,Zm00001d006388,Zm00001d006555,Zm00001d006844,Zm00001d006871,Zm00001d007031,Zm00001d007154,Zm00001d007824,Zm00001d009000,Zm00001d009117,Zm00001d009417,Zm00001d009509,Zm00001d009579,Zm00001d009652,Zm00001d0…	Zm00001d000120,Zm00001d001880,Zm00001d001899,Zm00001d002450,Zm00001d003127,Zm00001d003672,Zm00001d004009,Zm00001d004052,Zm00001d004839,Zm00001d004841,Zm00001d005642,Zm00001d006100,Zm00001d006287,Zm00001d006388,Zm00001d006555,Zm00001d006844,Zm00001d006871,Zm00001d007031,Zm00001d007154,Zm00001d007824,Zm00001d009000,Zm00001d009117,Zm00001d009417,Zm00001d009509,Zm00001d009579,Zm00001d009652,Zm00001d0…	Zm00001d000120,Zm00001d001880,Zm00001d001899,Zm00001d002450,Zm00001d003127,Zm00001d003672,Zm00001d004009,Zm00001d004052,Zm00001d004839,Zm00001d004841,Zm00001d005642,Zm00001d006100,Zm00001d006287,Zm00001d006388,Zm00001d006555,Zm00001d006844,Zm00001d006871,Zm00001d007031,Zm00001d007154,Zm00001d007824,Zm00001d009000,Zm00001d009117,Zm00001d009417,Zm00001d009509,Zm00001d009579,Zm00001d009652,Zm00001d0…
20. Initials	6	198	1.46	9e-06	6.3e-05	TRUE	Zm00001d000120,Zm00001d000310,Zm00001d001880,Zm00001d001899,Zm00001d002141,Zm00001d002450,Zm00001d002548,Zm00001d002897,Zm00001d002899,Zm00001d003127,Zm00001d003436,Zm00001d003659,Zm00001d003672,Zm00001d004009,Zm00001d004052,Zm00001d004839,Zm00001d004841,Zm00001d005642,Zm00001d006057,Zm00001d006100,Zm00001d006287,Zm00001d006388,Zm00001d006555,Zm00001d006844,Zm00001d006871,Zm00001d007031,Zm00001d0…	Zm00001d000120,Zm00001d000310,Zm00001d001880,Zm00001d001899,Zm00001d002141,Zm00001d002450,Zm00001d002548,Zm00001d002897,Zm00001d002899,Zm00001d003127,Zm00001d003436,Zm00001d003659,Zm00001d003672,Zm00001d004009,Zm00001d004052,Zm00001d004839,Zm00001d004841,Zm00001d005642,Zm00001d006057,Zm00001d006100,Zm00001d006287,Zm00001d006388,Zm00001d006555,Zm00001d006844,Zm00001d006871,Zm00001d007031,Zm00001d0…	Zm00001d000120,Zm00001d000310,Zm00001d001880,Zm00001d001899,Zm00001d002141,Zm00001d002450,Zm00001d002548,Zm00001d002897,Zm00001d002899,Zm00001d003127,Zm00001d003436,Zm00001d003659,Zm00001d003672,Zm00001d004009,Zm00001d004052,Zm00001d004839,Zm00001d004841,Zm00001d005642,Zm00001d006057,Zm00001d006100,Zm00001d006287,Zm00001d006388,Zm00001d006555,Zm00001d006844,Zm00001d006871,Zm00001d007031,Zm00001d0…
7. Epidermis/LRC	6	343	3.81	9e-06	7.0875e-05	TRUE	Zm00001d000310,Zm00001d001880,Zm00001d001899,Zm00001d002035,Zm00001d002141,Zm00001d002450,Zm00001d002452,Zm00001d002543,Zm00001d002546,Zm00001d002548,Zm00001d002601,Zm00001d002837,Zm00001d002897,Zm00001d002899,Zm00001d003127,Zm00001d003185,Zm00001d003187,Zm00001d003190,Zm00001d003436,Zm00001d003659,Zm00001d003672,Zm00001d003725,Zm00001d004009,Zm00001d004052,Zm00001d004721,Zm00001d004725,Zm00001d0…	Zm00001d000310,Zm00001d001880,Zm00001d001899,Zm00001d002035,Zm00001d002141,Zm00001d002450,Zm00001d002452,Zm00001d002543,Zm00001d002546,Zm00001d002548,Zm00001d002601,Zm00001d002837,Zm00001d002897,Zm00001d002899,Zm00001d003127,Zm00001d003185,Zm00001d003187,Zm00001d003190,Zm00001d003436,Zm00001d003659,Zm00001d003672,Zm00001d003725,Zm00001d004009,Zm00001d004052,Zm00001d004721,Zm00001d004725,Zm00001d0…	Zm00001d000310,Zm00001d001880,Zm00001d001899,Zm00001d002035,Zm00001d002141,Zm00001d002450,Zm00001d002452,Zm00001d002543,Zm00001d002546,Zm00001d002548,Zm00001d002601,Zm00001d002837,Zm00001d002897,Zm00001d002899,Zm00001d003127,Zm00001d003185,Zm00001d003187,Zm00001d003190,Zm00001d003436,Zm00001d003659,Zm00001d003672,Zm00001d003725,Zm00001d004009,Zm00001d004052,Zm00001d004721,Zm00001d004725,Zm00001d0…
12. Endodermis Initials	6	152	1.82	9e-06	7.0875e-05	TRUE	Zm00001d000120,Zm00001d000310,Zm00001d001899,Zm00001d002450,Zm00001d002543,Zm00001d002546,Zm00001d002601,Zm00001d003127,Zm00001d003672,Zm00001d003725,Zm00001d003730,Zm00001d004009,Zm00001d004052,Zm00001d004839,Zm00001d004841,Zm00001d005642,Zm00001d005791,Zm00001d006100,Zm00001d006287,Zm00001d006388,Zm00001d006555,Zm00001d006844,Zm00001d006871,Zm00001d007031,Zm00001d007154,Zm00001d007824,Zm00001d0…	Zm00001d000120,Zm00001d000310,Zm00001d001899,Zm00001d002450,Zm00001d002543,Zm00001d002546,Zm00001d002601,Zm00001d003127,Zm00001d003672,Zm00001d003725,Zm00001d003730,Zm00001d004009,Zm00001d004052,Zm00001d004839,Zm00001d004841,Zm00001d005642,Zm00001d005791,Zm00001d006100,Zm00001d006287,Zm00001d006388,Zm00001d006555,Zm00001d006844,Zm00001d006871,Zm00001d007031,Zm00001d007154,Zm00001d007824,Zm00001d0…	Zm00001d000120,Zm00001d000310,Zm00001d001899,Zm00001d002450,Zm00001d002543,Zm00001d002546,Zm00001d002601,Zm00001d003127,Zm00001d003672,Zm00001d003725,Zm00001d003730,Zm00001d004009,Zm00001d004052,Zm00001d004839,Zm00001d004841,Zm00001d005642,Zm00001d005791,Zm00001d006100,Zm00001d006287,Zm00001d006388,Zm00001d006555,Zm00001d006844,Zm00001d006871,Zm00001d007031,Zm00001d007154,Zm00001d007824,Zm00001d0…
14. Early Cortex II	6	56	2.77	9e-06	7.0875e-05	TRUE	Zm00001d002035,Zm00001d002543,Zm00001d002546,Zm00001d002601,Zm00001d003725,Zm00001d003730,Zm00001d005789,Zm00001d005791,Zm00001d007084,Zm00001d008669,Zm00001d010575,Zm00001d011236,Zm00001d012276,Zm00001d012423,Zm00001d012439,Zm00001d012837,Zm00001d013066,Zm00001d013067,Zm00001d014758,Zm00001d018981,Zm00001d019045,Zm00001d020580,Zm00001d020584,Zm00001d020585,Zm00001d021300,Zm00001d021422,Zm00001d0…	Zm00001d002035,Zm00001d002543,Zm00001d002546,Zm00001d002601,Zm00001d003725,Zm00001d003730,Zm00001d005789,Zm00001d005791,Zm00001d007084,Zm00001d008669,Zm00001d010575,Zm00001d011236,Zm00001d012276,Zm00001d012423,Zm00001d012439,Zm00001d012837,Zm00001d013066,Zm00001d013067,Zm00001d014758,Zm00001d018981,Zm00001d019045,Zm00001d020580,Zm00001d020584,Zm00001d020585,Zm00001d021300,Zm00001d021422,Zm00001d0…	Zm00001d002035,Zm00001d002543,Zm00001d002546,Zm00001d002601,Zm00001d003725,Zm00001d003730,Zm00001d005789,Zm00001d005791,Zm00001d007084,Zm00001d008669,Zm00001d010575,Zm00001d011236,Zm00001d012276,Zm00001d012423,Zm00001d012439,Zm00001d012837,Zm00001d013066,Zm00001d013067,Zm00001d014758,Zm00001d018981,Zm00001d019045,Zm00001d020580,Zm00001d020584,Zm00001d020585,Zm00001d021300,Zm00001d021422,Zm00001d0…
20. Initials	6	198	1.52	9e-06	7.0875e-05	TRUE	Zm00001d000120,Zm00001d000310,Zm00001d001880,Zm00001d001899,Zm00001d002141,Zm00001d002450,Zm00001d002548,Zm00001d002897,Zm00001d002899,Zm00001d003127,Zm00001d003436,Zm00001d003659,Zm00001d003672,Zm00001d004009,Zm00001d004052,Zm00001d004839,Zm00001d004841,Zm00001d005642,Zm00001d006057,Zm00001d006100,Zm00001d006287,Zm00001d006388,Zm00001d006555,Zm00001d006844,Zm00001d006871,Zm00001d007031,Zm00001d0…	Zm00001d000120,Zm00001d000310,Zm00001d001880,Zm00001d001899,Zm00001d002141,Zm00001d002450,Zm00001d002548,Zm00001d002897,Zm00001d002899,Zm00001d003127,Zm00001d003436,Zm00001d003659,Zm00001d003672,Zm00001d004009,Zm00001d004052,Zm00001d004839,Zm00001d004841,Zm00001d005642,Zm00001d006057,Zm00001d006100,Zm00001d006287,Zm00001d006388,Zm00001d006555,Zm00001d006844,Zm00001d006871,Zm00001d007031,Zm00001d0…	Zm00001d000120,Zm00001d000310,Zm00001d001880,Zm00001d001899,Zm00001d002141,Zm00001d002450,Zm00001d002548,Zm00001d002897,Zm00001d002899,Zm00001d003127,Zm00001d003436,Zm00001d003659,Zm00001d003672,Zm00001d004009,Zm00001d004052,Zm00001d004839,Zm00001d004841,Zm00001d005642,Zm00001d006057,Zm00001d006100,Zm00001d006287,Zm00001d006388,Zm00001d006555,Zm00001d006844,Zm00001d006871,Zm00001d007031,Zm00001d0…
11. Early Pith	6	73	1.46	8e-05	0.00056	TRUE	Zm00001d002450,Zm00001d003127,Zm00001d003672,Zm00001d004009,Zm00001d004052,Zm00001d004841,Zm00001d005642,Zm00001d006100,Zm00001d006287,Zm00001d006388,Zm00001d006844,Zm00001d006871,Zm00001d007154,Zm00001d007824,Zm00001d009000,Zm00001d009417,Zm00001d009509,Zm00001d009579,Zm00001d009652,Zm00001d009657,Zm00001d009848,Zm00001d010016,Zm00001d010566,Zm00001d010631,Zm00001d011534,Zm00001d011741,Zm00001d0…	Zm00001d002450,Zm00001d003127,Zm00001d003672,Zm00001d004009,Zm00001d004052,Zm00001d004841,Zm00001d005642,Zm00001d006100,Zm00001d006287,Zm00001d006388,Zm00001d006844,Zm00001d006871,Zm00001d007154,Zm00001d007824,Zm00001d009000,Zm00001d009417,Zm00001d009509,Zm00001d009579,Zm00001d009652,Zm00001d009657,Zm00001d009848,Zm00001d010016,Zm00001d010566,Zm00001d010631,Zm00001d011534,Zm00001d011741,Zm00001d0…	Zm00001d002450,Zm00001d003127,Zm00001d003672,Zm00001d004009,Zm00001d004052,Zm00001d004841,Zm00001d005642,Zm00001d006100,Zm00001d006287,Zm00001d006388,Zm00001d006844,Zm00001d006871,Zm00001d007154,Zm00001d007824,Zm00001d009000,Zm00001d009417,Zm00001d009509,Zm00001d009579,Zm00001d009652,Zm00001d009657,Zm00001d009848,Zm00001d010016,Zm00001d010566,Zm00001d010631,Zm00001d011534,Zm00001d011741,Zm00001d0…
18. QC	6	134	1.23	0.00061	0.003843	TRUE	Zm00001d000120,Zm00001d001880,Zm00001d001899,Zm00001d002450,Zm00001d003127,Zm00001d003672,Zm00001d004009,Zm00001d004052,Zm00001d004839,Zm00001d004841,Zm00001d005642,Zm00001d006100,Zm00001d006287,Zm00001d006388,Zm00001d006555,Zm00001d006844,Zm00001d006871,Zm00001d007031,Zm00001d007154,Zm00001d007824,Zm00001d009000,Zm00001d009117,Zm00001d009417,Zm00001d009509,Zm00001d009579,Zm00001d009652,Zm00001d0…	Zm00001d000120,Zm00001d001880,Zm00001d001899,Zm00001d002450,Zm00001d003127,Zm00001d003672,Zm00001d004009,Zm00001d004052,Zm00001d004839,Zm00001d004841,Zm00001d005642,Zm00001d006100,Zm00001d006287,Zm00001d006388,Zm00001d006555,Zm00001d006844,Zm00001d006871,Zm00001d007031,Zm00001d007154,Zm00001d007824,Zm00001d009000,Zm00001d009117,Zm00001d009417,Zm00001d009509,Zm00001d009579,Zm00001d009652,Zm00001d0…	Zm00001d000120,Zm00001d001880,Zm00001d001899,Zm00001d002450,Zm00001d003127,Zm00001d003672,Zm00001d004009,Zm00001d004052,Zm00001d004839,Zm00001d004841,Zm00001d005642,Zm00001d006100,Zm00001d006287,Zm00001d006388,Zm00001d006555,Zm00001d006844,Zm00001d006871,Zm00001d007031,Zm00001d007154,Zm00001d007824,Zm00001d009000,Zm00001d009117,Zm00001d009417,Zm00001d009509,Zm00001d009579,Zm00001d009652,Zm00001d0…
2. Mature Outer Cortex I	7	25	4.1	9e-06	6.3e-05	TRUE	Zm00001d008495,Zm00001d011610,Zm00001d013809,Zm00001d013830,Zm00001d014817,Zm00001d017700,Zm00001d018627,Zm00001d021647,Zm00001d022388,Zm00001d026177,Zm00001d026490,Zm00001d028230,Zm00001d033567,Zm00001d033855,Zm00001d034940,Zm00001d035775,Zm00001d038521,Zm00001d038762,Zm00001d039052,Zm00001d040705,Zm00001d042851,Zm00001d044056,Zm00001d046226,Zm00001d046263,Zm00001d053617	Zm00001d008495,Zm00001d011610,Zm00001d013809,Zm00001d013830,Zm00001d014817,Zm00001d017700,Zm00001d018627,Zm00001d021647,Zm00001d022388,Zm00001d026177,Zm00001d026490,Zm00001d028230,Zm00001d033567,Zm00001d033855,Zm00001d034940,Zm00001d035775,Zm00001d038521,Zm00001d038762,Zm00001d039052,Zm00001d040705,Zm00001d042851,Zm00001d044056,Zm00001d046226,Zm00001d046263,Zm00001d053617	Zm00001d008495,Zm00001d011610,Zm00001d013809,Zm00001d013830,Zm00001d014817,Zm00001d017700,Zm00001d018627,Zm00001d021647,Zm00001d022388,Zm00001d026177,Zm00001d026490,Zm00001d028230,Zm00001d033567,Zm00001d033855,Zm00001d034940,Zm00001d035775,Zm00001d038521,Zm00001d038762,Zm00001d039052,Zm00001d040705,Zm00001d042851,Zm00001d044056,Zm00001d046226,Zm00001d046263,Zm00001d053617
3. Stele	7	38	5.59	9e-06	6.3e-05	TRUE	Zm00001d002673,Zm00001d003508,Zm00001d003669,Zm00001d006493,Zm00001d006526,Zm00001d008389,Zm00001d010218,Zm00001d012322,Zm00001d013809,Zm00001d014804,Zm00001d014817,Zm00001d018064,Zm00001d020134,Zm00001d025887,Zm00001d026306,Zm00001d028167,Zm00001d031779,Zm00001d032855,Zm00001d033090,Zm00001d034940,Zm00001d035157,Zm00001d038522,Zm00001d040067,Zm00001d042993,Zm00001d043238,Zm00001d043800,Zm00001d0…	Zm00001d002673,Zm00001d003508,Zm00001d003669,Zm00001d006493,Zm00001d006526,Zm00001d008389,Zm00001d010218,Zm00001d012322,Zm00001d013809,Zm00001d014804,Zm00001d014817,Zm00001d018064,Zm00001d020134,Zm00001d025887,Zm00001d026306,Zm00001d028167,Zm00001d031779,Zm00001d032855,Zm00001d033090,Zm00001d034940,Zm00001d035157,Zm00001d038522,Zm00001d040067,Zm00001d042993,Zm00001d043238,Zm00001d043800,Zm00001d0…	Zm00001d002673,Zm00001d003508,Zm00001d003669,Zm00001d006493,Zm00001d006526,Zm00001d008389,Zm00001d010218,Zm00001d012322,Zm00001d013809,Zm00001d014804,Zm00001d014817,Zm00001d018064,Zm00001d020134,Zm00001d025887,Zm00001d026306,Zm00001d028167,Zm00001d031779,Zm00001d032855,Zm00001d033090,Zm00001d034940,Zm00001d035157,Zm00001d038522,Zm00001d040067,Zm00001d042993,Zm00001d043238,Zm00001d043800,Zm00001d0…
10. Phloem	7	16	4.79	9e-06	6.3e-05	TRUE	Zm00001d002673,Zm00001d003669,Zm00001d006493,Zm00001d012322,Zm00001d014804,Zm00001d021752,Zm00001d025887,Zm00001d028167,Zm00001d033090,Zm00001d035157,Zm00001d043075,Zm00001d043238,Zm00001d047104,Zm00001d052243,Zm00001d052485,Zm00001d052653	Zm00001d002673,Zm00001d003669,Zm00001d006493,Zm00001d012322,Zm00001d014804,Zm00001d021752,Zm00001d025887,Zm00001d028167,Zm00001d033090,Zm00001d035157,Zm00001d043075,Zm00001d043238,Zm00001d047104,Zm00001d052243,Zm00001d052485,Zm00001d052653	Zm00001d002673,Zm00001d003669,Zm00001d006493,Zm00001d012322,Zm00001d014804,Zm00001d021752,Zm00001d025887,Zm00001d028167,Zm00001d033090,Zm00001d035157,Zm00001d043075,Zm00001d043238,Zm00001d047104,Zm00001d052243,Zm00001d052485,Zm00001d052653
13. Mature Outer Cortex II	7	21	3.53	9e-06	6.3e-05	TRUE	Zm00001d006493,Zm00001d008495,Zm00001d013809,Zm00001d013830,Zm00001d018627,Zm00001d021647,Zm00001d022388,Zm00001d025437,Zm00001d025903,Zm00001d026177,Zm00001d026306,Zm00001d026490,Zm00001d028230,Zm00001d032186,Zm00001d033567,Zm00001d033855,Zm00001d034940,Zm00001d042851,Zm00001d046263,Zm00001d047110,Zm00001d049186	Zm00001d006493,Zm00001d008495,Zm00001d013809,Zm00001d013830,Zm00001d018627,Zm00001d021647,Zm00001d022388,Zm00001d025437,Zm00001d025903,Zm00001d026177,Zm00001d026306,Zm00001d026490,Zm00001d028230,Zm00001d032186,Zm00001d033567,Zm00001d033855,Zm00001d034940,Zm00001d042851,Zm00001d046263,Zm00001d047110,Zm00001d049186	Zm00001d006493,Zm00001d008495,Zm00001d013809,Zm00001d013830,Zm00001d018627,Zm00001d021647,Zm00001d022388,Zm00001d025437,Zm00001d025903,Zm00001d026177,Zm00001d026306,Zm00001d026490,Zm00001d028230,Zm00001d032186,Zm00001d033567,Zm00001d033855,Zm00001d034940,Zm00001d042851,Zm00001d046263,Zm00001d047110,Zm00001d049186
9. Mature Stele	7	13	4.09	1e-05	6.63158e-05	TRUE	Zm00001d002673,Zm00001d003669,Zm00001d006526,Zm00001d010218,Zm00001d013370,Zm00001d014817,Zm00001d015658,Zm00001d018627,Zm00001d028230,Zm00001d040705,Zm00001d042885,Zm00001d048335,Zm00001d053617	Zm00001d002673,Zm00001d003669,Zm00001d006526,Zm00001d010218,Zm00001d013370,Zm00001d014817,Zm00001d015658,Zm00001d018627,Zm00001d028230,Zm00001d040705,Zm00001d042885,Zm00001d048335,Zm00001d053617	Zm00001d002673,Zm00001d003669,Zm00001d006526,Zm00001d010218,Zm00001d013370,Zm00001d014817,Zm00001d015658,Zm00001d018627,Zm00001d028230,Zm00001d040705,Zm00001d042885,Zm00001d048335,Zm00001d053617
2. Mature Outer Cortex I	7	25	4.38	9e-06	7.0875e-05	TRUE	Zm00001d008495,Zm00001d011610,Zm00001d013809,Zm00001d013830,Zm00001d014817,Zm00001d017700,Zm00001d018627,Zm00001d021647,Zm00001d022388,Zm00001d026177,Zm00001d026490,Zm00001d028230,Zm00001d033567,Zm00001d033855,Zm00001d034940,Zm00001d035775,Zm00001d038521,Zm00001d038762,Zm00001d039052,Zm00001d040705,Zm00001d042851,Zm00001d044056,Zm00001d046226,Zm00001d046263,Zm00001d053617	Zm00001d008495,Zm00001d011610,Zm00001d013809,Zm00001d013830,Zm00001d014817,Zm00001d017700,Zm00001d018627,Zm00001d021647,Zm00001d022388,Zm00001d026177,Zm00001d026490,Zm00001d028230,Zm00001d033567,Zm00001d033855,Zm00001d034940,Zm00001d035775,Zm00001d038521,Zm00001d038762,Zm00001d039052,Zm00001d040705,Zm00001d042851,Zm00001d044056,Zm00001d046226,Zm00001d046263,Zm00001d053617	Zm00001d008495,Zm00001d011610,Zm00001d013809,Zm00001d013830,Zm00001d014817,Zm00001d017700,Zm00001d018627,Zm00001d021647,Zm00001d022388,Zm00001d026177,Zm00001d026490,Zm00001d028230,Zm00001d033567,Zm00001d033855,Zm00001d034940,Zm00001d035775,Zm00001d038521,Zm00001d038762,Zm00001d039052,Zm00001d040705,Zm00001d042851,Zm00001d044056,Zm00001d046226,Zm00001d046263,Zm00001d053617
3. Stele	7	38	3.26	9e-06	7.0875e-05	TRUE	Zm00001d002673,Zm00001d003508,Zm00001d003669,Zm00001d006493,Zm00001d006526,Zm00001d008389,Zm00001d010218,Zm00001d012322,Zm00001d013809,Zm00001d014804,Zm00001d014817,Zm00001d018064,Zm00001d020134,Zm00001d025887,Zm00001d026306,Zm00001d028167,Zm00001d031779,Zm00001d032855,Zm00001d033090,Zm00001d034940,Zm00001d035157,Zm00001d038522,Zm00001d040067,Zm00001d042993,Zm00001d043238,Zm00001d043800,Zm00001d0…	Zm00001d002673,Zm00001d003508,Zm00001d003669,Zm00001d006493,Zm00001d006526,Zm00001d008389,Zm00001d010218,Zm00001d012322,Zm00001d013809,Zm00001d014804,Zm00001d014817,Zm00001d018064,Zm00001d020134,Zm00001d025887,Zm00001d026306,Zm00001d028167,Zm00001d031779,Zm00001d032855,Zm00001d033090,Zm00001d034940,Zm00001d035157,Zm00001d038522,Zm00001d040067,Zm00001d042993,Zm00001d043238,Zm00001d043800,Zm00001d0…	Zm00001d002673,Zm00001d003508,Zm00001d003669,Zm00001d006493,Zm00001d006526,Zm00001d008389,Zm00001d010218,Zm00001d012322,Zm00001d013809,Zm00001d014804,Zm00001d014817,Zm00001d018064,Zm00001d020134,Zm00001d025887,Zm00001d026306,Zm00001d028167,Zm00001d031779,Zm00001d032855,Zm00001d033090,Zm00001d034940,Zm00001d035157,Zm00001d038522,Zm00001d040067,Zm00001d042993,Zm00001d043238,Zm00001d043800,Zm00001d0…
13. Mature Outer Cortex II	7	21	3.37	9e-06	7.0875e-05	TRUE	Zm00001d006493,Zm00001d008495,Zm00001d013809,Zm00001d013830,Zm00001d018627,Zm00001d021647,Zm00001d022388,Zm00001d025437,Zm00001d025903,Zm00001d026177,Zm00001d026306,Zm00001d026490,Zm00001d028230,Zm00001d032186,Zm00001d033567,Zm00001d033855,Zm00001d034940,Zm00001d042851,Zm00001d046263,Zm00001d047110,Zm00001d049186	Zm00001d006493,Zm00001d008495,Zm00001d013809,Zm00001d013830,Zm00001d018627,Zm00001d021647,Zm00001d022388,Zm00001d025437,Zm00001d025903,Zm00001d026177,Zm00001d026306,Zm00001d026490,Zm00001d028230,Zm00001d032186,Zm00001d033567,Zm00001d033855,Zm00001d034940,Zm00001d042851,Zm00001d046263,Zm00001d047110,Zm00001d049186	Zm00001d006493,Zm00001d008495,Zm00001d013809,Zm00001d013830,Zm00001d018627,Zm00001d021647,Zm00001d022388,Zm00001d025437,Zm00001d025903,Zm00001d026177,Zm00001d026306,Zm00001d026490,Zm00001d028230,Zm00001d032186,Zm00001d033567,Zm00001d033855,Zm00001d034940,Zm00001d042851,Zm00001d046263,Zm00001d047110,Zm00001d049186
10. Phloem	7	16	3.45	2e-05	0.000148235	TRUE	Zm00001d002673,Zm00001d003669,Zm00001d006493,Zm00001d012322,Zm00001d014804,Zm00001d021752,Zm00001d025887,Zm00001d028167,Zm00001d033090,Zm00001d035157,Zm00001d043075,Zm00001d043238,Zm00001d047104,Zm00001d052243,Zm00001d052485,Zm00001d052653	Zm00001d002673,Zm00001d003669,Zm00001d006493,Zm00001d012322,Zm00001d014804,Zm00001d021752,Zm00001d025887,Zm00001d028167,Zm00001d033090,Zm00001d035157,Zm00001d043075,Zm00001d043238,Zm00001d047104,Zm00001d052243,Zm00001d052485,Zm00001d052653	Zm00001d002673,Zm00001d003669,Zm00001d006493,Zm00001d012322,Zm00001d014804,Zm00001d021752,Zm00001d025887,Zm00001d028167,Zm00001d033090,Zm00001d035157,Zm00001d043075,Zm00001d043238,Zm00001d047104,Zm00001d052243,Zm00001d052485,Zm00001d052653
9. Mature Stele	7	13	3.05	0.00019	0.00129405	TRUE	Zm00001d002673,Zm00001d003669,Zm00001d006526,Zm00001d010218,Zm00001d013370,Zm00001d014817,Zm00001d015658,Zm00001d018627,Zm00001d028230,Zm00001d040705,Zm00001d042885,Zm00001d048335,Zm00001d053617	Zm00001d002673,Zm00001d003669,Zm00001d006526,Zm00001d010218,Zm00001d013370,Zm00001d014817,Zm00001d015658,Zm00001d018627,Zm00001d028230,Zm00001d040705,Zm00001d042885,Zm00001d048335,Zm00001d053617	Zm00001d002673,Zm00001d003669,Zm00001d006526,Zm00001d010218,Zm00001d013370,Zm00001d014817,Zm00001d015658,Zm00001d018627,Zm00001d028230,Zm00001d040705,Zm00001d042885,Zm00001d048335,Zm00001d053617
19. Mature Cortex II	7	13	2.68	0.00078	0.00457116	TRUE	Zm00001d001976,Zm00001d013370,Zm00001d021119,Zm00001d025903,Zm00001d026177,Zm00001d028167,Zm00001d032279,Zm00001d033855,Zm00001d035775,Zm00001d038522,Zm00001d044442,Zm00001d047110,Zm00001d048191	Zm00001d001976,Zm00001d013370,Zm00001d021119,Zm00001d025903,Zm00001d026177,Zm00001d028167,Zm00001d032279,Zm00001d033855,Zm00001d035775,Zm00001d038522,Zm00001d044442,Zm00001d047110,Zm00001d048191	Zm00001d001976,Zm00001d013370,Zm00001d021119,Zm00001d025903,Zm00001d026177,Zm00001d028167,Zm00001d032279,Zm00001d033855,Zm00001d035775,Zm00001d038522,Zm00001d044442,Zm00001d047110,Zm00001d048191
13. Mature Outer Cortex II	8	19	3.46	9e-06	6.3e-05	TRUE	Zm00001d002690,Zm00001d008210,Zm00001d015852,Zm00001d020401,Zm00001d021647,Zm00001d022228,Zm00001d026306,Zm00001d028260,Zm00001d032461,Zm00001d034940,Zm00001d037547,Zm00001d040190,Zm00001d041173,Zm00001d042541,Zm00001d043868,Zm00001d047117,Zm00001d047814,Zm00001d051174,Zm00001d051362	Zm00001d002690,Zm00001d008210,Zm00001d015852,Zm00001d020401,Zm00001d021647,Zm00001d022228,Zm00001d026306,Zm00001d028260,Zm00001d032461,Zm00001d034940,Zm00001d037547,Zm00001d040190,Zm00001d041173,Zm00001d042541,Zm00001d043868,Zm00001d047117,Zm00001d047814,Zm00001d051174,Zm00001d051362	Zm00001d002690,Zm00001d008210,Zm00001d015852,Zm00001d020401,Zm00001d021647,Zm00001d022228,Zm00001d026306,Zm00001d028260,Zm00001d032461,Zm00001d034940,Zm00001d037547,Zm00001d040190,Zm00001d041173,Zm00001d042541,Zm00001d043868,Zm00001d047117,Zm00001d047814,Zm00001d051174,Zm00001d051362
17. Cortex Initials	8	15	6.35	9e-06	6.3e-05	TRUE	Zm00001d002035,Zm00001d002191,Zm00001d002897,Zm00001d008210,Zm00001d015852,Zm00001d020400,Zm00001d022228,Zm00001d028260,Zm00001d032461,Zm00001d037547,Zm00001d040244,Zm00001d041173,Zm00001d042541,Zm00001d043898,Zm00001d047814	Zm00001d002035,Zm00001d002191,Zm00001d002897,Zm00001d008210,Zm00001d015852,Zm00001d020400,Zm00001d022228,Zm00001d028260,Zm00001d032461,Zm00001d037547,Zm00001d040244,Zm00001d041173,Zm00001d042541,Zm00001d043898,Zm00001d047814	Zm00001d002035,Zm00001d002191,Zm00001d002897,Zm00001d008210,Zm00001d015852,Zm00001d020400,Zm00001d022228,Zm00001d028260,Zm00001d032461,Zm00001d037547,Zm00001d040244,Zm00001d041173,Zm00001d042541,Zm00001d043898,Zm00001d047814
13. Mature Outer Cortex II	8	19	3.24	9e-06	7.0875e-05	TRUE	Zm00001d002690,Zm00001d008210,Zm00001d015852,Zm00001d020401,Zm00001d021647,Zm00001d022228,Zm00001d026306,Zm00001d028260,Zm00001d032461,Zm00001d034940,Zm00001d037547,Zm00001d040190,Zm00001d041173,Zm00001d042541,Zm00001d043868,Zm00001d047117,Zm00001d047814,Zm00001d051174,Zm00001d051362	Zm00001d002690,Zm00001d008210,Zm00001d015852,Zm00001d020401,Zm00001d021647,Zm00001d022228,Zm00001d026306,Zm00001d028260,Zm00001d032461,Zm00001d034940,Zm00001d037547,Zm00001d040190,Zm00001d041173,Zm00001d042541,Zm00001d043868,Zm00001d047117,Zm00001d047814,Zm00001d051174,Zm00001d051362	Zm00001d002690,Zm00001d008210,Zm00001d015852,Zm00001d020401,Zm00001d021647,Zm00001d022228,Zm00001d026306,Zm00001d028260,Zm00001d032461,Zm00001d034940,Zm00001d037547,Zm00001d040190,Zm00001d041173,Zm00001d042541,Zm00001d043868,Zm00001d047117,Zm00001d047814,Zm00001d051174,Zm00001d051362
17. Cortex Initials	8	15	12.58	9e-06	7.0875e-05	TRUE	Zm00001d002035,Zm00001d002191,Zm00001d002897,Zm00001d008210,Zm00001d015852,Zm00001d020400,Zm00001d022228,Zm00001d028260,Zm00001d032461,Zm00001d037547,Zm00001d040244,Zm00001d041173,Zm00001d042541,Zm00001d043898,Zm00001d047814	Zm00001d002035,Zm00001d002191,Zm00001d002897,Zm00001d008210,Zm00001d015852,Zm00001d020400,Zm00001d022228,Zm00001d028260,Zm00001d032461,Zm00001d037547,Zm00001d040244,Zm00001d041173,Zm00001d042541,Zm00001d043898,Zm00001d047814	Zm00001d002035,Zm00001d002191,Zm00001d002897,Zm00001d008210,Zm00001d015852,Zm00001d020400,Zm00001d022228,Zm00001d028260,Zm00001d032461,Zm00001d037547,Zm00001d040244,Zm00001d041173,Zm00001d042541,Zm00001d043898,Zm00001d047814
3. Stele	8	17	2.71	7e-05	0.000452308	TRUE	Zm00001d000012,Zm00001d011841,Zm00001d020400,Zm00001d026306,Zm00001d031779,Zm00001d031813,Zm00001d034562,Zm00001d034940,Zm00001d040297,Zm00001d040519,Zm00001d042337,Zm00001d048611,Zm00001d048949,Zm00001d049428,Zm00001d049437,Zm00001d049438,Zm00001d053612	Zm00001d000012,Zm00001d011841,Zm00001d020400,Zm00001d026306,Zm00001d031779,Zm00001d031813,Zm00001d034562,Zm00001d034940,Zm00001d040297,Zm00001d040519,Zm00001d042337,Zm00001d048611,Zm00001d048949,Zm00001d049428,Zm00001d049437,Zm00001d049438,Zm00001d053612	Zm00001d000012,Zm00001d011841,Zm00001d020400,Zm00001d026306,Zm00001d031779,Zm00001d031813,Zm00001d034562,Zm00001d034940,Zm00001d040297,Zm00001d040519,Zm00001d042337,Zm00001d048611,Zm00001d048949,Zm00001d049428,Zm00001d049437,Zm00001d049438,Zm00001d053612
2. Mature Outer Cortex I	8	14	2.6	0.00035	0.00226154	TRUE	Zm00001d002690,Zm00001d008210,Zm00001d015852,Zm00001d021647,Zm00001d022228,Zm00001d028260,Zm00001d032461,Zm00001d034940,Zm00001d038841,Zm00001d040190,Zm00001d041173,Zm00001d042541,Zm00001d047117,Zm00001d051362	Zm00001d002690,Zm00001d008210,Zm00001d015852,Zm00001d021647,Zm00001d022228,Zm00001d028260,Zm00001d032461,Zm00001d034940,Zm00001d038841,Zm00001d040190,Zm00001d041173,Zm00001d042541,Zm00001d047117,Zm00001d051362	Zm00001d002690,Zm00001d008210,Zm00001d015852,Zm00001d021647,Zm00001d022228,Zm00001d028260,Zm00001d032461,Zm00001d034940,Zm00001d038841,Zm00001d040190,Zm00001d041173,Zm00001d042541,Zm00001d047117,Zm00001d051362
2. Mature Outer Cortex I	8	14	2.48	0.0009	0.00515455	TRUE	Zm00001d002690,Zm00001d008210,Zm00001d015852,Zm00001d021647,Zm00001d022228,Zm00001d028260,Zm00001d032461,Zm00001d034940,Zm00001d038841,Zm00001d040190,Zm00001d041173,Zm00001d042541,Zm00001d047117,Zm00001d051362	Zm00001d002690,Zm00001d008210,Zm00001d015852,Zm00001d021647,Zm00001d022228,Zm00001d028260,Zm00001d032461,Zm00001d034940,Zm00001d038841,Zm00001d040190,Zm00001d041173,Zm00001d042541,Zm00001d047117,Zm00001d051362	Zm00001d002690,Zm00001d008210,Zm00001d015852,Zm00001d021647,Zm00001d022228,Zm00001d028260,Zm00001d032461,Zm00001d034940,Zm00001d038841,Zm00001d040190,Zm00001d041173,Zm00001d042541,Zm00001d047117,Zm00001d051362
19. Mature Cortex II	8	12	2.67	0.00115	0.00644	TRUE	Zm00001d002690,Zm00001d008210,Zm00001d022228,Zm00001d032461,Zm00001d037410,Zm00001d040190,Zm00001d041173,Zm00001d042541,Zm00001d047117,Zm00001d048192,Zm00001d051174,Zm00001d051362	Zm00001d002690,Zm00001d008210,Zm00001d022228,Zm00001d032461,Zm00001d037410,Zm00001d040190,Zm00001d041173,Zm00001d042541,Zm00001d047117,Zm00001d048192,Zm00001d051174,Zm00001d051362	Zm00001d002690,Zm00001d008210,Zm00001d022228,Zm00001d032461,Zm00001d037410,Zm00001d040190,Zm00001d041173,Zm00001d042541,Zm00001d047117,Zm00001d048192,Zm00001d051174,Zm00001d051362
5. Mature Pith	8	11	2.8	0.00134	0.00718468	TRUE	Zm00001d002690,Zm00001d020401,Zm00001d029558,Zm00001d029699,Zm00001d031779,Zm00001d038841,Zm00001d040297,Zm00001d040364,Zm00001d040519,Zm00001d051174,Zm00001d051362	Zm00001d002690,Zm00001d020401,Zm00001d029558,Zm00001d029699,Zm00001d031779,Zm00001d038841,Zm00001d040297,Zm00001d040364,Zm00001d040519,Zm00001d051174,Zm00001d051362	Zm00001d002690,Zm00001d020401,Zm00001d029558,Zm00001d029699,Zm00001d031779,Zm00001d038841,Zm00001d040297,Zm00001d040364,Zm00001d040519,Zm00001d051174,Zm00001d051362
5. Mature Pith	8	11	2.24	0.00656	0.0359374	TRUE	Zm00001d002690,Zm00001d020401,Zm00001d029558,Zm00001d029699,Zm00001d031779,Zm00001d038841,Zm00001d040297,Zm00001d040364,Zm00001d040519,Zm00001d051174,Zm00001d051362	Zm00001d002690,Zm00001d020401,Zm00001d029558,Zm00001d029699,Zm00001d031779,Zm00001d038841,Zm00001d040297,Zm00001d040364,Zm00001d040519,Zm00001d051174,Zm00001d051362	Zm00001d002690,Zm00001d020401,Zm00001d029558,Zm00001d029699,Zm00001d031779,Zm00001d038841,Zm00001d040297,Zm00001d040364,Zm00001d040519,Zm00001d051174,Zm00001d051362
15. Xylem	9	54	48.55	9e-06	7.0875e-05	TRUE	Zm00001d002828,Zm00001d002956,Zm00001d004721,Zm00001d004843,Zm00001d006029,Zm00001d006106,Zm00001d008255,Zm00001d008295,Zm00001d008312,Zm00001d009594,Zm00001d012167,Zm00001d013222,Zm00001d013582,Zm00001d014006,Zm00001d014965,Zm00001d015036,Zm00001d015977,Zm00001d016691,Zm00001d017454,Zm00001d017770,Zm00001d017885,Zm00001d017936,Zm00001d020869,Zm00001d021615,Zm00001d022561,Zm00001d023434,Zm00001d0…	Zm00001d002828,Zm00001d002956,Zm00001d004721,Zm00001d004843,Zm00001d006029,Zm00001d006106,Zm00001d008255,Zm00001d008295,Zm00001d008312,Zm00001d009594,Zm00001d012167,Zm00001d013222,Zm00001d013582,Zm00001d014006,Zm00001d014965,Zm00001d015036,Zm00001d015977,Zm00001d016691,Zm00001d017454,Zm00001d017770,Zm00001d017885,Zm00001d017936,Zm00001d020869,Zm00001d021615,Zm00001d022561,Zm00001d023434,Zm00001d0…	Zm00001d002828,Zm00001d002956,Zm00001d004721,Zm00001d004843,Zm00001d006029,Zm00001d006106,Zm00001d008255,Zm00001d008295,Zm00001d008312,Zm00001d009594,Zm00001d012167,Zm00001d013222,Zm00001d013582,Zm00001d014006,Zm00001d014965,Zm00001d015036,Zm00001d015977,Zm00001d016691,Zm00001d017454,Zm00001d017770,Zm00001d017885,Zm00001d017936,Zm00001d020869,Zm00001d021615,Zm00001d022561,Zm00001d023434,Zm00001d0…
15. Xylem	9	54	10.07	9e-06	6.3e-05	TRUE	Zm00001d002828,Zm00001d002956,Zm00001d004721,Zm00001d004843,Zm00001d006029,Zm00001d006106,Zm00001d008255,Zm00001d008295,Zm00001d008312,Zm00001d009594,Zm00001d012167,Zm00001d013222,Zm00001d013582,Zm00001d014006,Zm00001d014965,Zm00001d015036,Zm00001d015977,Zm00001d016691,Zm00001d017454,Zm00001d017770,Zm00001d017885,Zm00001d017936,Zm00001d020869,Zm00001d021615,Zm00001d022561,Zm00001d023434,Zm00001d0…	Zm00001d002828,Zm00001d002956,Zm00001d004721,Zm00001d004843,Zm00001d006029,Zm00001d006106,Zm00001d008255,Zm00001d008295,Zm00001d008312,Zm00001d009594,Zm00001d012167,Zm00001d013222,Zm00001d013582,Zm00001d014006,Zm00001d014965,Zm00001d015036,Zm00001d015977,Zm00001d016691,Zm00001d017454,Zm00001d017770,Zm00001d017885,Zm00001d017936,Zm00001d020869,Zm00001d021615,Zm00001d022561,Zm00001d023434,Zm00001d0…	Zm00001d002828,Zm00001d002956,Zm00001d004721,Zm00001d004843,Zm00001d006029,Zm00001d006106,Zm00001d008255,Zm00001d008295,Zm00001d008312,Zm00001d009594,Zm00001d012167,Zm00001d013222,Zm00001d013582,Zm00001d014006,Zm00001d014965,Zm00001d015036,Zm00001d015977,Zm00001d016691,Zm00001d017454,Zm00001d017770,Zm00001d017885,Zm00001d017936,Zm00001d020869,Zm00001d021615,Zm00001d022561,Zm00001d023434,Zm00001d0…
