# Supplementary material for: A single-cell and spatial wheat root atlas with cross-species annotations delineates conserved tissue-specific marker genes and regulators
Source: Cell Rep. 2025 Feb 1;44(2):115240. doi: 10.1016/j.celrep.2025.115240 (PMC11860762; doi:10.1016/j.celrep.2025.115240)
Supplement: Table S8. Genome asymmetry information of triads across all clusters, related to Figure 4 [file mmc9.xlsx]

## Sheet: Table Legend
Table S8. Genome asymmetry information of triads across all clusters, related to Figure 4

## Sheet: cluster 0
Triads	category
TraesCS1A03G0001500	A_dominant
TraesCS1A03G0098700	A_dominant
TraesCS1A03G0177500	A_dominant
TraesCS1A03G0325800	A_dominant
TraesCS1A03G0417400	A_dominant
TraesCS1A03G0459500	A_dominant
TraesCS1A03G0541000	A_dominant
TraesCS1A03G0551000	A_dominant
TraesCS1A03G0670400	A_dominant
TraesCS1A03G0672400	A_dominant
TraesCS1A03G0786600	A_dominant
TraesCS1A03G0797300	A_dominant
TraesCS1A03G0812200	A_dominant
TraesCS2A03G0217200	A_dominant
TraesCS2A03G0236400	A_dominant
TraesCS2A03G0248100	A_dominant
TraesCS2A03G0251500	A_dominant
TraesCS2A03G0272200	A_dominant
TraesCS2A03G0417000	A_dominant
TraesCS2A03G0418900	A_dominant
TraesCS2A03G0509300	A_dominant
TraesCS2A03G0645200	A_dominant
TraesCS2A03G0676100	A_dominant
TraesCS2A03G0823400	A_dominant
TraesCS2A03G0833200	A_dominant
TraesCS2A03G0902900	A_dominant
TraesCS2A03G0941400	A_dominant
TraesCS2A03G1018500	A_dominant
TraesCS2A03G1085000	A_dominant
TraesCS2A03G1141500	A_dominant
TraesCS2A03G1215000	A_dominant
TraesCS3A03G0089700	A_dominant
TraesCS3A03G0258600	A_dominant
TraesCS3A03G0297600	A_dominant
TraesCS3A03G0311700	A_dominant
TraesCS3A03G0482500	A_dominant
TraesCS3A03G0558700	A_dominant
TraesCS3A03G0592400	A_dominant
TraesCS3A03G0597100	A_dominant
TraesCS3A03G0608400	A_dominant
TraesCS3A03G0639900	A_dominant
TraesCS3A03G0719400	A_dominant
TraesCS3A03G0728500	A_dominant
TraesCS3A03G0809500	A_dominant
TraesCS3A03G0821200	A_dominant
TraesCS3A03G0859800	A_dominant
TraesCS3A03G0889800	A_dominant
TraesCS3A03G1130400	A_dominant
TraesCS3A03G1159900	A_dominant
TraesCS3A03G1211300	A_dominant
TraesCS4A03G0029100	A_dominant
TraesCS4A03G0120000	A_dominant
TraesCS4A03G0131200	A_dominant
TraesCS4A03G0191000	A_dominant
TraesCS4A03G0196400	A_dominant
TraesCS4A03G0204100	A_dominant
TraesCS4A03G0205200	A_dominant
TraesCS4A03G0207700	A_dominant
TraesCS4A03G0217100	A_dominant
TraesCS4A03G0254600	A_dominant
TraesCS4A03G0258500	A_dominant
TraesCS4A03G0267800	A_dominant
TraesCS4A03G0287700	A_dominant
TraesCS4A03G0293800	A_dominant
TraesCS4A03G0473900	A_dominant
TraesCS4A03G0482200	A_dominant
TraesCS4A03G0504500	A_dominant
TraesCS4A03G0788700	A_dominant
TraesCS4A03G0827600	A_dominant
TraesCS4A03G0858200	A_dominant
TraesCS4A03G1019900	A_dominant
TraesCS4A03G1024500	A_dominant
TraesCS4A03G1188300	A_dominant
TraesCS5A03G0149600	A_dominant
TraesCS5A03G0272500	A_dominant
TraesCS5A03G0299600	A_dominant
TraesCS5A03G0421300	A_dominant
TraesCS5A03G0560700	A_dominant
TraesCS5A03G0562700	A_dominant
TraesCS5A03G0594900	A_dominant
TraesCS5A03G0693000	A_dominant
TraesCS5A03G0738200	A_dominant
TraesCS5A03G0742600	A_dominant
TraesCS5A03G0743500	A_dominant
TraesCS5A03G0795000	A_dominant
TraesCS5A03G0873500	A_dominant
TraesCS5A03G0905300	A_dominant
TraesCS5A03G0948600	A_dominant
TraesCS5A03G0957700	A_dominant
TraesCS5A03G1019800	A_dominant
TraesCS5A03G1061900	A_dominant
TraesCS5A03G1215500	A_dominant
TraesCS6A03G0011500	A_dominant
TraesCS6A03G0223000	A_dominant
TraesCS6A03G0443900	A_dominant
TraesCS6A03G0669900	A_dominant
TraesCS6A03G0709100	A_dominant
TraesCS6A03G0799300	A_dominant
TraesCS6A03G0814400	A_dominant
TraesCS6A03G0853200	A_dominant
TraesCS6A03G0924600	A_dominant
TraesCS6A03G0939900	A_dominant
TraesCS6A03G0941800	A_dominant
TraesCS6A03G0957700	A_dominant
TraesCS6A03G0972500	A_dominant
TraesCS6A03G0990100	A_dominant
TraesCS7A03G0308700	A_dominant
TraesCS7A03G0416600	A_dominant
TraesCS7A03G0440400	A_dominant
TraesCS7A03G0458900	A_dominant
TraesCS7A03G0464300	A_dominant
TraesCS7A03G0477700	A_dominant
TraesCS7A03G0619500	A_dominant
TraesCS7A03G0633400	A_dominant
TraesCS7A03G0732600	A_dominant
TraesCS7A03G0802700	A_dominant
TraesCS7A03G0804700	A_dominant
TraesCS7A03G0886800	A_dominant
TraesCS7A03G0900400	A_dominant
TraesCS7A03G0978400	A_dominant
TraesCS7A03G0978900	A_dominant
TraesCS7A03G0993200	A_dominant
TraesCS7A03G1042500	A_dominant
TraesCS7A03G1054700	A_dominant
TraesCS7A03G1073800	A_dominant
TraesCS7A03G1076500	A_dominant
TraesCS7A03G1283300	A_dominant
TraesCS7A03G1288100	A_dominant
TraesCS1A03G0073700	B_dominant
TraesCS1A03G0104100	B_dominant
TraesCS1A03G0127500	B_dominant
TraesCS1A03G0166600	B_dominant
TraesCS1A03G0231700	B_dominant
TraesCS1A03G0259400	B_dominant
TraesCS1A03G0287600	B_dominant
TraesCS1A03G0718300	B_dominant
TraesCS1A03G0836000	B_dominant
TraesCS1A03G0843300	B_dominant
TraesCS1A03G0861100	B_dominant
TraesCS1A03G0968100	B_dominant
TraesCS1A03G0969800	B_dominant
TraesCS1A03G1048300	B_dominant
TraesCS1A03G1082100	B_dominant
TraesCS2A03G0096000	B_dominant
TraesCS2A03G0245800	B_dominant
TraesCS2A03G0337800	B_dominant
TraesCS2A03G0360700	B_dominant
TraesCS2A03G0370600	B_dominant
TraesCS2A03G0404000	B_dominant
TraesCS2A03G0644000	B_dominant
TraesCS2A03G0736800	B_dominant
TraesCS2A03G0821800	B_dominant
TraesCS2A03G0887900	B_dominant
TraesCS2A03G0888500	B_dominant
TraesCS2A03G0916000	B_dominant
TraesCS2A03G0991500	B_dominant
TraesCS2A03G1004600	B_dominant
TraesCS2A03G1051700	B_dominant
TraesCS2A03G1061700	B_dominant
TraesCS2A03G1126100	B_dominant
TraesCS2A03G1217200	B_dominant
TraesCS2A03G1287100	B_dominant
TraesCS2A03G1309400	B_dominant
TraesCS2A03G1350900	B_dominant
TraesCS3A03G0074900	B_dominant
TraesCS3A03G0077700	B_dominant
TraesCS3A03G0268200	B_dominant
TraesCS3A03G0283600	B_dominant
TraesCS3A03G0292000	B_dominant
TraesCS3A03G0314500	B_dominant
TraesCS3A03G0367000	B_dominant
TraesCS3A03G0416800	B_dominant
TraesCS3A03G0446500	B_dominant
TraesCS3A03G0514000	B_dominant
TraesCS3A03G0538900	B_dominant
TraesCS3A03G0556400	B_dominant
TraesCS3A03G0572200	B_dominant
TraesCS3A03G0590400	B_dominant
TraesCS3A03G0591100	B_dominant
TraesCS3A03G0671500	B_dominant
TraesCS3A03G0680400	B_dominant
TraesCS3A03G0762500	B_dominant
TraesCS3A03G0791300	B_dominant
TraesCS3A03G0802300	B_dominant
TraesCS3A03G0870800	B_dominant
TraesCS3A03G0873000	B_dominant
TraesCS3A03G0966000	B_dominant
TraesCS3A03G0992300	B_dominant
TraesCS4A03G0024500	B_dominant
TraesCS4A03G0025400	B_dominant
TraesCS4A03G0046100	B_dominant
TraesCS4A03G0132400	B_dominant
TraesCS4A03G0192900	B_dominant
TraesCS4A03G0196800	B_dominant
TraesCS4A03G0263900	B_dominant
TraesCS4A03G0378200	B_dominant
TraesCS4A03G0481200	B_dominant
TraesCS4A03G0523000	B_dominant
TraesCS4A03G0533100	B_dominant
TraesCS4A03G0534300	B_dominant
TraesCS4A03G0630300	B_dominant
TraesCS4A03G0667500	B_dominant
TraesCS4A03G0694200	B_dominant
TraesCS4A03G0697400	B_dominant
TraesCS4A03G0699100	B_dominant
TraesCS4A03G0706400	B_dominant
TraesCS4A03G0756600	B_dominant
TraesCS4A03G0768100	B_dominant
TraesCS4A03G1141700	B_dominant
TraesCS5A03G0017800	B_dominant
TraesCS5A03G0026000	B_dominant
TraesCS5A03G0095900	B_dominant
TraesCS5A03G0197600	B_dominant
TraesCS5A03G0217400	B_dominant
TraesCS5A03G0223100	B_dominant
TraesCS5A03G0456900	B_dominant
TraesCS5A03G0486300	B_dominant
TraesCS5A03G0601100	B_dominant
TraesCS5A03G0706600	B_dominant
TraesCS5A03G0822900	B_dominant
TraesCS5A03G0860000	B_dominant
TraesCS5A03G0995400	B_dominant
TraesCS5A03G1005400	B_dominant
TraesCS5A03G1037300	B_dominant
TraesCS5A03G1101100	B_dominant
TraesCS5A03G1156700	B_dominant
TraesCS5A03G1243000	B_dominant
TraesCS6A03G0107000	B_dominant
TraesCS6A03G0188400	B_dominant
TraesCS6A03G0267800	B_dominant
TraesCS6A03G0313900	B_dominant
TraesCS6A03G0581700	B_dominant
TraesCS6A03G0746900	B_dominant
TraesCS6A03G0892500	B_dominant
TraesCS6A03G0901500	B_dominant
TraesCS6A03G0910800	B_dominant
TraesCS6A03G0969800	B_dominant
TraesCS7A03G0301500	B_dominant
TraesCS7A03G0347500	B_dominant
TraesCS7A03G0404500	B_dominant
TraesCS7A03G0408000	B_dominant
TraesCS7A03G0416700	B_dominant
TraesCS7A03G0614300	B_dominant
TraesCS7A03G0669400	B_dominant
TraesCS7A03G0724200	B_dominant
TraesCS7A03G0851200	B_dominant
TraesCS7A03G0885300	B_dominant
TraesCS7A03G1025800	B_dominant
TraesCS7A03G1104200	B_dominant
TraesCS7A03G1255200	B_dominant
TraesCS7A03G1326300	B_dominant
TraesCS1A03G0193000	D_dominant
TraesCS1A03G0215200	D_dominant
TraesCS1A03G0233400	D_dominant
TraesCS1A03G0286800	D_dominant
TraesCS1A03G0301300	D_dominant
TraesCS1A03G0359100	D_dominant
TraesCS1A03G0419000	D_dominant
TraesCS1A03G0448400	D_dominant
TraesCS1A03G0460700	D_dominant
TraesCS1A03G0539400	D_dominant
TraesCS1A03G0608100	D_dominant
TraesCS1A03G0655800	D_dominant
TraesCS1A03G0670500	D_dominant
TraesCS1A03G0672100	D_dominant
TraesCS1A03G0726300	D_dominant
TraesCS1A03G0791700	D_dominant
TraesCS1A03G0809500	D_dominant
TraesCS1A03G0887300	D_dominant
TraesCS1A03G1013900	D_dominant
TraesCS1A03G1039100	D_dominant
TraesCS2A03G0228500	D_dominant
TraesCS2A03G0459100	D_dominant
TraesCS2A03G0593000	D_dominant
TraesCS2A03G0606900	D_dominant
TraesCS2A03G0699100	D_dominant
TraesCS2A03G0712400	D_dominant
TraesCS2A03G0749300	D_dominant
TraesCS2A03G0749600	D_dominant
TraesCS2A03G0820500	D_dominant
TraesCS2A03G0836100	D_dominant
TraesCS2A03G0918200	D_dominant
TraesCS2A03G1003400	D_dominant
TraesCS2A03G1051400	D_dominant
TraesCS2A03G1089500	D_dominant
TraesCS2A03G1328200	D_dominant
TraesCS3A03G0048700	D_dominant
TraesCS3A03G0292800	D_dominant
TraesCS3A03G0300800	D_dominant
TraesCS3A03G0304900	D_dominant
TraesCS3A03G0350000	D_dominant
TraesCS3A03G0392400	D_dominant
TraesCS3A03G0535400	D_dominant
TraesCS3A03G0657500	D_dominant
TraesCS3A03G0683800	D_dominant
TraesCS3A03G0685500	D_dominant
TraesCS3A03G0708700	D_dominant
TraesCS3A03G0719300	D_dominant
TraesCS3A03G0736400	D_dominant
TraesCS3A03G0762900	D_dominant
TraesCS3A03G0810300	D_dominant
TraesCS3A03G0870000	D_dominant
TraesCS3A03G1026300	D_dominant
TraesCS3A03G1049300	D_dominant
TraesCS3A03G1125300	D_dominant
TraesCS3A03G1263600	D_dominant
TraesCS4A03G0001900	D_dominant
TraesCS4A03G0177100	D_dominant
TraesCS4A03G0296900	D_dominant
TraesCS4A03G0506600	D_dominant
TraesCS4A03G0517400	D_dominant
TraesCS4A03G0536000	D_dominant
TraesCS4A03G0543200	D_dominant
TraesCS4A03G0552500	D_dominant
TraesCS4A03G0568300	D_dominant
TraesCS4A03G0589800	D_dominant
TraesCS4A03G0910300	D_dominant
TraesCS5A03G0023000	D_dominant
TraesCS5A03G0151800	D_dominant
TraesCS5A03G0419400	D_dominant
TraesCS5A03G0463400	D_dominant
TraesCS5A03G0464500	D_dominant
TraesCS5A03G0507100	D_dominant
TraesCS5A03G0508000	D_dominant
TraesCS5A03G0540900	D_dominant
TraesCS5A03G0648400	D_dominant
TraesCS5A03G0739300	D_dominant
TraesCS5A03G0780200	D_dominant
TraesCS5A03G0883700	D_dominant
TraesCS5A03G1087600	D_dominant
TraesCS5A03G1111800	D_dominant
TraesCS5A03G1214300	D_dominant
TraesCS6A03G0093800	D_dominant
TraesCS6A03G0155400	D_dominant
TraesCS6A03G0182600	D_dominant
TraesCS6A03G0218500	D_dominant
TraesCS6A03G0347300	D_dominant
TraesCS6A03G0352100	D_dominant
TraesCS6A03G0357400	D_dominant
TraesCS6A03G0593800	D_dominant
TraesCS6A03G0796300	D_dominant
TraesCS6A03G0803800	D_dominant
TraesCS6A03G0825700	D_dominant
TraesCS6A03G0978700	D_dominant
TraesCS7A03G0264400	D_dominant
TraesCS7A03G0382300	D_dominant
TraesCS7A03G0424200	D_dominant
TraesCS7A03G0438600	D_dominant
TraesCS7A03G0475600	D_dominant
TraesCS7A03G0511500	D_dominant
TraesCS7A03G0531100	D_dominant
TraesCS7A03G0792300	D_dominant
TraesCS7A03G0810500	D_dominant
TraesCS7A03G0832200	D_dominant
TraesCS7A03G0855700	D_dominant
TraesCS7A03G0891000	D_dominant
TraesCS7A03G0954200	D_dominant
TraesCS7A03G1055500	D_dominant
TraesCS7A03G1265100	D_dominant
TraesCS7A03G1320100	D_dominant
TraesCS1A03G0200700	A_suppressed
TraesCS1A03G0302700	A_suppressed
TraesCS1A03G0405700	A_suppressed
TraesCS1A03G0466600	A_suppressed
TraesCS1A03G0697900	A_suppressed
TraesCS1A03G0710700	A_suppressed
TraesCS1A03G0738000	A_suppressed
TraesCS1A03G0750100	A_suppressed
TraesCS1A03G0886300	A_suppressed
TraesCS2A03G0228500	A_suppressed
TraesCS2A03G0354500	A_suppressed
TraesCS2A03G0396400	A_suppressed
TraesCS2A03G0467200	A_suppressed
TraesCS2A03G1191100	A_suppressed
TraesCS2A03G1245800	A_suppressed
TraesCS3A03G0471400	A_suppressed
TraesCS3A03G0762900	A_suppressed
TraesCS3A03G0811800	A_suppressed
TraesCS3A03G0898000	A_suppressed
TraesCS3A03G0929200	A_suppressed
TraesCS3A03G0966400	A_suppressed
TraesCS4A03G0496800	A_suppressed
TraesCS4A03G0606700	A_suppressed
TraesCS4A03G0694200	A_suppressed
TraesCS4A03G0706100	A_suppressed
TraesCS4A03G0755600	A_suppressed
TraesCS4A03G0762400	A_suppressed
TraesCS5A03G0434000	A_suppressed
TraesCS5A03G0501400	A_suppressed
TraesCS5A03G0522200	A_suppressed
TraesCS5A03G0890200	A_suppressed
TraesCS5A03G0954900	A_suppressed
TraesCS5A03G1228700	A_suppressed
TraesCS6A03G0081500	A_suppressed
TraesCS6A03G0248100	A_suppressed
TraesCS6A03G0819000	A_suppressed
TraesCS6A03G0861500	A_suppressed
TraesCS7A03G0634200	A_suppressed
TraesCS7A03G0644200	A_suppressed
TraesCS7A03G0786200	A_suppressed
TraesCS7A03G0912600	A_suppressed
TraesCS1A03G0177500	B_suppressed
TraesCS1A03G0473200	B_suppressed
TraesCS1A03G0572400	B_suppressed
TraesCS1A03G0721500	B_suppressed
TraesCS1A03G0907900	B_suppressed
TraesCS1A03G0974500	B_suppressed
TraesCS2A03G0160200	B_suppressed
TraesCS2A03G0192600	B_suppressed
TraesCS2A03G0261000	B_suppressed
TraesCS2A03G0431000	B_suppressed
TraesCS2A03G0593000	B_suppressed
TraesCS2A03G0903000	B_suppressed
TraesCS2A03G0941400	B_suppressed
TraesCS3A03G0523600	B_suppressed
TraesCS3A03G0639900	B_suppressed
TraesCS3A03G0787100	B_suppressed
TraesCS3A03G0900500	B_suppressed
TraesCS3A03G1009400	B_suppressed
TraesCS3A03G1130400	B_suppressed
TraesCS4A03G0144600	B_suppressed
TraesCS4A03G0234400	B_suppressed
TraesCS4A03G0374900	B_suppressed
TraesCS4A03G0644900	B_suppressed
TraesCS4A03G0852200	B_suppressed
TraesCS4A03G1006800	B_suppressed
TraesCS4A03G1043800	B_suppressed
TraesCS5A03G0358200	B_suppressed
TraesCS5A03G0582500	B_suppressed
TraesCS5A03G0720100	B_suppressed
TraesCS5A03G1014200	B_suppressed
TraesCS6A03G0106800	B_suppressed
TraesCS6A03G0212600	B_suppressed
TraesCS6A03G0441900	B_suppressed
TraesCS6A03G0528700	B_suppressed
TraesCS6A03G0669900	B_suppressed
TraesCS6A03G0750700	B_suppressed
TraesCS6A03G0814400	B_suppressed
TraesCS6A03G0899500	B_suppressed
TraesCS6A03G0957700	B_suppressed
TraesCS7A03G0143900	B_suppressed
TraesCS7A03G0420200	B_suppressed
TraesCS7A03G0458900	B_suppressed
TraesCS7A03G0804700	B_suppressed
TraesCS7A03G0886800	B_suppressed
TraesCS7A03G0900400	B_suppressed
TraesCS7A03G1080800	B_suppressed
TraesCS7A03G1088600	B_suppressed
TraesCS7A03G1156600	B_suppressed
TraesCS7A03G1363000	B_suppressed
TraesCS1A03G0098300	D_suppressed
TraesCS1A03G0098700	D_suppressed
TraesCS1A03G0114600	D_suppressed
TraesCS1A03G0138900	D_suppressed
TraesCS1A03G0224900	D_suppressed
TraesCS1A03G0255900	D_suppressed
TraesCS1A03G0502000	D_suppressed
TraesCS1A03G0520500	D_suppressed
TraesCS1A03G0646700	D_suppressed
TraesCS1A03G0691200	D_suppressed
TraesCS1A03G0708600	D_suppressed
TraesCS1A03G0920500	D_suppressed
TraesCS1A03G0969800	D_suppressed
TraesCS2A03G0334100	D_suppressed
TraesCS2A03G0355700	D_suppressed
TraesCS2A03G0472900	D_suppressed
TraesCS2A03G0736800	D_suppressed
TraesCS2A03G0785800	D_suppressed
TraesCS2A03G1176800	D_suppressed
TraesCS3A03G0593100	D_suppressed
TraesCS3A03G0785200	D_suppressed
TraesCS3A03G0800800	D_suppressed
TraesCS3A03G1023600	D_suppressed
TraesCS4A03G0120000	D_suppressed
TraesCS4A03G0207700	D_suppressed
TraesCS4A03G0256900	D_suppressed
TraesCS4A03G0378200	D_suppressed
TraesCS4A03G0533100	D_suppressed
TraesCS4A03G0646200	D_suppressed
TraesCS4A03G0699300	D_suppressed
TraesCS4A03G0862100	D_suppressed
TraesCS5A03G0209700	D_suppressed
TraesCS5A03G0237000	D_suppressed
TraesCS5A03G0397500	D_suppressed
TraesCS5A03G0760100	D_suppressed
TraesCS5A03G1148500	D_suppressed
TraesCS5A03G1227500	D_suppressed
TraesCS6A03G0000500	D_suppressed
TraesCS6A03G0722700	D_suppressed
TraesCS6A03G0892500	D_suppressed

## Sheet: cluster 1
Triads	category
TraesCS1A03G0325800	A_dominant
TraesCS1A03G0592000	A_dominant
TraesCS1A03G0659900	A_dominant
TraesCS1A03G0670400	A_dominant
TraesCS1A03G0695500	A_dominant
TraesCS1A03G0717100	A_dominant
TraesCS1A03G0786600	A_dominant
TraesCS1A03G0812200	A_dominant
TraesCS1A03G0871300	A_dominant
TraesCS2A03G0110600	A_dominant
TraesCS2A03G0217200	A_dominant
TraesCS2A03G0236400	A_dominant
TraesCS2A03G0272200	A_dominant
TraesCS2A03G0321800	A_dominant
TraesCS2A03G0348600	A_dominant
TraesCS2A03G0417000	A_dominant
TraesCS2A03G0418900	A_dominant
TraesCS2A03G0509300	A_dominant
TraesCS2A03G0645200	A_dominant
TraesCS2A03G0676100	A_dominant
TraesCS2A03G0858200	A_dominant
TraesCS2A03G0941400	A_dominant
TraesCS2A03G0998900	A_dominant
TraesCS2A03G1041300	A_dominant
TraesCS2A03G1088400	A_dominant
TraesCS2A03G1141500	A_dominant
TraesCS3A03G0089700	A_dominant
TraesCS3A03G0258600	A_dominant
TraesCS3A03G0287200	A_dominant
TraesCS3A03G0297600	A_dominant
TraesCS3A03G0314500	A_dominant
TraesCS3A03G0314900	A_dominant
TraesCS3A03G0330800	A_dominant
TraesCS3A03G0590100	A_dominant
TraesCS3A03G0590400	A_dominant
TraesCS3A03G0595000	A_dominant
TraesCS3A03G0685300	A_dominant
TraesCS3A03G0704500	A_dominant
TraesCS3A03G0821200	A_dominant
TraesCS3A03G0859800	A_dominant
TraesCS3A03G0876700	A_dominant
TraesCS3A03G0889800	A_dominant
TraesCS3A03G0900500	A_dominant
TraesCS3A03G0980000	A_dominant
TraesCS3A03G1145000	A_dominant
TraesCS4A03G0029100	A_dominant
TraesCS4A03G0131200	A_dominant
TraesCS4A03G0167700	A_dominant
TraesCS4A03G0204100	A_dominant
TraesCS4A03G0205200	A_dominant
TraesCS4A03G0217100	A_dominant
TraesCS4A03G0254600	A_dominant
TraesCS4A03G0258500	A_dominant
TraesCS4A03G0287700	A_dominant
TraesCS4A03G0293800	A_dominant
TraesCS4A03G0482200	A_dominant
TraesCS4A03G0504500	A_dominant
TraesCS4A03G0599800	A_dominant
TraesCS4A03G0692000	A_dominant
TraesCS4A03G0725300	A_dominant
TraesCS4A03G0858200	A_dominant
TraesCS4A03G1188300	A_dominant
TraesCS5A03G0149600	A_dominant
TraesCS5A03G0272500	A_dominant
TraesCS5A03G0288200	A_dominant
TraesCS5A03G0381700	A_dominant
TraesCS5A03G0386000	A_dominant
TraesCS5A03G0421300	A_dominant
TraesCS5A03G0436400	A_dominant
TraesCS5A03G0452500	A_dominant
TraesCS5A03G0479100	A_dominant
TraesCS5A03G0517500	A_dominant
TraesCS5A03G0543900	A_dominant
TraesCS5A03G0562700	A_dominant
TraesCS5A03G0563700	A_dominant
TraesCS5A03G0663500	A_dominant
TraesCS5A03G0743500	A_dominant
TraesCS5A03G0795000	A_dominant
TraesCS5A03G0860000	A_dominant
TraesCS5A03G0873500	A_dominant
TraesCS5A03G0905300	A_dominant
TraesCS5A03G0945800	A_dominant
TraesCS5A03G0948600	A_dominant
TraesCS5A03G0957700	A_dominant
TraesCS5A03G1019800	A_dominant
TraesCS5A03G1022900	A_dominant
TraesCS5A03G1061900	A_dominant
TraesCS5A03G1090400	A_dominant
TraesCS6A03G0223000	A_dominant
TraesCS6A03G0295400	A_dominant
TraesCS6A03G0443900	A_dominant
TraesCS6A03G0457900	A_dominant
TraesCS6A03G0627700	A_dominant
TraesCS6A03G0648300	A_dominant
TraesCS6A03G0669900	A_dominant
TraesCS6A03G0709100	A_dominant
TraesCS6A03G0813100	A_dominant
TraesCS6A03G0924600	A_dominant
TraesCS6A03G0972500	A_dominant
TraesCS6A03G0990100	A_dominant
TraesCS6A03G1017000	A_dominant
TraesCS7A03G0276400	A_dominant
TraesCS7A03G0299800	A_dominant
TraesCS7A03G0412600	A_dominant
TraesCS7A03G0464300	A_dominant
TraesCS7A03G0512500	A_dominant
TraesCS7A03G0531400	A_dominant
TraesCS7A03G0619500	A_dominant
TraesCS7A03G0732600	A_dominant
TraesCS7A03G0802700	A_dominant
TraesCS7A03G0905300	A_dominant
TraesCS7A03G0963900	A_dominant
TraesCS7A03G0978900	A_dominant
TraesCS7A03G0993200	A_dominant
TraesCS7A03G1220500	A_dominant
TraesCS7A03G1283300	A_dominant
TraesCS7A03G1288100	A_dominant
TraesCS7A03G1289100	A_dominant
TraesCS7A03G1373800	A_dominant
TraesCS1A03G0039100	B_dominant
TraesCS1A03G0073700	B_dominant
TraesCS1A03G0104100	B_dominant
TraesCS1A03G0111700	B_dominant
TraesCS1A03G0127500	B_dominant
TraesCS1A03G0166600	B_dominant
TraesCS1A03G0259400	B_dominant
TraesCS1A03G0287600	B_dominant
TraesCS1A03G0415500	B_dominant
TraesCS1A03G0528200	B_dominant
TraesCS1A03G0658900	B_dominant
TraesCS1A03G0674600	B_dominant
TraesCS1A03G0718300	B_dominant
TraesCS1A03G0770800	B_dominant
TraesCS1A03G0836000	B_dominant
TraesCS1A03G0853200	B_dominant
TraesCS1A03G0861100	B_dominant
TraesCS1A03G0968100	B_dominant
TraesCS1A03G0969800	B_dominant
TraesCS1A03G0998500	B_dominant
TraesCS1A03G1082100	B_dominant
TraesCS2A03G0079300	B_dominant
TraesCS2A03G0096000	B_dominant
TraesCS2A03G0245800	B_dominant
TraesCS2A03G0337800	B_dominant
TraesCS2A03G0360700	B_dominant
TraesCS2A03G0370600	B_dominant
TraesCS2A03G0404000	B_dominant
TraesCS2A03G0462800	B_dominant
TraesCS2A03G0480500	B_dominant
TraesCS2A03G0644000	B_dominant
TraesCS2A03G0800600	B_dominant
TraesCS2A03G0807900	B_dominant
TraesCS2A03G0821800	B_dominant
TraesCS2A03G0887900	B_dominant
TraesCS2A03G0888500	B_dominant
TraesCS2A03G0890700	B_dominant
TraesCS2A03G0959600	B_dominant
TraesCS2A03G1100600	B_dominant
TraesCS2A03G1113200	B_dominant
TraesCS2A03G1126100	B_dominant
TraesCS2A03G1155100	B_dominant
TraesCS2A03G1175300	B_dominant
TraesCS2A03G1191100	B_dominant
TraesCS2A03G1194100	B_dominant
TraesCS2A03G1287100	B_dominant
TraesCS3A03G0008400	B_dominant
TraesCS3A03G0217900	B_dominant
TraesCS3A03G0255500	B_dominant
TraesCS3A03G0268200	B_dominant
TraesCS3A03G0283600	B_dominant
TraesCS3A03G0322300	B_dominant
TraesCS3A03G0326300	B_dominant
TraesCS3A03G0377800	B_dominant
TraesCS3A03G0389400	B_dominant
TraesCS3A03G0396300	B_dominant
TraesCS3A03G0416800	B_dominant
TraesCS3A03G0446500	B_dominant
TraesCS3A03G0514000	B_dominant
TraesCS3A03G0538900	B_dominant
TraesCS3A03G0556400	B_dominant
TraesCS3A03G0644500	B_dominant
TraesCS3A03G0671500	B_dominant
TraesCS3A03G0680400	B_dominant
TraesCS3A03G0723400	B_dominant
TraesCS3A03G0762500	B_dominant
TraesCS3A03G0776700	B_dominant
TraesCS3A03G0791300	B_dominant
TraesCS3A03G0792300	B_dominant
TraesCS3A03G0865600	B_dominant
TraesCS3A03G0870800	B_dominant
TraesCS3A03G0873000	B_dominant
TraesCS3A03G0966000	B_dominant
TraesCS3A03G0995300	B_dominant
TraesCS3A03G1172900	B_dominant
TraesCS4A03G0024500	B_dominant
TraesCS4A03G0046100	B_dominant
TraesCS4A03G0112300	B_dominant
TraesCS4A03G0120000	B_dominant
TraesCS4A03G0126900	B_dominant
TraesCS4A03G0192900	B_dominant
TraesCS4A03G0196800	B_dominant
TraesCS4A03G0207700	B_dominant
TraesCS4A03G0378200	B_dominant
TraesCS4A03G0481200	B_dominant
TraesCS4A03G0523000	B_dominant
TraesCS4A03G0533100	B_dominant
TraesCS4A03G0534300	B_dominant
TraesCS4A03G0616200	B_dominant
TraesCS4A03G0622500	B_dominant
TraesCS4A03G0630300	B_dominant
TraesCS4A03G0697400	B_dominant
TraesCS4A03G0699100	B_dominant
TraesCS4A03G0706400	B_dominant
TraesCS4A03G0768100	B_dominant
TraesCS4A03G1141700	B_dominant
TraesCS5A03G0017800	B_dominant
TraesCS5A03G0026000	B_dominant
TraesCS5A03G0132900	B_dominant
TraesCS5A03G0197600	B_dominant
TraesCS5A03G0217400	B_dominant
TraesCS5A03G0223100	B_dominant
TraesCS5A03G0408000	B_dominant
TraesCS5A03G0456900	B_dominant
TraesCS5A03G0601100	B_dominant
TraesCS5A03G0610500	B_dominant
TraesCS5A03G0706600	B_dominant
TraesCS5A03G0720700	B_dominant
TraesCS5A03G0822900	B_dominant
TraesCS5A03G0898000	B_dominant
TraesCS5A03G1005400	B_dominant
TraesCS5A03G1013600	B_dominant
TraesCS5A03G1101100	B_dominant
TraesCS5A03G1163900	B_dominant
TraesCS6A03G0051500	B_dominant
TraesCS6A03G0188400	B_dominant
TraesCS6A03G0313900	B_dominant
TraesCS6A03G0389400	B_dominant
TraesCS6A03G0579100	B_dominant
TraesCS6A03G0652700	B_dominant
TraesCS6A03G0746900	B_dominant
TraesCS6A03G0806300	B_dominant
TraesCS6A03G0892500	B_dominant
TraesCS6A03G0969700	B_dominant
TraesCS6A03G0969800	B_dominant
TraesCS7A03G0301500	B_dominant
TraesCS7A03G0361000	B_dominant
TraesCS7A03G0416700	B_dominant
TraesCS7A03G0614300	B_dominant
TraesCS7A03G0639200	B_dominant
TraesCS7A03G0669400	B_dominant
TraesCS7A03G0724200	B_dominant
TraesCS7A03G0851200	B_dominant
TraesCS7A03G1025800	B_dominant
TraesCS7A03G1126700	B_dominant
TraesCS7A03G1203000	B_dominant
TraesCS1A03G0193000	D_dominant
TraesCS1A03G0200700	D_dominant
TraesCS1A03G0215200	D_dominant
TraesCS1A03G0243500	D_dominant
TraesCS1A03G0286800	D_dominant
TraesCS1A03G0319000	D_dominant
TraesCS1A03G0417400	D_dominant
TraesCS1A03G0419000	D_dominant
TraesCS1A03G0440600	D_dominant
TraesCS1A03G0460700	D_dominant
TraesCS1A03G0529400	D_dominant
TraesCS1A03G0623200	D_dominant
TraesCS1A03G0655800	D_dominant
TraesCS1A03G0670500	D_dominant
TraesCS1A03G0672100	D_dominant
TraesCS1A03G0694700	D_dominant
TraesCS1A03G0873200	D_dominant
TraesCS1A03G1052200	D_dominant
TraesCS2A03G0295100	D_dominant
TraesCS2A03G0403900	D_dominant
TraesCS2A03G0438000	D_dominant
TraesCS2A03G0459100	D_dominant
TraesCS2A03G0593000	D_dominant
TraesCS2A03G0606900	D_dominant
TraesCS2A03G0699100	D_dominant
TraesCS2A03G0749300	D_dominant
TraesCS2A03G0918200	D_dominant
TraesCS2A03G1003400	D_dominant
TraesCS2A03G1039700	D_dominant
TraesCS2A03G1209900	D_dominant
TraesCS2A03G1318100	D_dominant
TraesCS2A03G1328200	D_dominant
TraesCS3A03G0216300	D_dominant
TraesCS3A03G0304900	D_dominant
TraesCS3A03G0535400	D_dominant
TraesCS3A03G0639900	D_dominant
TraesCS3A03G0657500	D_dominant
TraesCS3A03G0703700	D_dominant
TraesCS3A03G0719300	D_dominant
TraesCS3A03G0759500	D_dominant
TraesCS3A03G0810300	D_dominant
TraesCS3A03G0887600	D_dominant
TraesCS3A03G1026300	D_dominant
TraesCS3A03G1049300	D_dominant
TraesCS3A03G1152400	D_dominant
TraesCS3A03G1223600	D_dominant
TraesCS3A03G1263600	D_dominant
TraesCS4A03G0283000	D_dominant
TraesCS4A03G0517400	D_dominant
TraesCS4A03G0536000	D_dominant
TraesCS4A03G0543200	D_dominant
TraesCS4A03G0554500	D_dominant
TraesCS4A03G0568300	D_dominant
TraesCS4A03G0589800	D_dominant
TraesCS4A03G0677100	D_dominant
TraesCS4A03G0821400	D_dominant
TraesCS4A03G0852400	D_dominant
TraesCS4A03G0910300	D_dominant
TraesCS5A03G0096900	D_dominant
TraesCS5A03G0233900	D_dominant
TraesCS5A03G0299300	D_dominant
TraesCS5A03G0419400	D_dominant
TraesCS5A03G0464500	D_dominant
TraesCS5A03G0504700	D_dominant
TraesCS5A03G0640500	D_dominant
TraesCS5A03G0675300	D_dominant
TraesCS5A03G0753100	D_dominant
TraesCS5A03G0795900	D_dominant
TraesCS5A03G0902700	D_dominant
TraesCS5A03G0962300	D_dominant
TraesCS5A03G0964000	D_dominant
TraesCS5A03G1057200	D_dominant
TraesCS5A03G1123100	D_dominant
TraesCS5A03G1134900	D_dominant
TraesCS6A03G0074000	D_dominant
TraesCS6A03G0155400	D_dominant
TraesCS6A03G0220200	D_dominant
TraesCS6A03G0347300	D_dominant
TraesCS6A03G0352100	D_dominant
TraesCS6A03G0393000	D_dominant
TraesCS6A03G0682700	D_dominant
TraesCS6A03G0723800	D_dominant
TraesCS6A03G0796300	D_dominant
TraesCS6A03G0819100	D_dominant
TraesCS6A03G0973100	D_dominant
TraesCS6A03G0978900	D_dominant
TraesCS7A03G0302100	D_dominant
TraesCS7A03G0314400	D_dominant
TraesCS7A03G0317200	D_dominant
TraesCS7A03G0424200	D_dominant
TraesCS7A03G0496000	D_dominant
TraesCS7A03G0753300	D_dominant
TraesCS7A03G0755000	D_dominant
TraesCS7A03G0792300	D_dominant
TraesCS7A03G0804700	D_dominant
TraesCS7A03G0816900	D_dominant
TraesCS7A03G0855700	D_dominant
TraesCS7A03G0891000	D_dominant
TraesCS7A03G0900400	D_dominant
TraesCS7A03G0954200	D_dominant
TraesCS7A03G0958800	D_dominant
TraesCS7A03G1080800	D_dominant
TraesCS7A03G1265100	D_dominant
TraesCS7A03G1350300	D_dominant
TraesCS1A03G0200700	A_suppressed
TraesCS1A03G0247700	A_suppressed
TraesCS1A03G0302700	A_suppressed
TraesCS1A03G0466600	A_suppressed
TraesCS1A03G0558900	A_suppressed
TraesCS1A03G0697900	A_suppressed
TraesCS1A03G0750100	A_suppressed
TraesCS1A03G0886300	A_suppressed
TraesCS1A03G0891500	A_suppressed
TraesCS1A03G0982700	A_suppressed
TraesCS2A03G0197900	A_suppressed
TraesCS2A03G0228500	A_suppressed
TraesCS2A03G0597800	A_suppressed
TraesCS2A03G0795100	A_suppressed
TraesCS2A03G0900500	A_suppressed
TraesCS2A03G0904700	A_suppressed
TraesCS2A03G0966900	A_suppressed
TraesCS2A03G0989400	A_suppressed
TraesCS2A03G1166300	A_suppressed
TraesCS2A03G1191100	A_suppressed
TraesCS2A03G1245800	A_suppressed
TraesCS3A03G0392400	A_suppressed
TraesCS3A03G0426700	A_suppressed
TraesCS3A03G0471400	A_suppressed
TraesCS3A03G0605900	A_suppressed
TraesCS3A03G0762900	A_suppressed
TraesCS3A03G0784900	A_suppressed
TraesCS3A03G0811800	A_suppressed
TraesCS3A03G0966400	A_suppressed
TraesCS3A03G1229400	A_suppressed
TraesCS4A03G0122700	A_suppressed
TraesCS4A03G0496800	A_suppressed
TraesCS4A03G0597400	A_suppressed
TraesCS4A03G0606700	A_suppressed
TraesCS4A03G0692200	A_suppressed
TraesCS4A03G0755600	A_suppressed
TraesCS4A03G0762400	A_suppressed
TraesCS4A03G0793900	A_suppressed
TraesCS4A03G0885500	A_suppressed
TraesCS4A03G0892000	A_suppressed
TraesCS5A03G0054700	A_suppressed
TraesCS5A03G0501400	A_suppressed
TraesCS5A03G0511300	A_suppressed
TraesCS5A03G0552800	A_suppressed
TraesCS5A03G0954900	A_suppressed
TraesCS6A03G0141300	A_suppressed
TraesCS6A03G0248100	A_suppressed
TraesCS6A03G0702200	A_suppressed
TraesCS6A03G0819000	A_suppressed
TraesCS6A03G0861500	A_suppressed
TraesCS6A03G1015200	A_suppressed
TraesCS7A03G0634200	A_suppressed
TraesCS7A03G0644200	A_suppressed
TraesCS7A03G0786200	A_suppressed
TraesCS7A03G0884000	A_suppressed
TraesCS7A03G0912600	A_suppressed
TraesCS1A03G0177500	B_suppressed
TraesCS1A03G0205300	B_suppressed
TraesCS1A03G0572400	B_suppressed
TraesCS1A03G0694700	B_suppressed
TraesCS1A03G0720300	B_suppressed
TraesCS1A03G0721500	B_suppressed
TraesCS1A03G0974500	B_suppressed
TraesCS2A03G0160200	B_suppressed
TraesCS2A03G0265100	B_suppressed
TraesCS2A03G0308300	B_suppressed
TraesCS2A03G0431000	B_suppressed
TraesCS2A03G0680800	B_suppressed
TraesCS2A03G0941400	B_suppressed
TraesCS2A03G1311300	B_suppressed
TraesCS3A03G0523600	B_suppressed
TraesCS3A03G0545500	B_suppressed
TraesCS3A03G0900500	B_suppressed
TraesCS3A03G1250700	B_suppressed
TraesCS4A03G0144600	B_suppressed
TraesCS4A03G0234400	B_suppressed
TraesCS4A03G0374900	B_suppressed
TraesCS4A03G0522400	B_suppressed
TraesCS4A03G0821400	B_suppressed
TraesCS4A03G0852200	B_suppressed
TraesCS4A03G1006800	B_suppressed
TraesCS4A03G1022300	B_suppressed
TraesCS4A03G1043800	B_suppressed
TraesCS5A03G0325900	B_suppressed
TraesCS5A03G0358200	B_suppressed
TraesCS5A03G0405300	B_suppressed
TraesCS5A03G0582500	B_suppressed
TraesCS6A03G0106800	B_suppressed
TraesCS6A03G0212600	B_suppressed
TraesCS6A03G0237900	B_suppressed
TraesCS6A03G0441900	B_suppressed
TraesCS6A03G0528700	B_suppressed
TraesCS6A03G0565200	B_suppressed
TraesCS6A03G0611400	B_suppressed
TraesCS6A03G0669900	B_suppressed
TraesCS6A03G0750700	B_suppressed
TraesCS6A03G0814400	B_suppressed
TraesCS7A03G0420200	B_suppressed
TraesCS7A03G0531100	B_suppressed
TraesCS7A03G0764600	B_suppressed
TraesCS7A03G0891000	B_suppressed
TraesCS7A03G0930400	B_suppressed
TraesCS7A03G0932600	B_suppressed
TraesCS7A03G1080800	B_suppressed
TraesCS7A03G1149100	B_suppressed
TraesCS7A03G1363000	B_suppressed
TraesCS1A03G0069100	D_suppressed
TraesCS1A03G0098700	D_suppressed
TraesCS1A03G0255900	D_suppressed
TraesCS1A03G0312400	D_suppressed
TraesCS1A03G0502000	D_suppressed
TraesCS1A03G0520500	D_suppressed
TraesCS1A03G0646700	D_suppressed
TraesCS1A03G0691200	D_suppressed
TraesCS1A03G0708600	D_suppressed
TraesCS1A03G0920500	D_suppressed
TraesCS1A03G0969800	D_suppressed
TraesCS2A03G0256400	D_suppressed
TraesCS2A03G0270300	D_suppressed
TraesCS2A03G0334100	D_suppressed
TraesCS2A03G0472900	D_suppressed
TraesCS2A03G0736800	D_suppressed
TraesCS2A03G0785800	D_suppressed
TraesCS2A03G1287100	D_suppressed
TraesCS3A03G0593100	D_suppressed
TraesCS3A03G0785200	D_suppressed
TraesCS3A03G0788700	D_suppressed
TraesCS3A03G0800800	D_suppressed
TraesCS4A03G0120000	D_suppressed
TraesCS4A03G0183000	D_suppressed
TraesCS4A03G0256900	D_suppressed
TraesCS4A03G0378200	D_suppressed
TraesCS4A03G0699300	D_suppressed
TraesCS4A03G0710600	D_suppressed
TraesCS4A03G0862100	D_suppressed
TraesCS4A03G1016800	D_suppressed
TraesCS5A03G0209700	D_suppressed
TraesCS5A03G0237000	D_suppressed
TraesCS5A03G0479100	D_suppressed
TraesCS5A03G0760100	D_suppressed
TraesCS5A03G0850600	D_suppressed
TraesCS5A03G1060400	D_suppressed
TraesCS5A03G1148500	D_suppressed
TraesCS5A03G1227500	D_suppressed
TraesCS6A03G0000500	D_suppressed
TraesCS6A03G0222500	D_suppressed
TraesCS6A03G0468400	D_suppressed
TraesCS6A03G0892500	D_suppressed
TraesCS7A03G1295400	D_suppressed

## Sheet: cluster 2
Triads	category
TraesCS6A03G0892500	A_dominant
TraesCS1A03G0541000	A_dominant
TraesCS2A03G0941400	A_dominant
TraesCS1A03G0417400	A_dominant
TraesCS7A03G0900400	A_dominant
TraesCS2A03G0321800	A_dominant
TraesCS3A03G0314500	A_dominant
TraesCS5A03G0945800	A_dominant
TraesCS2A03G0823400	A_dominant
TraesCS4A03G0858200	A_dominant
TraesCS4A03G0504500	A_dominant
TraesCS2A03G1287100	A_dominant
TraesCS7A03G0804700	A_dominant
TraesCS1A03G0551000	A_dominant
TraesCS7A03G1073800	A_dominant
TraesCS1A03G0293700	A_dominant
TraesCS7A03G0411800	A_dominant
TraesCS2A03G0372700	A_dominant
TraesCS5A03G0479100	A_dominant
TraesCS6A03G0457900	A_dominant
TraesCS7A03G1076500	A_dominant
TraesCS5A03G0957700	A_dominant
TraesCS7A03G1373800	A_dominant
TraesCS2A03G0998900	A_dominant
TraesCS2A03G0217200	A_dominant
TraesCS2A03G1068400	A_dominant
TraesCS3A03G0590100	A_dominant
TraesCS1A03G0695500	A_dominant
TraesCS7A03G0842100	A_dominant
TraesCS4A03G0533100	A_dominant
TraesCS2A03G1215000	A_dominant
TraesCS2A03G0833200	A_dominant
TraesCS3A03G0652000	A_dominant
TraesCS3A03G0297600	A_dominant
TraesCS3A03G0821200	A_dominant
TraesCS1A03G0667900	A_dominant
TraesCS5A03G0873500	A_dominant
TraesCS3A03G0608400	A_dominant
TraesCS2A03G0348600	A_dominant
TraesCS5A03G0562700	A_dominant
TraesCS3A03G0728500	A_dominant
TraesCS5A03G0594900	A_dominant
TraesCS3A03G0090100	A_dominant
TraesCS2A03G0251500	A_dominant
TraesCS7A03G0276400	A_dominant
TraesCS6A03G0140400	A_dominant
TraesCS3A03G0558700	A_dominant
TraesCS7A03G0802700	A_dominant
TraesCS5A03G1019800	A_dominant
TraesCS2A03G0284800	A_dominant
TraesCS7A03G0963900	A_dominant
TraesCS5A03G1215500	A_dominant
TraesCS5A03G1061900	A_dominant
TraesCS6A03G0669900	A_dominant
TraesCS7A03G1283300	A_dominant
TraesCS5A03G0149600	A_dominant
TraesCS7A03G0732600	A_dominant
TraesCS7A03G0464300	A_dominant
TraesCS6A03G0972500	A_dominant
TraesCS2A03G1141500	A_dominant
TraesCS6A03G0893300	A_dominant
TraesCS5A03G0421300	A_dominant
TraesCS2A03G0645200	A_dominant
TraesCS2A03G0509300	A_dominant
TraesCS4A03G0029100	A_dominant
TraesCS5A03G0905300	A_dominant
TraesCS3A03G0859800	A_dominant
TraesCS4A03G1188300	A_dominant
TraesCS3A03G0889800	A_dominant
TraesCS4A03G1019900	A_dominant
TraesCS7A03G1288100	A_dominant
TraesCS2A03G0236400	A_dominant
TraesCS1A03G0748300	A_dominant
TraesCS5A03G0272500	A_dominant
TraesCS6A03G0443900	A_dominant
TraesCS5A03G0931100	A_dominant
TraesCS5A03G0560700	A_dominant
TraesCS4A03G0204100	A_dominant
TraesCS2A03G0272200	A_dominant
TraesCS5A03G1250300	A_dominant
TraesCS5A03G0738200	A_dominant
TraesCS3A03G0704500	A_dominant
TraesCS7A03G0379900	A_dominant
TraesCS4A03G0191000	A_dominant
TraesCS6A03G0697400	A_dominant
TraesCS3A03G1174300	A_dominant
TraesCS7A03G0978900	A_dominant
TraesCS2A03G1090900	A_dominant
TraesCS3A03G0330800	A_dominant
TraesCS5A03G0948600	A_dominant
TraesCS3A03G0876700	A_dominant
TraesCS7A03G0512500	A_dominant
TraesCS4A03G0217100	A_dominant
TraesCS7A03G0607700	A_dominant
TraesCS7A03G0633400	A_dominant
TraesCS4A03G0796400	A_dominant
TraesCS3A03G0258600	A_dominant
TraesCS5A03G0299600	A_dominant
TraesCS7A03G0314100	A_dominant
TraesCS1A03G0717100	A_dominant
TraesCS6A03G0924600	A_dominant
TraesCS4A03G0254600	A_dominant
TraesCS5A03G0067200	A_dominant
TraesCS4A03G0205200	A_dominant
TraesCS1A03G0672400	A_dominant
TraesCS6A03G1017000	A_dominant
TraesCS3A03G1128800	A_dominant
TraesCS5A03G0786400	A_dominant
TraesCS1A03G0177500	A_dominant
TraesCS7A03G0865300	A_dominant
TraesCS7A03G0993200	A_dominant
TraesCS3A03G0086900	A_dominant
TraesCS4A03G0713300	A_dominant
TraesCS2A03G1110600	A_dominant
TraesCS6A03G0223000	A_dominant
TraesCS3A03G0980000	A_dominant
TraesCS2A03G0676100	A_dominant
TraesCS5A03G1022900	A_dominant
TraesCS3A03G1046600	A_dominant
TraesCS5A03G0663500	A_dominant
TraesCS7A03G0635600	A_dominant
TraesCS3A03G0416600	A_dominant
TraesCS5A03G1207400	A_dominant
TraesCS6A03G0990100	A_dominant
TraesCS2A03G0349500	A_dominant
TraesCS1A03G0786600	A_dominant
TraesCS6A03G0586800	A_dominant
TraesCS3A03G0238000	A_dominant
TraesCS1A03G0572400	A_dominant
TraesCS2A03G0236000	A_dominant
TraesCS1A03G0592000	A_dominant
TraesCS4A03G0599800	A_dominant
TraesCS3A03G1137700	A_dominant
TraesCS3A03G0684400	A_dominant
TraesCS1A03G0098700	A_dominant
TraesCS6A03G0978900	A_dominant
TraesCS1A03G0073700	B_dominant
TraesCS1A03G0104100	B_dominant
TraesCS1A03G0127500	B_dominant
TraesCS1A03G0166600	B_dominant
TraesCS1A03G0259400	B_dominant
TraesCS1A03G0287600	B_dominant
TraesCS1A03G0415500	B_dominant
TraesCS1A03G0485900	B_dominant
TraesCS1A03G0504600	B_dominant
TraesCS1A03G0528200	B_dominant
TraesCS1A03G0554700	B_dominant
TraesCS1A03G0658900	B_dominant
TraesCS1A03G0674400	B_dominant
TraesCS1A03G0718300	B_dominant
TraesCS1A03G0836300	B_dominant
TraesCS1A03G0853200	B_dominant
TraesCS1A03G0861100	B_dominant
TraesCS1A03G0968100	B_dominant
TraesCS1A03G0969800	B_dominant
TraesCS1A03G1082100	B_dominant
TraesCS2A03G0079300	B_dominant
TraesCS2A03G0096000	B_dominant
TraesCS2A03G0245800	B_dominant
TraesCS2A03G0321700	B_dominant
TraesCS2A03G0462800	B_dominant
TraesCS2A03G0480500	B_dominant
TraesCS2A03G0532900	B_dominant
TraesCS2A03G0800100	B_dominant
TraesCS2A03G0800600	B_dominant
TraesCS2A03G0818400	B_dominant
TraesCS2A03G0887900	B_dominant
TraesCS2A03G0888500	B_dominant
TraesCS2A03G0890700	B_dominant
TraesCS2A03G0959600	B_dominant
TraesCS2A03G1004600	B_dominant
TraesCS2A03G1017700	B_dominant
TraesCS2A03G1119900	B_dominant
TraesCS2A03G1126100	B_dominant
TraesCS2A03G1155100	B_dominant
TraesCS2A03G1215300	B_dominant
TraesCS2A03G1241600	B_dominant
TraesCS2A03G1253900	B_dominant
TraesCS3A03G0008400	B_dominant
TraesCS3A03G0077700	B_dominant
TraesCS3A03G0268200	B_dominant
TraesCS3A03G0283600	B_dominant
TraesCS3A03G0322300	B_dominant
TraesCS3A03G0367000	B_dominant
TraesCS3A03G0393800	B_dominant
TraesCS3A03G0396300	B_dominant
TraesCS3A03G0412200	B_dominant
TraesCS3A03G0416800	B_dominant
TraesCS3A03G0446500	B_dominant
TraesCS3A03G0514000	B_dominant
TraesCS3A03G0556400	B_dominant
TraesCS3A03G0671500	B_dominant
TraesCS3A03G0680400	B_dominant
TraesCS3A03G0723400	B_dominant
TraesCS3A03G0762500	B_dominant
TraesCS3A03G0762900	B_dominant
TraesCS3A03G0792300	B_dominant
TraesCS3A03G0793800	B_dominant
TraesCS3A03G0802300	B_dominant
TraesCS3A03G0873000	B_dominant
TraesCS3A03G0901200	B_dominant
TraesCS3A03G0969200	B_dominant
TraesCS4A03G0025400	B_dominant
TraesCS4A03G0046100	B_dominant
TraesCS4A03G0132400	B_dominant
TraesCS4A03G0196800	B_dominant
TraesCS4A03G0207700	B_dominant
TraesCS4A03G0229200	B_dominant
TraesCS4A03G0378200	B_dominant
TraesCS4A03G0453200	B_dominant
TraesCS4A03G0481200	B_dominant
TraesCS4A03G0484800	B_dominant
TraesCS4A03G0534300	B_dominant
TraesCS4A03G0616200	B_dominant
TraesCS4A03G0630300	B_dominant
TraesCS4A03G0694200	B_dominant
TraesCS4A03G0697400	B_dominant
TraesCS4A03G0706400	B_dominant
TraesCS4A03G0756600	B_dominant
TraesCS4A03G0768100	B_dominant
TraesCS4A03G1141700	B_dominant
TraesCS5A03G0026000	B_dominant
TraesCS5A03G0072900	B_dominant
TraesCS5A03G0156600	B_dominant
TraesCS5A03G0166300	B_dominant
TraesCS5A03G0197600	B_dominant
TraesCS5A03G0217400	B_dominant
TraesCS5A03G0223100	B_dominant
TraesCS5A03G0402300	B_dominant
TraesCS5A03G0408000	B_dominant
TraesCS5A03G0456900	B_dominant
TraesCS5A03G0623100	B_dominant
TraesCS5A03G0706600	B_dominant
TraesCS5A03G0728900	B_dominant
TraesCS5A03G0764700	B_dominant
TraesCS5A03G0809200	B_dominant
TraesCS5A03G0822900	B_dominant
TraesCS5A03G0860000	B_dominant
TraesCS5A03G0995400	B_dominant
TraesCS5A03G1005400	B_dominant
TraesCS5A03G1054600	B_dominant
TraesCS5A03G1101100	B_dominant
TraesCS5A03G1156700	B_dominant
TraesCS5A03G1163900	B_dominant
TraesCS5A03G1243000	B_dominant
TraesCS6A03G0188400	B_dominant
TraesCS6A03G0267800	B_dominant
TraesCS6A03G0313900	B_dominant
TraesCS6A03G0668000	B_dominant
TraesCS6A03G0695000	B_dominant
TraesCS6A03G0746900	B_dominant
TraesCS6A03G0779100	B_dominant
TraesCS6A03G0806300	B_dominant
TraesCS6A03G0910800	B_dominant
TraesCS6A03G0969800	B_dominant
TraesCS7A03G0303800	B_dominant
TraesCS7A03G0306500	B_dominant
TraesCS7A03G0408000	B_dominant
TraesCS7A03G0414400	B_dominant
TraesCS7A03G0669400	B_dominant
TraesCS7A03G0724200	B_dominant
TraesCS7A03G0851200	B_dominant
TraesCS7A03G0885300	B_dominant
TraesCS7A03G1326300	B_dominant
TraesCS3A03G0900500	D_dominant
TraesCS6A03G0978700	D_dominant
TraesCS3A03G0971900	D_dominant
TraesCS7A03G0511500	D_dominant
TraesCS6A03G0332300	D_dominant
TraesCS3A03G0639900	D_dominant
TraesCS5A03G1214300	D_dominant
TraesCS5A03G0299300	D_dominant
TraesCS4A03G0517400	D_dominant
TraesCS7A03G0264400	D_dominant
TraesCS2A03G1003400	D_dominant
TraesCS5A03G0770800	D_dominant
TraesCS6A03G0723800	D_dominant
TraesCS4A03G0910300	D_dominant
TraesCS7A03G0458900	D_dominant
TraesCS2A03G0089400	D_dominant
TraesCS5A03G0640500	D_dominant
TraesCS4A03G0491400	D_dominant
TraesCS4A03G0589800	D_dominant
TraesCS2A03G1051100	D_dominant
TraesCS5A03G0503900	D_dominant
TraesCS1A03G0215200	D_dominant
TraesCS6A03G0155400	D_dominant
TraesCS1A03G0671900	D_dominant
TraesCS7A03G0806000	D_dominant
TraesCS6A03G0796300	D_dominant
TraesCS7A03G0317200	D_dominant
TraesCS3A03G0417500	D_dominant
TraesCS2A03G0712400	D_dominant
TraesCS1A03G0419000	D_dominant
TraesCS5A03G0648400	D_dominant
TraesCS3A03G1263600	D_dominant
TraesCS5A03G0753100	D_dominant
TraesCS5A03G0419400	D_dominant
TraesCS4A03G0241400	D_dominant
TraesCS4A03G0677100	D_dominant
TraesCS2A03G0820500	D_dominant
TraesCS4A03G0552500	D_dominant
TraesCS2A03G0699100	D_dominant
TraesCS3A03G0292800	D_dominant
TraesCS7A03G0810500	D_dominant
TraesCS3A03G0719300	D_dominant
TraesCS4A03G0001900	D_dominant
TraesCS2A03G0775800	D_dominant
TraesCS1A03G1039100	D_dominant
TraesCS3A03G0708700	D_dominant
TraesCS5A03G1028700	D_dominant
TraesCS2A03G0606900	D_dominant
TraesCS1A03G0286800	D_dominant
TraesCS5A03G1057200	D_dominant
TraesCS2A03G0459100	D_dominant
TraesCS1A03G0670500	D_dominant
TraesCS5A03G0507100	D_dominant
TraesCS7A03G0891000	D_dominant
TraesCS1A03G0655800	D_dominant
TraesCS7A03G0855700	D_dominant
TraesCS2A03G1328200	D_dominant
TraesCS3A03G0810300	D_dominant
TraesCS3A03G1049300	D_dominant
TraesCS5A03G0618900	D_dominant
TraesCS7A03G0890800	D_dominant
TraesCS5A03G0463400	D_dominant
TraesCS6A03G0347300	D_dominant
TraesCS6A03G0357400	D_dominant
TraesCS7A03G0847900	D_dominant
TraesCS2A03G0382800	D_dominant
TraesCS6A03G0819100	D_dominant
TraesCS3A03G0535400	D_dominant
TraesCS3A03G0300800	D_dominant
TraesCS3A03G0184200	D_dominant
TraesCS1A03G0193000	D_dominant
TraesCS3A03G0657500	D_dominant
TraesCS7A03G0816900	D_dominant
TraesCS1A03G1019300	D_dominant
TraesCS7A03G0792300	D_dominant
TraesCS5A03G0904800	D_dominant
TraesCS2A03G0593000	D_dominant
TraesCS5A03G0417900	D_dominant
TraesCS7A03G0475600	D_dominant
TraesCS5A03G0023000	D_dominant
TraesCS1A03G0292200	D_dominant
TraesCS2A03G0984100	D_dominant
TraesCS5A03G1183900	D_dominant
TraesCS5A03G0233900	D_dominant
TraesCS3A03G1035600	D_dominant
TraesCS4A03G1005200	D_dominant
TraesCS6A03G0352100	D_dominant
TraesCS1A03G0537900	D_dominant
TraesCS2A03G0066500	D_dominant
TraesCS7A03G0424200	D_dominant
TraesCS3A03G0689500	D_dominant
TraesCS3A03G0974500	D_dominant
TraesCS1A03G0728400	D_dominant
TraesCS5A03G1087600	D_dominant
TraesCS4A03G0740700	D_dominant
TraesCS5A03G0508000	D_dominant
TraesCS2A03G1089500	D_dominant
TraesCS7A03G0423800	D_dominant
TraesCS6A03G0844900	D_dominant
TraesCS3A03G0826700	D_dominant
TraesCS5A03G0780200	D_dominant
TraesCS5A03G0882900	D_dominant
TraesCS5A03G0770000	D_dominant
TraesCS7A03G0954200	D_dominant
TraesCS1A03G0319000	D_dominant
TraesCS3A03G0304900	D_dominant
TraesCS7A03G0000300	D_dominant
TraesCS5A03G1111800	D_dominant
TraesCS7A03G0621100	D_dominant
TraesCS7A03G0313200	D_dominant
TraesCS2A03G1039700	D_dominant
TraesCS7A03G0440400	D_dominant
TraesCS7A03G0886800	D_dominant
TraesCS6A03G0819000	A_suppressed
TraesCS1A03G0466600	A_suppressed
TraesCS2A03G0228500	A_suppressed
TraesCS4A03G0755600	A_suppressed
TraesCS1A03G0200700	A_suppressed
TraesCS7A03G0912600	A_suppressed
TraesCS6A03G0248100	A_suppressed
TraesCS1A03G0286300	A_suppressed
TraesCS1A03G0697900	A_suppressed
TraesCS6A03G0861500	A_suppressed
TraesCS7A03G0786200	A_suppressed
TraesCS3A03G0811800	A_suppressed
TraesCS3A03G0471400	A_suppressed
TraesCS4A03G0496800	A_suppressed
TraesCS2A03G0396400	A_suppressed
TraesCS5A03G0501400	A_suppressed
TraesCS6A03G0476500	A_suppressed
TraesCS2A03G0197900	A_suppressed
TraesCS5A03G1228700	A_suppressed
TraesCS1A03G0405700	A_suppressed
TraesCS7A03G0634200	A_suppressed
TraesCS2A03G0467200	A_suppressed
TraesCS7A03G0379600	A_suppressed
TraesCS7A03G0644200	A_suppressed
TraesCS3A03G0966400	A_suppressed
TraesCS5A03G0954900	A_suppressed
TraesCS4A03G0762400	A_suppressed
TraesCS6A03G0081500	A_suppressed
TraesCS1A03G0302700	A_suppressed
TraesCS2A03G1245800	A_suppressed
TraesCS2A03G0597800	A_suppressed
TraesCS4A03G0692200	A_suppressed
TraesCS2A03G1191100	A_suppressed
TraesCS1A03G0750100	A_suppressed
TraesCS5A03G0522200	A_suppressed
TraesCS1A03G0886300	A_suppressed
TraesCS4A03G0606700	A_suppressed
TraesCS5A03G0890200	A_suppressed
TraesCS7A03G1123800	A_suppressed
TraesCS3A03G0749600	A_suppressed
TraesCS3A03G0784900	A_suppressed
TraesCS1A03G0826100	A_suppressed
TraesCS5A03G0434000	A_suppressed
TraesCS5A03G0456000	A_suppressed
TraesCS1A03G0452400	A_suppressed
TraesCS1A03G0177500	B_suppressed
TraesCS1A03G0205300	B_suppressed
TraesCS1A03G0448400	B_suppressed
TraesCS1A03G0572400	B_suppressed
TraesCS1A03G0720300	B_suppressed
TraesCS1A03G0721500	B_suppressed
TraesCS2A03G0070100	B_suppressed
TraesCS2A03G0160200	B_suppressed
TraesCS2A03G0261000	B_suppressed
TraesCS2A03G0431000	B_suppressed
TraesCS2A03G0436500	B_suppressed
TraesCS2A03G0594200	B_suppressed
TraesCS2A03G0903000	B_suppressed
TraesCS2A03G1311300	B_suppressed
TraesCS3A03G0523600	B_suppressed
TraesCS3A03G0689500	B_suppressed
TraesCS3A03G1009400	B_suppressed
TraesCS4A03G0059800	B_suppressed
TraesCS4A03G0144600	B_suppressed
TraesCS4A03G0234400	B_suppressed
TraesCS4A03G0374900	B_suppressed
TraesCS4A03G0852200	B_suppressed
TraesCS4A03G1006800	B_suppressed
TraesCS4A03G1043800	B_suppressed
TraesCS5A03G0358200	B_suppressed
TraesCS5A03G0450700	B_suppressed
TraesCS5A03G0582500	B_suppressed
TraesCS6A03G0106800	B_suppressed
TraesCS6A03G0212600	B_suppressed
TraesCS6A03G0441900	B_suppressed
TraesCS6A03G0528700	B_suppressed
TraesCS6A03G0565200	B_suppressed
TraesCS6A03G0611400	B_suppressed
TraesCS6A03G0664700	B_suppressed
TraesCS6A03G0669900	B_suppressed
TraesCS6A03G0750700	B_suppressed
TraesCS6A03G0814400	B_suppressed
TraesCS6A03G0978900	B_suppressed
TraesCS7A03G0143900	B_suppressed
TraesCS7A03G0420200	B_suppressed
TraesCS7A03G0440400	B_suppressed
TraesCS7A03G0441600	B_suppressed
TraesCS7A03G0886800	B_suppressed
TraesCS7A03G1080800	B_suppressed
TraesCS7A03G1088600	B_suppressed
TraesCS7A03G1156600	B_suppressed
TraesCS7A03G1345700	B_suppressed
TraesCS7A03G1363000	B_suppressed
TraesCS6A03G0000500	D_suppressed
TraesCS1A03G0520500	D_suppressed
TraesCS1A03G0920500	D_suppressed
TraesCS3A03G0593100	D_suppressed
TraesCS3A03G0785200	D_suppressed
TraesCS3A03G0800800	D_suppressed
TraesCS1A03G0708600	D_suppressed
TraesCS5A03G1227500	D_suppressed
TraesCS1A03G0691200	D_suppressed
TraesCS4A03G0862100	D_suppressed
TraesCS4A03G0256900	D_suppressed
TraesCS5A03G0237000	D_suppressed
TraesCS5A03G0209700	D_suppressed
TraesCS1A03G0098300	D_suppressed
TraesCS4A03G0710600	D_suppressed
TraesCS5A03G0760100	D_suppressed
TraesCS4A03G1016800	D_suppressed
TraesCS4A03G0378200	D_suppressed
TraesCS6A03G0722700	D_suppressed
TraesCS2A03G0472900	D_suppressed
TraesCS5A03G0685500	D_suppressed
TraesCS1A03G1031600	D_suppressed
TraesCS2A03G0355700	D_suppressed
TraesCS2A03G0382600	D_suppressed
TraesCS6A03G0214600	D_suppressed
TraesCS2A03G0334100	D_suppressed
TraesCS5A03G0677100	D_suppressed
TraesCS5A03G1148500	D_suppressed
TraesCS2A03G0256400	D_suppressed
TraesCS5A03G0912000	D_suppressed
TraesCS1A03G0069100	D_suppressed
TraesCS2A03G0785800	D_suppressed
TraesCS4A03G0183000	D_suppressed
TraesCS2A03G0736800	D_suppressed
TraesCS6A03G0468400	D_suppressed
TraesCS1A03G0502000	D_suppressed
TraesCS1A03G0646700	D_suppressed
TraesCS1A03G0255900	D_suppressed
TraesCS2A03G0270300	D_suppressed
TraesCS3A03G1023600	D_suppressed
TraesCS1A03G0969800	D_suppressed
TraesCS3A03G0936700	D_suppressed
TraesCS6A03G0779100	D_suppressed
TraesCS5A03G0918100	D_suppressed
TraesCS1A03G0098700	D_suppressed

## Sheet: cluster 3
Triads	category
TraesCS1A03G0098700	A_dominant
TraesCS1A03G0329000	A_dominant
TraesCS1A03G0417400	A_dominant
TraesCS1A03G0515200	A_dominant
TraesCS1A03G0541000	A_dominant
TraesCS1A03G0667900	A_dominant
TraesCS1A03G0695500	A_dominant
TraesCS1A03G0786600	A_dominant
TraesCS1A03G0797300	A_dominant
TraesCS1A03G0812200	A_dominant
TraesCS1A03G0871300	A_dominant
TraesCS1A03G0926300	A_dominant
TraesCS2A03G0110600	A_dominant
TraesCS2A03G0236400	A_dominant
TraesCS2A03G0248100	A_dominant
TraesCS2A03G0272200	A_dominant
TraesCS2A03G0321800	A_dominant
TraesCS2A03G0370600	A_dominant
TraesCS2A03G0372700	A_dominant
TraesCS2A03G0417000	A_dominant
TraesCS2A03G0418900	A_dominant
TraesCS2A03G0645200	A_dominant
TraesCS2A03G0823400	A_dominant
TraesCS2A03G0902900	A_dominant
TraesCS2A03G0941400	A_dominant
TraesCS2A03G1018500	A_dominant
TraesCS2A03G1068400	A_dominant
TraesCS2A03G1141500	A_dominant
TraesCS3A03G0090100	A_dominant
TraesCS3A03G0234800	A_dominant
TraesCS3A03G0258600	A_dominant
TraesCS3A03G0558700	A_dominant
TraesCS3A03G0719400	A_dominant
TraesCS3A03G0857900	A_dominant
TraesCS3A03G0859800	A_dominant
TraesCS3A03G0889800	A_dominant
TraesCS3A03G1211300	A_dominant
TraesCS3A03G1218300	A_dominant
TraesCS4A03G0029100	A_dominant
TraesCS4A03G0131200	A_dominant
TraesCS4A03G0204100	A_dominant
TraesCS4A03G0205200	A_dominant
TraesCS4A03G0207700	A_dominant
TraesCS4A03G0267800	A_dominant
TraesCS4A03G0293800	A_dominant
TraesCS4A03G0323800	A_dominant
TraesCS4A03G0482200	A_dominant
TraesCS4A03G0504500	A_dominant
TraesCS4A03G0692000	A_dominant
TraesCS4A03G1188300	A_dominant
TraesCS5A03G0017800	A_dominant
TraesCS5A03G0132400	A_dominant
TraesCS5A03G0149600	A_dominant
TraesCS5A03G0272500	A_dominant
TraesCS5A03G0337500	A_dominant
TraesCS5A03G0421300	A_dominant
TraesCS5A03G0562700	A_dominant
TraesCS5A03G0592900	A_dominant
TraesCS5A03G0663500	A_dominant
TraesCS5A03G0742600	A_dominant
TraesCS5A03G0860000	A_dominant
TraesCS5A03G0873500	A_dominant
TraesCS5A03G0905300	A_dominant
TraesCS5A03G0945800	A_dominant
TraesCS5A03G0948600	A_dominant
TraesCS5A03G0957700	A_dominant
TraesCS5A03G1061900	A_dominant
TraesCS5A03G1215500	A_dominant
TraesCS6A03G0077300	A_dominant
TraesCS6A03G0140400	A_dominant
TraesCS6A03G0221600	A_dominant
TraesCS6A03G0295400	A_dominant
TraesCS6A03G0443900	A_dominant
TraesCS6A03G0669900	A_dominant
TraesCS6A03G0892500	A_dominant
TraesCS6A03G0924600	A_dominant
TraesCS6A03G0972500	A_dominant
TraesCS6A03G0978900	A_dominant
TraesCS6A03G0990100	A_dominant
TraesCS7A03G0416600	A_dominant
TraesCS7A03G0464300	A_dominant
TraesCS7A03G0531400	A_dominant
TraesCS7A03G0619500	A_dominant
TraesCS7A03G0732600	A_dominant
TraesCS7A03G0842100	A_dominant
TraesCS7A03G0978900	A_dominant
TraesCS7A03G0993200	A_dominant
TraesCS7A03G1073800	A_dominant
TraesCS7A03G1283300	A_dominant
TraesCS7A03G1288100	A_dominant
TraesCS1A03G0127500	B_dominant
TraesCS1A03G0287600	B_dominant
TraesCS1A03G0415500	B_dominant
TraesCS1A03G0708600	B_dominant
TraesCS1A03G0718300	B_dominant
TraesCS1A03G0729000	B_dominant
TraesCS1A03G0843300	B_dominant
TraesCS1A03G0968100	B_dominant
TraesCS1A03G0969800	B_dominant
TraesCS1A03G1048300	B_dominant
TraesCS1A03G1082100	B_dominant
TraesCS2A03G0008600	B_dominant
TraesCS2A03G0079300	B_dominant
TraesCS2A03G0096000	B_dominant
TraesCS2A03G0354500	B_dominant
TraesCS2A03G0371400	B_dominant
TraesCS2A03G0462800	B_dominant
TraesCS2A03G0736800	B_dominant
TraesCS2A03G0821800	B_dominant
TraesCS2A03G0887900	B_dominant
TraesCS2A03G0888500	B_dominant
TraesCS2A03G0919500	B_dominant
TraesCS2A03G0946200	B_dominant
TraesCS2A03G0991500	B_dominant
TraesCS2A03G1061700	B_dominant
TraesCS2A03G1126100	B_dominant
TraesCS2A03G1188700	B_dominant
TraesCS2A03G1215300	B_dominant
TraesCS2A03G1217200	B_dominant
TraesCS2A03G1309400	B_dominant
TraesCS3A03G0021700	B_dominant
TraesCS3A03G0074900	B_dominant
TraesCS3A03G0089700	B_dominant
TraesCS3A03G0268200	B_dominant
TraesCS3A03G0283600	B_dominant
TraesCS3A03G0292000	B_dominant
TraesCS3A03G0392400	B_dominant
TraesCS3A03G0396300	B_dominant
TraesCS3A03G0416800	B_dominant
TraesCS3A03G0446500	B_dominant
TraesCS3A03G0556400	B_dominant
TraesCS3A03G0590100	B_dominant
TraesCS3A03G0590400	B_dominant
TraesCS3A03G0671500	B_dominant
TraesCS3A03G0680400	B_dominant
TraesCS3A03G0791300	B_dominant
TraesCS4A03G0040100	B_dominant
TraesCS4A03G0046100	B_dominant
TraesCS4A03G0132400	B_dominant
TraesCS4A03G0192900	B_dominant
TraesCS4A03G0196800	B_dominant
TraesCS4A03G0229200	B_dominant
TraesCS4A03G0378200	B_dominant
TraesCS4A03G0481200	B_dominant
TraesCS4A03G0484800	B_dominant
TraesCS4A03G0534300	B_dominant
TraesCS4A03G0616200	B_dominant
TraesCS4A03G0697400	B_dominant
TraesCS4A03G0756600	B_dominant
TraesCS4A03G0768100	B_dominant
TraesCS4A03G1141700	B_dominant
TraesCS5A03G0197600	B_dominant
TraesCS5A03G0217400	B_dominant
TraesCS5A03G0223100	B_dominant
TraesCS5A03G0456900	B_dominant
TraesCS5A03G0479100	B_dominant
TraesCS5A03G0601100	B_dominant
TraesCS5A03G0706600	B_dominant
TraesCS5A03G0809200	B_dominant
TraesCS5A03G0928300	B_dominant
TraesCS5A03G0995400	B_dominant
TraesCS5A03G1005400	B_dominant
TraesCS5A03G1013600	B_dominant
TraesCS5A03G1037300	B_dominant
TraesCS5A03G1101100	B_dominant
TraesCS5A03G1156700	B_dominant
TraesCS5A03G1163900	B_dominant
TraesCS5A03G1243000	B_dominant
TraesCS6A03G0107000	B_dominant
TraesCS6A03G0188400	B_dominant
TraesCS6A03G0267800	B_dominant
TraesCS6A03G0313900	B_dominant
TraesCS6A03G0581700	B_dominant
TraesCS6A03G0746900	B_dominant
TraesCS6A03G0910800	B_dominant
TraesCS7A03G0279500	B_dominant
TraesCS7A03G0284700	B_dominant
TraesCS7A03G0347500	B_dominant
TraesCS7A03G0414400	B_dominant
TraesCS7A03G0531100	B_dominant
TraesCS7A03G0669400	B_dominant
TraesCS7A03G0724200	B_dominant
TraesCS7A03G0851200	B_dominant
TraesCS7A03G0885300	B_dominant
TraesCS7A03G1076500	B_dominant
TraesCS7A03G1104200	B_dominant
TraesCS7A03G1203000	B_dominant
TraesCS1A03G0215200	D_dominant
TraesCS1A03G0233400	D_dominant
TraesCS1A03G0286800	D_dominant
TraesCS1A03G0301300	D_dominant
TraesCS1A03G0359100	D_dominant
TraesCS1A03G0539400	D_dominant
TraesCS1A03G0655800	D_dominant
TraesCS1A03G0670500	D_dominant
TraesCS1A03G0672100	D_dominant
TraesCS1A03G0726300	D_dominant
TraesCS1A03G0791700	D_dominant
TraesCS1A03G1013900	D_dominant
TraesCS1A03G1039100	D_dominant
TraesCS1A03G1052200	D_dominant
TraesCS2A03G0205400	D_dominant
TraesCS2A03G0228500	D_dominant
TraesCS2A03G0459100	D_dominant
TraesCS2A03G0593000	D_dominant
TraesCS2A03G0606900	D_dominant
TraesCS2A03G0820500	D_dominant
TraesCS2A03G0836100	D_dominant
TraesCS2A03G1103000	D_dominant
TraesCS2A03G1294300	D_dominant
TraesCS2A03G1328200	D_dominant
TraesCS3A03G0088400	D_dominant
TraesCS3A03G0300800	D_dominant
TraesCS3A03G0304900	D_dominant
TraesCS3A03G0376000	D_dominant
TraesCS3A03G0535400	D_dominant
TraesCS3A03G0657500	D_dominant
TraesCS3A03G0683800	D_dominant
TraesCS3A03G0685500	D_dominant
TraesCS3A03G0762900	D_dominant
TraesCS3A03G0826700	D_dominant
TraesCS3A03G0830200	D_dominant
TraesCS3A03G0870000	D_dominant
TraesCS3A03G0900500	D_dominant
TraesCS3A03G0974500	D_dominant
TraesCS3A03G1035600	D_dominant
TraesCS3A03G1049300	D_dominant
TraesCS3A03G1263600	D_dominant
TraesCS4A03G0177100	D_dominant
TraesCS4A03G0241400	D_dominant
TraesCS4A03G0491400	D_dominant
TraesCS4A03G0506600	D_dominant
TraesCS4A03G0517400	D_dominant
TraesCS4A03G0536000	D_dominant
TraesCS4A03G0543200	D_dominant
TraesCS4A03G0552500	D_dominant
TraesCS4A03G0587700	D_dominant
TraesCS4A03G0677100	D_dominant
TraesCS4A03G0773900	D_dominant
TraesCS4A03G0910300	D_dominant
TraesCS5A03G0096900	D_dominant
TraesCS5A03G0299300	D_dominant
TraesCS5A03G0414700	D_dominant
TraesCS5A03G0463400	D_dominant
TraesCS5A03G0504900	D_dominant
TraesCS5A03G0508000	D_dominant
TraesCS5A03G0540900	D_dominant
TraesCS5A03G0648400	D_dominant
TraesCS5A03G0770800	D_dominant
TraesCS5A03G1028700	D_dominant
TraesCS6A03G0155400	D_dominant
TraesCS6A03G0182600	D_dominant
TraesCS6A03G0218500	D_dominant
TraesCS6A03G0352100	D_dominant
TraesCS6A03G0357400	D_dominant
TraesCS6A03G0393000	D_dominant
TraesCS6A03G0593800	D_dominant
TraesCS6A03G0682700	D_dominant
TraesCS6A03G0723800	D_dominant
TraesCS6A03G0796300	D_dominant
TraesCS6A03G0957700	D_dominant
TraesCS6A03G0973100	D_dominant
TraesCS6A03G0978700	D_dominant
TraesCS7A03G0313200	D_dominant
TraesCS7A03G0382300	D_dominant
TraesCS7A03G0440400	D_dominant
TraesCS7A03G0458900	D_dominant
TraesCS7A03G0511500	D_dominant
TraesCS7A03G0792300	D_dominant
TraesCS7A03G0804700	D_dominant
TraesCS7A03G0806000	D_dominant
TraesCS7A03G0855700	D_dominant
TraesCS7A03G0891000	D_dominant
TraesCS7A03G0900400	D_dominant
TraesCS7A03G0954200	D_dominant
TraesCS7A03G1055500	D_dominant
TraesCS7A03G1157900	D_dominant
TraesCS7A03G1350300	D_dominant
TraesCS1A03G0200700	A_suppressed
TraesCS1A03G0302700	A_suppressed
TraesCS1A03G0466600	A_suppressed
TraesCS1A03G0628600	A_suppressed
TraesCS1A03G0669900	A_suppressed
TraesCS1A03G0710700	A_suppressed
TraesCS1A03G0750100	A_suppressed
TraesCS1A03G0886300	A_suppressed
TraesCS2A03G0228500	A_suppressed
TraesCS2A03G0396400	A_suppressed
TraesCS2A03G0467200	A_suppressed
TraesCS2A03G0708900	A_suppressed
TraesCS2A03G0928000	A_suppressed
TraesCS2A03G1245800	A_suppressed
TraesCS3A03G0392400	A_suppressed
TraesCS3A03G0471400	A_suppressed
TraesCS3A03G0810300	A_suppressed
TraesCS3A03G0811800	A_suppressed
TraesCS3A03G0938300	A_suppressed
TraesCS4A03G0010100	A_suppressed
TraesCS4A03G0496800	A_suppressed
TraesCS4A03G0755600	A_suppressed
TraesCS4A03G0762400	A_suppressed
TraesCS5A03G0501400	A_suppressed
TraesCS5A03G0954900	A_suppressed
TraesCS5A03G1112400	A_suppressed
TraesCS6A03G0137900	A_suppressed
TraesCS6A03G0248100	A_suppressed
TraesCS6A03G0433700	A_suppressed
TraesCS6A03G0819000	A_suppressed
TraesCS6A03G0861500	A_suppressed
TraesCS7A03G0379600	A_suppressed
TraesCS7A03G0644200	A_suppressed
TraesCS7A03G0786200	A_suppressed
TraesCS7A03G0912600	A_suppressed
TraesCS7A03G1053300	A_suppressed
TraesCS1A03G0177500	B_suppressed
TraesCS1A03G0572400	B_suppressed
TraesCS1A03G0721500	B_suppressed
TraesCS1A03G0974500	B_suppressed
TraesCS2A03G0160200	B_suppressed
TraesCS2A03G0192600	B_suppressed
TraesCS2A03G0261000	B_suppressed
TraesCS2A03G0431000	B_suppressed
TraesCS3A03G0523600	B_suppressed
TraesCS3A03G0787100	B_suppressed
TraesCS3A03G0971900	B_suppressed
TraesCS4A03G0144600	B_suppressed
TraesCS4A03G0234400	B_suppressed
TraesCS4A03G0374900	B_suppressed
TraesCS4A03G0639500	B_suppressed
TraesCS4A03G0644900	B_suppressed
TraesCS4A03G0852200	B_suppressed
TraesCS5A03G0582500	B_suppressed
TraesCS6A03G0106800	B_suppressed
TraesCS6A03G0441900	B_suppressed
TraesCS6A03G0528700	B_suppressed
TraesCS6A03G0750700	B_suppressed
TraesCS6A03G0978900	B_suppressed
TraesCS7A03G0308700	B_suppressed
TraesCS7A03G0416100	B_suppressed
TraesCS7A03G0420200	B_suppressed
TraesCS7A03G0440400	B_suppressed
TraesCS7A03G0458900	B_suppressed
TraesCS7A03G1080800	B_suppressed
TraesCS7A03G1156600	B_suppressed
TraesCS1A03G0098700	D_suppressed
TraesCS1A03G0255900	D_suppressed
TraesCS1A03G0520500	D_suppressed
TraesCS1A03G0691200	D_suppressed
TraesCS1A03G0708600	D_suppressed
TraesCS1A03G0920500	D_suppressed
TraesCS1A03G0969800	D_suppressed
TraesCS2A03G0265100	D_suppressed
TraesCS2A03G0354100	D_suppressed
TraesCS2A03G0355700	D_suppressed
TraesCS2A03G0370600	D_suppressed
TraesCS2A03G0472900	D_suppressed
TraesCS2A03G0736800	D_suppressed
TraesCS2A03G0785800	D_suppressed
TraesCS2A03G1176800	D_suppressed
TraesCS3A03G0593100	D_suppressed
TraesCS3A03G0785200	D_suppressed
TraesCS3A03G0800800	D_suppressed
TraesCS3A03G1023600	D_suppressed
TraesCS4A03G0206500	D_suppressed
TraesCS4A03G0256900	D_suppressed
TraesCS4A03G0308700	D_suppressed
TraesCS4A03G0378200	D_suppressed
TraesCS4A03G0439500	D_suppressed
TraesCS4A03G0862100	D_suppressed
TraesCS5A03G0017800	D_suppressed
TraesCS5A03G0209700	D_suppressed
TraesCS5A03G0237000	D_suppressed
TraesCS5A03G0397500	D_suppressed
TraesCS5A03G0685500	D_suppressed
TraesCS5A03G0728500	D_suppressed
TraesCS5A03G0760100	D_suppressed
TraesCS5A03G1227500	D_suppressed
TraesCS6A03G0000500	D_suppressed

## Sheet: cluster 4
Triads	category
TraesCS1A03G0325800	A_dominant
TraesCS1A03G0551000	A_dominant
TraesCS1A03G0592000	A_dominant
TraesCS1A03G0694700	A_dominant
TraesCS1A03G0765700	A_dominant
TraesCS1A03G0786600	A_dominant
TraesCS2A03G0217200	A_dominant
TraesCS2A03G0217900	A_dominant
TraesCS2A03G0236400	A_dominant
TraesCS2A03G0272200	A_dominant
TraesCS2A03G0316200	A_dominant
TraesCS2A03G0412800	A_dominant
TraesCS2A03G0431400	A_dominant
TraesCS2A03G0509300	A_dominant
TraesCS2A03G0645200	A_dominant
TraesCS2A03G0676100	A_dominant
TraesCS2A03G0833200	A_dominant
TraesCS2A03G0998900	A_dominant
TraesCS2A03G1012600	A_dominant
TraesCS2A03G1085000	A_dominant
TraesCS2A03G1287100	A_dominant
TraesCS3A03G0090100	A_dominant
TraesCS3A03G0349900	A_dominant
TraesCS3A03G0590400	A_dominant
TraesCS3A03G0594500	A_dominant
TraesCS3A03G0597100	A_dominant
TraesCS3A03G0639900	A_dominant
TraesCS3A03G0671200	A_dominant
TraesCS3A03G0719400	A_dominant
TraesCS3A03G0821200	A_dominant
TraesCS3A03G0859800	A_dominant
TraesCS3A03G0971900	A_dominant
TraesCS3A03G1128800	A_dominant
TraesCS3A03G1218300	A_dominant
TraesCS4A03G0029100	A_dominant
TraesCS4A03G0096200	A_dominant
TraesCS4A03G0131200	A_dominant
TraesCS4A03G0191000	A_dominant
TraesCS4A03G0204100	A_dominant
TraesCS4A03G0205200	A_dominant
TraesCS4A03G0207700	A_dominant
TraesCS4A03G0235000	A_dominant
TraesCS4A03G0287700	A_dominant
TraesCS4A03G0358200	A_dominant
TraesCS4A03G0472300	A_dominant
TraesCS4A03G0692000	A_dominant
TraesCS4A03G0873000	A_dominant
TraesCS4A03G1188300	A_dominant
TraesCS5A03G0149600	A_dominant
TraesCS5A03G0272500	A_dominant
TraesCS5A03G0299600	A_dominant
TraesCS5A03G0337500	A_dominant
TraesCS5A03G0488800	A_dominant
TraesCS5A03G0594900	A_dominant
TraesCS5A03G0661400	A_dominant
TraesCS5A03G0663500	A_dominant
TraesCS5A03G0860000	A_dominant
TraesCS5A03G0905300	A_dominant
TraesCS5A03G1061900	A_dominant
TraesCS5A03G1164500	A_dominant
TraesCS6A03G0140400	A_dominant
TraesCS6A03G0443900	A_dominant
TraesCS6A03G0457900	A_dominant
TraesCS6A03G0586800	A_dominant
TraesCS6A03G0587200	A_dominant
TraesCS6A03G0669900	A_dominant
TraesCS6A03G0709100	A_dominant
TraesCS6A03G0771000	A_dominant
TraesCS6A03G0772000	A_dominant
TraesCS6A03G0799300	A_dominant
TraesCS6A03G0869800	A_dominant
TraesCS6A03G0924600	A_dominant
TraesCS6A03G0972500	A_dominant
TraesCS6A03G0978900	A_dominant
TraesCS7A03G0308700	A_dominant
TraesCS7A03G0411800	A_dominant
TraesCS7A03G0464300	A_dominant
TraesCS7A03G0473400	A_dominant
TraesCS7A03G0512500	A_dominant
TraesCS7A03G0531100	A_dominant
TraesCS7A03G0732600	A_dominant
TraesCS7A03G0804700	A_dominant
TraesCS7A03G0978900	A_dominant
TraesCS7A03G0993200	A_dominant
TraesCS7A03G1283300	A_dominant
TraesCS7A03G1288100	A_dominant
TraesCS7A03G1289100	A_dominant
TraesCS1A03G0104100	B_dominant
TraesCS1A03G0110900	B_dominant
TraesCS1A03G0127500	B_dominant
TraesCS1A03G0231700	B_dominant
TraesCS1A03G0287600	B_dominant
TraesCS1A03G0487200	B_dominant
TraesCS1A03G0504600	B_dominant
TraesCS1A03G0559500	B_dominant
TraesCS1A03G0658900	B_dominant
TraesCS1A03G0703000	B_dominant
TraesCS1A03G0718300	B_dominant
TraesCS1A03G0853200	B_dominant
TraesCS1A03G0880800	B_dominant
TraesCS1A03G0968100	B_dominant
TraesCS1A03G0969800	B_dominant
TraesCS1A03G1048300	B_dominant
TraesCS1A03G1082100	B_dominant
TraesCS2A03G0008600	B_dominant
TraesCS2A03G0013400	B_dominant
TraesCS2A03G0034600	B_dominant
TraesCS2A03G0079300	B_dominant
TraesCS2A03G0265100	B_dominant
TraesCS2A03G0291200	B_dominant
TraesCS2A03G0328700	B_dominant
TraesCS2A03G0337800	B_dominant
TraesCS2A03G0404000	B_dominant
TraesCS2A03G0437600	B_dominant
TraesCS2A03G0480500	B_dominant
TraesCS2A03G0736800	B_dominant
TraesCS2A03G0821800	B_dominant
TraesCS2A03G0887900	B_dominant
TraesCS2A03G0888500	B_dominant
TraesCS2A03G0916000	B_dominant
TraesCS2A03G0919500	B_dominant
TraesCS2A03G1017700	B_dominant
TraesCS2A03G1061700	B_dominant
TraesCS2A03G1100600	B_dominant
TraesCS2A03G1126100	B_dominant
TraesCS2A03G1155100	B_dominant
TraesCS3A03G0077700	B_dominant
TraesCS3A03G0164900	B_dominant
TraesCS3A03G0283600	B_dominant
TraesCS3A03G0367000	B_dominant
TraesCS3A03G0396300	B_dominant
TraesCS3A03G0416800	B_dominant
TraesCS3A03G0446500	B_dominant
TraesCS3A03G0514000	B_dominant
TraesCS3A03G0556400	B_dominant
TraesCS3A03G0591100	B_dominant
TraesCS3A03G0671500	B_dominant
TraesCS3A03G0680400	B_dominant
TraesCS3A03G0734700	B_dominant
TraesCS3A03G0762500	B_dominant
TraesCS3A03G0793800	B_dominant
TraesCS3A03G0832200	B_dominant
TraesCS3A03G0873000	B_dominant
TraesCS3A03G1009600	B_dominant
TraesCS3A03G1140900	B_dominant
TraesCS4A03G0021400	B_dominant
TraesCS4A03G0025400	B_dominant
TraesCS4A03G0046100	B_dominant
TraesCS4A03G0120000	B_dominant
TraesCS4A03G0196800	B_dominant
TraesCS4A03G0378200	B_dominant
TraesCS4A03G0430200	B_dominant
TraesCS4A03G0481200	B_dominant
TraesCS4A03G0534300	B_dominant
TraesCS4A03G0616200	B_dominant
TraesCS4A03G0630300	B_dominant
TraesCS4A03G0697400	B_dominant
TraesCS4A03G0756600	B_dominant
TraesCS4A03G0768100	B_dominant
TraesCS4A03G1141700	B_dominant
TraesCS5A03G0095900	B_dominant
TraesCS5A03G0197600	B_dominant
TraesCS5A03G0217400	B_dominant
TraesCS5A03G0223100	B_dominant
TraesCS5A03G0363400	B_dominant
TraesCS5A03G0486300	B_dominant
TraesCS5A03G0552400	B_dominant
TraesCS5A03G0610500	B_dominant
TraesCS5A03G0898000	B_dominant
TraesCS5A03G0903300	B_dominant
TraesCS5A03G1010600	B_dominant
TraesCS5A03G1013600	B_dominant
TraesCS5A03G1101100	B_dominant
TraesCS5A03G1163900	B_dominant
TraesCS6A03G0051500	B_dominant
TraesCS6A03G0107000	B_dominant
TraesCS6A03G0188400	B_dominant
TraesCS6A03G0248100	B_dominant
TraesCS6A03G0267800	B_dominant
TraesCS6A03G0313900	B_dominant
TraesCS6A03G0581700	B_dominant
TraesCS6A03G0684600	B_dominant
TraesCS6A03G0746900	B_dominant
TraesCS6A03G0800500	B_dominant
TraesCS6A03G0806300	B_dominant
TraesCS6A03G0892500	B_dominant
TraesCS7A03G0303800	B_dominant
TraesCS7A03G0414400	B_dominant
TraesCS7A03G0669400	B_dominant
TraesCS7A03G0724200	B_dominant
TraesCS7A03G0885300	B_dominant
TraesCS7A03G1080900	B_dominant
TraesCS7A03G1094900	B_dominant
TraesCS1A03G0049300	D_dominant
TraesCS1A03G0127600	D_dominant
TraesCS1A03G0233400	D_dominant
TraesCS1A03G0286300	D_dominant
TraesCS1A03G0286800	D_dominant
TraesCS1A03G0417400	D_dominant
TraesCS1A03G0419000	D_dominant
TraesCS1A03G0501700	D_dominant
TraesCS1A03G0539400	D_dominant
TraesCS1A03G0655800	D_dominant
TraesCS1A03G0670500	D_dominant
TraesCS1A03G0671900	D_dominant
TraesCS1A03G0680600	D_dominant
TraesCS1A03G0726300	D_dominant
TraesCS1A03G0908000	D_dominant
TraesCS1A03G1052200	D_dominant
TraesCS2A03G0225600	D_dominant
TraesCS2A03G0228500	D_dominant
TraesCS2A03G0459100	D_dominant
TraesCS2A03G0489500	D_dominant
TraesCS2A03G0606900	D_dominant
TraesCS2A03G0809300	D_dominant
TraesCS2A03G0911000	D_dominant
TraesCS2A03G0941400	D_dominant
TraesCS2A03G1074600	D_dominant
TraesCS2A03G1209900	D_dominant
TraesCS2A03G1294300	D_dominant
TraesCS3A03G0048700	D_dominant
TraesCS3A03G0074900	D_dominant
TraesCS3A03G0236700	D_dominant
TraesCS3A03G0300800	D_dominant
TraesCS3A03G0304900	D_dominant
TraesCS3A03G0392400	D_dominant
TraesCS3A03G0648800	D_dominant
TraesCS3A03G0657500	D_dominant
TraesCS3A03G0685500	D_dominant
TraesCS3A03G0745700	D_dominant
TraesCS3A03G0807600	D_dominant
TraesCS3A03G0810300	D_dominant
TraesCS3A03G0826700	D_dominant
TraesCS3A03G0900500	D_dominant
TraesCS3A03G1026300	D_dominant
TraesCS4A03G0491400	D_dominant
TraesCS4A03G0506600	D_dominant
TraesCS4A03G0589800	D_dominant
TraesCS4A03G1006800	D_dominant
TraesCS5A03G0000200	D_dominant
TraesCS5A03G0195400	D_dominant
TraesCS5A03G0464500	D_dominant
TraesCS5A03G0508000	D_dominant
TraesCS5A03G0675300	D_dominant
TraesCS5A03G0753100	D_dominant
TraesCS5A03G0830700	D_dominant
TraesCS5A03G0964000	D_dominant
TraesCS5A03G1180800	D_dominant
TraesCS6A03G0352100	D_dominant
TraesCS6A03G0723800	D_dominant
TraesCS6A03G0796300	D_dominant
TraesCS7A03G0264400	D_dominant
TraesCS7A03G0302100	D_dominant
TraesCS7A03G0313200	D_dominant
TraesCS7A03G0317200	D_dominant
TraesCS7A03G0420200	D_dominant
TraesCS7A03G0424200	D_dominant
TraesCS7A03G0438600	D_dominant
TraesCS7A03G0550900	D_dominant
TraesCS7A03G0621100	D_dominant
TraesCS7A03G0792300	D_dominant
TraesCS7A03G0806000	D_dominant
TraesCS7A03G0855700	D_dominant
TraesCS7A03G0886800	D_dominant
TraesCS7A03G0891000	D_dominant
TraesCS7A03G0900400	D_dominant
TraesCS7A03G0916700	D_dominant
TraesCS7A03G1312200	D_dominant
TraesCS7A03G1320100	D_dominant
TraesCS1A03G0302700	A_suppressed
TraesCS1A03G0452400	A_suppressed
TraesCS1A03G0466600	A_suppressed
TraesCS1A03G0697900	A_suppressed
TraesCS1A03G0750100	A_suppressed
TraesCS1A03G0750700	A_suppressed
TraesCS1A03G0886300	A_suppressed
TraesCS2A03G0030500	A_suppressed
TraesCS2A03G0130000	A_suppressed
TraesCS2A03G0228500	A_suppressed
TraesCS2A03G0396400	A_suppressed
TraesCS2A03G0644800	A_suppressed
TraesCS2A03G0840500	A_suppressed
TraesCS2A03G0876100	A_suppressed
TraesCS2A03G1077600	A_suppressed
TraesCS2A03G1126100	A_suppressed
TraesCS2A03G1245800	A_suppressed
TraesCS3A03G0074900	A_suppressed
TraesCS3A03G0392400	A_suppressed
TraesCS3A03G0471400	A_suppressed
TraesCS3A03G0605900	A_suppressed
TraesCS3A03G0749600	A_suppressed
TraesCS3A03G0810300	A_suppressed
TraesCS3A03G0811800	A_suppressed
TraesCS3A03G0934000	A_suppressed
TraesCS3A03G0978900	A_suppressed
TraesCS3A03G1229400	A_suppressed
TraesCS4A03G0010100	A_suppressed
TraesCS4A03G0496800	A_suppressed
TraesCS4A03G0606700	A_suppressed
TraesCS4A03G0692200	A_suppressed
TraesCS4A03G0706200	A_suppressed
TraesCS4A03G0755600	A_suppressed
TraesCS4A03G0762400	A_suppressed
TraesCS5A03G0501400	A_suppressed
TraesCS5A03G0522200	A_suppressed
TraesCS5A03G0609800	A_suppressed
TraesCS5A03G0954900	A_suppressed
TraesCS5A03G1112400	A_suppressed
TraesCS6A03G0101300	A_suppressed
TraesCS6A03G0248100	A_suppressed
TraesCS6A03G0791900	A_suppressed
TraesCS6A03G0819000	A_suppressed
TraesCS6A03G0861500	A_suppressed
TraesCS7A03G0379600	A_suppressed
TraesCS7A03G0466000	A_suppressed
TraesCS7A03G0644200	A_suppressed
TraesCS7A03G0735900	A_suppressed
TraesCS7A03G0786200	A_suppressed
TraesCS7A03G0884900	A_suppressed
TraesCS7A03G0890200	A_suppressed
TraesCS7A03G0912600	A_suppressed
TraesCS1A03G0177500	B_suppressed
TraesCS1A03G0205300	B_suppressed
TraesCS1A03G0572400	B_suppressed
TraesCS1A03G0694700	B_suppressed
TraesCS1A03G0721500	B_suppressed
TraesCS1A03G0974500	B_suppressed
TraesCS2A03G0070100	B_suppressed
TraesCS2A03G0160200	B_suppressed
TraesCS2A03G0192600	B_suppressed
TraesCS2A03G0261000	B_suppressed
TraesCS2A03G0308300	B_suppressed
TraesCS2A03G0416500	B_suppressed
TraesCS2A03G0431000	B_suppressed
TraesCS2A03G0594200	B_suppressed
TraesCS2A03G0680800	B_suppressed
TraesCS2A03G1302200	B_suppressed
TraesCS3A03G0236700	B_suppressed
TraesCS3A03G0523600	B_suppressed
TraesCS3A03G0900500	B_suppressed
TraesCS4A03G0234400	B_suppressed
TraesCS4A03G0374900	B_suppressed
TraesCS4A03G0553400	B_suppressed
TraesCS4A03G0644900	B_suppressed
TraesCS4A03G0741800	B_suppressed
TraesCS4A03G0754900	B_suppressed
TraesCS4A03G0852200	B_suppressed
TraesCS4A03G1043800	B_suppressed
TraesCS5A03G0063500	B_suppressed
TraesCS5A03G0358200	B_suppressed
TraesCS5A03G0450700	B_suppressed
TraesCS5A03G0582500	B_suppressed
TraesCS6A03G0106800	B_suppressed
TraesCS6A03G0212600	B_suppressed
TraesCS6A03G0358600	B_suppressed
TraesCS6A03G0441900	B_suppressed
TraesCS6A03G0528700	B_suppressed
TraesCS6A03G0541500	B_suppressed
TraesCS6A03G0565200	B_suppressed
TraesCS6A03G0586800	B_suppressed
TraesCS6A03G0750700	B_suppressed
TraesCS6A03G0814400	B_suppressed
TraesCS7A03G0416100	B_suppressed
TraesCS7A03G0420200	B_suppressed
TraesCS7A03G1080800	B_suppressed
TraesCS7A03G1312200	B_suppressed
TraesCS7A03G1363000	B_suppressed
TraesCS1A03G0069100	D_suppressed
TraesCS1A03G0233900	D_suppressed
TraesCS1A03G0255900	D_suppressed
TraesCS1A03G0287600	D_suppressed
TraesCS1A03G0312400	D_suppressed
TraesCS1A03G0520500	D_suppressed
TraesCS1A03G0545200	D_suppressed
TraesCS1A03G0691200	D_suppressed
TraesCS1A03G0708600	D_suppressed
TraesCS1A03G0920500	D_suppressed
TraesCS1A03G0969800	D_suppressed
TraesCS2A03G0334100	D_suppressed
TraesCS2A03G0355700	D_suppressed
TraesCS2A03G0736800	D_suppressed
TraesCS2A03G0785800	D_suppressed
TraesCS2A03G1107600	D_suppressed
TraesCS3A03G0359600	D_suppressed
TraesCS3A03G0491600	D_suppressed
TraesCS3A03G0593100	D_suppressed
TraesCS3A03G0785200	D_suppressed
TraesCS3A03G0788700	D_suppressed
TraesCS3A03G0800800	D_suppressed
TraesCS4A03G0256900	D_suppressed
TraesCS4A03G0378200	D_suppressed
TraesCS4A03G0439500	D_suppressed
TraesCS4A03G0830400	D_suppressed
TraesCS4A03G0862100	D_suppressed
TraesCS5A03G0110200	D_suppressed
TraesCS5A03G0209700	D_suppressed
TraesCS5A03G0237000	D_suppressed
TraesCS5A03G0397500	D_suppressed
TraesCS5A03G0528700	D_suppressed
TraesCS5A03G0760100	D_suppressed
TraesCS5A03G0902500	D_suppressed
TraesCS5A03G1148500	D_suppressed
TraesCS5A03G1227500	D_suppressed
TraesCS6A03G0000500	D_suppressed
TraesCS6A03G0468400	D_suppressed
TraesCS6A03G0796000	D_suppressed
TraesCS6A03G0805900	D_suppressed
TraesCS7A03G1242100	D_suppressed

## Sheet: cluster 5
Triads	category
TraesCS1A03G0082100	A_dominant
TraesCS1A03G0098700	A_dominant
TraesCS1A03G0177500	A_dominant
TraesCS1A03G0293700	A_dominant
TraesCS1A03G0325800	A_dominant
TraesCS1A03G0417400	A_dominant
TraesCS1A03G0459500	A_dominant
TraesCS1A03G0507600	A_dominant
TraesCS1A03G0515200	A_dominant
TraesCS1A03G0516700	A_dominant
TraesCS1A03G0607900	A_dominant
TraesCS1A03G0621100	A_dominant
TraesCS1A03G0670400	A_dominant
TraesCS1A03G0672400	A_dominant
TraesCS1A03G0717100	A_dominant
TraesCS1A03G0765700	A_dominant
TraesCS1A03G0768500	A_dominant
TraesCS1A03G0797300	A_dominant
TraesCS1A03G0846400	A_dominant
TraesCS1A03G0907900	A_dominant
TraesCS2A03G0110600	A_dominant
TraesCS2A03G0231200	A_dominant
TraesCS2A03G0236400	A_dominant
TraesCS2A03G0265100	A_dominant
TraesCS2A03G0321800	A_dominant
TraesCS2A03G0348600	A_dominant
TraesCS2A03G0372700	A_dominant
TraesCS2A03G0509300	A_dominant
TraesCS2A03G0612500	A_dominant
TraesCS2A03G0645200	A_dominant
TraesCS2A03G0729700	A_dominant
TraesCS2A03G0740300	A_dominant
TraesCS2A03G0784100	A_dominant
TraesCS2A03G0808100	A_dominant
TraesCS2A03G0823400	A_dominant
TraesCS2A03G0871600	A_dominant
TraesCS2A03G0975300	A_dominant
TraesCS2A03G0980700	A_dominant
TraesCS2A03G0983700	A_dominant
TraesCS2A03G0998900	A_dominant
TraesCS2A03G1018500	A_dominant
TraesCS2A03G1256200	A_dominant
TraesCS2A03G1280900	A_dominant
TraesCS3A03G0209900	A_dominant
TraesCS3A03G0234800	A_dominant
TraesCS3A03G0238000	A_dominant
TraesCS3A03G0265900	A_dominant
TraesCS3A03G0290600	A_dominant
TraesCS3A03G0297600	A_dominant
TraesCS3A03G0311700	A_dominant
TraesCS3A03G0330800	A_dominant
TraesCS3A03G0426000	A_dominant
TraesCS3A03G0548000	A_dominant
TraesCS3A03G0558700	A_dominant
TraesCS3A03G0597100	A_dominant
TraesCS3A03G0617000	A_dominant
TraesCS3A03G0704500	A_dominant
TraesCS3A03G0821200	A_dominant
TraesCS3A03G0859800	A_dominant
TraesCS3A03G0872100	A_dominant
TraesCS3A03G0900500	A_dominant
TraesCS3A03G0954300	A_dominant
TraesCS3A03G1146800	A_dominant
TraesCS3A03G1159900	A_dominant
TraesCS3A03G1174300	A_dominant
TraesCS3A03G1211300	A_dominant
TraesCS4A03G0029100	A_dominant
TraesCS4A03G0109400	A_dominant
TraesCS4A03G0153700	A_dominant
TraesCS4A03G0187000	A_dominant
TraesCS4A03G0188300	A_dominant
TraesCS4A03G0191000	A_dominant
TraesCS4A03G0207700	A_dominant
TraesCS4A03G0209200	A_dominant
TraesCS4A03G0217100	A_dominant
TraesCS4A03G0254600	A_dominant
TraesCS4A03G0258500	A_dominant
TraesCS4A03G0265000	A_dominant
TraesCS4A03G0267800	A_dominant
TraesCS4A03G0482200	A_dominant
TraesCS4A03G0504500	A_dominant
TraesCS4A03G0513000	A_dominant
TraesCS4A03G0599800	A_dominant
TraesCS4A03G0619200	A_dominant
TraesCS4A03G0692000	A_dominant
TraesCS4A03G0713300	A_dominant
TraesCS4A03G0815800	A_dominant
TraesCS4A03G0858200	A_dominant
TraesCS4A03G1019900	A_dominant
TraesCS4A03G1188300	A_dominant
TraesCS5A03G0017800	A_dominant
TraesCS5A03G0067200	A_dominant
TraesCS5A03G0149600	A_dominant
TraesCS5A03G0271600	A_dominant
TraesCS5A03G0272500	A_dominant
TraesCS5A03G0299600	A_dominant
TraesCS5A03G0337500	A_dominant
TraesCS5A03G0381700	A_dominant
TraesCS5A03G0394000	A_dominant
TraesCS5A03G0563700	A_dominant
TraesCS5A03G0591200	A_dominant
TraesCS5A03G0596900	A_dominant
TraesCS5A03G0663500	A_dominant
TraesCS5A03G0693000	A_dominant
TraesCS5A03G0706600	A_dominant
TraesCS5A03G0905300	A_dominant
TraesCS5A03G1022900	A_dominant
TraesCS5A03G1061900	A_dominant
TraesCS5A03G1158900	A_dominant
TraesCS6A03G0140400	A_dominant
TraesCS6A03G0223000	A_dominant
TraesCS6A03G0295400	A_dominant
TraesCS6A03G0443900	A_dominant
TraesCS6A03G0619000	A_dominant
TraesCS6A03G0619600	A_dominant
TraesCS6A03G0669900	A_dominant
TraesCS6A03G0697400	A_dominant
TraesCS6A03G0709100	A_dominant
TraesCS6A03G0772000	A_dominant
TraesCS6A03G0826400	A_dominant
TraesCS6A03G0892500	A_dominant
TraesCS6A03G0899500	A_dominant
TraesCS6A03G0972500	A_dominant
TraesCS6A03G1017000	A_dominant
TraesCS7A03G0313100	A_dominant
TraesCS7A03G0379900	A_dominant
TraesCS7A03G0411800	A_dominant
TraesCS7A03G0413700	A_dominant
TraesCS7A03G0458900	A_dominant
TraesCS7A03G0464300	A_dominant
TraesCS7A03G0477700	A_dominant
TraesCS7A03G0619500	A_dominant
TraesCS7A03G0626400	A_dominant
TraesCS7A03G0732600	A_dominant
TraesCS7A03G0799000	A_dominant
TraesCS7A03G0804700	A_dominant
TraesCS7A03G0842100	A_dominant
TraesCS7A03G0905300	A_dominant
TraesCS7A03G0978900	A_dominant
TraesCS7A03G0985600	A_dominant
TraesCS7A03G0993200	A_dominant
TraesCS7A03G1091000	A_dominant
TraesCS7A03G1283300	A_dominant
TraesCS7A03G1288100	A_dominant
TraesCS1A03G0073700	B_dominant
TraesCS1A03G0127500	B_dominant
TraesCS1A03G0259400	B_dominant
TraesCS1A03G0287600	B_dominant
TraesCS1A03G0415500	B_dominant
TraesCS1A03G0485900	B_dominant
TraesCS1A03G0487200	B_dominant
TraesCS1A03G0504600	B_dominant
TraesCS1A03G0601600	B_dominant
TraesCS1A03G0646100	B_dominant
TraesCS1A03G0658900	B_dominant
TraesCS1A03G0674400	B_dominant
TraesCS1A03G0703000	B_dominant
TraesCS1A03G0718300	B_dominant
TraesCS1A03G0729000	B_dominant
TraesCS1A03G0840800	B_dominant
TraesCS1A03G0843300	B_dominant
TraesCS1A03G0853200	B_dominant
TraesCS1A03G0963300	B_dominant
TraesCS1A03G0968100	B_dominant
TraesCS1A03G0969800	B_dominant
TraesCS1A03G1082100	B_dominant
TraesCS2A03G0013400	B_dominant
TraesCS2A03G0201500	B_dominant
TraesCS2A03G0245800	B_dominant
TraesCS2A03G0321700	B_dominant
TraesCS2A03G0363400	B_dominant
TraesCS2A03G0370600	B_dominant
TraesCS2A03G0371400	B_dominant
TraesCS2A03G0404000	B_dominant
TraesCS2A03G0462800	B_dominant
TraesCS2A03G0480500	B_dominant
TraesCS2A03G0597500	B_dominant
TraesCS2A03G0724600	B_dominant
TraesCS2A03G0736800	B_dominant
TraesCS2A03G0800100	B_dominant
TraesCS2A03G0887900	B_dominant
TraesCS2A03G0888500	B_dominant
TraesCS2A03G0890700	B_dominant
TraesCS2A03G0916000	B_dominant
TraesCS2A03G0919500	B_dominant
TraesCS2A03G0935100	B_dominant
TraesCS2A03G1051700	B_dominant
TraesCS2A03G1061700	B_dominant
TraesCS2A03G1126100	B_dominant
TraesCS2A03G1188700	B_dominant
TraesCS2A03G1215300	B_dominant
TraesCS2A03G1217200	B_dominant
TraesCS3A03G0008400	B_dominant
TraesCS3A03G0046600	B_dominant
TraesCS3A03G0283600	B_dominant
TraesCS3A03G0320700	B_dominant
TraesCS3A03G0377800	B_dominant
TraesCS3A03G0393800	B_dominant
TraesCS3A03G0416800	B_dominant
TraesCS3A03G0440600	B_dominant
TraesCS3A03G0514000	B_dominant
TraesCS3A03G0538900	B_dominant
TraesCS3A03G0556400	B_dominant
TraesCS3A03G0569900	B_dominant
TraesCS3A03G0572200	B_dominant
TraesCS3A03G0590100	B_dominant
TraesCS3A03G0591100	B_dominant
TraesCS3A03G0670400	B_dominant
TraesCS3A03G0671000	B_dominant
TraesCS3A03G0671500	B_dominant
TraesCS3A03G0680400	B_dominant
TraesCS3A03G0762500	B_dominant
TraesCS3A03G0776700	B_dominant
TraesCS3A03G0790200	B_dominant
TraesCS3A03G0792300	B_dominant
TraesCS3A03G0802300	B_dominant
TraesCS3A03G0806000	B_dominant
TraesCS3A03G0966000	B_dominant
TraesCS3A03G0969200	B_dominant
TraesCS3A03G0982400	B_dominant
TraesCS3A03G1007900	B_dominant
TraesCS3A03G1145300	B_dominant
TraesCS3A03G1242500	B_dominant
TraesCS4A03G0040100	B_dominant
TraesCS4A03G0046100	B_dominant
TraesCS4A03G0123200	B_dominant
TraesCS4A03G0130800	B_dominant
TraesCS4A03G0131800	B_dominant
TraesCS4A03G0173000	B_dominant
TraesCS4A03G0192900	B_dominant
TraesCS4A03G0196800	B_dominant
TraesCS4A03G0209000	B_dominant
TraesCS4A03G0220200	B_dominant
TraesCS4A03G0229200	B_dominant
TraesCS4A03G0263900	B_dominant
TraesCS4A03G0312700	B_dominant
TraesCS4A03G0378200	B_dominant
TraesCS4A03G0453200	B_dominant
TraesCS4A03G0481200	B_dominant
TraesCS4A03G0506100	B_dominant
TraesCS4A03G0523000	B_dominant
TraesCS4A03G0534300	B_dominant
TraesCS4A03G0616200	B_dominant
TraesCS4A03G0628000	B_dominant
TraesCS4A03G0630300	B_dominant
TraesCS4A03G0667500	B_dominant
TraesCS4A03G0697400	B_dominant
TraesCS4A03G0699100	B_dominant
TraesCS4A03G0768100	B_dominant
TraesCS4A03G1228200	B_dominant
TraesCS5A03G0153300	B_dominant
TraesCS5A03G0197600	B_dominant
TraesCS5A03G0217400	B_dominant
TraesCS5A03G0223100	B_dominant
TraesCS5A03G0362500	B_dominant
TraesCS5A03G0408000	B_dominant
TraesCS5A03G0455700	B_dominant
TraesCS5A03G0456900	B_dominant
TraesCS5A03G0475800	B_dominant
TraesCS5A03G0479100	B_dominant
TraesCS5A03G0576700	B_dominant
TraesCS5A03G0590300	B_dominant
TraesCS5A03G0623100	B_dominant
TraesCS5A03G0728900	B_dominant
TraesCS5A03G0740400	B_dominant
TraesCS5A03G0860000	B_dominant
TraesCS5A03G0903300	B_dominant
TraesCS5A03G0928300	B_dominant
TraesCS5A03G0995400	B_dominant
TraesCS5A03G1005400	B_dominant
TraesCS5A03G1037300	B_dominant
TraesCS5A03G1101100	B_dominant
TraesCS5A03G1156700	B_dominant
TraesCS6A03G0097500	B_dominant
TraesCS6A03G0188400	B_dominant
TraesCS6A03G0313900	B_dominant
TraesCS6A03G0460300	B_dominant
TraesCS6A03G0467700	B_dominant
TraesCS6A03G0472100	B_dominant
TraesCS6A03G0746900	B_dominant
TraesCS6A03G0802700	B_dominant
TraesCS6A03G0806300	B_dominant
TraesCS6A03G0910800	B_dominant
TraesCS6A03G0969800	B_dominant
TraesCS6A03G1013200	B_dominant
TraesCS7A03G0279500	B_dominant
TraesCS7A03G0361000	B_dominant
TraesCS7A03G0408000	B_dominant
TraesCS7A03G0414400	B_dominant
TraesCS7A03G0471000	B_dominant
TraesCS7A03G0502200	B_dominant
TraesCS7A03G0528400	B_dominant
TraesCS7A03G0555000	B_dominant
TraesCS7A03G0669400	B_dominant
TraesCS7A03G0724200	B_dominant
TraesCS7A03G0810900	B_dominant
TraesCS7A03G0851200	B_dominant
TraesCS7A03G0885300	B_dominant
TraesCS7A03G0978500	B_dominant
TraesCS7A03G1255200	B_dominant
TraesCS1A03G0115600	D_dominant
TraesCS1A03G0191000	D_dominant
TraesCS1A03G0203500	D_dominant
TraesCS1A03G0214500	D_dominant
TraesCS1A03G0215200	D_dominant
TraesCS1A03G0286300	D_dominant
TraesCS1A03G0286800	D_dominant
TraesCS1A03G0292200	D_dominant
TraesCS1A03G0301300	D_dominant
TraesCS1A03G0419000	D_dominant
TraesCS1A03G0537900	D_dominant
TraesCS1A03G0539400	D_dominant
TraesCS1A03G0610600	D_dominant
TraesCS1A03G0621900	D_dominant
TraesCS1A03G0655800	D_dominant
TraesCS1A03G0670500	D_dominant
TraesCS1A03G0672100	D_dominant
TraesCS1A03G0747900	D_dominant
TraesCS1A03G0773800	D_dominant
TraesCS1A03G0887300	D_dominant
TraesCS1A03G0951000	D_dominant
TraesCS1A03G1019300	D_dominant
TraesCS2A03G0089400	D_dominant
TraesCS2A03G0225600	D_dominant
TraesCS2A03G0228500	D_dominant
TraesCS2A03G0232200	D_dominant
TraesCS2A03G0234900	D_dominant
TraesCS2A03G0254500	D_dominant
TraesCS2A03G0279100	D_dominant
TraesCS2A03G0357100	D_dominant
TraesCS2A03G0382800	D_dominant
TraesCS2A03G0409800	D_dominant
TraesCS2A03G0459100	D_dominant
TraesCS2A03G0489500	D_dominant
TraesCS2A03G0593000	D_dominant
TraesCS2A03G0606900	D_dominant
TraesCS2A03G0712400	D_dominant
TraesCS2A03G0749300	D_dominant
TraesCS2A03G0782900	D_dominant
TraesCS2A03G0876900	D_dominant
TraesCS2A03G0917300	D_dominant
TraesCS2A03G0918200	D_dominant
TraesCS2A03G0941400	D_dominant
TraesCS2A03G0984100	D_dominant
TraesCS2A03G1051100	D_dominant
TraesCS2A03G1089500	D_dominant
TraesCS2A03G1168700	D_dominant
TraesCS2A03G1254100	D_dominant
TraesCS2A03G1294300	D_dominant
TraesCS2A03G1323500	D_dominant
TraesCS2A03G1328200	D_dominant
TraesCS3A03G0048700	D_dominant
TraesCS3A03G0089700	D_dominant
TraesCS3A03G0296800	D_dominant
TraesCS3A03G0300800	D_dominant
TraesCS3A03G0304900	D_dominant
TraesCS3A03G0344500	D_dominant
TraesCS3A03G0350000	D_dominant
TraesCS3A03G0376000	D_dominant
TraesCS3A03G0392400	D_dominant
TraesCS3A03G0417500	D_dominant
TraesCS3A03G0420800	D_dominant
TraesCS3A03G0535400	D_dominant
TraesCS3A03G0566000	D_dominant
TraesCS3A03G0648800	D_dominant
TraesCS3A03G0657500	D_dominant
TraesCS3A03G0704900	D_dominant
TraesCS3A03G0717000	D_dominant
TraesCS3A03G0718700	D_dominant
TraesCS3A03G0736400	D_dominant
TraesCS3A03G0745700	D_dominant
TraesCS3A03G0775600	D_dominant
TraesCS3A03G0810800	D_dominant
TraesCS3A03G0826700	D_dominant
TraesCS3A03G0869900	D_dominant
TraesCS3A03G1035600	D_dominant
TraesCS3A03G1066700	D_dominant
TraesCS3A03G1130400	D_dominant
TraesCS3A03G1146100	D_dominant
TraesCS4A03G0177100	D_dominant
TraesCS4A03G0517400	D_dominant
TraesCS4A03G0543200	D_dominant
TraesCS4A03G0568300	D_dominant
TraesCS4A03G0569500	D_dominant
TraesCS4A03G0581900	D_dominant
TraesCS4A03G0670500	D_dominant
TraesCS4A03G0701600	D_dominant
TraesCS4A03G0740700	D_dominant
TraesCS4A03G0741200	D_dominant
TraesCS4A03G0910300	D_dominant
TraesCS5A03G0023000	D_dominant
TraesCS5A03G0145000	D_dominant
TraesCS5A03G0225000	D_dominant
TraesCS5A03G0299300	D_dominant
TraesCS5A03G0444500	D_dominant
TraesCS5A03G0503900	D_dominant
TraesCS5A03G0507100	D_dominant
TraesCS5A03G0508000	D_dominant
TraesCS5A03G0532400	D_dominant
TraesCS5A03G0590100	D_dominant
TraesCS5A03G0605500	D_dominant
TraesCS5A03G0629400	D_dominant
TraesCS5A03G0640500	D_dominant
TraesCS5A03G0648400	D_dominant
TraesCS5A03G0659000	D_dominant
TraesCS5A03G0667000	D_dominant
TraesCS5A03G0716600	D_dominant
TraesCS5A03G0739300	D_dominant
TraesCS5A03G0753100	D_dominant
TraesCS5A03G0770800	D_dominant
TraesCS5A03G0909900	D_dominant
TraesCS5A03G1010500	D_dominant
TraesCS5A03G1057200	D_dominant
TraesCS5A03G1132300	D_dominant
TraesCS5A03G1183900	D_dominant
TraesCS5A03G1213000	D_dominant
TraesCS5A03G1214300	D_dominant
TraesCS6A03G0182600	D_dominant
TraesCS6A03G0218500	D_dominant
TraesCS6A03G0275100	D_dominant
TraesCS6A03G0332300	D_dominant
TraesCS6A03G0347300	D_dominant
TraesCS6A03G0357400	D_dominant
TraesCS6A03G0375500	D_dominant
TraesCS6A03G0431400	D_dominant
TraesCS6A03G0459300	D_dominant
TraesCS6A03G0662900	D_dominant
TraesCS6A03G0663600	D_dominant
TraesCS6A03G0682700	D_dominant
TraesCS6A03G0723800	D_dominant
TraesCS6A03G0735900	D_dominant
TraesCS6A03G0777100	D_dominant
TraesCS6A03G0779000	D_dominant
TraesCS6A03G0803800	D_dominant
TraesCS6A03G0810100	D_dominant
TraesCS6A03G0819100	D_dominant
TraesCS6A03G0844900	D_dominant
TraesCS6A03G0973100	D_dominant
TraesCS6A03G0978900	D_dominant
TraesCS7A03G0261800	D_dominant
TraesCS7A03G0317200	D_dominant
TraesCS7A03G0382300	D_dominant
TraesCS7A03G0420200	D_dominant
TraesCS7A03G0438600	D_dominant
TraesCS7A03G0475600	D_dominant
TraesCS7A03G0496000	D_dominant
TraesCS7A03G0511500	D_dominant
TraesCS7A03G0576900	D_dominant
TraesCS7A03G0589200	D_dominant
TraesCS7A03G0593000	D_dominant
TraesCS7A03G0681700	D_dominant
TraesCS7A03G0755000	D_dominant
TraesCS7A03G0792300	D_dominant
TraesCS7A03G0832200	D_dominant
TraesCS7A03G0855700	D_dominant
TraesCS7A03G0890400	D_dominant
TraesCS7A03G0891000	D_dominant
TraesCS7A03G0900400	D_dominant
TraesCS7A03G0932200	D_dominant
TraesCS7A03G1030000	D_dominant
TraesCS7A03G1055500	D_dominant
TraesCS7A03G1265100	D_dominant
TraesCS1A03G0200700	A_suppressed
TraesCS1A03G0214500	A_suppressed
TraesCS1A03G0286300	A_suppressed
TraesCS1A03G0302700	A_suppressed
TraesCS1A03G0452400	A_suppressed
TraesCS1A03G0466600	A_suppressed
TraesCS1A03G0528200	A_suppressed
TraesCS1A03G0710700	A_suppressed
TraesCS1A03G0750100	A_suppressed
TraesCS1A03G0845700	A_suppressed
TraesCS1A03G1019300	A_suppressed
TraesCS2A03G0157100	A_suppressed
TraesCS2A03G0228500	A_suppressed
TraesCS2A03G0396400	A_suppressed
TraesCS2A03G1053000	A_suppressed
TraesCS2A03G1245800	A_suppressed
TraesCS2A03G1323500	A_suppressed
TraesCS3A03G0022000	A_suppressed
TraesCS3A03G0784900	A_suppressed
TraesCS3A03G0786300	A_suppressed
TraesCS3A03G0811800	A_suppressed
TraesCS3A03G0883400	A_suppressed
TraesCS3A03G0898000	A_suppressed
TraesCS3A03G0966400	A_suppressed
TraesCS4A03G0131800	A_suppressed
TraesCS4A03G0197400	A_suppressed
TraesCS4A03G0496800	A_suppressed
TraesCS4A03G0525400	A_suppressed
TraesCS4A03G0540100	A_suppressed
TraesCS4A03G0555400	A_suppressed
TraesCS4A03G0606700	A_suppressed
TraesCS4A03G0694200	A_suppressed
TraesCS4A03G0755600	A_suppressed
TraesCS4A03G0762400	A_suppressed
TraesCS5A03G0073400	A_suppressed
TraesCS5A03G0434000	A_suppressed
TraesCS5A03G0501400	A_suppressed
TraesCS5A03G0522200	A_suppressed
TraesCS5A03G0721800	A_suppressed
TraesCS5A03G0811400	A_suppressed
TraesCS5A03G0954900	A_suppressed
TraesCS6A03G0248100	A_suppressed
TraesCS6A03G0414900	A_suppressed
TraesCS6A03G0684600	A_suppressed
TraesCS6A03G0819000	A_suppressed
TraesCS6A03G0861500	A_suppressed
TraesCS6A03G0910800	A_suppressed
TraesCS7A03G0350100	A_suppressed
TraesCS7A03G0376900	A_suppressed
TraesCS7A03G0413400	A_suppressed
TraesCS7A03G0634200	A_suppressed
TraesCS7A03G0644200	A_suppressed
TraesCS7A03G0786200	A_suppressed
TraesCS7A03G0841300	A_suppressed
TraesCS7A03G0890800	A_suppressed
TraesCS7A03G0912600	A_suppressed
TraesCS7A03G1102600	A_suppressed
TraesCS1A03G0177500	B_suppressed
TraesCS1A03G0193000	B_suppressed
TraesCS1A03G0205300	B_suppressed
TraesCS1A03G0473200	B_suppressed
TraesCS1A03G0572400	B_suppressed
TraesCS1A03G0721500	B_suppressed
TraesCS1A03G0728400	B_suppressed
TraesCS1A03G0960000	B_suppressed
TraesCS2A03G0261000	B_suppressed
TraesCS2A03G0379400	B_suppressed
TraesCS2A03G0431000	B_suppressed
TraesCS2A03G0593000	B_suppressed
TraesCS2A03G0594200	B_suppressed
TraesCS2A03G0903000	B_suppressed
TraesCS2A03G0922600	B_suppressed
TraesCS2A03G0999000	B_suppressed
TraesCS2A03G1323100	B_suppressed
TraesCS3A03G0112700	B_suppressed
TraesCS3A03G0523600	B_suppressed
TraesCS3A03G0597200	B_suppressed
TraesCS3A03G0645400	B_suppressed
TraesCS3A03G0650600	B_suppressed
TraesCS3A03G0689500	B_suppressed
TraesCS3A03G0787100	B_suppressed
TraesCS3A03G0971900	B_suppressed
TraesCS3A03G1130400	B_suppressed
TraesCS3A03G1250700	B_suppressed
TraesCS4A03G0059800	B_suppressed
TraesCS4A03G0065000	B_suppressed
TraesCS4A03G0144600	B_suppressed
TraesCS4A03G0234400	B_suppressed
TraesCS4A03G0236300	B_suppressed
TraesCS4A03G0374900	B_suppressed
TraesCS4A03G0540300	B_suppressed
TraesCS4A03G0602500	B_suppressed
TraesCS4A03G0852200	B_suppressed
TraesCS4A03G1005100	B_suppressed
TraesCS4A03G1006800	B_suppressed
TraesCS4A03G1043800	B_suppressed
TraesCS5A03G0358200	B_suppressed
TraesCS5A03G0449200	B_suppressed
TraesCS5A03G0461200	B_suppressed
TraesCS5A03G0518100	B_suppressed
TraesCS5A03G0527800	B_suppressed
TraesCS5A03G0582500	B_suppressed
TraesCS5A03G0720100	B_suppressed
TraesCS5A03G0916900	B_suppressed
TraesCS5A03G1023100	B_suppressed
TraesCS6A03G0105100	B_suppressed
TraesCS6A03G0212600	B_suppressed
TraesCS6A03G0441900	B_suppressed
TraesCS6A03G0528700	B_suppressed
TraesCS6A03G0565200	B_suppressed
TraesCS6A03G0669900	B_suppressed
TraesCS6A03G0750700	B_suppressed
TraesCS6A03G0814400	B_suppressed
TraesCS6A03G0966800	B_suppressed
TraesCS7A03G0315300	B_suppressed
TraesCS7A03G0441600	B_suppressed
TraesCS7A03G0480900	B_suppressed
TraesCS7A03G0531100	B_suppressed
TraesCS7A03G0571200	B_suppressed
TraesCS7A03G0588900	B_suppressed
TraesCS7A03G0770100	B_suppressed
TraesCS7A03G0886800	B_suppressed
TraesCS7A03G0890400	B_suppressed
TraesCS7A03G1080800	B_suppressed
TraesCS7A03G1088600	B_suppressed
TraesCS7A03G1091000	B_suppressed
TraesCS7A03G1156600	B_suppressed
TraesCS1A03G0138900	D_suppressed
TraesCS1A03G0255900	D_suppressed
TraesCS1A03G0287600	D_suppressed
TraesCS1A03G0378600	D_suppressed
TraesCS1A03G0487700	D_suppressed
TraesCS1A03G0502000	D_suppressed
TraesCS1A03G0520500	D_suppressed
TraesCS1A03G0547200	D_suppressed
TraesCS1A03G0642700	D_suppressed
TraesCS1A03G0659900	D_suppressed
TraesCS1A03G0687100	D_suppressed
TraesCS1A03G0691200	D_suppressed
TraesCS1A03G0708600	D_suppressed
TraesCS1A03G0793300	D_suppressed
TraesCS1A03G0920500	D_suppressed
TraesCS1A03G0969800	D_suppressed
TraesCS2A03G0023600	D_suppressed
TraesCS2A03G0198000	D_suppressed
TraesCS2A03G0265100	D_suppressed
TraesCS2A03G0270300	D_suppressed
TraesCS2A03G0334100	D_suppressed
TraesCS2A03G0355700	D_suppressed
TraesCS2A03G0370600	D_suppressed
TraesCS2A03G0729700	D_suppressed
TraesCS2A03G0736800	D_suppressed
TraesCS2A03G0785800	D_suppressed
TraesCS2A03G1176800	D_suppressed
TraesCS3A03G0314500	D_suppressed
TraesCS3A03G0590400	D_suppressed
TraesCS3A03G0593100	D_suppressed
TraesCS3A03G0785200	D_suppressed
TraesCS3A03G0800800	D_suppressed
TraesCS3A03G1023600	D_suppressed
TraesCS4A03G0096200	D_suppressed
TraesCS4A03G0183000	D_suppressed
TraesCS4A03G0207700	D_suppressed
TraesCS4A03G0256900	D_suppressed
TraesCS4A03G0699300	D_suppressed
TraesCS4A03G0710600	D_suppressed
TraesCS4A03G0862100	D_suppressed
TraesCS5A03G0209700	D_suppressed
TraesCS5A03G0237000	D_suppressed
TraesCS5A03G0425000	D_suppressed
TraesCS5A03G0508800	D_suppressed
TraesCS5A03G0582300	D_suppressed
TraesCS5A03G0760100	D_suppressed
TraesCS5A03G0918100	D_suppressed
TraesCS5A03G1022900	D_suppressed
TraesCS5A03G1227500	D_suppressed
TraesCS6A03G0000500	D_suppressed
TraesCS6A03G0679300	D_suppressed
TraesCS6A03G0722700	D_suppressed
TraesCS7A03G0373200	D_suppressed
TraesCS7A03G0473700	D_suppressed
TraesCS7A03G0524000	D_suppressed
TraesCS7A03G0945700	D_suppressed
TraesCS7A03G1127500	D_suppressed

## Sheet: cluster 6
Triads	category
TraesCS1A03G0001500	A_dominant
TraesCS1A03G0098700	A_dominant
TraesCS1A03G0257800	A_dominant
TraesCS1A03G0325800	A_dominant
TraesCS1A03G0417400	A_dominant
TraesCS1A03G0477600	A_dominant
TraesCS1A03G0592000	A_dominant
TraesCS1A03G0607900	A_dominant
TraesCS1A03G0623300	A_dominant
TraesCS1A03G0670400	A_dominant
TraesCS1A03G0765700	A_dominant
TraesCS1A03G0768500	A_dominant
TraesCS1A03G0786600	A_dominant
TraesCS2A03G0110600	A_dominant
TraesCS2A03G0129000	A_dominant
TraesCS2A03G0132700	A_dominant
TraesCS2A03G0236400	A_dominant
TraesCS2A03G0248100	A_dominant
TraesCS2A03G0251500	A_dominant
TraesCS2A03G0258600	A_dominant
TraesCS2A03G0272200	A_dominant
TraesCS2A03G0412800	A_dominant
TraesCS2A03G0447100	A_dominant
TraesCS2A03G0509300	A_dominant
TraesCS2A03G0645200	A_dominant
TraesCS2A03G0660500	A_dominant
TraesCS2A03G0676100	A_dominant
TraesCS2A03G0998900	A_dominant
TraesCS2A03G1018500	A_dominant
TraesCS2A03G1034800	A_dominant
TraesCS2A03G1085000	A_dominant
TraesCS2A03G1215000	A_dominant
TraesCS3A03G0089700	A_dominant
TraesCS3A03G0238000	A_dominant
TraesCS3A03G0314500	A_dominant
TraesCS3A03G0314900	A_dominant
TraesCS3A03G0317500	A_dominant
TraesCS3A03G0349900	A_dominant
TraesCS3A03G0426000	A_dominant
TraesCS3A03G0439700	A_dominant
TraesCS3A03G0548000	A_dominant
TraesCS3A03G0582200	A_dominant
TraesCS3A03G0597100	A_dominant
TraesCS3A03G0608400	A_dominant
TraesCS3A03G0728500	A_dominant
TraesCS3A03G0817800	A_dominant
TraesCS3A03G0859800	A_dominant
TraesCS3A03G0876700	A_dominant
TraesCS3A03G0900500	A_dominant
TraesCS3A03G1146800	A_dominant
TraesCS3A03G1211300	A_dominant
TraesCS4A03G0029100	A_dominant
TraesCS4A03G0153700	A_dominant
TraesCS4A03G0167700	A_dominant
TraesCS4A03G0188300	A_dominant
TraesCS4A03G0191000	A_dominant
TraesCS4A03G0205200	A_dominant
TraesCS4A03G0217100	A_dominant
TraesCS4A03G0235000	A_dominant
TraesCS4A03G0287700	A_dominant
TraesCS4A03G0293800	A_dominant
TraesCS4A03G0473900	A_dominant
TraesCS4A03G0692000	A_dominant
TraesCS4A03G0806200	A_dominant
TraesCS4A03G0866700	A_dominant
TraesCS4A03G1019900	A_dominant
TraesCS4A03G1188300	A_dominant
TraesCS5A03G0149600	A_dominant
TraesCS5A03G0272500	A_dominant
TraesCS5A03G0288200	A_dominant
TraesCS5A03G0299600	A_dominant
TraesCS5A03G0421300	A_dominant
TraesCS5A03G0563700	A_dominant
TraesCS5A03G0694700	A_dominant
TraesCS5A03G0905300	A_dominant
TraesCS5A03G0986800	A_dominant
TraesCS5A03G1061900	A_dominant
TraesCS6A03G0221600	A_dominant
TraesCS6A03G0295400	A_dominant
TraesCS6A03G0419700	A_dominant
TraesCS6A03G0443900	A_dominant
TraesCS6A03G0454600	A_dominant
TraesCS6A03G0565200	A_dominant
TraesCS6A03G0586800	A_dominant
TraesCS6A03G0619600	A_dominant
TraesCS6A03G0660200	A_dominant
TraesCS6A03G0669900	A_dominant
TraesCS6A03G0771000	A_dominant
TraesCS6A03G0869800	A_dominant
TraesCS6A03G0924600	A_dominant
TraesCS6A03G0946200	A_dominant
TraesCS6A03G0972500	A_dominant
TraesCS6A03G1017000	A_dominant
TraesCS7A03G0399800	A_dominant
TraesCS7A03G0440400	A_dominant
TraesCS7A03G0464300	A_dominant
TraesCS7A03G0492500	A_dominant
TraesCS7A03G0531100	A_dominant
TraesCS7A03G0531400	A_dominant
TraesCS7A03G0656200	A_dominant
TraesCS7A03G0732600	A_dominant
TraesCS7A03G0804600	A_dominant
TraesCS7A03G0905300	A_dominant
TraesCS7A03G0925300	A_dominant
TraesCS7A03G0963900	A_dominant
TraesCS7A03G0978900	A_dominant
TraesCS7A03G0993200	A_dominant
TraesCS7A03G1042500	A_dominant
TraesCS7A03G1054700	A_dominant
TraesCS7A03G1283300	A_dominant
TraesCS7A03G1288100	A_dominant
TraesCS1A03G0073700	B_dominant
TraesCS1A03G0127500	B_dominant
TraesCS1A03G0287600	B_dominant
TraesCS1A03G0294200	B_dominant
TraesCS1A03G0501800	B_dominant
TraesCS1A03G0504600	B_dominant
TraesCS1A03G0642500	B_dominant
TraesCS1A03G0703000	B_dominant
TraesCS1A03G0718300	B_dominant
TraesCS1A03G0843300	B_dominant
TraesCS1A03G0853200	B_dominant
TraesCS1A03G0880800	B_dominant
TraesCS1A03G0968100	B_dominant
TraesCS1A03G0969800	B_dominant
TraesCS1A03G1082100	B_dominant
TraesCS2A03G0013400	B_dominant
TraesCS2A03G0057200	B_dominant
TraesCS2A03G0079300	B_dominant
TraesCS2A03G0136400	B_dominant
TraesCS2A03G0265100	B_dominant
TraesCS2A03G0291200	B_dominant
TraesCS2A03G0321700	B_dominant
TraesCS2A03G0328700	B_dominant
TraesCS2A03G0345600	B_dominant
TraesCS2A03G0360700	B_dominant
TraesCS2A03G0480500	B_dominant
TraesCS2A03G0818400	B_dominant
TraesCS2A03G0821800	B_dominant
TraesCS2A03G0887900	B_dominant
TraesCS2A03G0888500	B_dominant
TraesCS2A03G1126100	B_dominant
TraesCS2A03G1155100	B_dominant
TraesCS2A03G1309400	B_dominant
TraesCS2A03G1350900	B_dominant
TraesCS3A03G0164900	B_dominant
TraesCS3A03G0217900	B_dominant
TraesCS3A03G0255500	B_dominant
TraesCS3A03G0283600	B_dominant
TraesCS3A03G0292000	B_dominant
TraesCS3A03G0367000	B_dominant
TraesCS3A03G0396300	B_dominant
TraesCS3A03G0416800	B_dominant
TraesCS3A03G0418200	B_dominant
TraesCS3A03G0532000	B_dominant
TraesCS3A03G0538900	B_dominant
TraesCS3A03G0556400	B_dominant
TraesCS3A03G0569900	B_dominant
TraesCS3A03G0572200	B_dominant
TraesCS3A03G0671500	B_dominant
TraesCS3A03G0680400	B_dominant
TraesCS3A03G0723400	B_dominant
TraesCS3A03G0762500	B_dominant
TraesCS3A03G0791300	B_dominant
TraesCS3A03G0793800	B_dominant
TraesCS3A03G0865600	B_dominant
TraesCS3A03G0870800	B_dominant
TraesCS3A03G0969200	B_dominant
TraesCS3A03G0992300	B_dominant
TraesCS3A03G1009600	B_dominant
TraesCS4A03G0019900	B_dominant
TraesCS4A03G0040100	B_dominant
TraesCS4A03G0196800	B_dominant
TraesCS4A03G0263900	B_dominant
TraesCS4A03G0378200	B_dominant
TraesCS4A03G0481200	B_dominant
TraesCS4A03G0491700	B_dominant
TraesCS4A03G0534300	B_dominant
TraesCS4A03G0598900	B_dominant
TraesCS4A03G0684900	B_dominant
TraesCS4A03G0697400	B_dominant
TraesCS4A03G0699100	B_dominant
TraesCS4A03G0706400	B_dominant
TraesCS4A03G0756600	B_dominant
TraesCS4A03G0768100	B_dominant
TraesCS4A03G0793200	B_dominant
TraesCS4A03G1141700	B_dominant
TraesCS5A03G0197600	B_dominant
TraesCS5A03G0217400	B_dominant
TraesCS5A03G0223100	B_dominant
TraesCS5A03G0237000	B_dominant
TraesCS5A03G0456900	B_dominant
TraesCS5A03G0535600	B_dominant
TraesCS5A03G0610500	B_dominant
TraesCS5A03G0706600	B_dominant
TraesCS5A03G0728900	B_dominant
TraesCS5A03G0860000	B_dominant
TraesCS5A03G0903300	B_dominant
TraesCS5A03G0991900	B_dominant
TraesCS5A03G0995400	B_dominant
TraesCS5A03G1005400	B_dominant
TraesCS5A03G1101100	B_dominant
TraesCS5A03G1156700	B_dominant
TraesCS5A03G1163900	B_dominant
TraesCS6A03G0267800	B_dominant
TraesCS6A03G0427400	B_dominant
TraesCS6A03G0652700	B_dominant
TraesCS6A03G0684600	B_dominant
TraesCS6A03G0746900	B_dominant
TraesCS6A03G0800500	B_dominant
TraesCS6A03G0892500	B_dominant
TraesCS6A03G1013200	B_dominant
TraesCS6A03G1048300	B_dominant
TraesCS7A03G0303800	B_dominant
TraesCS7A03G0306500	B_dominant
TraesCS7A03G0361000	B_dominant
TraesCS7A03G0404500	B_dominant
TraesCS7A03G0540900	B_dominant
TraesCS7A03G0599300	B_dominant
TraesCS7A03G0669400	B_dominant
TraesCS7A03G0724200	B_dominant
TraesCS1A03G0115600	D_dominant
TraesCS1A03G0233400	D_dominant
TraesCS1A03G0243500	D_dominant
TraesCS1A03G0286800	D_dominant
TraesCS1A03G0301300	D_dominant
TraesCS1A03G0403500	D_dominant
TraesCS1A03G0419000	D_dominant
TraesCS1A03G0537900	D_dominant
TraesCS1A03G0655800	D_dominant
TraesCS1A03G0670500	D_dominant
TraesCS1A03G0680600	D_dominant
TraesCS1A03G1026500	D_dominant
TraesCS2A03G0064300	D_dominant
TraesCS2A03G0089400	D_dominant
TraesCS2A03G0137500	D_dominant
TraesCS2A03G0436500	D_dominant
TraesCS2A03G0459100	D_dominant
TraesCS2A03G0482000	D_dominant
TraesCS2A03G0489500	D_dominant
TraesCS2A03G0593000	D_dominant
TraesCS2A03G0606900	D_dominant
TraesCS2A03G0775800	D_dominant
TraesCS2A03G0782900	D_dominant
TraesCS2A03G0809300	D_dominant
TraesCS2A03G0820500	D_dominant
TraesCS2A03G0927200	D_dominant
TraesCS2A03G1003400	D_dominant
TraesCS2A03G1045500	D_dominant
TraesCS2A03G1051100	D_dominant
TraesCS2A03G1176600	D_dominant
TraesCS2A03G1209900	D_dominant
TraesCS2A03G1221200	D_dominant
TraesCS3A03G0236500	D_dominant
TraesCS3A03G0296800	D_dominant
TraesCS3A03G0300800	D_dominant
TraesCS3A03G0304900	D_dominant
TraesCS3A03G0609400	D_dominant
TraesCS3A03G0639900	D_dominant
TraesCS3A03G0648800	D_dominant
TraesCS3A03G0657500	D_dominant
TraesCS3A03G0685500	D_dominant
TraesCS3A03G0708700	D_dominant
TraesCS3A03G0736400	D_dominant
TraesCS3A03G0745700	D_dominant
TraesCS3A03G0762900	D_dominant
TraesCS3A03G0807600	D_dominant
TraesCS3A03G0810300	D_dominant
TraesCS3A03G0826700	D_dominant
TraesCS3A03G0869900	D_dominant
TraesCS3A03G0969600	D_dominant
TraesCS3A03G0971900	D_dominant
TraesCS3A03G1026300	D_dominant
TraesCS3A03G1026800	D_dominant
TraesCS3A03G1035600	D_dominant
TraesCS3A03G1125300	D_dominant
TraesCS4A03G0019700	D_dominant
TraesCS4A03G0177100	D_dominant
TraesCS4A03G0491400	D_dominant
TraesCS4A03G0552500	D_dominant
TraesCS4A03G0568300	D_dominant
TraesCS4A03G0575400	D_dominant
TraesCS4A03G0587700	D_dominant
TraesCS4A03G0641600	D_dominant
TraesCS4A03G0694400	D_dominant
TraesCS4A03G0701600	D_dominant
TraesCS4A03G0878500	D_dominant
TraesCS4A03G0910300	D_dominant
TraesCS5A03G0096900	D_dominant
TraesCS5A03G0195400	D_dominant
TraesCS5A03G0233900	D_dominant
TraesCS5A03G0357300	D_dominant
TraesCS5A03G0463400	D_dominant
TraesCS5A03G0464500	D_dominant
TraesCS5A03G0611100	D_dominant
TraesCS5A03G0618900	D_dominant
TraesCS5A03G0770800	D_dominant
TraesCS5A03G1057200	D_dominant
TraesCS5A03G1138400	D_dominant
TraesCS5A03G1214300	D_dominant
TraesCS6A03G0105100	D_dominant
TraesCS6A03G0275100	D_dominant
TraesCS6A03G0352100	D_dominant
TraesCS6A03G0393000	D_dominant
TraesCS6A03G0429800	D_dominant
TraesCS6A03G0604800	D_dominant
TraesCS6A03G0796300	D_dominant
TraesCS6A03G0978900	D_dominant
TraesCS7A03G0313200	D_dominant
TraesCS7A03G0314400	D_dominant
TraesCS7A03G0317100	D_dominant
TraesCS7A03G0382300	D_dominant
TraesCS7A03G0424200	D_dominant
TraesCS7A03G0511500	D_dominant
TraesCS7A03G0589200	D_dominant
TraesCS7A03G0593000	D_dominant
TraesCS7A03G0621100	D_dominant
TraesCS7A03G0792300	D_dominant
TraesCS7A03G0805700	D_dominant
TraesCS7A03G0806000	D_dominant
TraesCS7A03G0810500	D_dominant
TraesCS7A03G0855700	D_dominant
TraesCS7A03G0891000	D_dominant
TraesCS7A03G0916700	D_dominant
TraesCS7A03G1157900	D_dominant
TraesCS7A03G1265100	D_dominant
TraesCS7A03G1288800	D_dominant
TraesCS1A03G0200700	A_suppressed
TraesCS1A03G0302700	A_suppressed
TraesCS1A03G0408700	A_suppressed
TraesCS1A03G0466600	A_suppressed
TraesCS1A03G0697900	A_suppressed
TraesCS1A03G0741900	A_suppressed
TraesCS1A03G0750100	A_suppressed
TraesCS1A03G0886300	A_suppressed
TraesCS2A03G0071000	A_suppressed
TraesCS2A03G0228500	A_suppressed
TraesCS2A03G0396700	A_suppressed
TraesCS2A03G0644800	A_suppressed
TraesCS2A03G0840500	A_suppressed
TraesCS2A03G1245800	A_suppressed
TraesCS3A03G0471400	A_suppressed
TraesCS3A03G0605900	A_suppressed
TraesCS3A03G0811800	A_suppressed
TraesCS3A03G1229400	A_suppressed
TraesCS4A03G0082700	A_suppressed
TraesCS4A03G0496800	A_suppressed
TraesCS4A03G0555400	A_suppressed
TraesCS4A03G0560500	A_suppressed
TraesCS4A03G0606700	A_suppressed
TraesCS4A03G0692200	A_suppressed
TraesCS4A03G0755600	A_suppressed
TraesCS5A03G0501400	A_suppressed
TraesCS5A03G0522200	A_suppressed
TraesCS5A03G0552800	A_suppressed
TraesCS5A03G0609800	A_suppressed
TraesCS5A03G0690100	A_suppressed
TraesCS5A03G0744700	A_suppressed
TraesCS5A03G0926300	A_suppressed
TraesCS5A03G0954900	A_suppressed
TraesCS5A03G1153400	A_suppressed
TraesCS5A03G1249100	A_suppressed
TraesCS6A03G0101300	A_suppressed
TraesCS6A03G0248100	A_suppressed
TraesCS6A03G0397300	A_suppressed
TraesCS6A03G0653500	A_suppressed
TraesCS6A03G0819000	A_suppressed
TraesCS6A03G0861500	A_suppressed
TraesCS6A03G0953600	A_suppressed
TraesCS7A03G0379600	A_suppressed
TraesCS7A03G0634200	A_suppressed
TraesCS7A03G0644200	A_suppressed
TraesCS7A03G0786200	A_suppressed
TraesCS7A03G0847900	A_suppressed
TraesCS7A03G0890800	A_suppressed
TraesCS7A03G0912600	A_suppressed
TraesCS7A03G1021900	A_suppressed
TraesCS1A03G0177500	B_suppressed
TraesCS1A03G0193000	B_suppressed
TraesCS1A03G0205300	B_suppressed
TraesCS1A03G0572400	B_suppressed
TraesCS1A03G0721500	B_suppressed
TraesCS1A03G0974500	B_suppressed
TraesCS2A03G0261000	B_suppressed
TraesCS2A03G0379400	B_suppressed
TraesCS2A03G0416500	B_suppressed
TraesCS2A03G0431000	B_suppressed
TraesCS2A03G1201600	B_suppressed
TraesCS3A03G0020900	B_suppressed
TraesCS3A03G0089700	B_suppressed
TraesCS3A03G0215100	B_suppressed
TraesCS3A03G0523600	B_suppressed
TraesCS3A03G0665700	B_suppressed
TraesCS3A03G1146800	B_suppressed
TraesCS3A03G1250700	B_suppressed
TraesCS4A03G0019700	B_suppressed
TraesCS4A03G0059800	B_suppressed
TraesCS4A03G0065000	B_suppressed
TraesCS4A03G0144600	B_suppressed
TraesCS4A03G0234400	B_suppressed
TraesCS4A03G0374900	B_suppressed
TraesCS4A03G0644900	B_suppressed
TraesCS4A03G0786200	B_suppressed
TraesCS4A03G0852200	B_suppressed
TraesCS4A03G1006800	B_suppressed
TraesCS4A03G1043800	B_suppressed
TraesCS5A03G0358200	B_suppressed
TraesCS5A03G0449200	B_suppressed
TraesCS5A03G0582500	B_suppressed
TraesCS5A03G0916900	B_suppressed
TraesCS5A03G1127800	B_suppressed
TraesCS6A03G0106800	B_suppressed
TraesCS6A03G0160900	B_suppressed
TraesCS6A03G0212600	B_suppressed
TraesCS6A03G0441900	B_suppressed
TraesCS6A03G0528700	B_suppressed
TraesCS6A03G0565200	B_suppressed
TraesCS6A03G0750700	B_suppressed
TraesCS6A03G0814400	B_suppressed
TraesCS7A03G0600100	B_suppressed
TraesCS7A03G0770100	B_suppressed
TraesCS7A03G1080800	B_suppressed
TraesCS7A03G1156600	B_suppressed
TraesCS1A03G0255900	D_suppressed
TraesCS1A03G0454100	D_suppressed
TraesCS1A03G0502000	D_suppressed
TraesCS1A03G0520500	D_suppressed
TraesCS1A03G0547200	D_suppressed
TraesCS1A03G0691200	D_suppressed
TraesCS1A03G0708600	D_suppressed
TraesCS1A03G0920500	D_suppressed
TraesCS1A03G0960500	D_suppressed
TraesCS1A03G0969800	D_suppressed
TraesCS2A03G0334100	D_suppressed
TraesCS2A03G0355700	D_suppressed
TraesCS2A03G0472900	D_suppressed
TraesCS2A03G0650000	D_suppressed
TraesCS2A03G0736800	D_suppressed
TraesCS3A03G0359600	D_suppressed
TraesCS3A03G0593100	D_suppressed
TraesCS3A03G0785200	D_suppressed
TraesCS3A03G0788700	D_suppressed
TraesCS3A03G0800800	D_suppressed
TraesCS3A03G1023600	D_suppressed
TraesCS4A03G0256900	D_suppressed
TraesCS4A03G0378200	D_suppressed
TraesCS4A03G0862100	D_suppressed
TraesCS5A03G0209700	D_suppressed
TraesCS5A03G0237000	D_suppressed
TraesCS5A03G0397500	D_suppressed
TraesCS5A03G0425000	D_suppressed
TraesCS5A03G0535600	D_suppressed
TraesCS5A03G0706600	D_suppressed
TraesCS5A03G0760100	D_suppressed
TraesCS5A03G0850600	D_suppressed
TraesCS5A03G0902500	D_suppressed
TraesCS5A03G1148500	D_suppressed
TraesCS5A03G1227500	D_suppressed
TraesCS6A03G0000500	D_suppressed
TraesCS6A03G0468400	D_suppressed
TraesCS6A03G0722700	D_suppressed
TraesCS6A03G0796000	D_suppressed
TraesCS6A03G0826400	D_suppressed
TraesCS6A03G0835200	D_suppressed
TraesCS7A03G0313700	D_suppressed
TraesCS7A03G0406100	D_suppressed
TraesCS7A03G0492500	D_suppressed
TraesCS7A03G0856200	D_suppressed

## Sheet: cluster 7
Triads	category
TraesCS1A03G0541000	A_dominant
TraesCS1A03G0667900	A_dominant
TraesCS1A03G0786600	A_dominant
TraesCS1A03G0812200	A_dominant
TraesCS1A03G0871300	A_dominant
TraesCS2A03G0236400	A_dominant
TraesCS2A03G0272200	A_dominant
TraesCS2A03G0645200	A_dominant
TraesCS2A03G0733400	A_dominant
TraesCS3A03G0297600	A_dominant
TraesCS3A03G0597100	A_dominant
TraesCS3A03G0608400	A_dominant
TraesCS3A03G0719400	A_dominant
TraesCS3A03G0728500	A_dominant
TraesCS3A03G0809500	A_dominant
TraesCS3A03G0857900	A_dominant
TraesCS3A03G0859800	A_dominant
TraesCS3A03G0889800	A_dominant
TraesCS3A03G1218300	A_dominant
TraesCS4A03G0029100	A_dominant
TraesCS4A03G0032800	A_dominant
TraesCS4A03G0120000	A_dominant
TraesCS4A03G0171900	A_dominant
TraesCS4A03G0196400	A_dominant
TraesCS4A03G0204100	A_dominant
TraesCS4A03G0205200	A_dominant
TraesCS4A03G0217100	A_dominant
TraesCS4A03G0234400	A_dominant
TraesCS4A03G0254600	A_dominant
TraesCS4A03G0258500	A_dominant
TraesCS4A03G0323800	A_dominant
TraesCS4A03G0358200	A_dominant
TraesCS4A03G0858200	A_dominant
TraesCS4A03G1188300	A_dominant
TraesCS5A03G0132400	A_dominant
TraesCS5A03G0149600	A_dominant
TraesCS5A03G0272500	A_dominant
TraesCS5A03G0277200	A_dominant
TraesCS5A03G0592900	A_dominant
TraesCS5A03G0905300	A_dominant
TraesCS5A03G0945800	A_dominant
TraesCS5A03G0948600	A_dominant
TraesCS5A03G1061900	A_dominant
TraesCS5A03G1069700	A_dominant
TraesCS6A03G0669900	A_dominant
TraesCS6A03G0799300	A_dominant
TraesCS6A03G0924600	A_dominant
TraesCS6A03G0972500	A_dominant
TraesCS6A03G0990100	A_dominant
TraesCS7A03G0411800	A_dominant
TraesCS7A03G0464300	A_dominant
TraesCS7A03G0531400	A_dominant
TraesCS7A03G0732600	A_dominant
TraesCS7A03G0797200	A_dominant
TraesCS7A03G0978900	A_dominant
TraesCS7A03G0993200	A_dominant
TraesCS7A03G1054700	A_dominant
TraesCS7A03G1149300	A_dominant
TraesCS7A03G1283300	A_dominant
TraesCS7A03G1288100	A_dominant
TraesCS1A03G0098700	B_dominant
TraesCS1A03G0127500	B_dominant
TraesCS1A03G0287600	B_dominant
TraesCS1A03G0718300	B_dominant
TraesCS1A03G0729000	B_dominant
TraesCS1A03G0968100	B_dominant
TraesCS1A03G0969800	B_dominant
TraesCS1A03G1082100	B_dominant
TraesCS2A03G0265100	B_dominant
TraesCS2A03G0337800	B_dominant
TraesCS2A03G0370600	B_dominant
TraesCS2A03G0371400	B_dominant
TraesCS2A03G0644000	B_dominant
TraesCS2A03G0736800	B_dominant
TraesCS2A03G0821800	B_dominant
TraesCS2A03G0887900	B_dominant
TraesCS2A03G0888500	B_dominant
TraesCS2A03G0916000	B_dominant
TraesCS2A03G1061700	B_dominant
TraesCS2A03G1100600	B_dominant
TraesCS2A03G1126100	B_dominant
TraesCS2A03G1188700	B_dominant
TraesCS2A03G1287100	B_dominant
TraesCS2A03G1335800	B_dominant
TraesCS3A03G0007400	B_dominant
TraesCS3A03G0213100	B_dominant
TraesCS3A03G0283600	B_dominant
TraesCS3A03G0292000	B_dominant
TraesCS3A03G0322300	B_dominant
TraesCS3A03G0393800	B_dominant
TraesCS3A03G0396300	B_dominant
TraesCS3A03G0416800	B_dominant
TraesCS3A03G0446500	B_dominant
TraesCS3A03G0556400	B_dominant
TraesCS3A03G0671500	B_dominant
TraesCS3A03G0680400	B_dominant
TraesCS3A03G0723400	B_dominant
TraesCS3A03G0747300	B_dominant
TraesCS3A03G0793800	B_dominant
TraesCS3A03G1015900	B_dominant
TraesCS3A03G1172900	B_dominant
TraesCS4A03G0024500	B_dominant
TraesCS4A03G0025400	B_dominant
TraesCS4A03G0196800	B_dominant
TraesCS4A03G0207700	B_dominant
TraesCS4A03G0378200	B_dominant
TraesCS4A03G0481200	B_dominant
TraesCS4A03G0533100	B_dominant
TraesCS4A03G0697400	B_dominant
TraesCS4A03G0768100	B_dominant
TraesCS5A03G0095900	B_dominant
TraesCS5A03G0197600	B_dominant
TraesCS5A03G0217400	B_dominant
TraesCS5A03G0223100	B_dominant
TraesCS5A03G0456900	B_dominant
TraesCS5A03G0928300	B_dominant
TraesCS5A03G1005400	B_dominant
TraesCS5A03G1101100	B_dominant
TraesCS5A03G1163900	B_dominant
TraesCS6A03G0051500	B_dominant
TraesCS6A03G0107000	B_dominant
TraesCS6A03G0274700	B_dominant
TraesCS6A03G0652700	B_dominant
TraesCS6A03G0746900	B_dominant
TraesCS6A03G0892500	B_dominant
TraesCS6A03G0969800	B_dominant
TraesCS7A03G0404500	B_dominant
TraesCS7A03G0540900	B_dominant
TraesCS7A03G0669400	B_dominant
TraesCS7A03G0724200	B_dominant
TraesCS7A03G0978500	B_dominant
TraesCS7A03G1104200	B_dominant
TraesCS1A03G0070400	D_dominant
TraesCS1A03G0286800	D_dominant
TraesCS1A03G0336200	D_dominant
TraesCS1A03G0359100	D_dominant
TraesCS1A03G0403500	D_dominant
TraesCS1A03G0417400	D_dominant
TraesCS1A03G0655800	D_dominant
TraesCS1A03G0670500	D_dominant
TraesCS1A03G0913900	D_dominant
TraesCS1A03G0920400	D_dominant
TraesCS2A03G0205400	D_dominant
TraesCS2A03G0228500	D_dominant
TraesCS2A03G0459100	D_dominant
TraesCS2A03G0515800	D_dominant
TraesCS2A03G0593000	D_dominant
TraesCS2A03G0606900	D_dominant
TraesCS2A03G0809300	D_dominant
TraesCS2A03G0941400	D_dominant
TraesCS2A03G1003400	D_dominant
TraesCS2A03G1051400	D_dominant
TraesCS2A03G1103000	D_dominant
TraesCS2A03G1328200	D_dominant
TraesCS3A03G0304900	D_dominant
TraesCS3A03G0350000	D_dominant
TraesCS3A03G0376000	D_dominant
TraesCS3A03G0421300	D_dominant
TraesCS3A03G0657500	D_dominant
TraesCS3A03G0685500	D_dominant
TraesCS3A03G0870000	D_dominant
TraesCS3A03G0931000	D_dominant
TraesCS3A03G1088200	D_dominant
TraesCS3A03G1263600	D_dominant
TraesCS5A03G0299300	D_dominant
TraesCS5A03G0414700	D_dominant
TraesCS5A03G0503900	D_dominant
TraesCS5A03G0504900	D_dominant
TraesCS5A03G0907300	D_dominant
TraesCS6A03G0205500	D_dominant
TraesCS6A03G0207300	D_dominant
TraesCS6A03G0347300	D_dominant
TraesCS6A03G0352100	D_dominant
TraesCS6A03G0872200	D_dominant
TraesCS6A03G0957700	D_dominant
TraesCS6A03G0973100	D_dominant
TraesCS6A03G0978900	D_dominant
TraesCS7A03G0317200	D_dominant
TraesCS7A03G0424200	D_dominant
TraesCS7A03G0440400	D_dominant
TraesCS7A03G0804700	D_dominant
TraesCS7A03G0832200	D_dominant
TraesCS7A03G0891000	D_dominant
TraesCS7A03G0954200	D_dominant
TraesCS7A03G1055500	D_dominant
TraesCS7A03G1157900	D_dominant
TraesCS1A03G0466600	A_suppressed
TraesCS1A03G0628600	A_suppressed
TraesCS1A03G0669900	A_suppressed
TraesCS1A03G0697900	A_suppressed
TraesCS1A03G0750100	A_suppressed
TraesCS1A03G0886300	A_suppressed
TraesCS2A03G0228500	A_suppressed
TraesCS2A03G0396400	A_suppressed
TraesCS2A03G0467200	A_suppressed
TraesCS2A03G0708900	A_suppressed
TraesCS2A03G1191100	A_suppressed
TraesCS2A03G1245800	A_suppressed
TraesCS2A03G1335800	A_suppressed
TraesCS3A03G0811800	A_suppressed
TraesCS3A03G0938300	A_suppressed
TraesCS4A03G0010100	A_suppressed
TraesCS4A03G0145200	A_suppressed
TraesCS4A03G0496800	A_suppressed
TraesCS4A03G0755600	A_suppressed
TraesCS4A03G0762400	A_suppressed
TraesCS5A03G0501400	A_suppressed
TraesCS6A03G0248100	A_suppressed
TraesCS6A03G0433700	A_suppressed
TraesCS6A03G0819000	A_suppressed
TraesCS6A03G0861500	A_suppressed
TraesCS7A03G0644200	A_suppressed
TraesCS7A03G0786200	A_suppressed
TraesCS7A03G0912600	A_suppressed
TraesCS1A03G0177500	B_suppressed
TraesCS1A03G0572400	B_suppressed
TraesCS1A03G0810500	B_suppressed
TraesCS1A03G0974500	B_suppressed
TraesCS2A03G0160200	B_suppressed
TraesCS2A03G0192600	B_suppressed
TraesCS2A03G0431000	B_suppressed
TraesCS2A03G0594200	B_suppressed
TraesCS2A03G1051300	B_suppressed
TraesCS3A03G0523600	B_suppressed
TraesCS3A03G0994400	B_suppressed
TraesCS4A03G0144600	B_suppressed
TraesCS4A03G0234400	B_suppressed
TraesCS4A03G0374900	B_suppressed
TraesCS4A03G0639500	B_suppressed
TraesCS4A03G0644900	B_suppressed
TraesCS4A03G0852200	B_suppressed
TraesCS4A03G1043800	B_suppressed
TraesCS5A03G0582500	B_suppressed
TraesCS6A03G0106800	B_suppressed
TraesCS6A03G0212600	B_suppressed
TraesCS6A03G0528700	B_suppressed
TraesCS6A03G0750700	B_suppressed
TraesCS7A03G0416100	B_suppressed
TraesCS7A03G0420200	B_suppressed
TraesCS7A03G1080800	B_suppressed
TraesCS7A03G1156600	B_suppressed
TraesCS7A03G1283300	B_suppressed
TraesCS7A03G1363000	B_suppressed
TraesCS1A03G0502000	D_suppressed
TraesCS1A03G0520500	D_suppressed
TraesCS1A03G0691200	D_suppressed
TraesCS1A03G0708600	D_suppressed
TraesCS1A03G0920500	D_suppressed
TraesCS1A03G0969800	D_suppressed
TraesCS2A03G0355700	D_suppressed
TraesCS2A03G0472900	D_suppressed
TraesCS2A03G0736800	D_suppressed
TraesCS2A03G0785800	D_suppressed
TraesCS3A03G0089700	D_suppressed
TraesCS3A03G0593100	D_suppressed
TraesCS3A03G0785200	D_suppressed
TraesCS3A03G0800800	D_suppressed
TraesCS4A03G0065400	D_suppressed
TraesCS4A03G0256900	D_suppressed
TraesCS4A03G0378200	D_suppressed
TraesCS4A03G0439500	D_suppressed
TraesCS4A03G0862100	D_suppressed
TraesCS5A03G0209700	D_suppressed
TraesCS5A03G0237000	D_suppressed
TraesCS5A03G0397500	D_suppressed
TraesCS5A03G0479100	D_suppressed
TraesCS5A03G0644600	D_suppressed
TraesCS5A03G0685500	D_suppressed
TraesCS5A03G1141900	D_suppressed
TraesCS5A03G1227500	D_suppressed
TraesCS6A03G0000500	D_suppressed

## Sheet: cluster 8
Triads	category
TraesCS1A03G0046600	A_dominant
TraesCS1A03G0098700	A_dominant
TraesCS1A03G0257800	A_dominant
TraesCS1A03G0460800	A_dominant
TraesCS1A03G0592000	A_dominant
TraesCS1A03G0607900	A_dominant
TraesCS1A03G0621100	A_dominant
TraesCS1A03G0695500	A_dominant
TraesCS1A03G0786600	A_dominant
TraesCS2A03G0217200	A_dominant
TraesCS2A03G0218300	A_dominant
TraesCS2A03G0236400	A_dominant
TraesCS2A03G0248100	A_dominant
TraesCS2A03G0266600	A_dominant
TraesCS2A03G0272200	A_dominant
TraesCS2A03G0372700	A_dominant
TraesCS2A03G0509300	A_dominant
TraesCS2A03G0645200	A_dominant
TraesCS2A03G0935000	A_dominant
TraesCS2A03G0997300	A_dominant
TraesCS2A03G1034800	A_dominant
TraesCS2A03G1177900	A_dominant
TraesCS2A03G1287100	A_dominant
TraesCS3A03G0314300	A_dominant
TraesCS3A03G0349900	A_dominant
TraesCS3A03G0482500	A_dominant
TraesCS3A03G0552600	A_dominant
TraesCS3A03G0635100	A_dominant
TraesCS3A03G0685300	A_dominant
TraesCS3A03G0774100	A_dominant
TraesCS3A03G0805600	A_dominant
TraesCS3A03G0859800	A_dominant
TraesCS3A03G0889800	A_dominant
TraesCS4A03G0013600	A_dominant
TraesCS4A03G0029100	A_dominant
TraesCS4A03G0120400	A_dominant
TraesCS4A03G0131200	A_dominant
TraesCS4A03G0147100	A_dominant
TraesCS4A03G0196400	A_dominant
TraesCS4A03G0204100	A_dominant
TraesCS4A03G0228300	A_dominant
TraesCS4A03G0254600	A_dominant
TraesCS4A03G0287700	A_dominant
TraesCS4A03G0509500	A_dominant
TraesCS4A03G0828300	A_dominant
TraesCS4A03G0858200	A_dominant
TraesCS4A03G1188300	A_dominant
TraesCS5A03G0017800	A_dominant
TraesCS5A03G0149600	A_dominant
TraesCS5A03G0272500	A_dominant
TraesCS5A03G0341800	A_dominant
TraesCS5A03G0436400	A_dominant
TraesCS5A03G0479100	A_dominant
TraesCS5A03G0706600	A_dominant
TraesCS5A03G0795000	A_dominant
TraesCS5A03G0905300	A_dominant
TraesCS5A03G0945800	A_dominant
TraesCS5A03G0945900	A_dominant
TraesCS5A03G0948600	A_dominant
TraesCS5A03G1061900	A_dominant
TraesCS5A03G1090400	A_dominant
TraesCS6A03G0011500	A_dominant
TraesCS6A03G0295400	A_dominant
TraesCS6A03G0443900	A_dominant
TraesCS6A03G0457900	A_dominant
TraesCS6A03G0565200	A_dominant
TraesCS6A03G0627700	A_dominant
TraesCS6A03G0669900	A_dominant
TraesCS6A03G0709100	A_dominant
TraesCS6A03G0924600	A_dominant
TraesCS6A03G0972500	A_dominant
TraesCS6A03G1017000	A_dominant
TraesCS7A03G0276400	A_dominant
TraesCS7A03G0299800	A_dominant
TraesCS7A03G0464300	A_dominant
TraesCS7A03G0509800	A_dominant
TraesCS7A03G0512500	A_dominant
TraesCS7A03G0529100	A_dominant
TraesCS7A03G0607400	A_dominant
TraesCS7A03G0607700	A_dominant
TraesCS7A03G0732600	A_dominant
TraesCS7A03G0797200	A_dominant
TraesCS7A03G0802700	A_dominant
TraesCS7A03G0978900	A_dominant
TraesCS7A03G1283300	A_dominant
TraesCS7A03G1288100	A_dominant
TraesCS7A03G1289100	A_dominant
TraesCS7A03G1359000	A_dominant
TraesCS1A03G0127500	B_dominant
TraesCS1A03G0166600	B_dominant
TraesCS1A03G0259400	B_dominant
TraesCS1A03G0287600	B_dominant
TraesCS1A03G0529100	B_dominant
TraesCS1A03G0671900	B_dominant
TraesCS1A03G0674600	B_dominant
TraesCS1A03G0690300	B_dominant
TraesCS1A03G0691200	B_dominant
TraesCS1A03G0718300	B_dominant
TraesCS1A03G0729000	B_dominant
TraesCS1A03G0750000	B_dominant
TraesCS1A03G0838900	B_dominant
TraesCS1A03G0968100	B_dominant
TraesCS1A03G0998500	B_dominant
TraesCS1A03G1082100	B_dominant
TraesCS2A03G0048100	B_dominant
TraesCS2A03G0072100	B_dominant
TraesCS2A03G0328700	B_dominant
TraesCS2A03G0404000	B_dominant
TraesCS2A03G0644000	B_dominant
TraesCS2A03G0644300	B_dominant
TraesCS2A03G0856300	B_dominant
TraesCS2A03G0887900	B_dominant
TraesCS2A03G0888500	B_dominant
TraesCS2A03G0890700	B_dominant
TraesCS2A03G0959600	B_dominant
TraesCS2A03G1126100	B_dominant
TraesCS2A03G1191100	B_dominant
TraesCS2A03G1253900	B_dominant
TraesCS2A03G1350900	B_dominant
TraesCS3A03G0074900	B_dominant
TraesCS3A03G0207500	B_dominant
TraesCS3A03G0268200	B_dominant
TraesCS3A03G0283600	B_dominant
TraesCS3A03G0292000	B_dominant
TraesCS3A03G0322300	B_dominant
TraesCS3A03G0326300	B_dominant
TraesCS3A03G0367000	B_dominant
TraesCS3A03G0390000	B_dominant
TraesCS3A03G0396300	B_dominant
TraesCS3A03G0416800	B_dominant
TraesCS3A03G0440600	B_dominant
TraesCS3A03G0514000	B_dominant
TraesCS3A03G0538900	B_dominant
TraesCS3A03G0556400	B_dominant
TraesCS3A03G0591100	B_dominant
TraesCS3A03G0671500	B_dominant
TraesCS3A03G0680400	B_dominant
TraesCS3A03G0723400	B_dominant
TraesCS3A03G0788200	B_dominant
TraesCS3A03G0865600	B_dominant
TraesCS3A03G0870800	B_dominant
TraesCS3A03G0966000	B_dominant
TraesCS3A03G1172900	B_dominant
TraesCS4A03G0112300	B_dominant
TraesCS4A03G0121600	B_dominant
TraesCS4A03G0126900	B_dominant
TraesCS4A03G0132400	B_dominant
TraesCS4A03G0134900	B_dominant
TraesCS4A03G0196800	B_dominant
TraesCS4A03G0229200	B_dominant
TraesCS4A03G0378200	B_dominant
TraesCS4A03G0481200	B_dominant
TraesCS4A03G0523000	B_dominant
TraesCS4A03G0533100	B_dominant
TraesCS4A03G0534300	B_dominant
TraesCS4A03G0616200	B_dominant
TraesCS4A03G0624900	B_dominant
TraesCS4A03G0667500	B_dominant
TraesCS4A03G0686500	B_dominant
TraesCS4A03G0697400	B_dominant
TraesCS4A03G0699100	B_dominant
TraesCS4A03G0706400	B_dominant
TraesCS4A03G0768100	B_dominant
TraesCS4A03G0821300	B_dominant
TraesCS4A03G0843000	B_dominant
TraesCS4A03G1141700	B_dominant
TraesCS5A03G0166300	B_dominant
TraesCS5A03G0197600	B_dominant
TraesCS5A03G0223100	B_dominant
TraesCS5A03G0242800	B_dominant
TraesCS5A03G0359700	B_dominant
TraesCS5A03G0456900	B_dominant
TraesCS5A03G0610500	B_dominant
TraesCS5A03G0720700	B_dominant
TraesCS5A03G0809200	B_dominant
TraesCS5A03G1005400	B_dominant
TraesCS5A03G1101100	B_dominant
TraesCS5A03G1163900	B_dominant
TraesCS5A03G1165000	B_dominant
TraesCS6A03G0188400	B_dominant
TraesCS6A03G0613600	B_dominant
TraesCS6A03G0668000	B_dominant
TraesCS6A03G0746900	B_dominant
TraesCS6A03G0859500	B_dominant
TraesCS6A03G0969700	B_dominant
TraesCS6A03G0969800	B_dominant
TraesCS6A03G1046200	B_dominant
TraesCS7A03G0301500	B_dominant
TraesCS7A03G0404500	B_dominant
TraesCS7A03G0438100	B_dominant
TraesCS7A03G0669400	B_dominant
TraesCS7A03G0724200	B_dominant
TraesCS7A03G0889700	B_dominant
TraesCS7A03G0978500	B_dominant
TraesCS7A03G1016200	B_dominant
TraesCS7A03G1203000	B_dominant
TraesCS1A03G0200700	D_dominant
TraesCS1A03G0243500	D_dominant
TraesCS1A03G0286800	D_dominant
TraesCS1A03G0460700	D_dominant
TraesCS1A03G0527100	D_dominant
TraesCS1A03G0608100	D_dominant
TraesCS1A03G0655800	D_dominant
TraesCS1A03G0670500	D_dominant
TraesCS1A03G0681700	D_dominant
TraesCS1A03G0873200	D_dominant
TraesCS1A03G0967900	D_dominant
TraesCS1A03G1052200	D_dominant
TraesCS2A03G0084800	D_dominant
TraesCS2A03G0200700	D_dominant
TraesCS2A03G0295100	D_dominant
TraesCS2A03G0438000	D_dominant
TraesCS2A03G0459100	D_dominant
TraesCS2A03G0593000	D_dominant
TraesCS2A03G0606900	D_dominant
TraesCS2A03G1003400	D_dominant
TraesCS2A03G1039700	D_dominant
TraesCS2A03G1246300	D_dominant
TraesCS3A03G0043800	D_dominant
TraesCS3A03G0048700	D_dominant
TraesCS3A03G0304900	D_dominant
TraesCS3A03G0417500	D_dominant
TraesCS3A03G0639900	D_dominant
TraesCS3A03G0657500	D_dominant
TraesCS3A03G0685500	D_dominant
TraesCS3A03G0708800	D_dominant
TraesCS3A03G0716000	D_dominant
TraesCS3A03G0736400	D_dominant
TraesCS3A03G0762900	D_dominant
TraesCS3A03G0810300	D_dominant
TraesCS3A03G0836200	D_dominant
TraesCS3A03G1026300	D_dominant
TraesCS3A03G1029600	D_dominant
TraesCS3A03G1049300	D_dominant
TraesCS3A03G1125300	D_dominant
TraesCS3A03G1223600	D_dominant
TraesCS4A03G0001900	D_dominant
TraesCS4A03G0069400	D_dominant
TraesCS4A03G0070600	D_dominant
TraesCS4A03G0177100	D_dominant
TraesCS4A03G0283400	D_dominant
TraesCS4A03G0517400	D_dominant
TraesCS4A03G0543200	D_dominant
TraesCS4A03G0554500	D_dominant
TraesCS4A03G0568300	D_dominant
TraesCS4A03G0587700	D_dominant
TraesCS4A03G0683400	D_dominant
TraesCS4A03G1022300	D_dominant
TraesCS5A03G0062700	D_dominant
TraesCS5A03G0233900	D_dominant
TraesCS5A03G0419400	D_dominant
TraesCS5A03G0464500	D_dominant
TraesCS5A03G0605500	D_dominant
TraesCS5A03G0607200	D_dominant
TraesCS5A03G0630500	D_dominant
TraesCS5A03G0675300	D_dominant
TraesCS5A03G0739300	D_dominant
TraesCS5A03G0830700	D_dominant
TraesCS5A03G0951600	D_dominant
TraesCS5A03G0964000	D_dominant
TraesCS5A03G0990700	D_dominant
TraesCS5A03G1033700	D_dominant
TraesCS5A03G1169600	D_dominant
TraesCS6A03G0074000	D_dominant
TraesCS6A03G0155400	D_dominant
TraesCS6A03G0218500	D_dominant
TraesCS6A03G0393000	D_dominant
TraesCS6A03G0819100	D_dominant
TraesCS6A03G0900600	D_dominant
TraesCS6A03G0957700	D_dominant
TraesCS6A03G0973100	D_dominant
TraesCS6A03G1013700	D_dominant
TraesCS7A03G0317200	D_dominant
TraesCS7A03G0424200	D_dominant
TraesCS7A03G0458900	D_dominant
TraesCS7A03G0475600	D_dominant
TraesCS7A03G0511500	D_dominant
TraesCS7A03G0792300	D_dominant
TraesCS7A03G0806000	D_dominant
TraesCS7A03G0832200	D_dominant
TraesCS7A03G0855700	D_dominant
TraesCS7A03G0886800	D_dominant
TraesCS7A03G0891000	D_dominant
TraesCS7A03G0958800	D_dominant
TraesCS7A03G1265100	D_dominant
TraesCS7A03G1320100	D_dominant
TraesCS7A03G1341000	D_dominant
TraesCS1A03G0137600	A_suppressed
TraesCS1A03G0247700	A_suppressed
TraesCS1A03G0466600	A_suppressed
TraesCS1A03G0527100	A_suppressed
TraesCS1A03G0558900	A_suppressed
TraesCS1A03G0674600	A_suppressed
TraesCS1A03G0697900	A_suppressed
TraesCS1A03G0710700	A_suppressed
TraesCS1A03G0723900	A_suppressed
TraesCS1A03G0750100	A_suppressed
TraesCS1A03G0886300	A_suppressed
TraesCS1A03G0891500	A_suppressed
TraesCS2A03G0228500	A_suppressed
TraesCS2A03G0348000	A_suppressed
TraesCS2A03G0771400	A_suppressed
TraesCS2A03G0795100	A_suppressed
TraesCS2A03G0904700	A_suppressed
TraesCS2A03G0966900	A_suppressed
TraesCS2A03G1191100	A_suppressed
TraesCS2A03G1245800	A_suppressed
TraesCS2A03G1305300	A_suppressed
TraesCS3A03G0407900	A_suppressed
TraesCS3A03G0426700	A_suppressed
TraesCS3A03G0471400	A_suppressed
TraesCS3A03G0716000	A_suppressed
TraesCS3A03G0762900	A_suppressed
TraesCS3A03G0811800	A_suppressed
TraesCS3A03G0966400	A_suppressed
TraesCS3A03G1229400	A_suppressed
TraesCS4A03G0121600	A_suppressed
TraesCS4A03G0496800	A_suppressed
TraesCS4A03G0597400	A_suppressed
TraesCS4A03G0606700	A_suppressed
TraesCS4A03G0624900	A_suppressed
TraesCS4A03G0692200	A_suppressed
TraesCS4A03G0755600	A_suppressed
TraesCS4A03G0762400	A_suppressed
TraesCS5A03G0501400	A_suppressed
TraesCS5A03G0629400	A_suppressed
TraesCS5A03G0684800	A_suppressed
TraesCS5A03G1124600	A_suppressed
TraesCS5A03G1153400	A_suppressed
TraesCS6A03G0157200	A_suppressed
TraesCS6A03G0248100	A_suppressed
TraesCS6A03G0453700	A_suppressed
TraesCS6A03G0702200	A_suppressed
TraesCS6A03G0819000	A_suppressed
TraesCS6A03G0861500	A_suppressed
TraesCS6A03G0871200	A_suppressed
TraesCS6A03G1015200	A_suppressed
TraesCS7A03G0475600	A_suppressed
TraesCS7A03G0589800	A_suppressed
TraesCS7A03G0634200	A_suppressed
TraesCS7A03G0644200	A_suppressed
TraesCS7A03G0786200	A_suppressed
TraesCS7A03G0912600	A_suppressed
TraesCS7A03G1184300	A_suppressed
TraesCS7A03G1341000	A_suppressed
TraesCS1A03G0098700	B_suppressed
TraesCS1A03G0135800	B_suppressed
TraesCS1A03G0177500	B_suppressed
TraesCS1A03G0460800	B_suppressed
TraesCS1A03G0547600	B_suppressed
TraesCS1A03G0572400	B_suppressed
TraesCS1A03G0681700	B_suppressed
TraesCS1A03G0720300	B_suppressed
TraesCS1A03G0721500	B_suppressed
TraesCS1A03G0974500	B_suppressed
TraesCS2A03G0160200	B_suppressed
TraesCS2A03G0261000	B_suppressed
TraesCS2A03G0431000	B_suppressed
TraesCS2A03G0506300	B_suppressed
TraesCS2A03G0680800	B_suppressed
TraesCS2A03G1311300	B_suppressed
TraesCS3A03G0523600	B_suppressed
TraesCS3A03G0755900	B_suppressed
TraesCS4A03G0144600	B_suppressed
TraesCS4A03G0234400	B_suppressed
TraesCS4A03G0374900	B_suppressed
TraesCS4A03G0522400	B_suppressed
TraesCS4A03G0754900	B_suppressed
TraesCS4A03G0821400	B_suppressed
TraesCS4A03G0852200	B_suppressed
TraesCS4A03G1006800	B_suppressed
TraesCS4A03G1043800	B_suppressed
TraesCS5A03G0325900	B_suppressed
TraesCS5A03G0377000	B_suppressed
TraesCS5A03G0450700	B_suppressed
TraesCS5A03G0582500	B_suppressed
TraesCS5A03G1060600	B_suppressed
TraesCS5A03G1066700	B_suppressed
TraesCS6A03G0106800	B_suppressed
TraesCS6A03G0212600	B_suppressed
TraesCS6A03G0237900	B_suppressed
TraesCS6A03G0441900	B_suppressed
TraesCS6A03G0528700	B_suppressed
TraesCS6A03G0565200	B_suppressed
TraesCS6A03G0750700	B_suppressed
TraesCS7A03G0420200	B_suppressed
TraesCS7A03G0531100	B_suppressed
TraesCS7A03G0598600	B_suppressed
TraesCS7A03G0932600	B_suppressed
TraesCS7A03G0932900	B_suppressed
TraesCS7A03G1080800	B_suppressed
TraesCS7A03G1363000	B_suppressed
TraesCS1A03G0233900	D_suppressed
TraesCS1A03G0255900	D_suppressed
TraesCS1A03G0312400	D_suppressed
TraesCS1A03G0502000	D_suppressed
TraesCS1A03G0520500	D_suppressed
TraesCS1A03G0646700	D_suppressed
TraesCS1A03G0690300	D_suppressed
TraesCS1A03G0691200	D_suppressed
TraesCS1A03G0708600	D_suppressed
TraesCS1A03G0730500	D_suppressed
TraesCS1A03G0760400	D_suppressed
TraesCS1A03G0823500	D_suppressed
TraesCS1A03G0920500	D_suppressed
TraesCS1A03G0969800	D_suppressed
TraesCS2A03G0270300	D_suppressed
TraesCS2A03G0334100	D_suppressed
TraesCS2A03G0355700	D_suppressed
TraesCS2A03G0472900	D_suppressed
TraesCS2A03G0736800	D_suppressed
TraesCS2A03G0785800	D_suppressed
TraesCS2A03G0991200	D_suppressed
TraesCS3A03G0314500	D_suppressed
TraesCS3A03G0593100	D_suppressed
TraesCS3A03G0645000	D_suppressed
TraesCS3A03G0785200	D_suppressed
TraesCS3A03G0788700	D_suppressed
TraesCS3A03G0800800	D_suppressed
TraesCS3A03G0887200	D_suppressed
TraesCS4A03G0092100	D_suppressed
TraesCS4A03G0171700	D_suppressed
TraesCS4A03G0183000	D_suppressed
TraesCS4A03G0246000	D_suppressed
TraesCS4A03G0256900	D_suppressed
TraesCS4A03G0378200	D_suppressed
TraesCS4A03G0862100	D_suppressed
TraesCS4A03G1016800	D_suppressed
TraesCS5A03G0209700	D_suppressed
TraesCS5A03G0237000	D_suppressed
TraesCS5A03G0760100	D_suppressed
TraesCS5A03G1148500	D_suppressed
TraesCS5A03G1227500	D_suppressed
TraesCS6A03G0000500	D_suppressed
TraesCS6A03G0222500	D_suppressed
TraesCS6A03G0468400	D_suppressed
TraesCS6A03G0796000	D_suppressed

[truncated: 6 more sheets: cluster 9, cluster 10, cluster 11, cluster 12, cluster 13, cluster 14]
