# Supplementary material for: A single-cell and spatial wheat root atlas with cross-species annotations delineates conserved tissue-specific marker genes and regulators
Source: Cell Rep. 2025 Feb 1;44(2):115240. doi: 10.1016/j.celrep.2025.115240 (PMC11860762; doi:10.1016/j.celrep.2025.115240)
Supplement: Table S9. Cross-species tissue-specific markers ranking table for A. thaliana, T. aestivum, O. sativa, and Z. mays, related to Figure 5 [file mmc10.xlsx]

## Sheet: Table Legend
Table S9. Cross-species tissue-specific markers ranking table for A.thaliana, T.aestivum, O.sativa, and Z.mays, related to Figure 5

## Sheet: A. thaliana
A. thaliana	T. aestivum	O. sativa	Z. mays	Cell type	Orthogroup	Conservation	Rank	Ath best marker alias	Wheat subgenome stability	Wheat subgenome specificity	Best marker	Other markers
TRUE	TRUE	TRUE	TRUE	Cortex	ORTHO905GF000160	4	1	DRN1	stable	specific	AT2G45180	AT1G12090, AT1G62510
TRUE	TRUE	TRUE	TRUE	Xylem	ORTHO905GF006895	4	2	VRLK1			AT1G79620
TRUE	TRUE	TRUE	TRUE	Xylem	ORTHO905GF003247	4	3	XCP1			AT4G35350	AT1G20850
TRUE	TRUE	TRUE	TRUE	Xylem	ORTHO905GF000851	4	4	TBL33			AT2G40320	AT5G01360
TRUE	TRUE	TRUE	TRUE	Xylem	ORTHO905GF007961	4	5	IQD13			AT3G59690
TRUE	TRUE	TRUE	TRUE	Endodermis	ORTHO905GF000291	4	6	PER9	stable	specific	AT1G44970	AT5G66390
TRUE	TRUE	TRUE	TRUE	Xylem	ORTHO905GF011940	4	7	AT2G04850			AT2G04850
TRUE	TRUE	TRUE	TRUE	Xylem	ORTHO905GF002782	4	8	UXT1			AT2G28315
TRUE	TRUE	TRUE	TRUE	Xylem	ORTHO905GF000303	4	9	ROP8	stable	unspecific	AT2G44690	AT5G45970, AT1G75840
TRUE	TRUE	TRUE	TRUE	Xylem	ORTHO905GF002577	4	10	AT2G36355	stable	unspecific	AT2G36355	AT2G27740, AT3G52920, AT3G52900, AT3G09980
TRUE	TRUE	TRUE	TRUE	Xylem	ORTHO905GF009586	4	11	CESA7	stable	unspecific	AT5G17420
TRUE	TRUE	TRUE	TRUE	Xylem	ORTHO905GF000193	4	12	AT1G55210			AT1G55210
TRUE	TRUE	TRUE	TRUE	Xylem	ORTHO905GF002851	4	13	COBL4			AT5G15630
TRUE	TRUE	TRUE	TRUE	Xylem	ORTHO905GF007503	4	14	AT1G35780			AT1G35780
TRUE	TRUE	TRUE	TRUE	Xylem	ORTHO905GF010010	4	15	AT5G40020			AT5G40020
TRUE	TRUE	TRUE	TRUE	Xylem	ORTHO905GF010246	4	16	NWS2			AT5G44030
TRUE	TRUE	TRUE	TRUE	Xylem	ORTHO905GF002972	4	17	AT5G26330			AT5G26330
TRUE	TRUE	TRUE	TRUE	Xylem	ORTHO905GF009555	4	18	LEW2			AT4G18780
TRUE	TRUE	TRUE	TRUE	Xylem	ORTHO905GF000313	4	19	AT1G72230	unstable	unspecific	AT1G72230
TRUE	TRUE	TRUE	TRUE	Epidermis	ORTHO905GF000968	4	20	FLA6			AT2G20520
TRUE	FALSE	TRUE	TRUE	Xylem	ORTHO905GF001405	3	21	EMB2749			AT1G12260	AT1G62700
TRUE	FALSE	TRUE	TRUE	Xylem	ORTHO905GF002406	3	22	T5L1			AT1G68810	AT3G25710
TRUE	TRUE	TRUE	FALSE	Epidermis	ORTHO905GF011329	3	23	AtGH9C1			AT1G48930
TRUE	TRUE	TRUE	FALSE	Epidermis	ORTHO905GF001485	3	24	AtSFH1			AT4G34580
FALSE	TRUE	TRUE	TRUE	Cortex	ORTHO905GF001253	3	25
TRUE	TRUE	TRUE	FALSE	Epidermis	ORTHO905GF000537	3	26	PRX35	stable	specific	AT3G49960	AT5G67400, AT4G37530, AT4G30170
TRUE	TRUE	TRUE	FALSE	Root cap	ORTHO905GF000034	3	27	UPI	stable	specific	AT5G43580	AT2G38870
TRUE	FALSE	TRUE	TRUE	Root cap	ORTHO905GF002717	3	28	AtSDR5			AT2G47140	AT3G29250, AT2G47130
TRUE	TRUE	FALSE	TRUE	Xylem	ORTHO905GF000298	3	29	AtPPa4	unstable	unspecific	AT3G53620
TRUE	TRUE	TRUE	FALSE	Epidermis	ORTHO905GF001914	3	30	RHS18			AT5G22410
TRUE	FALSE	TRUE	TRUE	Epidermis	ORTHO905GF000395	3	31	ATCSLC12			AT4G07960
FALSE	TRUE	TRUE	TRUE	Xylem	ORTHO905GF018675	3	32
TRUE	FALSE	TRUE	TRUE	Cortex	ORTHO905GF008137	3	33	ATSPLA2-ALPHA			AT2G06925
TRUE	TRUE	TRUE	FALSE	Xylem	ORTHO905GF000545	3	34	GLP10			AT3G62020	AT1G02335
TRUE	TRUE	TRUE	FALSE	Xylem	ORTHO905GF000146	3	35	TUB8			AT5G23860	AT5G12250
FALSE	TRUE	TRUE	TRUE	Xylem	ORTHO905GF013311	3	36		stable	unspecific
FALSE	TRUE	TRUE	TRUE	Cortex	ORTHO905GF014031	3	37		unstable	unspecific
FALSE	TRUE	TRUE	TRUE	Xylem	ORTHO905GF001482	3	38		unstable	unspecific
TRUE	TRUE	TRUE	FALSE	Xylem	ORTHO905GF003358	3	39	RIC2	stable	unspecific	AT1G27380	AT5G16490
TRUE	TRUE	TRUE	FALSE	Xylem	ORTHO905GF000770	3	40	UGD3			AT5G15490	AT1G26570, AT3G29360, AT5G39320
TRUE	TRUE	FALSE	TRUE	Root cap	ORTHO905GF002862	3	41	AIR12	stable	unspecific	AT3G07390
TRUE	TRUE	FALSE	TRUE	Endodermis	ORTHO905GF003037	3	42	PXG4	unstable	unspecific	AT1G70670
FALSE	TRUE	TRUE	TRUE	Epidermis	ORTHO905GF008771	3	43
TRUE	TRUE	FALSE	TRUE	Phloem	ORTHO905GF001486	3	44	AT3G48940			AT3G48940	AT5G23750
TRUE	FALSE	TRUE	TRUE	Cortex	ORTHO905GF006071	3	45	RS2			AT3G57520
TRUE	TRUE	TRUE	FALSE	Root cap	ORTHO905GF000023	3	46	ATUGT85A1			AT1G22400	AT1G22360
TRUE	TRUE	TRUE	FALSE	Xylem	ORTHO905GF005173	3	47	ACLB-2	unstable	unspecific	AT5G49460
TRUE	FALSE	TRUE	TRUE	Xylem	ORTHO905GF001037	3	48	AT1G09440			AT1G09440	AT1G56720, AT3G59110
TRUE	FALSE	TRUE	TRUE	Xylem	ORTHO905GF004545	3	49	FLA7			AT2G04780
TRUE	FALSE	TRUE	TRUE	Cortex	ORTHO905GF000698	3	50	NFL			AT5G65640
TRUE	TRUE	FALSE	TRUE	Xylem	ORTHO905GF000596	3	51	AT1G08340			AT1G08340	AT2G46710, AT3G11490
FALSE	TRUE	TRUE	TRUE	Epidermis	ORTHO905GF014637	3	52
TRUE	FALSE	TRUE	TRUE	Xylem	ORTHO905GF011935	3	53	IXR11			AT1G62990
TRUE	FALSE	TRUE	TRUE	Xylem	ORTHO905GF001219	3	54	RWA4			AT1G29890	AT2G34410
TRUE	FALSE	TRUE	TRUE	Xylem	ORTHO905GF000147	3	55	ACT11			AT3G12110	AT2G37620
FALSE	TRUE	TRUE	TRUE	Epidermis	ORTHO905GF000545	3	56
TRUE	FALSE	TRUE	TRUE	Xylem	ORTHO905GF000813	3	57	ARAPORT11			AT4G12980
TRUE	TRUE	TRUE	FALSE	Xylem	ORTHO905GF000638	3	58	AtDIR6			AT4G23690	AT4G11210
TRUE	FALSE	TRUE	TRUE	Epidermis	ORTHO905GF000517	3	59	GLN2			AT5G35630	AT1G66200, AT5G37600
TRUE	TRUE	TRUE	FALSE	Epidermis	ORTHO905GF001411	3	60	AT5G21130	stable	specific	AT5G21130	AT2G27080
TRUE	TRUE	FALSE	TRUE	Xylem	ORTHO905GF001486	3	61	AT5G23750			AT5G23750
FALSE	TRUE	TRUE	TRUE	Epidermis	ORTHO905GF003377	3	62		unstable	unspecific
TRUE	FALSE	TRUE	TRUE	Cortex	ORTHO905GF000146	3	63	TUB5			AT1G20010
TRUE	TRUE	TRUE	FALSE	Endodermis	ORTHO905GF000325	3	64	sks5			AT1G76160
TRUE	FALSE	TRUE	TRUE	Xylem	ORTHO905GF000552	3	65	ATASD1			AT3G10740
TRUE	FALSE	TRUE	TRUE	Root cap	ORTHO905GF000020	3	66	AT1G07660			AT1G07660	AT2G28740, AT3G46320, AT3G45930, AT5G59690, AT1G07820, AT3G53730, AT5G59970
TRUE	FALSE	TRUE	TRUE	Xylem	ORTHO905GF000832	3	67	KATD			AT5G27000	AT2G47500
TRUE	TRUE	FALSE	TRUE	Endodermis	ORTHO905GF001486	3	68	AT5G23750			AT5G23750
TRUE	TRUE	FALSE	TRUE	Xylem	ORTHO905GF005877	3	69	AT1G67510			AT1G67510
TRUE	TRUE	FALSE	TRUE	Endodermis	ORTHO905GF000313	3	70	UCC2			AT2G44790
TRUE	FALSE	TRUE	TRUE	Xylem	ORTHO905GF004722	3	71	ABIL1			AT2G46225
TRUE	FALSE	TRUE	TRUE	Xylem	ORTHO905GF000283	3	72	ATRBL2			AT1G63120	AT2G29050
TRUE	FALSE	TRUE	TRUE	Xylem	ORTHO905GF005278	3	73	BP80-3;3			AT1G30900
TRUE	TRUE	TRUE	FALSE	Epidermis	ORTHO905GF001023	3	74	SCN1			AT3G07880
TRUE	TRUE	TRUE	FALSE	Epidermis	ORTHO905GF000043	3	75	AT2G27360			AT2G27360
TRUE	FALSE	TRUE	TRUE	Xylem	ORTHO905GF003956	3	76	AT3G51325			AT3G51325
TRUE	TRUE	FALSE	TRUE	Root cap	ORTHO905GF000041	3	77	CELLOX			AT4G20860	AT1G30700, AT5G44380
TRUE	FALSE	TRUE	TRUE	Cortex	ORTHO905GF002263	3	78	DGR2			AT5G25460
TRUE	FALSE	TRUE	TRUE	Epidermis	ORTHO905GF002305	3	79	WRKY35			AT2G34830	AT1G30650
FALSE	TRUE	TRUE	TRUE	Epidermis	ORTHO905GF002862	3	80
TRUE	TRUE	TRUE	FALSE	Epidermis	ORTHO905GF011554	3	81	PER7	stable	specific	AT1G30870
TRUE	FALSE	TRUE	TRUE	Epidermis	ORTHO905GF001003	3	82	ARQ1			AT2G21045	AT5G66170
TRUE	TRUE	FALSE	TRUE	Epidermis	ORTHO905GF001101	3	83	UL1X			AT5G22440	AT1G08360
TRUE	FALSE	TRUE	TRUE	Epidermis	ORTHO905GF000041	3	84	ATBBE16			AT2G34810	AT5G44380, AT4G20860
TRUE	FALSE	TRUE	TRUE	Epidermis	ORTHO905GF002111	3	85	EL33Y			AT1G74270	AT1G07070
TRUE	FALSE	TRUE	TRUE	Epidermis	ORTHO905GF001967	3	86	NRT3.1			AT5G50200
TRUE	FALSE	TRUE	TRUE	Epidermis	ORTHO905GF001446	3	87	UL14Z			AT2G33370
TRUE	TRUE	TRUE	FALSE	Root cap	ORTHO905GF000249	3	88	AT3G19430			AT3G19430
TRUE	FALSE	TRUE	TRUE	Epidermis	ORTHO905GF002180	3	89	UL29W			AT5G02610	AT3G55170
TRUE	FALSE	TRUE	TRUE	Epidermis	ORTHO905GF002754	3	90	UL10Z			AT2G40010	AT3G11250
TRUE	FALSE	TRUE	TRUE	Epidermis	ORTHO905GF002448	3	91	EL27Y			AT3G22230	AT2G32220
TRUE	FALSE	TRUE	TRUE	Epidermis	ORTHO905GF002198	3	92	ES25Y			AT2G21580
TRUE	TRUE	TRUE	FALSE	Epidermis	ORTHO905GF005893	3	93	MDP25			AT4G20260
TRUE	TRUE	TRUE	FALSE	Epidermis	ORTHO905GF000299	3	94	RHD7			AT3G03050	AT5G16910
TRUE	TRUE	TRUE	FALSE	Epidermis	ORTHO905GF006245	3	95	PRPL1			AT5G05500
TRUE	TRUE	TRUE	FALSE	Epidermis	ORTHO905GF009155	3	96	AT3G09925			AT3G09925
TRUE	FALSE	TRUE	TRUE	Epidermis	ORTHO905GF001238	3	97	UL11Z			AT2G37190	AT5G60670
TRUE	FALSE	TRUE	TRUE	Epidermis	ORTHO905GF001308	3	98	US9Z			AT2G09990
TRUE	FALSE	TRUE	TRUE	Epidermis	ORTHO905GF001056	3	99	EIF5A			AT1G13950
TRUE	FALSE	TRUE	TRUE	Epidermis	ORTHO905GF002721	3	100	ES10Z			AT4G25740	AT5G52650
TRUE	FALSE	TRUE	TRUE	Epidermis	ORTHO905GF002717	3	101	AtSDR4			AT3G29250
TRUE	FALSE	TRUE	TRUE	Epidermis	ORTHO905GF001097	3	102	P2W			AT3G44590
TRUE	FALSE	TRUE	TRUE	Epidermis	ORTHO905GF005264	3	103	AT4G01700			AT4G01700
TRUE	FALSE	TRUE	TRUE	Epidermis	ORTHO905GF001909	3	104	EL20X			AT3G14600
TRUE	FALSE	TRUE	TRUE	Epidermis	ORTHO905GF000121	3	105	AT1G07930			AT1G07930
TRUE	FALSE	TRUE	TRUE	Epidermis	ORTHO905GF002511	3	106	ACYB-2			AT4G25570
TRUE	FALSE	TRUE	TRUE	Epidermis	ORTHO905GF001933	3	107	UL2X			AT4G36130
FALSE	TRUE	TRUE	FALSE	Epidermis	ORTHO905GF016926	2	108
FALSE	TRUE	TRUE	FALSE	Root cap	ORTHO905GF015895	2	109
FALSE	FALSE	TRUE	TRUE	Cortex	ORTHO905GF000237	2	110
FALSE	FALSE	TRUE	TRUE	Xylem	ORTHO905GF001059	2	111
FALSE	TRUE	TRUE	FALSE	Epidermis	ORTHO905GF014032	2	112
FALSE	TRUE	TRUE	FALSE	Xylem	ORTHO905GF018623	2	113
FALSE	FALSE	TRUE	TRUE	Xylem	ORTHO905GF000446	2	114
FALSE	FALSE	TRUE	TRUE	Xylem	ORTHO905GF013097	2	115
TRUE	FALSE	TRUE	FALSE	Xylem	ORTHO905GF005936	2	116	AT1G47410			AT1G47410
FALSE	TRUE	TRUE	FALSE	Cortex	ORTHO905GF017475	2	117
FALSE	TRUE	TRUE	FALSE	Xylem	ORTHO905GF000969	2	118		stable	unspecific
FALSE	FALSE	TRUE	TRUE	Xylem	ORTHO905GF004207	2	119
FALSE	FALSE	TRUE	TRUE	Xylem	ORTHO905GF002242	2	120
FALSE	FALSE	TRUE	TRUE	Xylem	ORTHO905GF014548	2	121
FALSE	TRUE	TRUE	FALSE	Epidermis	ORTHO905GF017182	2	122
TRUE	TRUE	FALSE	FALSE	Pericycle	ORTHO905GF001372	2	123	PDF2.3			AT2G02130	AT2G02100
FALSE	TRUE	TRUE	FALSE	Epidermis	ORTHO905GF003912	2	124
FALSE	FALSE	TRUE	TRUE	Xylem	ORTHO905GF016656	2	125
FALSE	TRUE	FALSE	TRUE	Endodermis	ORTHO905GF001370	2	126		unstable	unspecific
TRUE	FALSE	TRUE	FALSE	Cortex	ORTHO905GF001111	2	127	BHLH96			AT1G72210
TRUE	TRUE	FALSE	FALSE	Xylem	ORTHO905GF000968	2	128	ATFLA11	unstable	unspecific	AT5G03170	AT5G60490, AT1G03870
TRUE	FALSE	TRUE	FALSE	Epidermis	ORTHO905GF003108	2	129	CARK4			AT2G41970
TRUE	FALSE	TRUE	FALSE	Epidermis	ORTHO905GF002317	2	130	DROP3			AT5G58010
FALSE	TRUE	FALSE	TRUE	Root cap	ORTHO905GF000922	2	131		stable	specific
FALSE	TRUE	TRUE	FALSE	Root cap	ORTHO905GF020638	2	132
FALSE	TRUE	FALSE	TRUE	Xylem	ORTHO905GF015499	2	133
FALSE	TRUE	FALSE	TRUE	Endodermis	ORTHO905GF017276	2	134
TRUE	FALSE	TRUE	FALSE	Epidermis	ORTHO905GF000103	2	135	AHA7			AT3G60330	AT4G30190
TRUE	TRUE	FALSE	FALSE	Phloem	ORTHO905GF009288	2	136	AT5G49320	unstable	unspecific	AT5G49320
TRUE	TRUE	FALSE	FALSE	Epidermis	ORTHO905GF001743	2	137	AT5G55050			AT5G55050
TRUE	FALSE	TRUE	FALSE	Xylem	ORTHO905GF001470	2	138	AtGXMT1			AT1G33800	AT4G09990
FALSE	TRUE	TRUE	FALSE	Epidermis	ORTHO905GF014048	2	139
TRUE	FALSE	FALSE	TRUE	Xylem	ORTHO905GF006908	2	140	PNET3			AT2G46890
TRUE	TRUE	FALSE	FALSE	Xylem	ORTHO905GF010659	2	141	AT3G10080			AT3G10080
TRUE	TRUE	FALSE	FALSE	Phloem	ORTHO905GF007367	2	142	AT2G46630			AT2G46630
FALSE	TRUE	FALSE	TRUE	Epidermis	ORTHO905GF006685	2	143
FALSE	TRUE	TRUE	FALSE	Root cap	ORTHO905GF000251	2	144
TRUE	FALSE	FALSE	TRUE	Root cap	ORTHO905GF005264	2	145	AT4G01700			AT4G01700	AT1G02360
TRUE	FALSE	TRUE	FALSE	Root cap	ORTHO905GF004681	2	146	GMD1			AT5G66280
FALSE	TRUE	TRUE	FALSE	Root cap	ORTHO905GF005373	2	147
TRUE	TRUE	FALSE	FALSE	Endodermis	ORTHO905GF000043	2	148	AT2G27360			AT2G27360
TRUE	FALSE	FALSE	TRUE	Phloem	ORTHO905GF000610	2	149	MES2			AT2G23600	AT2G23560
FALSE	TRUE	TRUE	FALSE	Endodermis	ORTHO905GF016997	2	150		stable	specific
FALSE	TRUE	TRUE	FALSE	Xylem	ORTHO905GF000043	2	151
FALSE	TRUE	FALSE	TRUE	Epidermis	ORTHO905GF010405	2	152
FALSE	TRUE	TRUE	FALSE	Epidermis	ORTHO905GF018757	2	153		stable	specific
TRUE	FALSE	FALSE	TRUE	Root cap	ORTHO905GF001728	2	154	AT2G17280			AT2G17280	AT1G58280
FALSE	FALSE	TRUE	TRUE	Xylem	ORTHO905GF002004	2	155
TRUE	FALSE	TRUE	FALSE	Epidermis	ORTHO905GF000313	2	156	UCC3			AT3G60280
TRUE	FALSE	FALSE	TRUE	Root cap	ORTHO905GF002248	2	157	BHLH134			AT5G15160	AT1G74500
TRUE	FALSE	TRUE	FALSE	Xylem	ORTHO905GF000256	2	158	TBL38			AT1G29050	AT2G31110, AT2G34070
FALSE	TRUE	FALSE	TRUE	Endodermis	ORTHO905GF000899	2	159
TRUE	FALSE	FALSE	TRUE	Root cap	ORTHO905GF001967	2	160	NRT3.1			AT5G50200
FALSE	FALSE	TRUE	TRUE	Cortex	ORTHO905GF000621	2	161
FALSE	FALSE	TRUE	TRUE	Cortex	ORTHO905GF001187	2	162
FALSE	TRUE	FALSE	TRUE	Epidermis	ORTHO905GF000379	2	163		stable	unspecific
FALSE	TRUE	TRUE	FALSE	Root cap	ORTHO905GF003466	2	164
TRUE	FALSE	FALSE	TRUE	Xylem	ORTHO905GF000729	2	165	ATHB9			AT1G30490	AT4G32880, AT2G34710, AT1G52150
FALSE	TRUE	FALSE	TRUE	Epidermis	ORTHO905GF003135	2	166		stable	unspecific
FALSE	TRUE	TRUE	FALSE	Epidermis	ORTHO905GF001012	2	167
TRUE	FALSE	FALSE	TRUE	Endodermis	ORTHO905GF001359	2	168	AtPDCB1			AT5G61130	AT1G13830
FALSE	TRUE	FALSE	TRUE	Xylem	ORTHO905GF000465	2	169
FALSE	FALSE	TRUE	TRUE	Root cap	ORTHO905GF008715	2	170
FALSE	TRUE	TRUE	FALSE	Xylem	ORTHO905GF000537	2	171
TRUE	TRUE	FALSE	FALSE	Endodermis	ORTHO905GF000465	2	172	PIP1D			AT4G23400	AT4G00430, AT3G61430, AT2G45960, AT1G01620
FALSE	TRUE	FALSE	TRUE	Endodermis	ORTHO905GF006606	2	173
FALSE	FALSE	TRUE	TRUE	Xylem	ORTHO905GF017426	2	174
FALSE	TRUE	FALSE	TRUE	Phloem	ORTHO905GF006606	2	175
TRUE	TRUE	FALSE	FALSE	Pericycle	ORTHO905GF001282	2	176	AT4G15960			AT4G15960
FALSE	TRUE	FALSE	TRUE	Root cap	ORTHO905GF000027	2	177		stable	unspecific
FALSE	FALSE	TRUE	TRUE	Xylem	ORTHO905GF003000	2	178
FALSE	TRUE	FALSE	TRUE	Phloem	ORTHO905GF001370	2	179		unstable	unspecific
FALSE	TRUE	TRUE	FALSE	Epidermis	ORTHO905GF004829	2	180		stable	specific
FALSE	TRUE	TRUE	FALSE	Epidermis	ORTHO905GF005528	2	181		unstable	unspecific
FALSE	FALSE	TRUE	TRUE	Cortex	ORTHO905GF000222	2	182
FALSE	FALSE	TRUE	TRUE	Epidermis	ORTHO905GF003036	2	183
FALSE	TRUE	FALSE	TRUE	Endodermis	ORTHO905GF001372	2	184
TRUE	FALSE	FALSE	TRUE	Xylem	ORTHO905GF001613	2	185	ATPAP3			AT1G14700	AT1G25230
FALSE	FALSE	TRUE	TRUE	Cortex	ORTHO905GF004772	2	186
FALSE	TRUE	FALSE	TRUE	Xylem	ORTHO905GF004279	2	187		unstable	unspecific
TRUE	TRUE	FALSE	FALSE	Pericycle	ORTHO905GF000726	2	188	ATACO2			AT1G62380	AT1G12010
TRUE	FALSE	FALSE	TRUE	Root cap	ORTHO905GF001003	2	189	ARQ1			AT2G21045
TRUE	TRUE	FALSE	FALSE	Phloem	ORTHO905GF000256	2	190	TBL40	stable	specific	AT2G31110	AT1G29050
FALSE	TRUE	FALSE	TRUE	Root cap	ORTHO905GF000177	2	191
FALSE	FALSE	TRUE	TRUE	Endodermis	ORTHO905GF005488	2	192
TRUE	FALSE	FALSE	TRUE	Xylem	ORTHO905GF011168	2	193	TRM30			AT5G42710
TRUE	TRUE	FALSE	FALSE	Phloem	ORTHO905GF000199	2	194	AT5G23370			AT5G23370	AT5G23360, AT5G08350, AT5G23350
TRUE	FALSE	TRUE	FALSE	Xylem	ORTHO905GF001356	2	195	IRX15-L			AT5G67210	AT3G50220
FALSE	TRUE	FALSE	TRUE	Phloem	ORTHO905GF000291	2	196
TRUE	FALSE	FALSE	TRUE	Cortex	ORTHO905GF003364	2	197	ATPAP29			AT5G63140
TRUE	TRUE	FALSE	FALSE	Root cap	ORTHO905GF002339	2	198	AT1G14220			AT1G14220	AT1G14210
TRUE	TRUE	FALSE	FALSE	Phloem	ORTHO905GF003983	2	199	AT5G47920	unstable	unspecific	AT5G47920
TRUE	TRUE	FALSE	FALSE	Phloem	ORTHO905GF002797	2	200	DEAL2			AT4G21310	AT2G32280
FALSE	FALSE	TRUE	TRUE	Epidermis	ORTHO905GF006381	2	201
TRUE	FALSE	TRUE	FALSE	Xylem	ORTHO905GF008689	2	202	AT5G60720			AT5G60720
FALSE	FALSE	TRUE	TRUE	Cortex	ORTHO905GF000837	2	203
TRUE	FALSE	TRUE	FALSE	Root cap	ORTHO905GF003173	2	204	ATHMP02			AT1G06330
FALSE	FALSE	TRUE	TRUE	Epidermis	ORTHO905GF023083	2	205
FALSE	TRUE	TRUE	FALSE	Epidermis	ORTHO905GF000251	2	206		stable	specific
TRUE	FALSE	TRUE	FALSE	Xylem	ORTHO905GF001859	2	207	TBL34			AT2G38320
TRUE	FALSE	FALSE	TRUE	Xylem	ORTHO905GF005105	2	208	IAA31			AT3G17600
TRUE	FALSE	FALSE	TRUE	Xylem	ORTHO905GF002504	2	209	QWRF2			AT1G49890
TRUE	TRUE	FALSE	FALSE	Endodermis	ORTHO905GF001253	2	210	DELTA-TIP3			AT5G47450	AT3G16240, AT4G17340
TRUE	FALSE	TRUE	FALSE	Epidermis	ORTHO905GF000909	2	211	TBL21			AT5G15890
FALSE	FALSE	TRUE	TRUE	Xylem	ORTHO905GF002688	2	212
FALSE	TRUE	TRUE	FALSE	Epidermis	ORTHO905GF014044	2	213
TRUE	TRUE	FALSE	FALSE	Phloem	ORTHO905GF000589	2	214	GAD3			AT2G02000	AT1G65960
FALSE	FALSE	TRUE	TRUE	Root cap	ORTHO905GF005549	2	215
FALSE	FALSE	TRUE	TRUE	Xylem	ORTHO905GF001428	2	216
FALSE	FALSE	TRUE	TRUE	Xylem	ORTHO905GF013362	2	217
TRUE	FALSE	FALSE	TRUE	Phloem	ORTHO905GF003466	2	218	ATCYS1			AT5G12140
FALSE	FALSE	TRUE	TRUE	Cortex	ORTHO905GF014015	2	219
TRUE	FALSE	FALSE	TRUE	Xylem	ORTHO905GF000178	2	220	GulLO6			AT2G46760
TRUE	TRUE	FALSE	FALSE	Endodermis	ORTHO905GF005832	2	221	AT5G19230			AT5G19230	AT5G19250, AT5G19240
TRUE	FALSE	TRUE	FALSE	Epidermis	ORTHO905GF000022	2	222	RHS16			AT4G29180
TRUE	FALSE	TRUE	FALSE	Root cap	ORTHO905GF001687	2	223	LEA27			AT2G46140	AT1G01470
FALSE	FALSE	TRUE	TRUE	Xylem	ORTHO905GF005147	2	224
FALSE	FALSE	TRUE	TRUE	Xylem	ORTHO905GF004032	2	225
FALSE	TRUE	TRUE	FALSE	Epidermis	ORTHO905GF014690	2	226		stable	specific
FALSE	TRUE	FALSE	TRUE	Xylem	ORTHO905GF008111	2	227
TRUE	TRUE	FALSE	FALSE	Endodermis	ORTHO905GF002531	2	228	GAMMA-TIP1			AT2G36830
FALSE	FALSE	TRUE	TRUE	Cortex	ORTHO905GF000027	2	229
TRUE	TRUE	FALSE	FALSE	Endodermis	ORTHO905GF000222	2	230	PIP2F			AT5G60660	AT2G37180, AT4G35100, AT3G53420, AT2G37170
TRUE	TRUE	FALSE	FALSE	Phloem	ORTHO905GF001997	2	231	AT3G02770	unstable	unspecific	AT3G02770
TRUE	TRUE	FALSE	FALSE	Root cap	ORTHO905GF001053	2	232	GPXL2			AT2G31570
FALSE	FALSE	TRUE	TRUE	Xylem	ORTHO905GF000012	2	233
TRUE	FALSE	FALSE	TRUE	Xylem	ORTHO905GF001184	2	234	ATTED4			AT3G18280	AT1G73780
FALSE	TRUE	FALSE	TRUE	Xylem	ORTHO905GF005142	2	235		unstable	unspecific
FALSE	FALSE	TRUE	TRUE	Xylem	ORTHO905GF005488	2	236
TRUE	FALSE	TRUE	FALSE	Root cap	ORTHO905GF000869	2	237	AtPR4			AT3G04720
TRUE	FALSE	FALSE	TRUE	Xylem	ORTHO905GF000485	2	238	LAX2			AT2G21050	AT1G77690
FALSE	TRUE	FALSE	TRUE	Phloem	ORTHO905GF018617	2	239
TRUE	FALSE	FALSE	TRUE	Epidermis	ORTHO905GF005549	2	240	AT4G18940			AT4G18940
TRUE	TRUE	FALSE	FALSE	Phloem	ORTHO905GF000298	2	241	AtPPa4			AT3G53620
TRUE	FALSE	FALSE	TRUE	Xylem	ORTHO905GF003047	2	242	AT1G63430			AT1G63430
FALSE	TRUE	TRUE	FALSE	Epidermis	ORTHO905GF015633	2	243		stable	specific
TRUE	FALSE	TRUE	FALSE	Xylem	ORTHO905GF003955	2	244	AtDMP2			AT3G21550
FALSE	TRUE	TRUE	FALSE	Endodermis	ORTHO905GF001450	2	245
FALSE	TRUE	TRUE	FALSE	Epidermis	ORTHO905GF002613	2	246
FALSE	TRUE	FALSE	TRUE	Root cap	ORTHO905GF019168	2	247		unstable	unspecific
FALSE	FALSE	TRUE	TRUE	Epidermis	ORTHO905GF004998	2	248
TRUE	FALSE	TRUE	FALSE	Epidermis	ORTHO905GF010104	2	249	AT1G06923			AT1G06923	AT2G30395
TRUE	FALSE	TRUE	FALSE	Epidermis	ORTHO905GF000932	2	250	PRF5			AT2G19770	AT2G19760
FALSE	FALSE	TRUE	TRUE	Xylem	ORTHO905GF012401	2	251
TRUE	FALSE	TRUE	FALSE	Epidermis	ORTHO905GF010646	2	252	QWRF7			AT4G25190
FALSE	FALSE	TRUE	TRUE	Cortex	ORTHO905GF005893	2	253
FALSE	FALSE	TRUE	TRUE	Epidermis	ORTHO905GF004633	2	254
FALSE	FALSE	TRUE	TRUE	Cortex	ORTHO905GF000465	2	255
TRUE	FALSE	FALSE	TRUE	Root cap	ORTHO905GF000657	2	256	ARF16			AT4G30080	AT2G28350
TRUE	FALSE	FALSE	TRUE	Xylem	ORTHO905GF001254	2	257	UMAMIT5			AT1G75500
TRUE	FALSE	TRUE	FALSE	Epidermis	ORTHO905GF002166	2	258	ATEXO70C2			AT5G13990	AT5G13150
TRUE	FALSE	TRUE	FALSE	Root cap	ORTHO905GF002052	2	259	AtCYS4			AT4G16500
TRUE	TRUE	FALSE	FALSE	Phloem	ORTHO905GF009490	2	260	AT4G27350			AT4G27350
TRUE	FALSE	TRUE	FALSE	Epidermis	ORTHO905GF001183	2	261	DER4			AT5G65090
TRUE	TRUE	FALSE	FALSE	Endodermis	ORTHO905GF001069	2	262	ATAGP16			AT2G46330	AT5G53250
TRUE	FALSE	TRUE	FALSE	Cortex	ORTHO905GF000119	2	263	SEN4			AT4G30270
TRUE	FALSE	FALSE	TRUE	Cortex	ORTHO905GF003113	2	264	US14Z			AT3G43980
TRUE	FALSE	TRUE	FALSE	Xylem	ORTHO905GF004068	2	265	AT1G52910			AT1G52910	AT4G27435
FALSE	FALSE	TRUE	TRUE	Epidermis	ORTHO905GF007420	2	266
TRUE	FALSE	FALSE	TRUE	Cortex	ORTHO905GF002316	2	267	AT4G14270			AT4G14270
FALSE	FALSE	TRUE	TRUE	Endodermis	ORTHO905GF004834	2	268
TRUE	FALSE	FALSE	TRUE	Cortex	ORTHO905GF001101	2	269	UL1X			AT5G22440
FALSE	FALSE	TRUE	TRUE	Cortex	ORTHO905GF000154	2	270
TRUE	FALSE	TRUE	FALSE	Cortex	ORTHO905GF003960	2	271	AT3G17020			AT3G17020
FALSE	FALSE	TRUE	TRUE	Cortex	ORTHO905GF001268	2	272
TRUE	FALSE	FALSE	TRUE	Cortex	ORTHO905GF000070	2	273	UGT74D1			AT2G31750	AT1G05680, AT2G43820
TRUE	FALSE	FALSE	TRUE	Xylem	ORTHO905GF002061	2	274	SND3			AT1G28470
TRUE	TRUE	FALSE	FALSE	Phloem	ORTHO905GF001069	2	275	ATAGP22			AT5G53250
TRUE	FALSE	TRUE	FALSE	Cortex	ORTHO905GF000916	2	276	SRK2C			AT1G78290
FALSE	FALSE	TRUE	TRUE	Xylem	ORTHO905GF004159	2	277
TRUE	FALSE	FALSE	TRUE	Cortex	ORTHO905GF001027	2	278	AT-ASN1			AT3G47340
TRUE	FALSE	TRUE	FALSE	Root cap	ORTHO905GF000469	2	279	AT1G10810			AT1G10810
TRUE	FALSE	TRUE	FALSE	Xylem	ORTHO905GF000275	2	280	ATLAC17			AT5G60020
TRUE	FALSE	FALSE	TRUE	Xylem	ORTHO905GF003334	2	281	ROT3			AT4G36380
FALSE	FALSE	TRUE	TRUE	Cortex	ORTHO905GF004288	2	282
FALSE	FALSE	TRUE	TRUE	Endodermis	ORTHO905GF013715	2	283
TRUE	FALSE	FALSE	TRUE	Root cap	ORTHO905GF000443	2	284	ATHEXP ALPHA 1.3			AT2G03090	AT1G69530
TRUE	FALSE	FALSE	TRUE	Phloem	ORTHO905GF005488	2	285	CIF1			AT2G16385
FALSE	TRUE	TRUE	FALSE	Endodermis	ORTHO905GF018617	2	286
TRUE	TRUE	FALSE	FALSE	Phloem	ORTHO905GF008021	2	287	COG1			AT1G29160	AT2G34140
TRUE	FALSE	TRUE	FALSE	Xylem	ORTHO905GF000712	2	288	XOAT1			AT3G55990
TRUE	FALSE	TRUE	FALSE	Xylem	ORTHO905GF002808	2	289	MAKR3			AT2G37380
TRUE	FALSE	TRUE	FALSE	Xylem	ORTHO905GF002468	2	290	AT5G50450			AT5G50450
FALSE	FALSE	TRUE	TRUE	Cortex	ORTHO905GF000727	2	291
TRUE	FALSE	FALSE	TRUE	Xylem	ORTHO905GF004372	2	292	ENT1,AT			AT1G70330
TRUE	FALSE	FALSE	TRUE	Xylem	ORTHO905GF000332	2	293	AT3G62160			AT3G62160
FALSE	TRUE	FALSE	TRUE	Root cap	ORTHO905GF000545	2	294
TRUE	FALSE	FALSE	TRUE	Xylem	ORTHO905GF008547	2	295	AT2G17710			AT2G17710
TRUE	FALSE	TRUE	FALSE	Xylem	ORTHO905GF001038	2	296	LMCO4			AT2G38080	AT5G03260
FALSE	TRUE	TRUE	FALSE	Epidermis	ORTHO905GF000627	2	297
TRUE	FALSE	FALSE	TRUE	Root cap	ORTHO905GF000815	2	298	SNRK2-1			AT5G08590	AT5G63650
FALSE	FALSE	TRUE	TRUE	Cortex	ORTHO905GF001240	2	299
FALSE	FALSE	TRUE	TRUE	Cortex	ORTHO905GF000042	2	300
TRUE	FALSE	FALSE	TRUE	Epidermis	ORTHO905GF000260	2	301	AT3G47800			AT3G47800
TRUE	FALSE	FALSE	TRUE	Xylem	ORTHO905GF000199	2	302	AT5G23350			AT5G23350
FALSE	TRUE	FALSE	TRUE	Epidermis	ORTHO905GF005359	2	303		unstable	unspecific
FALSE	FALSE	TRUE	TRUE	Cortex	ORTHO905GF000020	2	304
TRUE	FALSE	FALSE	TRUE	Phloem	ORTHO905GF002060	2	305	AT5G01610			AT5G01610
TRUE	FALSE	FALSE	TRUE	Root cap	ORTHO905GF000042	2	306	HTB6			AT3G53650	AT5G22880, AT2G37470, AT5G59910, AT3G46030, AT3G09480, AT3G45980, AT5G02570, AT2G28720, AT1G07790
TRUE	FALSE	FALSE	TRUE	Xylem	ORTHO905GF001544	2	307	KIN7.5			AT5G06670
TRUE	FALSE	TRUE	FALSE	Xylem	ORTHO905GF002288	2	308	ORP2A			AT4G22540
TRUE	TRUE	FALSE	FALSE	Phloem	ORTHO905GF003223	2	309	AT2G26600			AT2G26600
FALSE	FALSE	TRUE	TRUE	Endodermis	ORTHO905GF014588	2	310
TRUE	FALSE	FALSE	TRUE	Root cap	ORTHO905GF000571	2	311	ATGT14			AT4G13990	AT2G20370
TRUE	FALSE	FALSE	TRUE	Root cap	ORTHO905GF002305	2	312	AR411			AT1G30650
TRUE	FALSE	TRUE	FALSE	Endodermis	ORTHO905GF013650	2	313	AT1G71740			AT1G71740
TRUE	FALSE	FALSE	TRUE	Cortex	ORTHO905GF000179	2	314	ZIFL1			AT5G13750	AT5G13740
TRUE	TRUE	FALSE	FALSE	Phloem	ORTHO905GF001249	2	315	TET2	unstable	unspecific	AT2G19580	AT5G46700
TRUE	TRUE	FALSE	FALSE	Endodermis	ORTHO905GF002308	2	316	RCI3A			AT1G05260	AT4G11290
FALSE	FALSE	TRUE	TRUE	Cortex	ORTHO905GF000251	2	317
TRUE	TRUE	FALSE	FALSE	Endodermis	ORTHO905GF003620	2	318	AtWLIM1			AT1G10200
TRUE	FALSE	FALSE	TRUE	Root cap	ORTHO905GF005577	2	319	ATOEP16-1			AT2G28900
TRUE	FALSE	TRUE	FALSE	Xylem	ORTHO905GF006791	2	320	ZIP11			AT1G55910
TRUE	TRUE	FALSE	FALSE	Phloem	ORTHO905GF007787	2	321	NHL21	unstable	unspecific	AT4G05220
TRUE	FALSE	TRUE	FALSE	Cortex	ORTHO905GF001972	2	322	AT1G01170			AT1G01170
TRUE	FALSE	FALSE	TRUE	Xylem	ORTHO905GF002060	2	323	AT3G08890			AT3G08890
FALSE	TRUE	TRUE	FALSE	Epidermis	ORTHO905GF000093	2	324
TRUE	FALSE	FALSE	TRUE	Cortex	ORTHO905GF002028	2	325	US4Y			AT5G39850
TRUE	FALSE	TRUE	FALSE	Cortex	ORTHO905GF000553	2	326	AT5G62900			AT5G62900
TRUE	FALSE	FALSE	TRUE	Cortex	ORTHO905GF003255	2	327	ES1Y			AT4G34670
TRUE	FALSE	TRUE	FALSE	Xylem	ORTHO905GF000486	2	328	AT5G13810			AT5G13810	AT2G41330
TRUE	FALSE	TRUE	FALSE	Cortex	ORTHO905GF001926	2	329	UMAMIT33			AT4G28040
FALSE	FALSE	TRUE	TRUE	Epidermis	ORTHO905GF000683	2	330
FALSE	TRUE	FALSE	TRUE	Epidermis	ORTHO905GF010465	2	331
TRUE	TRUE	FALSE	FALSE	Phloem	ORTHO905GF004075	2	332	MCO3			AT5G21105
TRUE	FALSE	FALSE	TRUE	Root cap	ORTHO905GF004725	2	333	GATA2			AT2G45050
TRUE	FALSE	TRUE	FALSE	Cortex	ORTHO905GF012863	2	334	SGAT			AT2G13360
TRUE	TRUE	FALSE	FALSE	Phloem	ORTHO905GF002308	2	335	AT3G21770			AT3G21770
TRUE	FALSE	TRUE	FALSE	Cortex	ORTHO905GF000537	2	336	AT4G37520			AT4G37520
FALSE	FALSE	TRUE	TRUE	Cortex	ORTHO905GF017012	2	337
TRUE	FALSE	FALSE	TRUE	Root cap	ORTHO905GF000014	2	338	HTR2			AT1G09200	AT5G65350, AT5G10980, AT5G65360, AT1G01370, AT5G10390, AT3G27360, AT5G10400
TRUE	FALSE	TRUE	FALSE	Cortex	ORTHO905GF001359	2	339	AtPDCB1			AT5G61130
TRUE	FALSE	FALSE	TRUE	Root cap	ORTHO905GF005676	2	340	GER2			AT1G17890
FALSE	FALSE	TRUE	TRUE	Epidermis	ORTHO905GF003720	2	341
TRUE	FALSE	FALSE	TRUE	Xylem	ORTHO905GF010223	2	342	AT1G23460			AT1G23460	AT1G70500
TRUE	FALSE	TRUE	FALSE	Epidermis	ORTHO905GF000530	2	343	RIC10			AT4G04900	AT2G33460, AT1G61795, AT4G21745
TRUE	FALSE	TRUE	FALSE	Epidermis	ORTHO905GF000298	2	344	AtPPa5			AT4G01480	AT2G46860
TRUE	FALSE	TRUE	FALSE	Cortex	ORTHO905GF004249	2	345	ATEXP11			AT1G20190
TRUE	FALSE	TRUE	FALSE	Xylem	ORTHO905GF009490	2	346	AT5G54240			AT5G54240
TRUE	FALSE	FALSE	TRUE	Root cap	ORTHO905GF000260	2	347	AT3G47800			AT3G47800
TRUE	FALSE	FALSE	TRUE	Phloem	ORTHO905GF000313	2	348	UCC2			AT2G44790
FALSE	FALSE	TRUE	TRUE	Epidermis	ORTHO905GF000029	2	349
TRUE	FALSE	FALSE	TRUE	Root cap	ORTHO905GF006472	2	350	AT5G18460			AT5G18460
TRUE	FALSE	FALSE	TRUE	Xylem	ORTHO905GF011126	2	351	MAP65-8			AT1G27920
TRUE	FALSE	FALSE	TRUE	Root cap	ORTHO905GF000029	2	352	CHI2			AT1G17060	AT3G14690
FALSE	FALSE	TRUE	TRUE	Cortex	ORTHO905GF008715	2	353
TRUE	FALSE	TRUE	FALSE	Epidermis	ORTHO905GF000127	2	354	ATMPK15			AT1G73670	AT3G18040, AT1G18150
FALSE	TRUE	TRUE	FALSE	Epidermis	ORTHO905GF008823	2	355
FALSE	TRUE	TRUE	FALSE	Epidermis	ORTHO905GF014733	2	356		stable	specific
FALSE	FALSE	TRUE	TRUE	Cortex	ORTHO905GF002064	2	357
TRUE	FALSE	TRUE	FALSE	Xylem	ORTHO905GF002006	2	358	ASL19			AT4G00220	AT2G45420
FALSE	TRUE	TRUE	FALSE	Endodermis	ORTHO905GF000147	2	359
FALSE	FALSE	TRUE	TRUE	Cortex	ORTHO905GF000568	2	360
TRUE	FALSE	TRUE	FALSE	Cortex	ORTHO905GF002549	2	361	HUP17			AT1G05575
TRUE	FALSE	TRUE	FALSE	Endodermis	ORTHO905GF000358	2	362	ATCSLA9			AT5G03760	AT1G23480
TRUE	FALSE	FALSE	TRUE	Epidermis	ORTHO905GF003995	2	363	US7Z			AT2G37270
TRUE	FALSE	TRUE	FALSE	Epidermis	ORTHO905GF000833	2	364	ALF5			AT3G23560
TRUE	TRUE	FALSE	FALSE	Epidermis	ORTHO905GF002177	2	365	AtSWEET17			AT4G15920	AT3G16690
TRUE	FALSE	TRUE	FALSE	Xylem	ORTHO905GF007312	2	366	AT4G26580			AT4G26580
TRUE	FALSE	FALSE	TRUE	Xylem	ORTHO905GF005832	2	367	AT3G06035			AT3G06035
TRUE	TRUE	FALSE	FALSE	Xylem	ORTHO905GF000996	2	368	AT1G75280	stable	specific	AT1G75280
TRUE	FALSE	TRUE	FALSE	Endodermis	ORTHO905GF003009	2	369	AT1G61240			AT1G61240
FALSE	FALSE	TRUE	TRUE	Cortex	ORTHO905GF005499	2	370
TRUE	FALSE	FALSE	TRUE	Epidermis	ORTHO905GF004108	2	371	RACK1A			AT1G18080	AT3G18130, AT1G48630
FALSE	FALSE	TRUE	TRUE	Epidermis	ORTHO905GF002326	2	372
TRUE	FALSE	TRUE	FALSE	Xylem	ORTHO905GF002779	2	373	AT3G03440			AT3G03440
FALSE	FALSE	TRUE	TRUE	Cortex	ORTHO905GF000031	2	374
FALSE	FALSE	TRUE	TRUE	Epidermis	ORTHO905GF000424	2	375
TRUE	FALSE	FALSE	TRUE	Cortex	ORTHO905GF006215	2	376	PPDK			AT4G15530
TRUE	FALSE	TRUE	FALSE	Epidermis	ORTHO905GF000146	2	377	TUB1			AT1G75780
TRUE	FALSE	TRUE	FALSE	Endodermis	ORTHO905GF004799	2	378	ATC/VIF2			AT5G64620
TRUE	FALSE	TRUE	FALSE	Cortex	ORTHO905GF002009	2	379	SAP1			AT1G03230	AT1G03220
TRUE	TRUE	FALSE	FALSE	Xylem	ORTHO905GF005585	2	380	AT3G61750			AT3G61750
TRUE	FALSE	TRUE	FALSE	Endodermis	ORTHO905GF000119	2	381	XTH16			AT3G23730	AT4G30270
TRUE	FALSE	TRUE	FALSE	Epidermis	ORTHO905GF000542	2	382	GIR2			AT3G11600
FALSE	TRUE	TRUE	FALSE	Epidermis	ORTHO905GF003037	2	383		unstable	unspecific
FALSE	FALSE	TRUE	TRUE	Epidermis	ORTHO905GF001315	2	384
TRUE	TRUE	FALSE	FALSE	Phloem	ORTHO905GF002011	2	385	ATHVA22E			AT5G50720
TRUE	FALSE	TRUE	FALSE	Epidermis	ORTHO905GF000596	2	386	AT1G08340			AT1G08340	AT5G22400
TRUE	TRUE	FALSE	FALSE	Phloem	ORTHO905GF000147	2	387	ACT11			AT3G12110
TRUE	FALSE	FALSE	TRUE	Root cap	ORTHO905GF001104	2	388	H2A.Z			AT3G54560	AT2G38810
TRUE	FALSE	FALSE	TRUE	Cortex	ORTHO905GF002653	2	389	EL31Z			AT2G19740
TRUE	FALSE	TRUE	FALSE	Epidermis	ORTHO905GF001836	2	390	ATSEC1B			AT4G12120
TRUE	FALSE	TRUE	FALSE	Endodermis	ORTHO905GF001891	2	391	AT2G39430			AT2G39430	AT2G28670, AT3G55230
TRUE	FALSE	FALSE	TRUE	Cortex	ORTHO905GF006070	2	392	ATSDH			AT5G51970
TRUE	FALSE	TRUE	FALSE	Epidermis	ORTHO905GF000109	2	393	ATCPK4			AT4G09570	AT3G10660, AT1G35670
TRUE	FALSE	TRUE	FALSE	Cortex	ORTHO905GF000685	2	394	AtSSI2			AT2G43710
TRUE	FALSE	FALSE	TRUE	Epidermis	ORTHO905GF001558	2	395	EL34X			AT3G28900
TRUE	TRUE	FALSE	FALSE	Root cap	ORTHO905GF000125	2	396	ATSTP4			AT3G19930	AT1G11260
TRUE	TRUE	FALSE	FALSE	Xylem	ORTHO905GF000041	2	397	ATBBE-LIKE 15			AT2G34790
TRUE	FALSE	FALSE	TRUE	Root cap	ORTHO905GF001056	2	398	EIF5A			AT1G13950
TRUE	FALSE	FALSE	TRUE	Root cap	ORTHO905GF003124	2	399	AHDP			AT4G00730
TRUE	FALSE	TRUE	FALSE	Epidermis	ORTHO905GF006066	2	400	ATEXP7			AT1G12560	AT1G62980
TRUE	FALSE	TRUE	FALSE	Epidermis	ORTHO905GF003791	2	401	MDIS1			AT5G45840	AT4G18640
TRUE	FALSE	FALSE	TRUE	Epidermis	ORTHO905GF001848	2	402	UL4Z			AT3G09630
TRUE	TRUE	FALSE	FALSE	Phloem	ORTHO905GF002171	2	403	AtANN2			AT5G65020
TRUE	FALSE	FALSE	TRUE	Cortex	ORTHO905GF000517	2	404	GLN2			AT5G35630
TRUE	FALSE	TRUE	FALSE	Epidermis	ORTHO905GF001911	2	405	AXR2			AT3G23050	AT1G04250
TRUE	TRUE	FALSE	FALSE	Phloem	ORTHO905GF000325	2	406	sks5			AT1G76160
TRUE	TRUE	FALSE	FALSE	Endodermis	ORTHO905GF000545	2	407	PDGLP1			AT1G09560
FALSE	FALSE	TRUE	TRUE	Epidermis	ORTHO905GF002253	2	408
TRUE	FALSE	FALSE	TRUE	Cortex	ORTHO905GF008989	2	409	AT2G36630			AT2G36630
TRUE	FALSE	FALSE	TRUE	Cortex	ORTHO905GF000256	2	410	TBL37			AT2G34070
TRUE	FALSE	FALSE	TRUE	Root cap	ORTHO905GF000072	2	411	H2A.W.7			AT5G27670	AT5G59870
TRUE	FALSE	FALSE	TRUE	Epidermis	ORTHO905GF000358	2	412	CSLA3			AT1G23480
FALSE	FALSE	TRUE	TRUE	Epidermis	ORTHO905GF000027	2	413
TRUE	TRUE	FALSE	FALSE	Root cap	ORTHO905GF001696	2	414	ATAMT1;3	stable	specific	AT3G24300	AT4G13510
TRUE	FALSE	TRUE	FALSE	Epidermis	ORTHO905GF004612	2	415	AT3G07940			AT3G07940
TRUE	FALSE	FALSE	TRUE	Endodermis	ORTHO905GF000517	2	416	GLN1;3			AT3G17820
FALSE	TRUE	TRUE	FALSE	Epidermis	ORTHO905GF001131	2	417		stable	specific
TRUE	FALSE	TRUE	FALSE	Epidermis	ORTHO905GF001306	2	418	PRLIP6			AT5G24230	AT2G05260
TRUE	FALSE	TRUE	FALSE	Xylem	ORTHO905GF001592	2	419	scpl20			AT4G12910
FALSE	FALSE	TRUE	TRUE	Epidermis	ORTHO905GF013295	2	420
TRUE	TRUE	FALSE	FALSE	Epidermis	ORTHO905GF000178	2	421	GulLO5			AT2G46740
TRUE	FALSE	TRUE	FALSE	Epidermis	ORTHO905GF003459	2	422	CYCP4			AT5G61650	AT5G07450
TRUE	TRUE	FALSE	FALSE	Phloem	ORTHO905GF001372	2	423	PDF2.3			AT2G02130
TRUE	FALSE	FALSE	TRUE	Xylem	ORTHO905GF002825	2	424	AT5G45020			AT5G45020
TRUE	FALSE	FALSE	TRUE	Root cap	ORTHO905GF004108	2	425	RACK1X			AT3G18130	AT1G48630
TRUE	TRUE	FALSE	FALSE	Phloem	ORTHO905GF003037	2	426	PXG4	unstable	unspecific	AT1G70670
TRUE	TRUE	FALSE	FALSE	Phloem	ORTHO905GF000048	2	427	AFA1	stable	specific	AT2G02230
TRUE	FALSE	TRUE	FALSE	Epidermis	ORTHO905GF001403	2	428	ATRABH1D			AT2G22290	AT4G39890, AT5G10260
TRUE	FALSE	TRUE	FALSE	Epidermis	ORTHO905GF000283	2	429	ATRBL6			AT1G12750
FALSE	FALSE	TRUE	TRUE	Epidermis	ORTHO905GF003861	2	430
TRUE	FALSE	TRUE	FALSE	Epidermis	ORTHO905GF000147	2	431	FIZ2			AT3G18780
TRUE	FALSE	TRUE	FALSE	Epidermis	ORTHO905GF000376	2	432	ATCAL5			AT2G41110
TRUE	FALSE	FALSE	TRUE	Cortex	ORTHO905GF001263	2	433	UL5Z			AT2G42740	AT3G58700
TRUE	FALSE	FALSE	TRUE	Cortex	ORTHO905GF002449	2	434	EL19Y			AT4G02230
TRUE	FALSE	TRUE	FALSE	Endodermis	ORTHO905GF001284	2	435	DOF4.6			AT4G24060
TRUE	FALSE	FALSE	TRUE	Epidermis	ORTHO905GF001263	2	436	UL5Z			AT2G42740	AT5G45775, AT3G58700
TRUE	TRUE	FALSE	FALSE	Phloem	ORTHO905GF004279	2	437	AT1G78520			AT1G78520
TRUE	FALSE	TRUE	FALSE	Epidermis	ORTHO905GF003387	2	438	MCP2c			AT1G79320	AT1G79330, AT1G79340
TRUE	FALSE	TRUE	FALSE	Epidermis	ORTHO905GF001881	2	439	COPT2			AT3G46900	AT5G59030
TRUE	FALSE	TRUE	FALSE	Xylem	ORTHO905GF002435	2	440	ACLA2			AT1G60810
TRUE	FALSE	TRUE	FALSE	Xylem	ORTHO905GF012052	2	441	WLIM2a			AT2G39900
FALSE	FALSE	TRUE	TRUE	Epidermis	ORTHO905GF000341	2	442
TRUE	TRUE	FALSE	FALSE	Endodermis	ORTHO905GF000770	2	443	UDG4			AT5G39320
FALSE	FALSE	TRUE	TRUE	Epidermis	ORTHO905GF014703	2	444
TRUE	FALSE	FALSE	TRUE	Root cap	ORTHO905GF001438	2	445	HON1			AT1G06760	AT2G30620
FALSE	FALSE	TRUE	TRUE	Epidermis	ORTHO905GF013934	2	446
TRUE	FALSE	TRUE	FALSE	Epidermis	ORTHO905GF000303	2	447	ATROP5			AT4G35950	AT1G20090, AT1G75840
TRUE	FALSE	TRUE	FALSE	Epidermis	ORTHO905GF005832	2	448	AT5G19250			AT5G19250	AT5G19230
TRUE	FALSE	TRUE	FALSE	Xylem	ORTHO905GF008615	2	449	GulLO3			AT5G11540
TRUE	FALSE	TRUE	FALSE	Root cap	ORTHO905GF005610	2	450	AT5G67140			AT5G67140
TRUE	TRUE	FALSE	FALSE	Endodermis	ORTHO905GF005745	2	451	PATL4	unstable	unspecific	AT1G30690
TRUE	FALSE	TRUE	FALSE	Epidermis	ORTHO905GF006369	2	452	ATKOR2			AT1G65610
TRUE	FALSE	TRUE	FALSE	Epidermis	ORTHO905GF001247	2	453	GDPDL3			AT4G26690
TRUE	FALSE	FALSE	TRUE	Root cap	ORTHO905GF001261	2	454	AT4G28703			AT4G28703
TRUE	FALSE	TRUE	FALSE	Epidermis	ORTHO905GF000848	2	455	AtERDL6			AT1G75220
TRUE	FALSE	FALSE	TRUE	Cortex	ORTHO905GF001003	2	456	STR18			AT5G66170
TRUE	FALSE	TRUE	FALSE	Epidermis	ORTHO905GF003594	2	457	AT3G11320			AT3G11320
TRUE	FALSE	TRUE	FALSE	Epidermis	ORTHO905GF000934	2	458	ATH2			AT3G47740	AT3G47780, AT3G47770
TRUE	TRUE	FALSE	FALSE	Endodermis	ORTHO905GF000589	2	459	GAD2			AT1G65960
TRUE	FALSE	TRUE	FALSE	Epidermis	ORTHO905GF002803	2	460	IQD1			AT3G09710
TRUE	FALSE	TRUE	FALSE	Epidermis	ORTHO905GF001630	2	461	PUB39			AT3G47820	AT5G62560
TRUE	FALSE	TRUE	FALSE	Epidermis	ORTHO905GF000282	2	462	AT1G48640			AT1G48640
TRUE	FALSE	TRUE	FALSE	Epidermis	ORTHO905GF004247	2	463	ATARFB1B			AT5G17060
TRUE	FALSE	FALSE	TRUE	Epidermis	ORTHO905GF002028	2	464	US4Y			AT5G39850
TRUE	FALSE	FALSE	TRUE	Epidermis	ORTHO905GF003397	2	465	EL36Z			AT2G37600
TRUE	TRUE	FALSE	FALSE	Epidermis	ORTHO905GF000465	2	466	PIP1			AT3G61430	AT4G23400
TRUE	FALSE	TRUE	FALSE	Cortex	ORTHO905GF010282	2	467	AT4G19980			AT4G19980
FALSE	FALSE	TRUE	TRUE	Epidermis	ORTHO905GF003537	2	468
FALSE	TRUE	TRUE	FALSE	Epidermis	ORTHO905GF013360	2	469
TRUE	FALSE	TRUE	FALSE	Epidermis	ORTHO905GF000123	2	470	BGLU15			AT2G44450	AT3G60130
TRUE	FALSE	TRUE	FALSE	Epidermis	ORTHO905GF000714	2	471	PLD			AT3G15730
TRUE	FALSE	FALSE	TRUE	Root cap	ORTHO905GF001363	2	472	G-H2AX			AT1G08880	AT1G54690
TRUE	FALSE	FALSE	TRUE	Epidermis	ORTHO905GF001447	2	473	US8X			AT3G46040
TRUE	TRUE	FALSE	FALSE	Root cap	ORTHO905GF000308	2	474	UGT73B5	stable	unspecific	AT2G15480	AT2G15490, AT4G34135
TRUE	FALSE	FALSE	TRUE	Epidermis	ORTHO905GF006462	2	475	SNRNP-G			AT2G23930
TRUE	TRUE	FALSE	FALSE	Epidermis	ORTHO905GF001605	2	476	GRP2			AT4G13850	AT3G23830
TRUE	FALSE	TRUE	FALSE	Epidermis	ORTHO905GF003300	2	477	AT3G45090			AT3G45090
FALSE	TRUE	TRUE	FALSE	Epidermis	ORTHO905GF000125	2	478
TRUE	TRUE	FALSE	FALSE	Root cap	ORTHO905GF000213	2	479	CYP709B2			AT2G46950
TRUE	FALSE	TRUE	FALSE	Epidermis	ORTHO905GF001840	2	480	ATMSRA3			AT5G07470	AT5G61640
TRUE	FALSE	TRUE	FALSE	Epidermis	ORTHO905GF002755	2	481	AT1G59725			AT1G59725	AT1G10350
TRUE	FALSE	TRUE	FALSE	Epidermis	ORTHO905GF008088	2	482	AT1G72880			AT1G72880
TRUE	TRUE	FALSE	FALSE	Root cap	ORTHO905GF000298	2	483	AtPPa5	unstable	unspecific	AT4G01480
TRUE	FALSE	TRUE	FALSE	Epidermis	ORTHO905GF001687	2	484	LEA27			AT2G46140
TRUE	TRUE	FALSE	FALSE	Endodermis	ORTHO905GF000090	2	485	PAL1			AT2G37040	AT3G53260
TRUE	FALSE	FALSE	TRUE	Epidermis	ORTHO905GF000803	2	486	ATGSTU8			AT3G09270
TRUE	FALSE	FALSE	TRUE	Root cap	ORTHO905GF001770	2	487	HTA10			AT1G51060	AT5G54640, AT4G27230, AT3G20670
TRUE	FALSE	FALSE	TRUE	Epidermis	ORTHO905GF003124	2	488	AHDP			AT4G00730
TRUE	FALSE	TRUE	FALSE	Epidermis	ORTHO905GF000350	2	489	SAUR55			AT5G50760
FALSE	FALSE	TRUE	TRUE	Epidermis	ORTHO905GF002426	2	490
TRUE	FALSE	FALSE	TRUE	Endodermis	ORTHO905GF000185	2	491	ATPMT5			AT3G18830
TRUE	FALSE	FALSE	TRUE	Epidermis	ORTHO905GF002452	2	492	AT1G23100			AT1G23100
TRUE	FALSE	TRUE	FALSE	Epidermis	ORTHO905GF007252	2	493	FAX6			AT3G20510
TRUE	FALSE	TRUE	FALSE	Epidermis	ORTHO905GF000085	2	494	ATRAB-A2D			AT5G59150	AT4G18430, AT5G60860, AT3G46830
FALSE	FALSE	TRUE	TRUE	Epidermis	ORTHO905GF001910	2	495
TRUE	FALSE	FALSE	TRUE	Epidermis	ORTHO905GF003255	2	496	ES1Y			AT4G34670
TRUE	FALSE	FALSE	TRUE	Root cap	ORTHO905GF003397	2	497	EL36Z			AT2G37600
TRUE	FALSE	TRUE	FALSE	Epidermis	ORTHO905GF000837	2	498	PRX56			AT5G15180	AT3G01190
TRUE	FALSE	FALSE	TRUE	Root cap	ORTHO905GF000517	2	499	ATGLN1;1			AT5G37600	AT5G35630
TRUE	FALSE	TRUE	FALSE	Epidermis	ORTHO905GF002060	2	500	AT5G01610			AT5G01610
TRUE	FALSE	TRUE	FALSE	Epidermis	ORTHO905GF001303	2	501	TPPG			AT4G22590
TRUE	FALSE	FALSE	TRUE	Root cap	ORTHO905GF002426	2	502	PDI6			AT1G77510
TRUE	FALSE	FALSE	TRUE	Epidermis	ORTHO905GF002434	2	503	ES4Y			AT5G07090	AT5G58420
TRUE	FALSE	TRUE	FALSE	Epidermis	ORTHO905GF000938	2	504	RALFL22			AT3G05490
TRUE	FALSE	FALSE	TRUE	Epidermis	ORTHO905GF002653	2	505	EL31Y			AT4G26230	AT2G19740
TRUE	FALSE	TRUE	FALSE	Epidermis	ORTHO905GF000013	2	506	LecRK-S.3			AT3G46760
TRUE	FALSE	TRUE	FALSE	Epidermis	ORTHO905GF002004	2	507	SRF7			AT3G14350
FALSE	TRUE	TRUE	FALSE	Epidermis	ORTHO905GF000318	2	508		stable	specific
TRUE	FALSE	TRUE	FALSE	Epidermis	ORTHO905GF002049	2	509	AT1G05210			AT1G05210	AT2G32380
TRUE	FALSE	FALSE	TRUE	Epidermis	ORTHO905GF002173	2	510	US5Z			AT1G58380	AT3G57490
TRUE	FALSE	TRUE	FALSE	Epidermis	ORTHO905GF000160	2	511	AT4G12545			AT4G12545	AT4G12510, AT4G12550, AT5G46890, AT5G46900, AT4G12520
TRUE	FALSE	TRUE	FALSE	Epidermis	ORTHO905GF003310	2	512	AT4G27270			AT4G27270
TRUE	FALSE	TRUE	FALSE	Epidermis	ORTHO905GF001696	2	513	ATAMT1;3			AT3G24300
TRUE	FALSE	FALSE	TRUE	Epidermis	ORTHO905GF001538	2	514	UL22Z			AT1G27400
TRUE	FALSE	FALSE	TRUE	Epidermis	ORTHO905GF002449	2	515	EL19Z			AT3G16780	AT4G02230
TRUE	FALSE	TRUE	FALSE	Epidermis	ORTHO905GF009114	2	516	AT4G06536			AT4G06536
TRUE	FALSE	TRUE	FALSE	Epidermis	ORTHO905GF001069	2	517	AGP41			AT5G24105
TRUE	FALSE	FALSE	TRUE	Root cap	ORTHO905GF001853	2	518	HMGA			AT1G14900
TRUE	FALSE	FALSE	TRUE	Epidermis	ORTHO905GF003857	2	519	ES28Z			AT3G10090
TRUE	FALSE	TRUE	FALSE	Epidermis	ORTHO905GF005732	2	520	AtGGCT2;2			AT4G31290
TRUE	FALSE	TRUE	FALSE	Epidermis	ORTHO905GF001477	2	521	ATL11			AT1G72200	AT4G40070, AT1G22500
TRUE	FALSE	TRUE	FALSE	Epidermis	ORTHO905GF000159	2	522	XI-B			AT1G04160
TRUE	FALSE	TRUE	FALSE	Epidermis	ORTHO905GF001859	2	523	TBL34			AT2G38320
FALSE	FALSE	TRUE	TRUE	Epidermis	ORTHO905GF004913	2	524
TRUE	FALSE	TRUE	FALSE	Epidermis	ORTHO905GF005250	2	525	PEPCK			AT5G65690	AT4G37870
TRUE	FALSE	FALSE	TRUE	Root cap	ORTHO905GF001973	2	526	ARP2			AT1G61580
TRUE	FALSE	FALSE	TRUE	Epidermis	ORTHO905GF002279	2	527	ALBA1			AT1G29250
TRUE	FALSE	TRUE	FALSE	Endodermis	ORTHO905GF000130	2	528	GST			AT1G17170
TRUE	TRUE	FALSE	FALSE	Endodermis	ORTHO905GF001704	2	529	AT5G52882	stable	specific	AT5G52882
TRUE	FALSE	FALSE	TRUE	Epidermis	ORTHO905GF001824	2	530	ATPLAT1			AT4G39730	AT2G22170
TRUE	FALSE	FALSE	TRUE	Epidermis	ORTHO905GF001363	2	531	H2AXB			AT1G54690
TRUE	FALSE	TRUE	FALSE	Epidermis	ORTHO905GF000183	2	532	UBC30			AT5G56150
TRUE	FALSE	TRUE	FALSE	Epidermis	ORTHO905GF001682	2	533	ALDH1A			AT3G24503
TRUE	FALSE	TRUE	FALSE	Epidermis	ORTHO905GF003718	2	534	ATC3H23			AT2G25900
TRUE	FALSE	FALSE	TRUE	Root cap	ORTHO905GF000928	2	535	ATWRKY53			AT4G23810
TRUE	FALSE	TRUE	FALSE	Root cap	ORTHO905GF002549	2	536	AT2G31945			AT2G31945
TRUE	FALSE	TRUE	FALSE	Epidermis	ORTHO905GF003442	2	537	AT4G23470			AT4G23470
TRUE	FALSE	TRUE	FALSE	Epidermis	ORTHO905GF004035	2	538	NPG1			AT2G43040
TRUE	FALSE	TRUE	FALSE	Epidermis	ORTHO905GF012822	2	539	RGP5			AT5G16510
TRUE	FALSE	TRUE	FALSE	Epidermis	ORTHO905GF005278	2	540	BP80-3;3			AT1G30900	AT4G20110
TRUE	FALSE	TRUE	FALSE	Epidermis	ORTHO905GF000762	2	541	CA4			AT1G70410
TRUE	FALSE	TRUE	FALSE	Epidermis	ORTHO905GF012052	2	542	WLIM2a			AT2G39900
TRUE	FALSE	FALSE	TRUE	Root cap	ORTHO905GF004913	2	543	ZCF37			AT1G59590
TRUE	FALSE	TRUE	FALSE	Epidermis	ORTHO905GF004681	2	544	SFR8			AT3G51160	AT5G66280
TRUE	FALSE	TRUE	FALSE	Epidermis	ORTHO905GF000222	2	545	PIP2F			AT5G60660
TRUE	FALSE	TRUE	FALSE	Epidermis	ORTHO905GF004756	2	546	GRXC1			AT5G63030
TRUE	TRUE	FALSE	FALSE	Root cap	ORTHO905GF000209	2	547	AT1G50060			AT1G50060
TRUE	TRUE	FALSE	FALSE	Root cap	ORTHO905GF000285	2	548	AT3G27200			AT3G27200
TRUE	FALSE	TRUE	FALSE	Epidermis	ORTHO905GF004462	2	549	TIP4;1			AT2G25810
TRUE	FALSE	FALSE	TRUE	Root cap	ORTHO905GF000803	2	550	ATGSTU8			AT3G09270
TRUE	FALSE	FALSE	TRUE	Epidermis	ORTHO905GF002064	2	551	AT5G02230			AT5G02230
TRUE	FALSE	FALSE	TRUE	Epidermis	ORTHO905GF002565	2	552	ES27Y			AT3G61110
TRUE	FALSE	TRUE	FALSE	Epidermis	ORTHO905GF001027	2	553	ASN3			AT5G10240
TRUE	FALSE	FALSE	TRUE	Root cap	ORTHO905GF004103	2	554	CAT1			AT4G21120
TRUE	FALSE	FALSE	TRUE	Epidermis	ORTHO905GF006059	2	555	AT1G56220			AT1G56220
TRUE	TRUE	FALSE	FALSE	Epidermis	ORTHO905GF001231	2	556	ACA2			AT4G37640
TRUE	FALSE	TRUE	FALSE	Epidermis	ORTHO905GF004904	2	557	ATUXS3			AT5G59290
TRUE	FALSE	FALSE	TRUE	Root cap	ORTHO905GF000256	2	558	TBL39			AT2G42570
TRUE	FALSE	TRUE	FALSE	Epidermis	ORTHO905GF003600	2	559	CASPL4B1			AT2G38480
TRUE	FALSE	FALSE	TRUE	Root cap	ORTHO905GF002098	2	560	US17Y			AT4G30800
TRUE	FALSE	TRUE	FALSE	Epidermis	ORTHO905GF002340	2	561	WDL3			AT3G23090
TRUE	TRUE	FALSE	FALSE	Root cap	ORTHO905GF004919	2	562	PGB1			AT2G16060
TRUE	FALSE	TRUE	FALSE	Epidermis	ORTHO905GF003216	2	563	c-NAD-MDH2			AT5G43330
TRUE	FALSE	FALSE	TRUE	Root cap	ORTHO905GF002028	2	564	US4Y			AT5G39850
TRUE	FALSE	TRUE	FALSE	Epidermis	ORTHO905GF000599	2	565	CTPS2			AT3G12670	AT1G30820
TRUE	FALSE	TRUE	FALSE	Epidermis	ORTHO905GF004449	2	566	AT4G30650			AT4G30650
TRUE	FALSE	TRUE	FALSE	Epidermis	ORTHO905GF000482	2	567	ADF8			AT4G00680	AT1G01750
TRUE	TRUE	FALSE	FALSE	Root cap	ORTHO905GF000539	2	568	AT3G19400	stable	unspecific	AT3G19400
TRUE	FALSE	FALSE	TRUE	Root cap	ORTHO905GF002279	2	569	ALBA1			AT1G29250
TRUE	FALSE	FALSE	TRUE	Epidermis	ORTHO905GF002913	2	570	EL14Z			AT2G20450
TRUE	FALSE	TRUE	FALSE	Epidermis	ORTHO905GF001058	2	571	RTN6			AT3G61560	AT2G46170
TRUE	FALSE	FALSE	TRUE	Epidermis	ORTHO905GF001305	2	572	UL30X			AT2G44120	AT3G13580
TRUE	FALSE	TRUE	FALSE	Epidermis	ORTHO905GF000404	2	573	AtPCR2			AT1G14870
TRUE	FALSE	TRUE	FALSE	Epidermis	ORTHO905GF002339	2	574	AT1G14220			AT1G14220
TRUE	FALSE	TRUE	FALSE	Epidermis	ORTHO905GF006884	2	575	PUB11			AT1G23030
TRUE	FALSE	TRUE	FALSE	Epidermis	ORTHO905GF008200	2	576	AT4G01670			AT4G01670
TRUE	FALSE	FALSE	TRUE	Root cap	ORTHO905GF003027	2	577	AT3G06890			AT3G06890
TRUE	FALSE	TRUE	FALSE	Epidermis	ORTHO905GF002182	2	578	KINbeta1			AT5G21170
TRUE	FALSE	FALSE	TRUE	Root cap	ORTHO905GF001245	2	579	PBP1			AT5G54490
TRUE	FALSE	TRUE	FALSE	Epidermis	ORTHO905GF002210	2	580	FLA15			AT3G52370	AT5G06390
TRUE	FALSE	TRUE	FALSE	Epidermis	ORTHO905GF009490	2	581	AT5G54240			AT5G54240
TRUE	FALSE	TRUE	FALSE	Epidermis	ORTHO905GF009550	2	582	AT2G26240			AT2G26240
TRUE	FALSE	TRUE	FALSE	Epidermis	ORTHO905GF004495	2	583	AT1G70770			AT1G70770	AT1G23170
TRUE	FALSE	TRUE	FALSE	Epidermis	ORTHO905GF002926	2	584	AtGH9B5			AT1G19940
TRUE	FALSE	TRUE	FALSE	Epidermis	ORTHO905GF000603	2	585	AT2G24170			AT2G24170
TRUE	FALSE	TRUE	FALSE	Epidermis	ORTHO905GF007899	2	586	epsilon2-COP			AT2G34840
TRUE	FALSE	FALSE	TRUE	Epidermis	ORTHO905GF002098	2	587	US17X			AT5G23740
TRUE	FALSE	TRUE	FALSE	Epidermis	ORTHO905GF000770	2	588	UDG4			AT5G39320
TRUE	FALSE	FALSE	TRUE	Epidermis	ORTHO905GF002716	2	589	CYTC-2			AT4G10040
TRUE	FALSE	TRUE	FALSE	Epidermis	ORTHO905GF002461	2	590	ATNHR2B			AT4G25030	AT5G45410
TRUE	FALSE	TRUE	FALSE	Epidermis	ORTHO905GF000095	2	591	CYP89A7			AT1G64930
TRUE	FALSE	TRUE	FALSE	Epidermis	ORTHO905GF004867	2	592	AT3G11800			AT3G11800
TRUE	FALSE	FALSE	TRUE	Epidermis	ORTHO905GF001124	2	593	EL28Y			AT4G29410
TRUE	FALSE	TRUE	FALSE	Epidermis	ORTHO905GF000636	2	594	ATPPC3			AT3G14940
TRUE	FALSE	FALSE	TRUE	Epidermis	ORTHO905GF005056	2	595	AGM2			AT1G67330
TRUE	FALSE	TRUE	FALSE	Epidermis	ORTHO905GF000304	2	596	PIC30			AT2G39210
TRUE	FALSE	TRUE	FALSE	Epidermis	ORTHO905GF000128	2	597	ERF040			AT5G25810
TRUE	FALSE	TRUE	FALSE	Epidermis	ORTHO905GF000527	2	598	MDR13			AT3G28345
TRUE	FALSE	TRUE	FALSE	Epidermis	ORTHO905GF009953	2	599	IQD20			AT3G51380
TRUE	FALSE	FALSE	TRUE	Epidermis	ORTHO905GF002248	2	600	bHLH135			AT1G74500
TRUE	FALSE	TRUE	FALSE	Epidermis	ORTHO905GF001420	2	601	GDH1			AT5G18170
TRUE	FALSE	FALSE	TRUE	Epidermis	ORTHO905GF003841	2	602	EL37Z			AT1G15250
TRUE	FALSE	TRUE	FALSE	Epidermis	ORTHO905GF004262	2	603	AtBRN1			AT4G03110
TRUE	FALSE	TRUE	FALSE	Epidermis	ORTHO905GF006351	2	604	P3Z			AT4G25890
TRUE	FALSE	FALSE	TRUE	Epidermis	ORTHO905GF003113	2	605	US14Z			AT3G43980
TRUE	FALSE	TRUE	FALSE	Epidermis	ORTHO905GF000936	2	606	USP21			AT4G27320
TRUE	FALSE	TRUE	FALSE	Epidermis	ORTHO905GF000827	2	607	ATMYB4			AT5G26660	AT1G57560
TRUE	FALSE	TRUE	FALSE	Epidermis	ORTHO905GF010587	2	608	ARP1			AT3G54770
TRUE	FALSE	FALSE	TRUE	Epidermis	ORTHO905GF010335	2	609	ATTIM10			AT2G29530
TRUE	FALSE	TRUE	FALSE	Epidermis	ORTHO905GF005101	2	610	ELMOD_A			AT3G60260
TRUE	FALSE	TRUE	FALSE	Epidermis	ORTHO905GF000864	2	611	NOI1			AT5G63270
TRUE	FALSE	TRUE	FALSE	Epidermis	ORTHO905GF001359	2	612	AtPDCB1			AT5G61130
TRUE	FALSE	TRUE	FALSE	Epidermis	ORTHO905GF001857	2	613	US19X			AT5G09510
TRUE	FALSE	TRUE	FALSE	Epidermis	ORTHO905GF001197	2	614	AT2G25520			AT2G25520	AT5G11230
TRUE	FALSE	TRUE	FALSE	Epidermis	ORTHO905GF005838	2	615	VI1			AT1G62660
TRUE	FALSE	FALSE	TRUE	Epidermis	ORTHO905GF001905	2	616	EL21W			AT1G57860
TRUE	FALSE	TRUE	FALSE	Epidermis	ORTHO905GF002176	2	617	ES12Z			AT1G15930	AT2G32060
TRUE	FALSE	TRUE	FALSE	Epidermis	ORTHO905GF008610	2	618	OSCA3.1			AT1G30360
TRUE	FALSE	TRUE	FALSE	Epidermis	ORTHO905GF002263	2	619	DGR2			AT5G25460
TRUE	TRUE	FALSE	FALSE	Epidermis	ORTHO905GF000787	2	620	AT1G18980			AT1G18980
TRUE	FALSE	TRUE	FALSE	Epidermis	ORTHO905GF000067	2	621	PT1			AT5G43350
TRUE	FALSE	TRUE	FALSE	Epidermis	ORTHO905GF006395	2	622	NPC3			AT3G03520
TRUE	FALSE	TRUE	FALSE	Epidermis	ORTHO905GF000776	2	623	SUSY1			AT5G20830
TRUE	FALSE	TRUE	FALSE	Epidermis	ORTHO905GF001220	2	624	MUR5			AT5G15650	AT3G02230
TRUE	FALSE	TRUE	FALSE	Epidermis	ORTHO905GF001752	2	625	AT1G63220			AT1G63220
TRUE	FALSE	TRUE	FALSE	Epidermis	ORTHO905GF005723	2	626	ATH1			AT3G47730
TRUE	FALSE	TRUE	FALSE	Epidermis	ORTHO905GF002036	2	627	ATNEK2			AT3G04810
TRUE	FALSE	TRUE	FALSE	Epidermis	ORTHO905GF004270	2	628	GATL8			AT1G24170
TRUE	FALSE	TRUE	FALSE	Epidermis	ORTHO905GF002171	2	629	AtANN1			AT1G35720
TRUE	FALSE	TRUE	FALSE	Epidermis	ORTHO905GF002976	2	630	TPR14			AT5G65160
TRUE	FALSE	TRUE	FALSE	Epidermis	ORTHO905GF011888	2	631	AT1G01180			AT1G01180
TRUE	FALSE	TRUE	FALSE	Epidermis	ORTHO905GF012065	2	632	AT5G19050			AT5G19050
TRUE	FALSE	TRUE	FALSE	Epidermis	ORTHO905GF000653	2	633	ATACP4			AT4G25050
TRUE	FALSE	TRUE	FALSE	Epidermis	ORTHO905GF001252	2	634	CMU2			AT3G27960
TRUE	FALSE	TRUE	FALSE	Epidermis	ORTHO905GF001664	2	635	AT5G55560			AT5G55560
TRUE	FALSE	TRUE	FALSE	Epidermis	ORTHO905GF006275	2	636	AT4G21720			AT4G21720
TRUE	FALSE	TRUE	FALSE	Epidermis	ORTHO905GF004997	2	637	XBAT32			AT5G57740
TRUE	FALSE	TRUE	FALSE	Epidermis	ORTHO905GF000709	2	638	AHP1			AT3G21510
TRUE	FALSE	TRUE	FALSE	Epidermis	ORTHO905GF000712	2	639	TBL28			AT2G40150
TRUE	FALSE	TRUE	FALSE	Epidermis	ORTHO905GF001324	2	640	CPK9			AT3G20410
TRUE	FALSE	TRUE	FALSE	Epidermis	ORTHO905GF000855	2	641	AT1G22440			AT1G22440
TRUE	FALSE	TRUE	FALSE	Epidermis	ORTHO905GF005806	2	642	AT3G53370			AT3G53370
TRUE	FALSE	TRUE	FALSE	Epidermis	ORTHO905GF000760	2	643	AtHIR2			AT3G01290
TRUE	FALSE	TRUE	FALSE	Epidermis	ORTHO905GF004142	2	644	CIPP1			AT1G34750
TRUE	FALSE	TRUE	FALSE	Epidermis	ORTHO905GF005166	2	645	AT3G07570			AT3G07570
TRUE	FALSE	TRUE	FALSE	Epidermis	ORTHO905GF001053	2	646	GPXL2			AT2G31570
TRUE	FALSE	TRUE	FALSE	Epidermis	ORTHO905GF002711	2	647	LLG1			AT5G56170
TRUE	FALSE	TRUE	FALSE	Epidermis	ORTHO905GF004294	2	648	ATPAO4			AT1G65840
TRUE	FALSE	TRUE	FALSE	Epidermis	ORTHO905GF010115	2	649	AT1G19600			AT1G19600
TRUE	FALSE	TRUE	FALSE	Epidermis	ORTHO905GF002553	2	650	AT3G11780			AT3G11780
TRUE	FALSE	TRUE	FALSE	Epidermis	ORTHO905GF000130	2	651	ATGSTU28			AT1G53680
TRUE	FALSE	TRUE	FALSE	Epidermis	ORTHO905GF000568	2	652	ArathEULS3			AT2G39050
TRUE	FALSE	TRUE	FALSE	Epidermis	ORTHO905GF007921	2	653	cycp3;1			AT2G45080
TRUE	FALSE	TRUE	FALSE	Epidermis	ORTHO905GF002513	2	654	AT2-MMP			AT1G70170
TRUE	FALSE	TRUE	FALSE	Epidermis	ORTHO905GF006063	2	655	EL29Y			AT3G06680
TRUE	FALSE	TRUE	FALSE	Epidermis	ORTHO905GF000682	2	656	SNAP30			AT1G13530
TRUE	FALSE	TRUE	FALSE	Epidermis	ORTHO905GF001268	2	657	AtNPF6.3			AT1G12110
TRUE	FALSE	TRUE	FALSE	Epidermis	ORTHO905GF003561	2	658	ATNPSN12			AT1G48240
TRUE	FALSE	FALSE	FALSE	Epidermis	ORTHO905GF007238	1	659	PMEI-PME46			AT5G04960	AT3G10710
FALSE	TRUE	FALSE	FALSE	Epidermis	ORTHO905GF016065	1	660
FALSE	FALSE	FALSE	TRUE	Epidermis	ORTHO905GF023162	1	661
TRUE	FALSE	FALSE	FALSE	Root cap	ORTHO905GF015139	1	662	AT5G60530			AT5G60530	AT5G60520
FALSE	FALSE	TRUE	FALSE	Root cap	ORTHO905GF022592	1	663
FALSE	FALSE	FALSE	TRUE	Root cap	ORTHO905GF023162	1	664
TRUE	FALSE	FALSE	FALSE	Pericycle	ORTHO905GF000119	1	665	ATXTH21			AT2G18800	AT3G23730, AT4G14130, AT4G25810
FALSE	TRUE	FALSE	FALSE	Pericycle	ORTHO905GF002797	1	666		stable	unspecific
TRUE	FALSE	FALSE	FALSE	Endodermis	ORTHO905GF001168	1	667	ATOCT3			AT1G16390
FALSE	FALSE	TRUE	FALSE	Endodermis	ORTHO905GF003720	1	668
FALSE	FALSE	FALSE	TRUE	Endodermis	ORTHO905GF068635	1	669
TRUE	FALSE	FALSE	FALSE	Phloem	ORTHO905GF002239	1	670	ATBZIP9			AT5G24800
FALSE	TRUE	FALSE	FALSE	Phloem	ORTHO905GF010202	1	671
TRUE	FALSE	FALSE	FALSE	Cortex	ORTHO905GF000135	1	672	BGLU11			AT1G02850
FALSE	FALSE	TRUE	FALSE	Cortex	ORTHO905GF000074	1	673
FALSE	FALSE	FALSE	TRUE	Epidermis	ORTHO905GF070222	1	674
TRUE	FALSE	FALSE	FALSE	Root cap	ORTHO905GF000325	1	675	sks15			AT4G37160	AT2G23630, AT1G41830, AT4G22010
FALSE	TRUE	FALSE	FALSE	Root cap	ORTHO905GF007588	1	676
FALSE	FALSE	FALSE	TRUE	Root cap	ORTHO905GF070222	1	677
TRUE	FALSE	FALSE	FALSE	Pericycle	ORTHO905GF013662	1	678	PGX1			AT3G26610
FALSE	TRUE	FALSE	FALSE	Pericycle	ORTHO905GF005347	1	679
TRUE	FALSE	FALSE	FALSE	Endodermis	ORTHO905GF000285	1	680	UCC1			AT2G32300
FALSE	FALSE	TRUE	FALSE	Endodermis	ORTHO905GF001412	1	681
TRUE	FALSE	FALSE	FALSE	Phloem	ORTHO905GF025669	1	682	AtCLE6			AT2G31085	AT2G31083
TRUE	FALSE	FALSE	FALSE	Cortex	ORTHO905GF002751	1	683	AT3G56220			AT3G56220
FALSE	TRUE	FALSE	FALSE	Cortex	ORTHO905GF007666	1	684
FALSE	FALSE	TRUE	FALSE	Cortex	ORTHO905GF015635	1	685
TRUE	FALSE	FALSE	FALSE	Epidermis	ORTHO905GF015187	1	686	EXT9			AT5G06630	AT2G24980, AT5G06640, AT4G13390, AT4G08400, AT4G08410, AT5G35190
FALSE	TRUE	FALSE	FALSE	Epidermis	ORTHO905GF004852	1	687
TRUE	FALSE	FALSE	FALSE	Root cap	ORTHO905GF016359	1	688	GLL23			AT1G54010	AT1G54030, AT1G54000
FALSE	FALSE	TRUE	FALSE	Root cap	ORTHO905GF006194	1	689
FALSE	FALSE	FALSE	TRUE	Root cap	ORTHO905GF000395	1	690
TRUE	FALSE	FALSE	FALSE	Pericycle	ORTHO905GF000432	1	691	NPF2.4			AT3G45700
FALSE	TRUE	FALSE	FALSE	Pericycle	ORTHO905GF020425	1	692
TRUE	FALSE	FALSE	FALSE	Endodermis	ORTHO905GF025328	1	693	AT4G22110			AT4G22110
FALSE	FALSE	TRUE	FALSE	Endodermis	ORTHO905GF003841	1	694
FALSE	FALSE	FALSE	TRUE	Endodermis	ORTHO905GF002797	1	695
TRUE	FALSE	FALSE	FALSE	Phloem	ORTHO905GF006360	1	696	PME16			AT2G43050
FALSE	TRUE	FALSE	FALSE	Phloem	ORTHO905GF010215	1	697
FALSE	FALSE	FALSE	TRUE	Phloem	ORTHO905GF001059	1	698
TRUE	FALSE	FALSE	FALSE	Cortex	ORTHO905GF008532	1	699	AT1G73620			AT1G73620
FALSE	TRUE	FALSE	FALSE	Cortex	ORTHO905GF019440	1	700
FALSE	FALSE	TRUE	FALSE	Epidermis	ORTHO905GF046443	1	701
FALSE	FALSE	FALSE	TRUE	Epidermis	ORTHO905GF071538	1	702
TRUE	FALSE	FALSE	FALSE	Root cap	ORTHO905GF025286	1	703	AT3G04320			AT3G04320	AT3G04330
FALSE	FALSE	FALSE	TRUE	Root cap	ORTHO905GF071538	1	704
TRUE	FALSE	FALSE	FALSE	Xylem	ORTHO905GF005819	1	705	AT5G02640			AT5G02640
TRUE	FALSE	FALSE	FALSE	Pericycle	ORTHO905GF037399	1	706	CLE2			AT4G18510
FALSE	TRUE	FALSE	FALSE	Pericycle	ORTHO905GF017040	1	707
TRUE	FALSE	FALSE	FALSE	Endodermis	ORTHO905GF004208	1	708	AtMYB36			AT5G57620
FALSE	FALSE	TRUE	FALSE	Endodermis	ORTHO905GF002180	1	709
TRUE	FALSE	FALSE	FALSE	Phloem	ORTHO905GF025499	1	710	URP3			AT1G07640	AT2G28810
FALSE	FALSE	TRUE	FALSE	Epidermis	ORTHO905GF013298	1	711
FALSE	FALSE	FALSE	TRUE	Epidermis	ORTHO905GF023178	1	712
TRUE	FALSE	FALSE	FALSE	Root cap	ORTHO905GF002780	1	713	AT5G10130			AT5G10130
FALSE	FALSE	FALSE	TRUE	Root cap	ORTHO905GF023178	1	714
TRUE	FALSE	FALSE	FALSE	Pericycle	ORTHO905GF036603	1	715	AT5G46730			AT5G46730
TRUE	FALSE	FALSE	FALSE	Endodermis	ORTHO905GF009233	1	716	PRX40			AT4G16270
FALSE	FALSE	TRUE	FALSE	Endodermis	ORTHO905GF003861	1	717
FALSE	FALSE	FALSE	TRUE	Endodermis	ORTHO905GF006538	1	718
FALSE	FALSE	FALSE	TRUE	Phloem	ORTHO905GF003812	1	719
TRUE	FALSE	FALSE	FALSE	Cortex	ORTHO905GF001821	1	720	AT-HSFB4			AT1G46264
FALSE	FALSE	FALSE	TRUE	Cortex	ORTHO905GF000072	1	721
FALSE	FALSE	TRUE	FALSE	Epidermis	ORTHO905GF051741	1	722
FALSE	FALSE	FALSE	TRUE	Epidermis	ORTHO905GF012390	1	723
TRUE	FALSE	FALSE	FALSE	Root cap	ORTHO905GF018266	1	724	AT5G24070			AT5G24070	AT2G43480
FALSE	FALSE	TRUE	FALSE	Root cap	ORTHO905GF005488	1	725
FALSE	FALSE	FALSE	TRUE	Root cap	ORTHO905GF012390	1	726
FALSE	TRUE	FALSE	FALSE	Xylem	ORTHO905GF001220	1	727
TRUE	FALSE	FALSE	FALSE	Pericycle	ORTHO905GF025498	1	728	ATTPPB			AT1G78090
FALSE	TRUE	FALSE	FALSE	Pericycle	ORTHO905GF005993	1	729		unstable	unspecific
TRUE	FALSE	FALSE	FALSE	Endodermis	ORTHO905GF000437	1	730	ATMYB68			AT5G65790
FALSE	FALSE	TRUE	FALSE	Endodermis	ORTHO905GF001097	1	731
FALSE	FALSE	FALSE	TRUE	Endodermis	ORTHO905GF004331	1	732
TRUE	FALSE	FALSE	FALSE	Phloem	ORTHO905GF005566	1	733	PMEI-PME32			AT3G43270
FALSE	FALSE	FALSE	TRUE	Phloem	ORTHO905GF000714	1	734
TRUE	FALSE	FALSE	FALSE	Cortex	ORTHO905GF011881	1	735	PKS1			AT2G02950
FALSE	FALSE	TRUE	FALSE	Cortex	ORTHO905GF027164	1	736
TRUE	FALSE	FALSE	FALSE	Epidermis	ORTHO905GF003734	1	737	MRH6			AT2G03720	AT3G03290, AT5G17390
FALSE	FALSE	FALSE	TRUE	Epidermis	ORTHO905GF015360	1	738
TRUE	FALSE	FALSE	FALSE	Root cap	ORTHO905GF015173	1	739	AT5G55110			AT5G55110	AT1G50720
FALSE	FALSE	TRUE	FALSE	Root cap	ORTHO905GF004249	1	740
FALSE	FALSE	FALSE	TRUE	Root cap	ORTHO905GF015360	1	741
FALSE	FALSE	TRUE	FALSE	Xylem	ORTHO905GF001200	1	742
TRUE	FALSE	FALSE	FALSE	Pericycle	ORTHO905GF003745	1	743	CYP94B3			AT3G48520
FALSE	TRUE	FALSE	FALSE	Pericycle	ORTHO905GF006538	1	744
TRUE	FALSE	FALSE	FALSE	Endodermis	ORTHO905GF005444	1	745	AT4G31470			AT4G31470
FALSE	FALSE	TRUE	FALSE	Endodermis	ORTHO905GF001447	1	746
FALSE	FALSE	FALSE	TRUE	Endodermis	ORTHO905GF016849	1	747
TRUE	FALSE	FALSE	FALSE	Phloem	ORTHO905GF012571	1	748	AT3G14780			AT3G14780
FALSE	TRUE	FALSE	FALSE	Phloem	ORTHO905GF003039	1	749
TRUE	FALSE	FALSE	FALSE	Cortex	ORTHO905GF015204	1	750	TX1			AT2G04040
FALSE	TRUE	FALSE	FALSE	Cortex	ORTHO905GF001652	1	751
FALSE	FALSE	TRUE	FALSE	Epidermis	ORTHO905GF026927	1	752
TRUE	FALSE	FALSE	FALSE	Xylem	ORTHO905GF016322	1	753	AT2G28410			AT2G28410	AT5G60650
FALSE	FALSE	FALSE	TRUE	Xylem	ORTHO905GF001452	1	754
TRUE	FALSE	FALSE	FALSE	Pericycle	ORTHO905GF000741	1	755	PGL1			AT1G23760
TRUE	FALSE	FALSE	FALSE	Endodermis	ORTHO905GF021919	1	756	PGL4			AT5G24410	AT3G49360
FALSE	FALSE	TRUE	FALSE	Endodermis	ORTHO905GF002198	1	757
FALSE	FALSE	FALSE	TRUE	Endodermis	ORTHO905GF004326	1	758
TRUE	FALSE	FALSE	FALSE	Phloem	ORTHO905GF001536	1	759	PDLP7			AT5G37660	AT3G60720, AT2G01660
FALSE	TRUE	FALSE	FALSE	Phloem	ORTHO905GF004147	1	760
FALSE	FALSE	FALSE	TRUE	Phloem	ORTHO905GF012978	1	761
TRUE	FALSE	FALSE	FALSE	Cortex	ORTHO905GF000108	1	762	JKD			AT5G03150	AT2G02080, AT1G03840
TRUE	FALSE	FALSE	FALSE	Root cap	ORTHO905GF003818	1	763	CYP87A2			AT1G12740
FALSE	FALSE	TRUE	FALSE	Root cap	ORTHO905GF003867	1	764
TRUE	FALSE	FALSE	FALSE	Xylem	ORTHO905GF003791	1	765	MDIS2			AT4G18640
FALSE	FALSE	TRUE	FALSE	Xylem	ORTHO905GF004236	1	766
FALSE	FALSE	FALSE	TRUE	Xylem	ORTHO905GF015852	1	767
TRUE	FALSE	FALSE	FALSE	Pericycle	ORTHO905GF038616	1	768	CIF2			AT4G34600
FALSE	TRUE	FALSE	FALSE	Pericycle	ORTHO905GF012208	1	769
TRUE	FALSE	FALSE	FALSE	Endodermis	ORTHO905GF038724	1	770	PROPEP6			AT2G22000
FALSE	FALSE	TRUE	FALSE	Endodermis	ORTHO905GF047386	1	771
FALSE	FALSE	FALSE	TRUE	Endodermis	ORTHO905GF069165	1	772
TRUE	FALSE	FALSE	FALSE	Phloem	ORTHO905GF036412	1	773	TOPP6			AT5G43380
FALSE	TRUE	FALSE	FALSE	Phloem	ORTHO905GF004471	1	774		stable	specific
TRUE	FALSE	FALSE	FALSE	Cortex	ORTHO905GF000201	1	775	AT5G52450			AT5G52450
FALSE	FALSE	TRUE	FALSE	Cortex	ORTHO905GF027508	1	776
TRUE	FALSE	FALSE	FALSE	Epidermis	ORTHO905GF007833	1	777	AT2G47540			AT2G47540	AT2G47530, AT1G54970, AT4G02270, AT3G62680
FALSE	FALSE	TRUE	FALSE	Root cap	ORTHO905GF008775	1	778
FALSE	FALSE	FALSE	TRUE	Xylem	ORTHO905GF000197	1	779
TRUE	FALSE	FALSE	FALSE	Pericycle	ORTHO905GF020073	1	780	AT5G43180			AT5G43180
TRUE	FALSE	FALSE	FALSE	Endodermis	ORTHO905GF003853	1	781	ATHCYSTM9			AT3G22240	AT1G05340
FALSE	FALSE	TRUE	FALSE	Endodermis	ORTHO905GF001462	1	782
FALSE	FALSE	FALSE	TRUE	Endodermis	ORTHO905GF001452	1	783
TRUE	FALSE	FALSE	FALSE	Phloem	ORTHO905GF002267	1	784	UBC17			AT4G36410
FALSE	FALSE	FALSE	TRUE	Phloem	ORTHO905GF000005	1	785
TRUE	FALSE	FALSE	FALSE	Cortex	ORTHO905GF000095	1	786	CYP89			AT1G64900
FALSE	TRUE	FALSE	FALSE	Cortex	ORTHO905GF016080	1	787
TRUE	FALSE	FALSE	FALSE	Root cap	ORTHO905GF001006	1	788	AT1G52070			AT1G52070	AT3G16450, AT3G16430, AT3G16420, AT5G35940, AT3G16460, AT1G52060, AT2G25980, AT1G33790, AT1G52050, AT3G16440
FALSE	FALSE	TRUE	FALSE	Root cap	ORTHO905GF001792	1	789
FALSE	FALSE	FALSE	TRUE	Root cap	ORTHO905GF006685	1	790
FALSE	FALSE	FALSE	TRUE	Xylem	ORTHO905GF000932	1	791
TRUE	FALSE	FALSE	FALSE	Pericycle	ORTHO905GF001582	1	792	PFA3			AT4G29100	AT2G20100
FALSE	TRUE	FALSE	FALSE	Pericycle	ORTHO905GF029531	1	793
TRUE	FALSE	FALSE	FALSE	Endodermis	ORTHO905GF013076	1	794	BWS1			AT5G45210
FALSE	TRUE	FALSE	FALSE	Endodermis	ORTHO905GF062717	1	795
FALSE	FALSE	TRUE	FALSE	Endodermis	ORTHO905GF001905	1	796
TRUE	FALSE	FALSE	FALSE	Phloem	ORTHO905GF004205	1	797	AT1G52140			AT1G52140	AT3G16330
FALSE	TRUE	FALSE	FALSE	Phloem	ORTHO905GF009893	1	798
TRUE	FALSE	FALSE	FALSE	Cortex	ORTHO905GF000812	1	799	DEG27			AT1G62500	AT4G15160
FALSE	FALSE	TRUE	FALSE	Cortex	ORTHO905GF013286	1	800
FALSE	FALSE	TRUE	FALSE	Epidermis	ORTHO905GF026970	1	801
FALSE	FALSE	FALSE	TRUE	Epidermis	ORTHO905GF023363	1	802
TRUE	FALSE	FALSE	FALSE	Root cap	ORTHO905GF003643	1	803	ATLAZY2			AT1G17400	AT1G72490
FALSE	FALSE	TRUE	FALSE	Root cap	ORTHO905GF049175	1	804
FALSE	FALSE	FALSE	TRUE	Root cap	ORTHO905GF023363	1	805
FALSE	FALSE	FALSE	TRUE	Xylem	ORTHO905GF013908	1	806
TRUE	FALSE	FALSE	FALSE	Pericycle	ORTHO905GF000494	1	807	DVL6			AT3G25717
FALSE	TRUE	FALSE	FALSE	Pericycle	ORTHO905GF000185	1	808
TRUE	FALSE	FALSE	FALSE	Endodermis	ORTHO905GF000108	1	809	ATIDD6			AT1G14580	AT3G45260, AT5G03150
FALSE	TRUE	FALSE	FALSE	Endodermis	ORTHO905GF004032	1	810		unstable	unspecific
FALSE	FALSE	TRUE	FALSE	Endodermis	ORTHO905GF001492	1	811
FALSE	FALSE	FALSE	TRUE	Phloem	ORTHO905GF005140	1	812
TRUE	FALSE	FALSE	FALSE	Cortex	ORTHO905GF036380	1	813	MYS2			AT2G40260
FALSE	FALSE	TRUE	FALSE	Cortex	ORTHO905GF020673	1	814
FALSE	FALSE	FALSE	TRUE	Cortex	ORTHO905GF000014	1	815
TRUE	FALSE	FALSE	FALSE	Epidermis	ORTHO905GF000656	1	816	AtPLAIVA			AT4G37070
FALSE	TRUE	FALSE	FALSE	Epidermis	ORTHO905GF015968	1	817
FALSE	FALSE	TRUE	FALSE	Epidermis	ORTHO905GF020638	1	818
FALSE	FALSE	FALSE	TRUE	Epidermis	ORTHO905GF027906	1	819
TRUE	FALSE	FALSE	FALSE	Root cap	ORTHO905GF006252	1	820	AT5G54370			AT5G54370	AT4G27400, AT1G54890
FALSE	FALSE	TRUE	FALSE	Root cap	ORTHO905GF001829	1	821
FALSE	FALSE	FALSE	TRUE	Root cap	ORTHO905GF027906	1	822
TRUE	FALSE	FALSE	FALSE	Xylem	ORTHO905GF021974	1	823	AT1G14190			AT1G14190
TRUE	FALSE	FALSE	FALSE	Pericycle	ORTHO905GF007218	1	824	SBP3			AT3G23800
TRUE	FALSE	FALSE	FALSE	Endodermis	ORTHO905GF016407	1	825	AT5G38790			AT5G38790	AT3G30580
FALSE	FALSE	TRUE	FALSE	Endodermis	ORTHO905GF001124	1	826
FALSE	FALSE	FALSE	TRUE	Endodermis	ORTHO905GF000662	1	827
TRUE	FALSE	FALSE	FALSE	Epidermis	ORTHO905GF000684	1	828	RSL2			AT4G33880	AT1G27740
FALSE	FALSE	TRUE	FALSE	Epidermis	ORTHO905GF000417	1	829
TRUE	FALSE	FALSE	FALSE	Root cap	ORTHO905GF018138	1	830	LYK2			AT3G01840
FALSE	FALSE	TRUE	FALSE	Root cap	ORTHO905GF022698	1	831
FALSE	FALSE	FALSE	TRUE	Root cap	ORTHO905GF010405	1	832
TRUE	FALSE	FALSE	FALSE	Xylem	ORTHO905GF004938	1	833	AT1G63520			AT1G63520
FALSE	FALSE	TRUE	FALSE	Xylem	ORTHO905GF001450	1	834
TRUE	FALSE	FALSE	FALSE	Pericycle	ORTHO905GF003111	1	835	TPS08			AT4G20210
TRUE	FALSE	FALSE	FALSE	Endodermis	ORTHO905GF000712	1	836	TBL30			AT2G40160	AT3G55990
FALSE	TRUE	FALSE	FALSE	Endodermis	ORTHO905GF007561	1	837		unstable	unspecific
FALSE	FALSE	FALSE	TRUE	Endodermis	ORTHO905GF022968	1	838
TRUE	FALSE	FALSE	FALSE	Phloem	ORTHO905GF006457	1	839	AT2G31940			AT2G31940	AT5G19875
FALSE	FALSE	FALSE	TRUE	Phloem	ORTHO905GF000641	1	840
TRUE	FALSE	FALSE	FALSE	Cortex	ORTHO905GF000150	1	841	AtAAP1			AT1G58360
TRUE	FALSE	FALSE	FALSE	Epidermis	ORTHO905GF003705	1	842	AT5G40860			AT5G40860	AT3G27210
FALSE	FALSE	FALSE	TRUE	Epidermis	ORTHO905GF014009	1	843
TRUE	FALSE	FALSE	FALSE	Root cap	ORTHO905GF037921	1	844	AT1G15385			AT1G15385
FALSE	FALSE	FALSE	TRUE	Root cap	ORTHO905GF014009	1	845
TRUE	FALSE	FALSE	FALSE	Xylem	ORTHO905GF008473	1	846	AT1G03010			AT1G03010
FALSE	FALSE	FALSE	TRUE	Xylem	ORTHO905GF067728	1	847
TRUE	FALSE	FALSE	FALSE	Pericycle	ORTHO905GF037171	1	848	AT3G25930			AT3G25930
FALSE	TRUE	FALSE	FALSE	Pericycle	ORTHO905GF001751	1	849
TRUE	FALSE	FALSE	FALSE	Endodermis	ORTHO905GF003783	1	850	AtMYB74			AT4G05100
FALSE	FALSE	TRUE	FALSE	Endodermis	ORTHO905GF001812	1	851
FALSE	FALSE	FALSE	TRUE	Endodermis	ORTHO905GF020508	1	852
TRUE	FALSE	FALSE	FALSE	Phloem	ORTHO905GF010062	1	853	AT5G54660			AT5G54660
TRUE	FALSE	FALSE	FALSE	Cortex	ORTHO905GF000089	1	854	CYP71B26			AT3G26290
FALSE	FALSE	FALSE	TRUE	Epidermis	ORTHO905GF004315	1	855
TRUE	FALSE	FALSE	FALSE	Root cap	ORTHO905GF001044	1	856	AXR5			AT4G14560	AT5G43700
FALSE	FALSE	TRUE	FALSE	Root cap	ORTHO905GF020357	1	857
FALSE	FALSE	FALSE	TRUE	Root cap	ORTHO905GF004315	1	858
TRUE	FALSE	FALSE	FALSE	Xylem	ORTHO905GF002896	1	859	GUX1			AT3G18660
TRUE	FALSE	FALSE	FALSE	Pericycle	ORTHO905GF001241	1	860	AT1G02460			AT1G02460
FALSE	TRUE	FALSE	FALSE	Pericycle	ORTHO905GF006355	1	861		stable	specific
TRUE	FALSE	FALSE	FALSE	Endodermis	ORTHO905GF002241	1	862	AtGUS2			AT5G07830
FALSE	TRUE	FALSE	FALSE	Endodermis	ORTHO905GF024000	1	863
FALSE	FALSE	TRUE	FALSE	Endodermis	ORTHO905GF002033	1	864
TRUE	FALSE	FALSE	FALSE	Phloem	ORTHO905GF014467	1	865	AT4G34560			AT4G34560
FALSE	TRUE	FALSE	FALSE	Phloem	ORTHO905GF012833	1	866
TRUE	FALSE	FALSE	FALSE	Cortex	ORTHO905GF008705	1	867	AT5G13140			AT5G13140
FALSE	FALSE	TRUE	FALSE	Cortex	ORTHO905GF022843	1	868
TRUE	FALSE	FALSE	FALSE	Epidermis	ORTHO905GF025283	1	869	ATHRGP2			AT5G19800
TRUE	FALSE	FALSE	FALSE	Root cap	ORTHO905GF009674	1	870	BRN1			AT1G33280	AT4G10350
FALSE	FALSE	TRUE	FALSE	Root cap	ORTHO905GF013950	1	871
FALSE	FALSE	FALSE	TRUE	Root cap	ORTHO905GF000379	1	872
TRUE	FALSE	FALSE	FALSE	Xylem	ORTHO905GF006625	1	873	VND2			AT4G36160	AT5G66300
TRUE	FALSE	FALSE	FALSE	Pericycle	ORTHO905GF025663	1	874	AT1G27030			AT1G27030
FALSE	TRUE	FALSE	FALSE	Pericycle	ORTHO905GF014919	1	875
TRUE	FALSE	FALSE	FALSE	Endodermis	ORTHO905GF000909	1	876	TBL19			AT5G15900
FALSE	FALSE	TRUE	FALSE	Endodermis	ORTHO905GF001446	1	877
FALSE	FALSE	FALSE	TRUE	Endodermis	ORTHO905GF017135	1	878
TRUE	FALSE	FALSE	FALSE	Phloem	ORTHO905GF018110	1	879	AT5G42146			AT5G42146
FALSE	TRUE	FALSE	FALSE	Phloem	ORTHO905GF000222	1	880
FALSE	FALSE	FALSE	TRUE	Phloem	ORTHO905GF000010	1	881
TRUE	FALSE	FALSE	FALSE	Epidermis	ORTHO905GF000972	1	882	CAR3			AT1G73580	AT1G23140, AT5G37740
TRUE	FALSE	FALSE	FALSE	Root cap	ORTHO905GF036472	1	883	AT5G20045			AT5G20045
TRUE	FALSE	FALSE	FALSE	Xylem	ORTHO905GF003176	1	884	ANAC030			AT1G71930
TRUE	FALSE	FALSE	FALSE	Pericycle	ORTHO905GF036697	1	885	RBB1			AT5G40450
TRUE	FALSE	FALSE	FALSE	Endodermis	ORTHO905GF007148	1	886	AT2G16750			AT2G16750
FALSE	TRUE	FALSE	FALSE	Endodermis	ORTHO905GF013967	1	887
FALSE	FALSE	TRUE	FALSE	Endodermis	ORTHO905GF001910	1	888
FALSE	FALSE	FALSE	TRUE	Endodermis	ORTHO905GF016557	1	889
TRUE	FALSE	FALSE	FALSE	Phloem	ORTHO905GF036240	1	890	NPCC6			AT5G02600
FALSE	FALSE	FALSE	TRUE	Phloem	ORTHO905GF013963	1	891
TRUE	FALSE	FALSE	FALSE	Cortex	ORTHO905GF004381	1	892	CYP707A2			AT2G29090
FALSE	FALSE	TRUE	FALSE	Cortex	ORTHO905GF027638	1	893
TRUE	FALSE	FALSE	FALSE	Epidermis	ORTHO905GF038422	1	894	ATMLO15			AT2G44110
FALSE	TRUE	FALSE	FALSE	Epidermis	ORTHO905GF021312	1	895
FALSE	FALSE	FALSE	TRUE	Epidermis	ORTHO905GF073317	1	896
TRUE	FALSE	FALSE	FALSE	Root cap	ORTHO905GF037105	1	897	AT3G03500			AT3G03500
FALSE	FALSE	FALSE	TRUE	Root cap	ORTHO905GF073317	1	898
FALSE	FALSE	TRUE	FALSE	Xylem	ORTHO905GF015377	1	899
FALSE	FALSE	FALSE	TRUE	Xylem	ORTHO905GF003927	1	900
FALSE	TRUE	FALSE	FALSE	Pericycle	ORTHO905GF001924	1	901
TRUE	FALSE	FALSE	FALSE	Endodermis	ORTHO905GF038273	1	902	ATIPS2			AT5G03545
FALSE	FALSE	TRUE	FALSE	Endodermis	ORTHO905GF001538	1	903
FALSE	FALSE	FALSE	TRUE	Endodermis	ORTHO905GF020425	1	904
TRUE	FALSE	FALSE	FALSE	Phloem	ORTHO905GF007842	1	905	AT1G64700			AT1G64700
FALSE	TRUE	FALSE	FALSE	Phloem	ORTHO905GF000748	1	906
FALSE	FALSE	FALSE	TRUE	Phloem	ORTHO905GF000705	1	907
TRUE	FALSE	FALSE	FALSE	Cortex	ORTHO905GF006779	1	908	KT12			AT1G60160
TRUE	FALSE	FALSE	FALSE	Epidermis	ORTHO905GF036287	1	909	AT5G24313			AT5G24313
FALSE	FALSE	FALSE	TRUE	Epidermis	ORTHO905GF000443	1	910
FALSE	FALSE	TRUE	FALSE	Root cap	ORTHO905GF014025	1	911
TRUE	FALSE	FALSE	FALSE	Xylem	ORTHO905GF018123	1	912	LAC6			AT2G46570
TRUE	FALSE	FALSE	FALSE	Pericycle	ORTHO905GF000116	1	913	UMAMIT11			AT2G40900	AT1G44800
FALSE	TRUE	FALSE	FALSE	Pericycle	ORTHO905GF004834	1	914		stable	specific
FALSE	FALSE	TRUE	FALSE	Endodermis	ORTHO905GF001815	1	915
TRUE	FALSE	FALSE	FALSE	Phloem	ORTHO905GF003759	1	916	WDY			AT1G79430	AT3G12730
TRUE	FALSE	FALSE	FALSE	Cortex	ORTHO905GF001422	1	917	AT2G24280			AT2G24280
FALSE	FALSE	TRUE	FALSE	Cortex	ORTHO905GF001269	1	918
FALSE	FALSE	FALSE	TRUE	Cortex	ORTHO905GF004018	1	919
FALSE	TRUE	FALSE	FALSE	Epidermis	ORTHO905GF019061	1	920
FALSE	FALSE	FALSE	TRUE	Epidermis	ORTHO905GF068150	1	921
TRUE	FALSE	FALSE	FALSE	Root cap	ORTHO905GF008704	1	922	AT1G16905			AT1G16905	AT1G78850
FALSE	TRUE	FALSE	FALSE	Root cap	ORTHO905GF013097	1	923
FALSE	FALSE	TRUE	FALSE	Root cap	ORTHO905GF020429	1	924
FALSE	FALSE	FALSE	TRUE	Root cap	ORTHO905GF068150	1	925
TRUE	FALSE	FALSE	FALSE	Xylem	ORTHO905GF025481	1	926	PLC8			AT3G47290
FALSE	FALSE	FALSE	TRUE	Xylem	ORTHO905GF009480	1	927
TRUE	FALSE	FALSE	FALSE	Pericycle	ORTHO905GF010090	1	928	OMTF3			AT3G61990
TRUE	FALSE	FALSE	FALSE	Endodermis	ORTHO905GF000529	1	929	LTPG15			AT2G48130	AT3G22600
FALSE	TRUE	FALSE	FALSE	Endodermis	ORTHO905GF002171	1	930
FALSE	FALSE	TRUE	FALSE	Endodermis	ORTHO905GF002028	1	931
FALSE	FALSE	FALSE	TRUE	Endodermis	ORTHO905GF001718	1	932
TRUE	FALSE	FALSE	FALSE	Phloem	ORTHO905GF004226	1	933	TLP1			AT4G24180
FALSE	TRUE	FALSE	FALSE	Phloem	ORTHO905GF016997	1	934		stable	specific
FALSE	FALSE	FALSE	TRUE	Phloem	ORTHO905GF000334	1	935
TRUE	FALSE	FALSE	FALSE	Cortex	ORTHO905GF010037	1	936	EMB2728			AT5G61410
TRUE	FALSE	FALSE	FALSE	Epidermis	ORTHO905GF022013	1	937	AtXTH12			AT5G57530	AT5G57540, AT4G25820
FALSE	FALSE	TRUE	FALSE	Epidermis	ORTHO905GF045794	1	938
TRUE	FALSE	FALSE	FALSE	Root cap	ORTHO905GF000766	1	939	AT-NLM1			AT4G19030
FALSE	TRUE	FALSE	FALSE	Root cap	ORTHO905GF029510	1	940
FALSE	FALSE	TRUE	FALSE	Root cap	ORTHO905GF050061	1	941
TRUE	FALSE	FALSE	FALSE	Pericycle	ORTHO905GF022083	1	942	RALFL32			AT4G14010
FALSE	TRUE	FALSE	FALSE	Pericycle	ORTHO905GF023625	1	943
TRUE	FALSE	FALSE	FALSE	Endodermis	ORTHO905GF025722	1	944	ATAGP17			AT2G23130	AT4G37450
FALSE	FALSE	TRUE	FALSE	Endodermis	ORTHO905GF002636	1	945
FALSE	FALSE	FALSE	TRUE	Endodermis	ORTHO905GF068145	1	946
TRUE	FALSE	FALSE	FALSE	Phloem	ORTHO905GF036689	1	947	ATARFB1A			AT2G15310
FALSE	FALSE	FALSE	TRUE	Phloem	ORTHO905GF000177	1	948
TRUE	FALSE	FALSE	FALSE	Cortex	ORTHO905GF000094	1	949	UGT76C4			AT5G05880
FALSE	FALSE	TRUE	FALSE	Cortex	ORTHO905GF004875	1	950
TRUE	FALSE	FALSE	FALSE	Epidermis	ORTHO905GF022106	1	951	AT5G24880			AT5G24880
TRUE	FALSE	FALSE	FALSE	Root cap	ORTHO905GF001068	1	952	AT5G26260			AT5G26260	AT3G20370, AT5G26280, AT5G26290, AT2G04170, AT1G58270
FALSE	TRUE	FALSE	FALSE	Root cap	ORTHO905GF024186	1	953
FALSE	FALSE	TRUE	FALSE	Root cap	ORTHO905GF022638	1	954
FALSE	FALSE	FALSE	TRUE	Xylem	ORTHO905GF006616	1	955
TRUE	FALSE	FALSE	FALSE	Pericycle	ORTHO905GF022080	1	956	AT5G05790			AT5G05790	AT3G11280
TRUE	FALSE	FALSE	FALSE	Endodermis	ORTHO905GF009036	1	957	SGN1			AT1G61590
FALSE	TRUE	FALSE	FALSE	Endodermis	ORTHO905GF029107	1	958
FALSE	FALSE	FALSE	TRUE	Endodermis	ORTHO905GF006156	1	959
TRUE	FALSE	FALSE	FALSE	Phloem	ORTHO905GF004009	1	960	TET5			AT4G23410	AT3G12090
FALSE	FALSE	FALSE	TRUE	Phloem	ORTHO905GF000722	1	961
TRUE	FALSE	FALSE	FALSE	Cortex	ORTHO905GF010869	1	962	AtCPB			AT1G71790
FALSE	FALSE	TRUE	FALSE	Cortex	ORTHO905GF001085	1	963
TRUE	FALSE	FALSE	FALSE	Epidermis	ORTHO905GF010278	1	964	AT1G30990			AT1G30990	AT1G14960
FALSE	FALSE	TRUE	FALSE	Epidermis	ORTHO905GF002598	1	965
TRUE	FALSE	FALSE	FALSE	Root cap	ORTHO905GF015071	1	966	PMEI-PME47			AT5G04970	AT3G10720
FALSE	FALSE	TRUE	FALSE	Root cap	ORTHO905GF005772	1	967
TRUE	FALSE	FALSE	FALSE	Xylem	ORTHO905GF000604	1	968	AT5G07800			AT5G07800
TRUE	FALSE	FALSE	FALSE	Pericycle	ORTHO905GF000820	1	969	UGT72B1			AT4G01070
FALSE	TRUE	FALSE	FALSE	Pericycle	ORTHO905GF000807	1	970
TRUE	FALSE	FALSE	FALSE	Endodermis	ORTHO905GF003840	1	971	ALMT13			AT5G46600	AT4G17970
FALSE	TRUE	FALSE	FALSE	Endodermis	ORTHO905GF023639	1	972
FALSE	FALSE	FALSE	TRUE	Endodermis	ORTHO905GF002511	1	973
FALSE	FALSE	FALSE	TRUE	Phloem	ORTHO905GF000214	1	974
TRUE	FALSE	FALSE	FALSE	Cortex	ORTHO905GF005062	1	975	ZFP6			AT1G67030
FALSE	FALSE	TRUE	FALSE	Cortex	ORTHO905GF001887	1	976
FALSE	FALSE	TRUE	FALSE	Epidermis	ORTHO905GF023074	1	977
TRUE	FALSE	FALSE	FALSE	Root cap	ORTHO905GF006153	1	978	RGXT2			AT4G01750	AT4G01770
FALSE	FALSE	TRUE	FALSE	Root cap	ORTHO905GF014312	1	979
TRUE	FALSE	FALSE	FALSE	Xylem	ORTHO905GF010823	1	980	AT5G57670			AT5G57670
TRUE	FALSE	FALSE	FALSE	Pericycle	ORTHO905GF000413	1	981	AT1G23205			AT1G23205	AT4G12390
FALSE	TRUE	FALSE	FALSE	Pericycle	ORTHO905GF000883	1	982
TRUE	FALSE	FALSE	FALSE	Endodermis	ORTHO905GF000871	1	983	A/N-InvD			AT1G22650
FALSE	TRUE	FALSE	FALSE	Endodermis	ORTHO905GF001286	1	984
FALSE	FALSE	TRUE	FALSE	Endodermis	ORTHO905GF001933	1	985
FALSE	FALSE	FALSE	TRUE	Endodermis	ORTHO905GF006675	1	986
FALSE	TRUE	FALSE	FALSE	Phloem	ORTHO905GF016589	1	987		stable	specific
TRUE	FALSE	FALSE	FALSE	Cortex	ORTHO905GF004042	1	988	ATMIPS2			AT4G39800	AT5G10170
FALSE	FALSE	TRUE	FALSE	Cortex	ORTHO905GF010440	1	989
FALSE	FALSE	FALSE	TRUE	Cortex	ORTHO905GF001363	1	990
FALSE	TRUE	FALSE	FALSE	Epidermis	ORTHO905GF003160	1	991
FALSE	FALSE	FALSE	TRUE	Epidermis	ORTHO905GF012385	1	992
FALSE	FALSE	TRUE	FALSE	Root cap	ORTHO905GF006700	1	993
FALSE	FALSE	FALSE	TRUE	Root cap	ORTHO905GF012385	1	994
TRUE	FALSE	FALSE	FALSE	Xylem	ORTHO905GF038561	1	995	GGL16			AT3G05180
TRUE	FALSE	FALSE	FALSE	Pericycle	ORTHO905GF036786	1	996	AT4G11211			AT4G11211
FALSE	TRUE	FALSE	FALSE	Pericycle	ORTHO905GF004032	1	997		unstable	unspecific
TRUE	FALSE	FALSE	FALSE	Endodermis	ORTHO905GF007425	1	998	ATL42			AT4G28890
FALSE	TRUE	FALSE	FALSE	Endodermis	ORTHO905GF000048	1	999		stable	specific
FALSE	FALSE	TRUE	FALSE	Endodermis	ORTHO905GF002448	1	1000
FALSE	FALSE	FALSE	TRUE	Endodermis	ORTHO905GF015411	1	1001
TRUE	FALSE	FALSE	FALSE	Phloem	ORTHO905GF001490	1	1002	RUL1			AT5G05160	AT5G58300
FALSE	TRUE	FALSE	FALSE	Phloem	ORTHO905GF005089	1	1003
TRUE	FALSE	FALSE	FALSE	Cortex	ORTHO905GF005755	1	1004	ATKH1			AT1G09660
FALSE	FALSE	TRUE	FALSE	Cortex	ORTHO905GF010383	1	1005
FALSE	FALSE	FALSE	TRUE	Cortex	ORTHO905GF071498	1	1006
FALSE	FALSE	FALSE	TRUE	Epidermis	ORTHO905GF014033	1	1007
FALSE	FALSE	TRUE	FALSE	Root cap	ORTHO905GF007560	1	1008
FALSE	FALSE	FALSE	TRUE	Root cap	ORTHO905GF014033	1	1009
TRUE	FALSE	FALSE	FALSE	Xylem	ORTHO905GF022127	1	1010	HAT14			AT5G06710
FALSE	FALSE	TRUE	FALSE	Xylem	ORTHO905GF012329	1	1011
FALSE	FALSE	FALSE	TRUE	Xylem	ORTHO905GF067958	1	1012
TRUE	FALSE	FALSE	FALSE	Pericycle	ORTHO905GF037286	1	1013	LBD14			AT2G31310
TRUE	FALSE	FALSE	FALSE	Endodermis	ORTHO905GF006617	1	1014	UGT72E3			AT5G26310
TRUE	FALSE	FALSE	FALSE	Phloem	ORTHO905GF007515	1	1015	AT3G15680			AT3G15680
TRUE	FALSE	FALSE	FALSE	Cortex	ORTHO905GF002070	1	1016	AT1G55360			AT1G55360
FALSE	FALSE	TRUE	FALSE	Cortex	ORTHO905GF022897	1	1017
FALSE	FALSE	TRUE	FALSE	Epidermis	ORTHO905GF048017	1	1018
FALSE	FALSE	FALSE	TRUE	Epidermis	ORTHO905GF007627	1	1019
TRUE	FALSE	FALSE	FALSE	Root cap	ORTHO905GF014275	1	1020	AT5G57510			AT5G57510
FALSE	FALSE	TRUE	FALSE	Root cap	ORTHO905GF012328	1	1021
FALSE	FALSE	FALSE	TRUE	Root cap	ORTHO905GF007627	1	1022
FALSE	FALSE	FALSE	TRUE	Xylem	ORTHO905GF005350	1	1023
TRUE	FALSE	FALSE	FALSE	Pericycle	ORTHO905GF002531	1	1024	GAMMA-TIP1			AT2G36830
FALSE	TRUE	FALSE	FALSE	Pericycle	ORTHO905GF029118	1	1025
TRUE	FALSE	FALSE	FALSE	Endodermis	ORTHO905GF006882	1	1026	AT5G23920			AT5G23920
FALSE	FALSE	TRUE	FALSE	Endodermis	ORTHO905GF001563	1	1027
FALSE	FALSE	FALSE	TRUE	Endodermis	ORTHO905GF000183	1	1028
TRUE	FALSE	FALSE	FALSE	Phloem	ORTHO905GF002947	1	1029	SRO2			AT1G23550
FALSE	TRUE	FALSE	FALSE	Phloem	ORTHO905GF015856	1	1030
TRUE	FALSE	FALSE	FALSE	Cortex	ORTHO905GF036526	1	1031	ATHVA22C			AT1G69700
FALSE	FALSE	FALSE	TRUE	Cortex	ORTHO905GF003631	1	1032
TRUE	FALSE	FALSE	FALSE	Epidermis	ORTHO905GF012201	1	1033	LRX1			AT1G12040
FALSE	FALSE	TRUE	FALSE	Epidermis	ORTHO905GF004919	1	1034
FALSE	FALSE	FALSE	TRUE	Epidermis	ORTHO905GF000014	1	1035
TRUE	FALSE	FALSE	FALSE	Root cap	ORTHO905GF015160	1	1036	ATFUT6			AT1G14080
FALSE	FALSE	TRUE	FALSE	Root cap	ORTHO905GF022936	1	1037
TRUE	FALSE	FALSE	FALSE	Xylem	ORTHO905GF019733	1	1038	NHL26			AT5G53730
TRUE	FALSE	FALSE	FALSE	Pericycle	ORTHO905GF002320	1	1039	ATPMT2			AT1G48600
TRUE	FALSE	FALSE	FALSE	Endodermis	ORTHO905GF001729	1	1040	ATFLS4			AT5G63595	AT5G08640, AT5G63590, AT5G63600
FALSE	FALSE	TRUE	FALSE	Endodermis	ORTHO905GF001308	1	1041
FALSE	FALSE	FALSE	TRUE	Endodermis	ORTHO905GF014653	1	1042
TRUE	FALSE	FALSE	FALSE	Phloem	ORTHO905GF000687	1	1043	AtGH9B8			AT2G32990
TRUE	FALSE	FALSE	FALSE	Cortex	ORTHO905GF000856	1	1044	AT1G33110			AT1G33110
FALSE	FALSE	FALSE	TRUE	Cortex	ORTHO905GF001104	1	1045
FALSE	FALSE	FALSE	TRUE	Epidermis	ORTHO905GF028010	1	1046
TRUE	FALSE	FALSE	FALSE	Root cap	ORTHO905GF003868	1	1047	GPAT3			AT4G01950	AT1G02390
FALSE	FALSE	TRUE	FALSE	Root cap	ORTHO905GF015849	1	1048
FALSE	FALSE	FALSE	TRUE	Root cap	ORTHO905GF028010	1	1049
TRUE	FALSE	FALSE	FALSE	Xylem	ORTHO905GF009639	1	1050	TCP10			AT2G31070
TRUE	FALSE	FALSE	FALSE	Pericycle	ORTHO905GF025630	1	1051	ATLAC1			AT1G18140
FALSE	TRUE	FALSE	FALSE	Pericycle	ORTHO905GF000313	1	1052
TRUE	FALSE	FALSE	FALSE	Endodermis	ORTHO905GF001926	1	1053	UMAMIT34			AT4G30420	AT4G28040
FALSE	FALSE	TRUE	FALSE	Endodermis	ORTHO905GF002913	1	1054
FALSE	FALSE	FALSE	TRUE	Endodermis	ORTHO905GF012290	1	1055
TRUE	FALSE	FALSE	FALSE	Phloem	ORTHO905GF025745	1	1056	AT1G23530			AT1G23530
TRUE	FALSE	FALSE	FALSE	Cortex	ORTHO905GF003696	1	1057	HGL1			AT3G23640
FALSE	FALSE	TRUE	FALSE	Cortex	ORTHO905GF008320	1	1058
TRUE	FALSE	FALSE	FALSE	Epidermis	ORTHO905GF000161	1	1059	AT1G52660			AT1G52660	AT3G15700, AT5G05400
FALSE	FALSE	FALSE	TRUE	Epidermis	ORTHO905GF012409	1	1060
FALSE	TRUE	FALSE	FALSE	Root cap	ORTHO905GF007664	1	1061
FALSE	FALSE	FALSE	TRUE	Root cap	ORTHO905GF012409	1	1062
TRUE	FALSE	FALSE	FALSE	Xylem	ORTHO905GF006472	1	1063	AT5G18460			AT5G18460
FALSE	FALSE	TRUE	FALSE	Xylem	ORTHO905GF011137	1	1064
FALSE	FALSE	FALSE	TRUE	Xylem	ORTHO905GF013947	1	1065
TRUE	FALSE	FALSE	FALSE	Pericycle	ORTHO905GF007366	1	1066	DHAR5			AT1G19570
FALSE	TRUE	FALSE	FALSE	Pericycle	ORTHO905GF000100	1	1067
TRUE	FALSE	FALSE	FALSE	Endodermis	ORTHO905GF000488	1	1068	ELA1			AT5G24910
FALSE	TRUE	FALSE	FALSE	Endodermis	ORTHO905GF020955	1	1069
FALSE	FALSE	FALSE	TRUE	Endodermis	ORTHO905GF003759	1	1070
TRUE	FALSE	FALSE	FALSE	Phloem	ORTHO905GF012068	1	1071	HHO4			AT2G03500
TRUE	FALSE	FALSE	FALSE	Cortex	ORTHO905GF002801	1	1072	KNAT6S			AT1G23380
FALSE	TRUE	FALSE	FALSE	Epidermis	ORTHO905GF029143	1	1073
FALSE	FALSE	FALSE	TRUE	Epidermis	ORTHO905GF000072	1	1074
FALSE	FALSE	TRUE	FALSE	Root cap	ORTHO905GF012929	1	1075
TRUE	FALSE	FALSE	FALSE	Xylem	ORTHO905GF001622	1	1076	ATIPT7			AT3G23630
FALSE	FALSE	FALSE	TRUE	Xylem	ORTHO905GF069253	1	1077
TRUE	FALSE	FALSE	FALSE	Pericycle	ORTHO905GF014478	1	1078	AT1G49310			AT1G49310
FALSE	TRUE	FALSE	FALSE	Pericycle	ORTHO905GF010769	1	1079
TRUE	FALSE	FALSE	FALSE	Endodermis	ORTHO905GF002925	1	1080	alpha-DOX2			AT1G73680
FALSE	FALSE	FALSE	TRUE	Endodermis	ORTHO905GF002011	1	1081
TRUE	FALSE	FALSE	FALSE	Phloem	ORTHO905GF008330	1	1082	ATTPS1			AT1G78580
FALSE	TRUE	FALSE	FALSE	Phloem	ORTHO905GF006450	1	1083		stable	specific
TRUE	FALSE	FALSE	FALSE	Cortex	ORTHO905GF008956	1	1084	MLS			AT5G03860
TRUE	FALSE	FALSE	FALSE	Epidermis	ORTHO905GF000151	1	1085	AtCCP3			AT2G25240
TRUE	FALSE	FALSE	FALSE	Root cap	ORTHO905GF000550	1	1086	AIR3			AT2G04160
FALSE	FALSE	FALSE	TRUE	Root cap	ORTHO905GF006381	1	1087
FALSE	FALSE	TRUE	FALSE	Xylem	ORTHO905GF001918	1	1088
TRUE	FALSE	FALSE	FALSE	Pericycle	ORTHO905GF000831	1	1089	PHT1.1			AT1G80050	AT4G22570
TRUE	FALSE	FALSE	FALSE	Endodermis	ORTHO905GF004776	1	1090	AT5G28010			AT5G28010	AT1G35260
FALSE	TRUE	FALSE	FALSE	Endodermis	ORTHO905GF001279	1	1091		unstable	unspecific
FALSE	FALSE	FALSE	TRUE	Endodermis	ORTHO905GF003466	1	1092
TRUE	FALSE	FALSE	FALSE	Phloem	ORTHO905GF036966	1	1093	AT1G02705			AT1G02705
FALSE	TRUE	FALSE	FALSE	Phloem	ORTHO905GF014738	1	1094		stable	specific
TRUE	FALSE	FALSE	FALSE	Cortex	ORTHO905GF002462	1	1095	CP12			AT2G47400
FALSE	FALSE	FALSE	TRUE	Cortex	ORTHO905GF069967	1	1096
TRUE	FALSE	FALSE	FALSE	Epidermis	ORTHO905GF002983	1	1097	RAP2.11			AT5G19790
FALSE	FALSE	FALSE	TRUE	Epidermis	ORTHO905GF030523	1	1098
TRUE	FALSE	FALSE	FALSE	Root cap	ORTHO905GF036183	1	1099	VQ28			AT4G20000
FALSE	TRUE	FALSE	FALSE	Root cap	ORTHO905GF007961	1	1100		stable	unspecific
FALSE	FALSE	TRUE	FALSE	Root cap	ORTHO905GF013159	1	1101
FALSE	FALSE	FALSE	TRUE	Root cap	ORTHO905GF030523	1	1102
TRUE	FALSE	FALSE	FALSE	Xylem	ORTHO905GF000159	1	1103	XIF			AT2G31900
FALSE	FALSE	TRUE	FALSE	Xylem	ORTHO905GF005279	1	1104
TRUE	FALSE	FALSE	FALSE	Pericycle	ORTHO905GF021901	1	1105	AT1G43910			AT1G43910
FALSE	TRUE	FALSE	FALSE	Pericycle	ORTHO905GF000602	1	1106		unstable	unspecific
TRUE	FALSE	FALSE	FALSE	Endodermis	ORTHO905GF000689	1	1107	ATRBOHB-BETA			AT1G09090
FALSE	FALSE	FALSE	TRUE	Endodermis	ORTHO905GF003675	1	1108
TRUE	FALSE	FALSE	FALSE	Phloem	ORTHO905GF071752	1	1109	NTMC2T2.2			AT5G11100
TRUE	FALSE	FALSE	FALSE	Cortex	ORTHO905GF007980	1	1110	AtPGR5			AT2G05620
FALSE	FALSE	FALSE	TRUE	Cortex	ORTHO905GF001833	1	1111
TRUE	FALSE	FALSE	FALSE	Epidermis	ORTHO905GF008016	1	1112	AT3G12540			AT3G12540	AT2G39690, AT3G47675
FALSE	FALSE	FALSE	TRUE	Epidermis	ORTHO905GF006394	1	1113
FALSE	TRUE	FALSE	FALSE	Root cap	ORTHO905GF001126	1	1114
FALSE	FALSE	TRUE	FALSE	Root cap	ORTHO905GF015719	1	1115
FALSE	FALSE	FALSE	TRUE	Root cap	ORTHO905GF006394	1	1116
TRUE	FALSE	FALSE	FALSE	Xylem	ORTHO905GF003600	1	1117	CASPL4B1			AT2G38480
TRUE	FALSE	FALSE	FALSE	Pericycle	ORTHO905GF000469	1	1118	AGD2			AT1G60680	AT1G60710
TRUE	FALSE	FALSE	FALSE	Endodermis	ORTHO905GF000421	1	1119	CER22			AT1G02205
FALSE	FALSE	TRUE	FALSE	Endodermis	ORTHO905GF002565	1	1120
FALSE	FALSE	FALSE	TRUE	Endodermis	ORTHO905GF007787	1	1121
TRUE	FALSE	FALSE	FALSE	Phloem	ORTHO905GF000734	1	1122	AtNPF8.4			AT2G02020
TRUE	FALSE	FALSE	FALSE	Cortex	ORTHO905GF002905	1	1123	ATMSL9			AT5G19520
FALSE	FALSE	TRUE	FALSE	Cortex	ORTHO905GF014703	1	1124
TRUE	FALSE	FALSE	FALSE	Epidermis	ORTHO905GF018248	1	1125	AT3G51330			AT3G51330	AT3G51360, AT3G51350, AT3G51340
FALSE	FALSE	FALSE	TRUE	Epidermis	ORTHO905GF016726	1	1126
TRUE	FALSE	FALSE	FALSE	Root cap	ORTHO905GF037346	1	1127	COBL5			AT5G60950
FALSE	TRUE	FALSE	FALSE	Root cap	ORTHO905GF001200	1	1128
FALSE	FALSE	TRUE	FALSE	Root cap	ORTHO905GF002736	1	1129
FALSE	FALSE	FALSE	TRUE	Root cap	ORTHO905GF016726	1	1130
TRUE	FALSE	FALSE	FALSE	Xylem	ORTHO905GF001246	1	1131	ATPRR1			AT1G32100
FALSE	FALSE	TRUE	FALSE	Xylem	ORTHO905GF015472	1	1132
TRUE	FALSE	FALSE	FALSE	Pericycle	ORTHO905GF004946	1	1133	MTP10			AT1G16310
TRUE	FALSE	FALSE	FALSE	Endodermis	ORTHO905GF000054	1	1134	scpl10			AT2G23000	AT2G22970, AT5G36180
FALSE	FALSE	TRUE	FALSE	Endodermis	ORTHO905GF001591	1	1135
FALSE	FALSE	FALSE	TRUE	Endodermis	ORTHO905GF004469	1	1136
TRUE	FALSE	FALSE	FALSE	Phloem	ORTHO905GF025346	1	1137	AT4G39190			AT4G39190	AT2G21560
TRUE	FALSE	FALSE	FALSE	Cortex	ORTHO905GF009030	1	1138	ICL			AT3G21720
FALSE	FALSE	TRUE	FALSE	Cortex	ORTHO905GF015762	1	1139
FALSE	FALSE	FALSE	TRUE	Cortex	ORTHO905GF070027	1	1140
TRUE	FALSE	FALSE	FALSE	Epidermis	ORTHO905GF000209	1	1141	ATCAPE1			AT4G33730
FALSE	FALSE	FALSE	TRUE	Epidermis	ORTHO905GF000042	1	1142
TRUE	FALSE	FALSE	FALSE	Root cap	ORTHO905GF016399	1	1143	UNE11			AT4G00080
FALSE	TRUE	FALSE	FALSE	Root cap	ORTHO905GF000639	1	1144
TRUE	FALSE	FALSE	FALSE	Xylem	ORTHO905GF004786	1	1145	AT1G78260			AT1G78260	AT1G22330
FALSE	FALSE	TRUE	FALSE	Xylem	ORTHO905GF003777	1	1146
TRUE	FALSE	FALSE	FALSE	Pericycle	ORTHO905GF015219	1	1147	GST24			AT2G29440
TRUE	FALSE	FALSE	FALSE	Endodermis	ORTHO905GF008111	1	1148	AT1G03440			AT1G03440
FALSE	TRUE	FALSE	FALSE	Endodermis	ORTHO905GF020656	1	1149
FALSE	FALSE	TRUE	FALSE	Endodermis	ORTHO905GF003248	1	1150
FALSE	FALSE	FALSE	TRUE	Endodermis	ORTHO905GF018918	1	1151
TRUE	FALSE	FALSE	FALSE	Phloem	ORTHO905GF000103	1	1152	ATAHA3			AT5G57350	AT5G62670, AT2G18960
TRUE	FALSE	FALSE	FALSE	Cortex	ORTHO905GF037274	1	1153	ROXY18			AT1G03850
FALSE	FALSE	TRUE	FALSE	Cortex	ORTHO905GF001138	1	1154
FALSE	FALSE	FALSE	TRUE	Epidermis	ORTHO905GF000020	1	1155
TRUE	FALSE	FALSE	FALSE	Root cap	ORTHO905GF001052	1	1156	AT5G58784			AT5G58784	AT2G23410
FALSE	TRUE	FALSE	FALSE	Root cap	ORTHO905GF003247	1	1157		stable	unspecific
TRUE	FALSE	FALSE	FALSE	Pericycle	ORTHO905GF004703	1	1158	ATWOX13			AT4G35550
FALSE	TRUE	FALSE	FALSE	Pericycle	ORTHO905GF004326	1	1159
TRUE	FALSE	FALSE	FALSE	Endodermis	ORTHO905GF003111	1	1160	TPS9			AT3G32030
FALSE	TRUE	FALSE	FALSE	Endodermis	ORTHO905GF014655	1	1161
FALSE	FALSE	TRUE	FALSE	Endodermis	ORTHO905GF001556	1	1162
FALSE	FALSE	FALSE	TRUE	Endodermis	ORTHO905GF004147	1	1163
TRUE	FALSE	FALSE	FALSE	Phloem	ORTHO905GF006355	1	1164	AT3G21600			AT3G21600
TRUE	FALSE	FALSE	FALSE	Cortex	ORTHO905GF000080	1	1165	CYP81D11			AT3G28740
FALSE	FALSE	TRUE	FALSE	Cortex	ORTHO905GF047455	1	1166
TRUE	FALSE	FALSE	FALSE	Epidermis	ORTHO905GF005889	1	1167	AT5G06990			AT5G06990
FALSE	TRUE	FALSE	FALSE	Epidermis	ORTHO905GF023757	1	1168
FALSE	FALSE	FALSE	TRUE	Epidermis	ORTHO905GF014640	1	1169
FALSE	FALSE	FALSE	TRUE	Root cap	ORTHO905GF014640	1	1170
TRUE	FALSE	FALSE	FALSE	Xylem	ORTHO905GF001253	1	1171	TIP2;1			AT3G16240
FALSE	FALSE	TRUE	FALSE	Xylem	ORTHO905GF004195	1	1172
TRUE	FALSE	FALSE	FALSE	Pericycle	ORTHO905GF019904	1	1173	AT5G42500			AT5G42500
FALSE	TRUE	FALSE	FALSE	Pericycle	ORTHO905GF016631	1	1174
TRUE	FALSE	FALSE	FALSE	Endodermis	ORTHO905GF011906	1	1175	AtNPF3.1			AT1G68570
FALSE	TRUE	FALSE	FALSE	Endodermis	ORTHO905GF000199	1	1176
FALSE	TRUE	FALSE	FALSE	Phloem	ORTHO905GF005993	1	1177
TRUE	FALSE	FALSE	FALSE	Cortex	ORTHO905GF037049	1	1178	AT5G05640			AT5G05640
FALSE	FALSE	TRUE	FALSE	Cortex	ORTHO905GF013948	1	1179
TRUE	FALSE	FALSE	FALSE	Epidermis	ORTHO905GF001049	1	1180	DER9			AT5G49270
TRUE	FALSE	FALSE	FALSE	Root cap	ORTHO905GF012533	1	1181	AT1G33590			AT1G33590	AT1G33610, AT1G33612, AT1G33670
FALSE	TRUE	FALSE	FALSE	Root cap	ORTHO905GF000303	1	1182
FALSE	FALSE	FALSE	TRUE	Root cap	ORTHO905GF000358	1	1183
TRUE	FALSE	FALSE	FALSE	Xylem	ORTHO905GF002804	1	1184	ATPAE12			AT3G05910
FALSE	TRUE	FALSE	FALSE	Xylem	ORTHO905GF009373	1	1185		stable	specific
FALSE	FALSE	TRUE	FALSE	Xylem	ORTHO905GF000821	1	1186
TRUE	FALSE	FALSE	FALSE	Pericycle	ORTHO905GF001922	1	1187	PGF9			AT3G61490	AT4G23500
FALSE	TRUE	FALSE	FALSE	Endodermis	ORTHO905GF015578	1	1188		unstable	unspecific
FALSE	FALSE	TRUE	FALSE	Endodermis	ORTHO905GF002449	1	1189
FALSE	FALSE	FALSE	TRUE	Endodermis	ORTHO905GF010062	1	1190
TRUE	FALSE	FALSE	FALSE	Phloem	ORTHO905GF006430	1	1191	LRD3			AT2G39830
TRUE	FALSE	FALSE	FALSE	Cortex	ORTHO905GF008013	1	1192	AT3G08740			AT3G08740
TRUE	FALSE	FALSE	FALSE	Epidermis	ORTHO905GF002532	1	1193	AGC1-6			AT1G16440
FALSE	FALSE	TRUE	FALSE	Epidermis	ORTHO905GF015732	1	1194
TRUE	FALSE	FALSE	FALSE	Root cap	ORTHO905GF019890	1	1195	AT2G43610			AT2G43610	AT2G43600, AT1G56680
FALSE	TRUE	FALSE	FALSE	Root cap	ORTHO905GF000374	1	1196
FALSE	FALSE	TRUE	FALSE	Root cap	ORTHO905GF007528	1	1197
TRUE	FALSE	FALSE	FALSE	Xylem	ORTHO905GF006944	1	1198	ERD3			AT4G19120
TRUE	FALSE	FALSE	FALSE	Pericycle	ORTHO905GF036963	1	1199	AT1G74458			AT1G74458
FALSE	TRUE	FALSE	FALSE	Pericycle	ORTHO905GF006394	1	1200
TRUE	FALSE	FALSE	FALSE	Endodermis	ORTHO905GF025401	1	1201	BEE2			AT4G36540
FALSE	TRUE	FALSE	FALSE	Endodermis	ORTHO905GF018925	1	1202		stable	specific
FALSE	FALSE	TRUE	FALSE	Endodermis	ORTHO905GF001714	1	1203
FALSE	FALSE	FALSE	TRUE	Endodermis	ORTHO905GF068959	1	1204
FALSE	TRUE	FALSE	FALSE	Phloem	ORTHO905GF006435	1	1205
TRUE	FALSE	FALSE	FALSE	Cortex	ORTHO905GF004392	1	1206	UL14M			AT5G46160
FALSE	FALSE	TRUE	FALSE	Cortex	ORTHO905GF000665	1	1207
TRUE	FALSE	FALSE	FALSE	Epidermis	ORTHO905GF038540	1	1208	TET12			AT5G23030
FALSE	FALSE	TRUE	FALSE	Epidermis	ORTHO905GF045917	1	1209
TRUE	FALSE	FALSE	FALSE	Root cap	ORTHO905GF000931	1	1210	ERF55			AT1G36060	AT1G22190
FALSE	FALSE	TRUE	FALSE	Root cap	ORTHO905GF002112	1	1211
FALSE	FALSE	FALSE	TRUE	Root cap	ORTHO905GF003135	1	1212
FALSE	FALSE	TRUE	FALSE	Xylem	ORTHO905GF005807	1	1213
FALSE	FALSE	FALSE	TRUE	Xylem	ORTHO905GF000010	1	1214
FALSE	TRUE	FALSE	FALSE	Pericycle	ORTHO905GF001370	1	1215		unstable	unspecific
TRUE	FALSE	FALSE	FALSE	Endodermis	ORTHO905GF006630	1	1216	SGN3			AT4G20140
FALSE	TRUE	FALSE	FALSE	Endodermis	ORTHO905GF008766	1	1217
FALSE	FALSE	TRUE	FALSE	Endodermis	ORTHO905GF002434	1	1218
FALSE	FALSE	FALSE	TRUE	Endodermis	ORTHO905GF021234	1	1219
TRUE	FALSE	FALSE	FALSE	Phloem	ORTHO905GF037337	1	1220	anac097			AT5G50820
TRUE	FALSE	FALSE	FALSE	Cortex	ORTHO905GF009535	1	1221	UL29M			AT1G07830
FALSE	FALSE	TRUE	FALSE	Cortex	ORTHO905GF001674	1	1222
TRUE	FALSE	FALSE	FALSE	Root cap	ORTHO905GF010849	1	1223	GLTP			AT4G39670
FALSE	TRUE	FALSE	FALSE	Root cap	ORTHO905GF000851	1	1224		unstable	unspecific
FALSE	FALSE	TRUE	FALSE	Root cap	ORTHO905GF005997	1	1225
TRUE	FALSE	FALSE	FALSE	Xylem	ORTHO905GF001712	1	1226	AT1G22030			AT1G22030
TRUE	FALSE	FALSE	FALSE	Pericycle	ORTHO905GF001708	1	1227	AACT1			AT5G47720
TRUE	FALSE	FALSE	FALSE	Endodermis	ORTHO905GF008690	1	1228	AT5G45200			AT5G45200
FALSE	TRUE	FALSE	FALSE	Endodermis	ORTHO905GF003135	1	1229		stable	specific
FALSE	FALSE	TRUE	FALSE	Endodermis	ORTHO905GF002754	1	1230
FALSE	FALSE	FALSE	TRUE	Endodermis	ORTHO905GF010207	1	1231
TRUE	FALSE	FALSE	FALSE	Phloem	ORTHO905GF000179	1	1232	ZIFL2			AT3G43790
FALSE	TRUE	FALSE	FALSE	Phloem	ORTHO905GF005421	1	1233
FALSE	FALSE	TRUE	FALSE	Cortex	ORTHO905GF052248	1	1234
FALSE	FALSE	FALSE	TRUE	Cortex	ORTHO905GF001682	1	1235
TRUE	FALSE	FALSE	FALSE	Epidermis	ORTHO905GF025465	1	1236	ATRBOHG			AT4G25090	AT5G51060
FALSE	FALSE	FALSE	TRUE	Epidermis	ORTHO905GF001233	1	1237
FALSE	TRUE	FALSE	FALSE	Root cap	ORTHO905GF021237	1	1238
FALSE	FALSE	FALSE	TRUE	Root cap	ORTHO905GF001233	1	1239
TRUE	FALSE	FALSE	FALSE	Pericycle	ORTHO905GF007382	1	1240	MYBC1			AT2G40970
TRUE	FALSE	FALSE	FALSE	Endodermis	ORTHO905GF001989	1	1241	AT5G43540			AT5G43540
FALSE	FALSE	TRUE	FALSE	Endodermis	ORTHO905GF002253	1	1242
TRUE	FALSE	FALSE	FALSE	Cortex	ORTHO905GF000303	1	1243	RHO1PS			AT4G35020
FALSE	FALSE	TRUE	FALSE	Cortex	ORTHO905GF002864	1	1244
FALSE	FALSE	FALSE	TRUE	Cortex	ORTHO905GF070574	1	1245
FALSE	FALSE	FALSE	TRUE	Epidermis	ORTHO905GF071450	1	1246
TRUE	FALSE	FALSE	FALSE	Root cap	ORTHO905GF003529	1	1247	TEB			AT2G41800	AT3G08030
FALSE	TRUE	FALSE	FALSE	Root cap	ORTHO905GF011933	1	1248
FALSE	FALSE	TRUE	FALSE	Root cap	ORTHO905GF022907	1	1249
FALSE	FALSE	FALSE	TRUE	Root cap	ORTHO905GF071450	1	1250
TRUE	FALSE	FALSE	FALSE	Xylem	ORTHO905GF038192	1	1251	SMR3			AT5G02420
TRUE	FALSE	FALSE	FALSE	Pericycle	ORTHO905GF001996	1	1252	AT1G49740			AT1G49740
TRUE	FALSE	FALSE	FALSE	Endodermis	ORTHO905GF001479	1	1253	CEK1			AT1G71697
FALSE	FALSE	FALSE	TRUE	Endodermis	ORTHO905GF014051	1	1254
TRUE	FALSE	FALSE	FALSE	Phloem	ORTHO905GF005810	1	1255	NHL43			AT5G56050
FALSE	TRUE	FALSE	FALSE	Phloem	ORTHO905GF016801	1	1256		stable	specific
TRUE	FALSE	FALSE	FALSE	Cortex	ORTHO905GF004108	1	1257	RACK1A			AT1G18080
FALSE	FALSE	TRUE	FALSE	Cortex	ORTHO905GF000325	1	1258
FALSE	FALSE	FALSE	TRUE	Cortex	ORTHO905GF028254	1	1259
TRUE	FALSE	FALSE	FALSE	Epidermis	ORTHO905GF012907	1	1260	XUT1			AT1G63450
FALSE	FALSE	TRUE	FALSE	Epidermis	ORTHO905GF018585	1	1261
FALSE	FALSE	FALSE	TRUE	Epidermis	ORTHO905GF003631	1	1262
TRUE	FALSE	FALSE	FALSE	Root cap	ORTHO905GF006606	1	1263	AtANN4			AT2G38750
FALSE	TRUE	FALSE	FALSE	Root cap	ORTHO905GF014005	1	1264
FALSE	FALSE	TRUE	FALSE	Root cap	ORTHO905GF004737	1	1265
FALSE	FALSE	FALSE	TRUE	Root cap	ORTHO905GF003631	1	1266
TRUE	FALSE	FALSE	FALSE	Xylem	ORTHO905GF002466	1	1267	AT1G78110			AT1G78110
TRUE	FALSE	FALSE	FALSE	Pericycle	ORTHO905GF006983	1	1268	PMEI-PME51			AT5G09760
TRUE	FALSE	FALSE	FALSE	Endodermis	ORTHO905GF000968	1	1269	FLA9			AT1G03870
FALSE	FALSE	TRUE	FALSE	Endodermis	ORTHO905GF001572	1	1270
FALSE	FALSE	FALSE	TRUE	Endodermis	ORTHO905GF005325	1	1271
TRUE	FALSE	FALSE	FALSE	Phloem	ORTHO905GF000122	1	1272	ASD			AT5G40010
TRUE	FALSE	FALSE	FALSE	Cortex	ORTHO905GF000980	1	1273	ORS1			AT3G29035
FALSE	FALSE	TRUE	FALSE	Cortex	ORTHO905GF000374	1	1274
FALSE	TRUE	FALSE	FALSE	Root cap	ORTHO905GF001177	1	1275
FALSE	FALSE	FALSE	TRUE	Root cap	ORTHO905GF008771	1	1276
TRUE	FALSE	FALSE	FALSE	Xylem	ORTHO905GF007435	1	1277	SAC51			AT5G64340	AT5G50010, AT5G09460
TRUE	FALSE	FALSE	FALSE	Pericycle	ORTHO905GF018332	1	1278	AT2G15960			AT2G15960
FALSE	TRUE	FALSE	FALSE	Pericycle	ORTHO905GF015411	1	1279		stable	specific
TRUE	FALSE	FALSE	FALSE	Endodermis	ORTHO905GF004136	1	1280	AT3G23160			AT3G23160
FALSE	FALSE	FALSE	TRUE	Endodermis	ORTHO905GF000422	1	1281
TRUE	FALSE	FALSE	FALSE	Cortex	ORTHO905GF008207	1	1282	AT1G69526			AT1G69526
FALSE	FALSE	TRUE	FALSE	Cortex	ORTHO905GF008813	1	1283
FALSE	FALSE	FALSE	TRUE	Cortex	ORTHO905GF007084	1	1284
TRUE	FALSE	FALSE	FALSE	Epidermis	ORTHO905GF001551	1	1285	AT2G29620			AT2G29620
FALSE	FALSE	TRUE	FALSE	Epidermis	ORTHO905GF047285	1	1286
FALSE	FALSE	FALSE	TRUE	Epidermis	ORTHO905GF000922	1	1287
TRUE	FALSE	FALSE	FALSE	Root cap	ORTHO905GF000282	1	1288	ATLHT1			AT5G40780
TRUE	FALSE	FALSE	FALSE	Xylem	ORTHO905GF002553	1	1289	AT3G11780			AT3G11780
FALSE	TRUE	FALSE	FALSE	Xylem	ORTHO905GF003310	1	1290
FALSE	FALSE	TRUE	FALSE	Xylem	ORTHO905GF051985	1	1291
FALSE	FALSE	FALSE	TRUE	Xylem	ORTHO905GF016775	1	1292
TRUE	FALSE	FALSE	FALSE	Pericycle	ORTHO905GF016362	1	1293	04C11			AT4G15340
TRUE	FALSE	FALSE	FALSE	Endodermis	ORTHO905GF014350	1	1294	AT2G37750			AT2G37750
FALSE	TRUE	FALSE	FALSE	Endodermis	ORTHO905GF000446	1	1295
TRUE	FALSE	FALSE	FALSE	Phloem	ORTHO905GF004965	1	1296	AT1G07710			AT1G07710
TRUE	FALSE	FALSE	FALSE	Cortex	ORTHO905GF005014	1	1297	F3'H			AT3G51240
FALSE	FALSE	TRUE	FALSE	Cortex	ORTHO905GF002016	1	1298
TRUE	FALSE	FALSE	FALSE	Epidermis	ORTHO905GF000609	1	1299	AtPERK13			AT1G70460	AT1G70450
FALSE	FALSE	TRUE	FALSE	Epidermis	ORTHO905GF010246	1	1300
TRUE	FALSE	FALSE	FALSE	Root cap	ORTHO905GF003000	1	1301	ASL11			AT2G40470
FALSE	TRUE	FALSE	FALSE	Root cap	ORTHO905GF002451	1	1302
TRUE	FALSE	FALSE	FALSE	Xylem	ORTHO905GF002847	1	1303	ADOF2			AT3G21270	AT5G60850
FALSE	FALSE	TRUE	FALSE	Xylem	ORTHO905GF011674	1	1304
FALSE	FALSE	FALSE	TRUE	Xylem	ORTHO905GF006991	1	1305
TRUE	FALSE	FALSE	FALSE	Pericycle	ORTHO905GF004776	1	1306	MLP165			AT1G35260
FALSE	TRUE	FALSE	FALSE	Pericycle	ORTHO905GF061687	1	1307
TRUE	FALSE	FALSE	FALSE	Endodermis	ORTHO905GF006780	1	1308	VEN4			AT5G40270
FALSE	TRUE	FALSE	FALSE	Endodermis	ORTHO905GF003208	1	1309
FALSE	FALSE	TRUE	FALSE	Endodermis	ORTHO905GF001238	1	1310
TRUE	FALSE	FALSE	FALSE	Phloem	ORTHO905GF013715	1	1311	NTL			AT1G11570
TRUE	FALSE	FALSE	FALSE	Cortex	ORTHO905GF010852	1	1312	AT1G70150			AT1G70150
FALSE	FALSE	TRUE	FALSE	Cortex	ORTHO905GF000954	1	1313
TRUE	FALSE	FALSE	FALSE	Epidermis	ORTHO905GF015255	1	1314	GUX5			AT1G08990	AT1G54940
FALSE	FALSE	FALSE	TRUE	Epidermis	ORTHO905GF014841	1	1315
TRUE	FALSE	FALSE	FALSE	Root cap	ORTHO905GF003118	1	1316	ATEXP9			AT5G02260
FALSE	TRUE	FALSE	FALSE	Root cap	ORTHO905GF000193	1	1317
FALSE	FALSE	TRUE	FALSE	Root cap	ORTHO905GF027473	1	1318
FALSE	FALSE	FALSE	TRUE	Root cap	ORTHO905GF014841	1	1319
TRUE	FALSE	FALSE	FALSE	Xylem	ORTHO905GF002937	1	1320	ATL52			AT5G17600
FALSE	FALSE	TRUE	FALSE	Xylem	ORTHO905GF015400	1	1321
TRUE	FALSE	FALSE	FALSE	Pericycle	ORTHO905GF000312	1	1322	AtMYB78			AT5G49620
TRUE	FALSE	FALSE	FALSE	Endodermis	ORTHO905GF000741	1	1323	PGL3			AT1G70370
FALSE	TRUE	FALSE	FALSE	Endodermis	ORTHO905GF003983	1	1324		unstable	unspecific
FALSE	FALSE	TRUE	FALSE	Endodermis	ORTHO905GF002087	1	1325
FALSE	FALSE	FALSE	TRUE	Endodermis	ORTHO905GF015743	1	1326
TRUE	FALSE	FALSE	FALSE	Phloem	ORTHO905GF001005	1	1327	MSL5			AT3G14810
TRUE	FALSE	FALSE	FALSE	Cortex	ORTHO905GF002202	1	1328	AT3G62630			AT3G62630
FALSE	FALSE	TRUE	FALSE	Cortex	ORTHO905GF011933	1	1329
FALSE	FALSE	FALSE	TRUE	Cortex	ORTHO905GF013950	1	1330
TRUE	FALSE	FALSE	FALSE	Epidermis	ORTHO905GF025637	1	1331	ATMES15			AT1G69240	AT1G26360
FALSE	FALSE	TRUE	FALSE	Epidermis	ORTHO905GF001425	1	1332
FALSE	FALSE	FALSE	TRUE	Epidermis	ORTHO905GF016729	1	1333
FALSE	FALSE	TRUE	FALSE	Root cap	ORTHO905GF002598	1	1334
FALSE	FALSE	FALSE	TRUE	Root cap	ORTHO905GF016729	1	1335
TRUE	FALSE	FALSE	FALSE	Xylem	ORTHO905GF005167	1	1336	iqd9			AT2G33990
FALSE	FALSE	TRUE	FALSE	Xylem	ORTHO905GF001317	1	1337
FALSE	FALSE	FALSE	TRUE	Xylem	ORTHO905GF001654	1	1338
TRUE	FALSE	FALSE	FALSE	Pericycle	ORTHO905GF038140	1	1339	PFA1			AT1G31050
FALSE	TRUE	FALSE	FALSE	Pericycle	ORTHO905GF023750	1	1340
TRUE	FALSE	FALSE	FALSE	Endodermis	ORTHO905GF037130	1	1341	AtTLP11			AT5G18680
FALSE	TRUE	FALSE	FALSE	Endodermis	ORTHO905GF003728	1	1342
FALSE	FALSE	TRUE	FALSE	Endodermis	ORTHO905GF005426	1	1343
FALSE	FALSE	FALSE	TRUE	Endodermis	ORTHO905GF000683	1	1344
TRUE	FALSE	FALSE	FALSE	Phloem	ORTHO905GF037235	1	1345	AT5G20640			AT5G20640
TRUE	FALSE	FALSE	FALSE	Cortex	ORTHO905GF009492	1	1346	ATAAH			AT4G20070
FALSE	FALSE	TRUE	FALSE	Cortex	ORTHO905GF018696	1	1347
TRUE	FALSE	FALSE	FALSE	Root cap	ORTHO905GF000708	1	1348	WBC1			AT2G39350
FALSE	FALSE	FALSE	TRUE	Root cap	ORTHO905GF003377	1	1349
TRUE	FALSE	FALSE	FALSE	Xylem	ORTHO905GF001752	1	1350	AT1G63220			AT1G63220
FALSE	FALSE	TRUE	FALSE	Xylem	ORTHO905GF006545	1	1351
TRUE	FALSE	FALSE	FALSE	Pericycle	ORTHO905GF014401	1	1352	SCRL7			AT1G60989
TRUE	FALSE	FALSE	FALSE	Endodermis	ORTHO905GF009144	1	1353	AT5G59490			AT5G59490
FALSE	TRUE	FALSE	FALSE	Endodermis	ORTHO905GF017305	1	1354
FALSE	FALSE	FALSE	TRUE	Endodermis	ORTHO905GF001048	1	1355
TRUE	FALSE	FALSE	FALSE	Phloem	ORTHO905GF009959	1	1356	VNI2			AT5G13180
TRUE	FALSE	FALSE	FALSE	Cortex	ORTHO905GF002128	1	1357	RPOA			ATCG00740
TRUE	FALSE	FALSE	FALSE	Epidermis	ORTHO905GF014433	1	1358	ATPLL4			AT4G22080
FALSE	FALSE	TRUE	FALSE	Epidermis	ORTHO905GF000638	1	1359
FALSE	FALSE	FALSE	TRUE	Epidermis	ORTHO905GF005109	1	1360
FALSE	TRUE	FALSE	FALSE	Root cap	ORTHO905GF001370	1	1361
FALSE	FALSE	FALSE	TRUE	Root cap	ORTHO905GF005109	1	1362
TRUE	FALSE	FALSE	FALSE	Xylem	ORTHO905GF019915	1	1363	AT1G24600			AT1G24600
FALSE	FALSE	TRUE	FALSE	Xylem	ORTHO905GF007907	1	1364
TRUE	FALSE	FALSE	FALSE	Pericycle	ORTHO905GF002317	1	1365	DROP1			AT2G24260	AT4G30980
TRUE	FALSE	FALSE	FALSE	Endodermis	ORTHO905GF002263	1	1366	DGR2			AT5G25460	AT5G11420
FALSE	TRUE	FALSE	FALSE	Endodermis	ORTHO905GF004075	1	1367
FALSE	FALSE	FALSE	TRUE	Endodermis	ORTHO905GF002190	1	1368
TRUE	FALSE	FALSE	FALSE	Phloem	ORTHO905GF014427	1	1369	ATAGP14			AT5G56540	AT3G13520, AT4G26320
TRUE	FALSE	FALSE	FALSE	Cortex	ORTHO905GF002303	1	1370	AtTLP6			AT1G47270
FALSE	FALSE	TRUE	FALSE	Cortex	ORTHO905GF014720	1	1371
FALSE	FALSE	FALSE	TRUE	Cortex	ORTHO905GF030021	1	1372
TRUE	FALSE	FALSE	FALSE	Epidermis	ORTHO905GF038756	1	1373	NFA4			AT3G13782
FALSE	FALSE	TRUE	FALSE	Epidermis	ORTHO905GF009586	1	1374
FALSE	FALSE	FALSE	TRUE	Epidermis	ORTHO905GF001728	1	1375
TRUE	FALSE	FALSE	FALSE	Root cap	ORTHO905GF037322	1	1376	AT3G60650			AT3G60650
TRUE	FALSE	FALSE	FALSE	Xylem	ORTHO905GF000058	1	1377	UGT91C1			AT5G49690
FALSE	FALSE	TRUE	FALSE	Xylem	ORTHO905GF004403	1	1378
FALSE	TRUE	FALSE	FALSE	Pericycle	ORTHO905GF062187	1	1379
TRUE	FALSE	FALSE	FALSE	Endodermis	ORTHO905GF008039	1	1380	AtCHIL			AT5G05270
FALSE	FALSE	TRUE	FALSE	Endodermis	ORTHO905GF002810	1	1381
FALSE	FALSE	FALSE	TRUE	Endodermis	ORTHO905GF007082	1	1382
TRUE	FALSE	FALSE	FALSE	Cortex	ORTHO905GF038316	1	1383	AT5G66052			AT5G66052
TRUE	FALSE	FALSE	FALSE	Epidermis	ORTHO905GF021912	1	1384	AT4G13440			AT4G13440
FALSE	FALSE	TRUE	FALSE	Epidermis	ORTHO905GF009555	1	1385
FALSE	FALSE	FALSE	TRUE	Epidermis	ORTHO905GF003533	1	1386
FALSE	TRUE	FALSE	FALSE	Root cap	ORTHO905GF002851	1	1387		stable	unspecific
FALSE	FALSE	FALSE	TRUE	Root cap	ORTHO905GF003533	1	1388
TRUE	FALSE	FALSE	FALSE	Xylem	ORTHO905GF001090	1	1389	BDR3			AT1G27690
FALSE	FALSE	TRUE	FALSE	Xylem	ORTHO905GF003967	1	1390
FALSE	FALSE	FALSE	TRUE	Xylem	ORTHO905GF005438	1	1391
TRUE	FALSE	FALSE	FALSE	Pericycle	ORTHO905GF004518	1	1392	ATWNK9			AT5G28080
FALSE	TRUE	FALSE	FALSE	Pericycle	ORTHO905GF015743	1	1393
TRUE	FALSE	FALSE	FALSE	Endodermis	ORTHO905GF000849	1	1394	ATWRKY18			AT4G31800
FALSE	FALSE	TRUE	FALSE	Endodermis	ORTHO905GF003735	1	1395
FALSE	FALSE	FALSE	TRUE	Endodermis	ORTHO905GF005306	1	1396
FALSE	TRUE	FALSE	FALSE	Phloem	ORTHO905GF014295	1	1397
TRUE	FALSE	FALSE	FALSE	Cortex	ORTHO905GF004549	1	1398	PLATZ3			AT1G31040
FALSE	FALSE	TRUE	FALSE	Cortex	ORTHO905GF002862	1	1399
FALSE	FALSE	FALSE	TRUE	Cortex	ORTHO905GF024399	1	1400
TRUE	FALSE	FALSE	FALSE	Epidermis	ORTHO905GF000588	1	1401	AT1G73860			AT1G73860
TRUE	FALSE	FALSE	FALSE	Root cap	ORTHO905GF016397	1	1402	CYP702A2			AT4G15300	AT4G15393
FALSE	TRUE	FALSE	FALSE	Root cap	ORTHO905GF000136	1	1403
FALSE	FALSE	FALSE	TRUE	Root cap	ORTHO905GF007420	1	1404
TRUE	FALSE	FALSE	FALSE	Xylem	ORTHO905GF025320	1	1405	AT2G30930			AT2G30930
TRUE	FALSE	FALSE	FALSE	Pericycle	ORTHO905GF007493	1	1406	LBD17			AT2G42440	AT3G58190
FALSE	TRUE	FALSE	FALSE	Pericycle	ORTHO905GF018783	1	1407
TRUE	FALSE	FALSE	FALSE	Endodermis	ORTHO905GF020063	1	1408	AT2G34310			AT2G34310
FALSE	FALSE	TRUE	FALSE	Endodermis	ORTHO905GF001305	1	1409
FALSE	FALSE	FALSE	TRUE	Endodermis	ORTHO905GF008486	1	1410
TRUE	FALSE	FALSE	FALSE	Phloem	ORTHO905GF001001	1	1411	ISTL6			AT1G13340
FALSE	TRUE	FALSE	FALSE	Phloem	ORTHO905GF004762	1	1412
TRUE	FALSE	FALSE	FALSE	Cortex	ORTHO905GF002086	1	1413	UL16Y			AT1G26910
TRUE	FALSE	FALSE	FALSE	Epidermis	ORTHO905GF001838	1	1414	ATFRO4			AT5G23980	AT5G23990, AT1G23020
TRUE	FALSE	FALSE	FALSE	Root cap	ORTHO905GF000130	1	1415	ATGSTU22			AT1G78340	AT1G17180
FALSE	FALSE	TRUE	FALSE	Root cap	ORTHO905GF018904	1	1416
TRUE	FALSE	FALSE	FALSE	Xylem	ORTHO905GF004593	1	1417	AT5G38700			AT5G38700	AT4G02170
FALSE	FALSE	TRUE	FALSE	Xylem	ORTHO905GF020424	1	1418
TRUE	FALSE	FALSE	FALSE	Pericycle	ORTHO905GF002347	1	1419	CYP705A1			AT4G15330	AT3G20100
TRUE	FALSE	FALSE	FALSE	Endodermis	ORTHO905GF000691	1	1420	AtGolS2			AT1G56600
FALSE	FALSE	FALSE	TRUE	Endodermis	ORTHO905GF006798	1	1421
TRUE	FALSE	FALSE	FALSE	Phloem	ORTHO905GF006596	1	1422	AT5G06800			AT5G06800
FALSE	TRUE	FALSE	FALSE	Phloem	ORTHO905GF017306	1	1423		stable	specific
TRUE	FALSE	FALSE	FALSE	Cortex	ORTHO905GF037001	1	1424	AT4G07825			AT4G07825
FALSE	FALSE	TRUE	FALSE	Cortex	ORTHO905GF000034	1	1425
FALSE	FALSE	FALSE	TRUE	Cortex	ORTHO905GF001438	1	1426
FALSE	FALSE	FALSE	TRUE	Epidermis	ORTHO905GF028165	1	1427
TRUE	FALSE	FALSE	FALSE	Root cap	ORTHO905GF006976	1	1428	ATUTR2			AT4G23010	AT1G12600
FALSE	FALSE	FALSE	TRUE	Root cap	ORTHO905GF028165	1	1429
TRUE	FALSE	FALSE	FALSE	Xylem	ORTHO905GF001033	1	1430	ERF016			AT5G21960
FALSE	TRUE	FALSE	FALSE	Xylem	ORTHO905GF015923	1	1431		unstable	unspecific
FALSE	FALSE	FALSE	TRUE	Xylem	ORTHO905GF068043	1	1432
TRUE	FALSE	FALSE	FALSE	Pericycle	ORTHO905GF016352	1	1433	UMAMIT28			AT1G01070	AT4G01450
FALSE	TRUE	FALSE	FALSE	Pericycle	ORTHO905GF001954	1	1434
TRUE	FALSE	FALSE	FALSE	Endodermis	ORTHO905GF010829	1	1435	AT1G52155			AT1G52155
FALSE	FALSE	TRUE	FALSE	Endodermis	ORTHO905GF002721	1	1436
TRUE	FALSE	FALSE	FALSE	Phloem	ORTHO905GF001613	1	1437	AT1G25230			AT1G25230
FALSE	TRUE	FALSE	FALSE	Phloem	ORTHO905GF017276	1	1438
TRUE	FALSE	FALSE	FALSE	Cortex	ORTHO905GF002314	1	1439	GTE11			AT3G01770
FALSE	FALSE	TRUE	FALSE	Cortex	ORTHO905GF000963	1	1440
FALSE	FALSE	FALSE	TRUE	Cortex	ORTHO905GF029567	1	1441
TRUE	FALSE	FALSE	FALSE	Epidermis	ORTHO905GF000940	1	1442	AT3G21340			AT3G21340	AT1G51860, AT1G51880, AT2G28960, AT1G51800, AT5G16900, AT1G51850, AT1G51830
TRUE	FALSE	FALSE	FALSE	Root cap	ORTHO905GF038410	1	1443	DGR1			AT1G80240
FALSE	FALSE	TRUE	FALSE	Root cap	ORTHO905GF000271	1	1444
FALSE	TRUE	FALSE	FALSE	Xylem	ORTHO905GF000251	1	1445
FALSE	FALSE	FALSE	TRUE	Xylem	ORTHO905GF003561	1	1446
TRUE	FALSE	FALSE	FALSE	Pericycle	ORTHO905GF005753	1	1447	ABA4			AT1G67080
FALSE	TRUE	FALSE	FALSE	Pericycle	ORTHO905GF001434	1	1448		stable	specific
TRUE	FALSE	FALSE	FALSE	Endodermis	ORTHO905GF001252	1	1449	CMU1			AT4G10840
FALSE	FALSE	FALSE	TRUE	Endodermis	ORTHO905GF008330	1	1450
TRUE	FALSE	FALSE	FALSE	Phloem	ORTHO905GF002466	1	1451	AT1G78110			AT1G78110	AT1G22230
FALSE	TRUE	FALSE	FALSE	Phloem	ORTHO905GF015925	1	1452
TRUE	FALSE	FALSE	FALSE	Cortex	ORTHO905GF008626	1	1453	TPP2			AT4G20850
FALSE	FALSE	TRUE	FALSE	Cortex	ORTHO905GF016762	1	1454
FALSE	FALSE	TRUE	FALSE	Epidermis	ORTHO905GF018675	1	1455
TRUE	FALSE	FALSE	FALSE	Root cap	ORTHO905GF025583	1	1456	ASG8			AT2G40475
TRUE	FALSE	FALSE	FALSE	Xylem	ORTHO905GF002506	1	1457	ATMUM4			AT1G53500
FALSE	FALSE	TRUE	FALSE	Xylem	ORTHO905GF017336	1	1458
FALSE	FALSE	FALSE	TRUE	Xylem	ORTHO905GF010460	1	1459
TRUE	FALSE	FALSE	FALSE	Pericycle	ORTHO905GF005821	1	1460	AT5G44530			AT5G44530
FALSE	TRUE	FALSE	FALSE	Pericycle	ORTHO905GF021299	1	1461		unstable	unspecific
TRUE	FALSE	FALSE	FALSE	Endodermis	ORTHO905GF000879	1	1462	AT4CL2			AT3G21240	AT1G51680, AT1G65060
TRUE	FALSE	FALSE	FALSE	Phloem	ORTHO905GF002709	1	1463	FLA2			AT4G12730
TRUE	FALSE	FALSE	FALSE	Cortex	ORTHO905GF018088	1	1464	WDL7			AT1G70950
TRUE	FALSE	FALSE	FALSE	Epidermis	ORTHO905GF002957	1	1465	ATSYP123			AT4G03330
FALSE	FALSE	TRUE	FALSE	Epidermis	ORTHO905GF020484	1	1466
TRUE	FALSE	FALSE	FALSE	Root cap	ORTHO905GF002347	1	1467	CYP705A2			AT4G15350	AT3G20940, AT5G42580, AT5G47990, AT2G27000, AT1G50560
TRUE	FALSE	FALSE	FALSE	Xylem	ORTHO905GF010971	1	1468	AT5G49800			AT5G49800
FALSE	FALSE	FALSE	TRUE	Xylem	ORTHO905GF000232	1	1469
TRUE	FALSE	FALSE	FALSE	Pericycle	ORTHO905GF022087	1	1470	AT4G22160			AT4G22160
TRUE	FALSE	FALSE	FALSE	Endodermis	ORTHO905GF000601	1	1471	ATPERK1			AT3G24550
FALSE	TRUE	FALSE	FALSE	Endodermis	ORTHO905GF063146	1	1472
FALSE	FALSE	TRUE	FALSE	Endodermis	ORTHO905GF001263	1	1473
FALSE	FALSE	FALSE	TRUE	Endodermis	ORTHO905GF023361	1	1474
TRUE	FALSE	FALSE	FALSE	Phloem	ORTHO905GF000975	1	1475	AT-GT2			AT1G76890
TRUE	FALSE	FALSE	FALSE	Cortex	ORTHO905GF012145	1	1476	AtTRM			AT5G47680
FALSE	FALSE	TRUE	FALSE	Cortex	ORTHO905GF015440	1	1477
TRUE	FALSE	FALSE	FALSE	Epidermis	ORTHO905GF036839	1	1478	CDS3			AT4G26770
FALSE	FALSE	FALSE	TRUE	Epidermis	ORTHO905GF008715	1	1479
TRUE	FALSE	FALSE	FALSE	Root cap	ORTHO905GF016335	1	1480	AT4G01240			AT4G01240
FALSE	TRUE	FALSE	FALSE	Root cap	ORTHO905GF000787	1	1481
TRUE	FALSE	FALSE	FALSE	Xylem	ORTHO905GF019635	1	1482	ATSBT1.1			AT1G01900
FALSE	FALSE	TRUE	FALSE	Xylem	ORTHO905GF018644	1	1483
FALSE	FALSE	FALSE	TRUE	Xylem	ORTHO905GF004175	1	1484
TRUE	FALSE	FALSE	FALSE	Pericycle	ORTHO905GF003732	1	1485	XAL1			AT1G71692
TRUE	FALSE	FALSE	FALSE	Endodermis	ORTHO905GF001516	1	1486	SnRK3.16			AT3G17510
FALSE	FALSE	FALSE	TRUE	Endodermis	ORTHO905GF001751	1	1487
TRUE	FALSE	FALSE	FALSE	Phloem	ORTHO905GF016406	1	1488	DEFL206			AT3G59930
TRUE	FALSE	FALSE	FALSE	Cortex	ORTHO905GF000185	1	1489	ATPMT5			AT3G18830
FALSE	FALSE	TRUE	FALSE	Cortex	ORTHO905GF000714	1	1490
TRUE	FALSE	FALSE	FALSE	Epidermis	ORTHO905GF012676	1	1491	ERU			AT5G61350
FALSE	TRUE	FALSE	FALSE	Root cap	ORTHO905GF000581	1	1492
FALSE	FALSE	TRUE	FALSE	Root cap	ORTHO905GF002091	1	1493
FALSE	FALSE	TRUE	FALSE	Xylem	ORTHO905GF001630	1	1494
TRUE	FALSE	FALSE	FALSE	Pericycle	ORTHO905GF038814	1	1495	ARL8D			AT3G49860
FALSE	TRUE	FALSE	FALSE	Pericycle	ORTHO905GF004469	1	1496
TRUE	FALSE	FALSE	FALSE	Endodermis	ORTHO905GF002835	1	1497	FORMER SYMBOL)			AT3G49780
FALSE	FALSE	TRUE	FALSE	Endodermis	ORTHO905GF002173	1	1498
FALSE	FALSE	FALSE	TRUE	Endodermis	ORTHO905GF007367	1	1499
TRUE	FALSE	FALSE	FALSE	Phloem	ORTHO905GF003853	1	1500	ATHCYSTM4			AT2G32190	AT2G32210, AT1G05340
TRUE	FALSE	FALSE	FALSE	Cortex	ORTHO905GF002069	1	1501	CKB3			AT3G60250
FALSE	FALSE	TRUE	FALSE	Cortex	ORTHO905GF001220	1	1502
FALSE	FALSE	FALSE	TRUE	Cortex	ORTHO905GF000076	1	1503
FALSE	TRUE	FALSE	FALSE	Epidermis	ORTHO905GF021284	1	1504
FALSE	FALSE	TRUE	FALSE	Epidermis	ORTHO905GF002851	1	1505
FALSE	FALSE	FALSE	TRUE	Epidermis	ORTHO905GF016935	1	1506
TRUE	FALSE	FALSE	FALSE	Root cap	ORTHO905GF000075	1	1507	AT4G25310			AT4G25310
FALSE	TRUE	FALSE	FALSE	Root cap	ORTHO905GF000135	1	1508		stable	unspecific
FALSE	FALSE	FALSE	TRUE	Root cap	ORTHO905GF016935	1	1509
FALSE	FALSE	TRUE	FALSE	Xylem	ORTHO905GF014335	1	1510
TRUE	FALSE	FALSE	FALSE	Pericycle	ORTHO905GF018103	1	1511	AT1G66190			AT1G66190	AT5G37550
TRUE	FALSE	FALSE	FALSE	Endodermis	ORTHO905GF015201	1	1512	AT3G50300			AT3G50300
FALSE	TRUE	FALSE	FALSE	Endodermis	ORTHO905GF004545	1	1513
TRUE	FALSE	FALSE	FALSE	Phloem	ORTHO905GF022131	1	1514	AT3G07425			AT3G07425
FALSE	TRUE	FALSE	FALSE	Phloem	ORTHO905GF018928	1	1515
TRUE	FALSE	FALSE	FALSE	Cortex	ORTHO905GF018170	1	1516	AT3G05150			AT3G05150
FALSE	FALSE	TRUE	FALSE	Cortex	ORTHO905GF012227	1	1517
FALSE	FALSE	FALSE	TRUE	Cortex	ORTHO905GF003429	1	1518
FALSE	FALSE	FALSE	TRUE	Epidermis	ORTHO905GF014542	1	1519
TRUE	FALSE	FALSE	FALSE	Root cap	ORTHO905GF025464	1	1520	AT1G07175			AT1G07175	AT2G29995
FALSE	FALSE	TRUE	FALSE	Root cap	ORTHO905GF001881	1	1521
FALSE	FALSE	FALSE	TRUE	Root cap	ORTHO905GF014542	1	1522
FALSE	FALSE	FALSE	TRUE	Xylem	ORTHO905GF015754	1	1523
TRUE	FALSE	FALSE	FALSE	Pericycle	ORTHO905GF001921	1	1524	LAMP1			AT5G19740
FALSE	TRUE	FALSE	FALSE	Pericycle	ORTHO905GF000298	1	1525
FALSE	FALSE	TRUE	FALSE	Endodermis	ORTHO905GF006063	1	1526
TRUE	FALSE	FALSE	FALSE	Phloem	ORTHO905GF002344	1	1527	AT3G50780			AT3G50780
TRUE	FALSE	FALSE	FALSE	Cortex	ORTHO905GF000605	1	1528	ATMYBLFGN			AT1G06180
TRUE	FALSE	FALSE	FALSE	Epidermis	ORTHO905GF001099	1	1529	ATACA9			AT3G21180
FALSE	TRUE	FALSE	FALSE	Epidermis	ORTHO905GF016059	1	1530
FALSE	FALSE	TRUE	FALSE	Epidermis	ORTHO905GF007214	1	1531
FALSE	FALSE	FALSE	TRUE	Epidermis	ORTHO905GF000860	1	1532
TRUE	FALSE	FALSE	FALSE	Root cap	ORTHO905GF007249	1	1533	AT3G50900			AT3G50900
FALSE	TRUE	FALSE	FALSE	Root cap	ORTHO905GF003358	1	1534
FALSE	FALSE	TRUE	FALSE	Root cap	ORTHO905GF050457	1	1535
FALSE	FALSE	FALSE	TRUE	Root cap	ORTHO905GF000860	1	1536
TRUE	FALSE	FALSE	FALSE	Pericycle	ORTHO905GF015201	1	1537	AT3G50290			AT3G50290	AT5G67160
FALSE	TRUE	FALSE	FALSE	Pericycle	ORTHO905GF007561	1	1538		unstable	unspecific
TRUE	FALSE	FALSE	FALSE	Endodermis	ORTHO905GF018321	1	1539	ATAGP25			AT5G18690
FALSE	TRUE	FALSE	FALSE	Endodermis	ORTHO905GF011158	1	1540
FALSE	FALSE	TRUE	FALSE	Endodermis	ORTHO905GF002277	1	1541
FALSE	FALSE	FALSE	TRUE	Endodermis	ORTHO905GF018576	1	1542
TRUE	FALSE	FALSE	FALSE	Phloem	ORTHO905GF008704	1	1543	LBT			AT1G78860
TRUE	FALSE	FALSE	FALSE	Cortex	ORTHO905GF000826	1	1544	BCAT2			AT1G10070
FALSE	FALSE	TRUE	FALSE	Cortex	ORTHO905GF002724	1	1545
FALSE	FALSE	FALSE	TRUE	Cortex	ORTHO905GF070711	1	1546
TRUE	FALSE	FALSE	FALSE	Epidermis	ORTHO905GF001182	1	1547	CML25			AT1G24620
FALSE	TRUE	FALSE	FALSE	Epidermis	ORTHO905GF062542	1	1548
FALSE	FALSE	TRUE	FALSE	Epidermis	ORTHO905GF007743	1	1549
FALSE	FALSE	FALSE	TRUE	Epidermis	ORTHO905GF000815	1	1550
TRUE	FALSE	FALSE	FALSE	Root cap	ORTHO905GF038424	1	1551	AT2G27389			AT2G27389
TRUE	FALSE	FALSE	FALSE	Xylem	ORTHO905GF001069	1	1552	ATAGP22			AT5G53250
FALSE	FALSE	TRUE	FALSE	Xylem	ORTHO905GF006236	1	1553
FALSE	FALSE	FALSE	TRUE	Xylem	ORTHO905GF071253	1	1554
TRUE	FALSE	FALSE	FALSE	Pericycle	ORTHO905GF008316	1	1555	PFA5			AT1G27660
TRUE	FALSE	FALSE	FALSE	Endodermis	ORTHO905GF038633	1	1556	GPRP4			AT5G17650
FALSE	FALSE	FALSE	TRUE	Endodermis	ORTHO905GF071457	1	1557
TRUE	FALSE	FALSE	FALSE	Phloem	ORTHO905GF003638	1	1558	IQD12			AT5G03960
FALSE	TRUE	FALSE	FALSE	Phloem	ORTHO905GF000267	1	1559		stable	specific
TRUE	FALSE	FALSE	FALSE	Cortex	ORTHO905GF013179	1	1560	AT1G32190			AT1G32190
FALSE	FALSE	TRUE	FALSE	Cortex	ORTHO905GF015888	1	1561
TRUE	FALSE	FALSE	FALSE	Epidermis	ORTHO905GF000164	1	1562	AT3G07600			AT3G07600
FALSE	FALSE	TRUE	FALSE	Epidermis	ORTHO905GF013624	1	1563
FALSE	TRUE	FALSE	FALSE	Root cap	ORTHO905GF017191	1	1564
FALSE	FALSE	FALSE	TRUE	Root cap	ORTHO905GF003537	1	1565
TRUE	FALSE	FALSE	FALSE	Xylem	ORTHO905GF004733	1	1566	PAT16			AT3G09320
FALSE	TRUE	FALSE	FALSE	Xylem	ORTHO905GF000576	1	1567
FALSE	FALSE	TRUE	FALSE	Xylem	ORTHO905GF001269	1	1568
TRUE	FALSE	FALSE	FALSE	Pericycle	ORTHO905GF011682	1	1569	MTI1			AT2G05830
TRUE	FALSE	FALSE	FALSE	Endodermis	ORTHO905GF000988	1	1570	NDR7			AT1G30640	AT1G03920
FALSE	FALSE	TRUE	FALSE	Endodermis	ORTHO905GF001426	1	1571
FALSE	FALSE	FALSE	TRUE	Endodermis	ORTHO905GF002846	1	1572
TRUE	FALSE	FALSE	FALSE	Phloem	ORTHO905GF025668	1	1573	IQD23			AT5G62070
TRUE	FALSE	FALSE	FALSE	Cortex	ORTHO905GF006795	1	1574	CPH			AT5G13710
FALSE	FALSE	TRUE	FALSE	Cortex	ORTHO905GF001270	1	1575
TRUE	FALSE	FALSE	FALSE	Epidermis	ORTHO905GF003724	1	1576	ATROPGEF3			AT4G00460	AT2G45890
FALSE	TRUE	FALSE	FALSE	Epidermis	ORTHO905GF012478	1	1577
FALSE	FALSE	FALSE	TRUE	Epidermis	ORTHO905GF015067	1	1578
FALSE	TRUE	FALSE	FALSE	Root cap	ORTHO905GF002613	1	1579
FALSE	FALSE	FALSE	TRUE	Root cap	ORTHO905GF015067	1	1580
TRUE	FALSE	FALSE	FALSE	Xylem	ORTHO905GF012847	1	1581	iqd33			AT5G35670
FALSE	FALSE	TRUE	FALSE	Xylem	ORTHO905GF013235	1	1582
TRUE	FALSE	FALSE	FALSE	Pericycle	ORTHO905GF005305	1	1583	ATHMP16			AT2G18196
FALSE	TRUE	FALSE	FALSE	Pericycle	ORTHO905GF024000	1	1584
TRUE	FALSE	FALSE	FALSE	Endodermis	ORTHO905GF011782	1	1585	ATNAP9			AT5G02270
FALSE	FALSE	TRUE	FALSE	Endodermis	ORTHO905GF001532	1	1586
FALSE	FALSE	FALSE	TRUE	Endodermis	ORTHO905GF000221	1	1587
TRUE	FALSE	FALSE	FALSE	Phloem	ORTHO905GF002493	1	1588	AT2G47710			AT2G47710
FALSE	TRUE	FALSE	FALSE	Phloem	ORTHO905GF021234	1	1589
TRUE	FALSE	FALSE	FALSE	Cortex	ORTHO905GF008683	1	1590	UGT76E2			AT5G59590
FALSE	FALSE	TRUE	FALSE	Cortex	ORTHO905GF004834	1	1591
TRUE	FALSE	FALSE	FALSE	Epidermis	ORTHO905GF000824	1	1592	PIRF1			AT1G52240
FALSE	FALSE	TRUE	FALSE	Epidermis	ORTHO905GF014737	1	1593
TRUE	FALSE	FALSE	FALSE	Root cap	ORTHO905GF025545	1	1594	AT4G23590			AT4G23590
FALSE	TRUE	FALSE	FALSE	Root cap	ORTHO905GF002086	1	1595
FALSE	FALSE	TRUE	FALSE	Xylem	ORTHO905GF011703	1	1596
FALSE	FALSE	FALSE	TRUE	Xylem	ORTHO905GF006675	1	1597
TRUE	FALSE	FALSE	FALSE	Pericycle	ORTHO905GF009970	1	1598	MCA1			AT4G35920
FALSE	TRUE	FALSE	FALSE	Endodermis	ORTHO905GF029432	1	1599
TRUE	FALSE	FALSE	FALSE	Phloem	ORTHO905GF000938	1	1600	RALFL22			AT3G05490	AT3G16570
FALSE	FALSE	TRUE	FALSE	Cortex	ORTHO905GF004007	1	1601
FALSE	FALSE	FALSE	TRUE	Cortex	ORTHO905GF014996	1	1602
TRUE	FALSE	FALSE	FALSE	Epidermis	ORTHO905GF025613	1	1603	LTPG17			AT3G22570
FALSE	TRUE	FALSE	FALSE	Epidermis	ORTHO905GF028001	1	1604
TRUE	FALSE	FALSE	FALSE	Root cap	ORTHO905GF006608	1	1605	AGP31			AT1G28290	AT2G33790
FALSE	TRUE	FALSE	FALSE	Root cap	ORTHO905GF004030	1	1606
TRUE	FALSE	FALSE	FALSE	Xylem	ORTHO905GF011602	1	1607	AT1G29200			AT1G29200
FALSE	FALSE	FALSE	TRUE	Xylem	ORTHO905GF068624	1	1608
TRUE	FALSE	FALSE	FALSE	Pericycle	ORTHO905GF003589	1	1609	PME53			AT5G19730
TRUE	FALSE	FALSE	FALSE	Endodermis	ORTHO905GF003293	1	1610	ATSAHH2			AT3G23810
FALSE	TRUE	FALSE	FALSE	Endodermis	ORTHO905GF023750	1	1611
FALSE	FALSE	TRUE	FALSE	Endodermis	ORTHO905GF001909	1	1612
FALSE	FALSE	FALSE	TRUE	Endodermis	ORTHO905GF012208	1	1613
TRUE	FALSE	FALSE	FALSE	Phloem	ORTHO905GF020023	1	1614	AT4G14380			AT4G14380
FALSE	TRUE	FALSE	FALSE	Phloem	ORTHO905GF017604	1	1615
TRUE	FALSE	FALSE	FALSE	Cortex	ORTHO905GF006107	1	1616	AT1G67480			AT1G67480
FALSE	FALSE	TRUE	FALSE	Cortex	ORTHO905GF001114	1	1617
TRUE	FALSE	FALSE	FALSE	Epidermis	ORTHO905GF018189	1	1618	AT1G02570			AT1G02570	AT1G02575, AT2G47360
FALSE	FALSE	FALSE	TRUE	Epidermis	ORTHO905GF003205	1	1619
FALSE	TRUE	FALSE	FALSE	Root cap	ORTHO905GF006714	1	1620
FALSE	FALSE	FALSE	TRUE	Root cap	ORTHO905GF003205	1	1621
TRUE	FALSE	FALSE	FALSE	Xylem	ORTHO905GF010207	1	1622	GUX2			AT4G33330
TRUE	FALSE	FALSE	FALSE	Pericycle	ORTHO905GF009440	1	1623	AT3G11150			AT3G11150
TRUE	FALSE	FALSE	FALSE	Endodermis	ORTHO905GF001477	1	1624	ATL6			AT3G05200
FALSE	FALSE	TRUE	FALSE	Endodermis	ORTHO905GF001101	1	1625
FALSE	FALSE	FALSE	TRUE	Endodermis	ORTHO905GF010116	1	1626
TRUE	FALSE	FALSE	FALSE	Phloem	ORTHO905GF007457	1	1627	ALKBH10B			AT4G02940
TRUE	FALSE	FALSE	FALSE	Cortex	ORTHO905GF001305	1	1628	UL30W			AT3G13580	AT2G44120
FALSE	TRUE	FALSE	FALSE	Epidermis	ORTHO905GF010470	1	1629
FALSE	FALSE	TRUE	FALSE	Epidermis	ORTHO905GF049667	1	1630
FALSE	FALSE	FALSE	TRUE	Epidermis	ORTHO905GF006523	1	1631
TRUE	FALSE	FALSE	FALSE	Root cap	ORTHO905GF016415	1	1632	NSP4			AT3G16410	AT3G16400
FALSE	TRUE	FALSE	FALSE	Root cap	ORTHO905GF019336	1	1633
FALSE	FALSE	FALSE	TRUE	Root cap	ORTHO905GF006523	1	1634
TRUE	FALSE	FALSE	FALSE	Endodermis	ORTHO905GF018170	1	1635	AT3G05150			AT3G05150
FALSE	TRUE	FALSE	FALSE	Endodermis	ORTHO905GF013286	1	1636		unstable	unspecific
FALSE	FALSE	TRUE	FALSE	Endodermis	ORTHO905GF048250	1	1637
FALSE	FALSE	FALSE	TRUE	Endodermis	ORTHO905GF013369	1	1638
TRUE	FALSE	FALSE	FALSE	Phloem	ORTHO905GF011697	1	1639	AtMAPR2			AT2G24940
FALSE	TRUE	FALSE	FALSE	Phloem	ORTHO905GF018781	1	1640
FALSE	FALSE	TRUE	FALSE	Cortex	ORTHO905GF017046	1	1641
TRUE	FALSE	FALSE	FALSE	Epidermis	ORTHO905GF018281	1	1642	AT1G12150			AT1G12150
FALSE	FALSE	TRUE	FALSE	Epidermis	ORTHO905GF009157	1	1643
TRUE	FALSE	FALSE	FALSE	Root cap	ORTHO905GF012982	1	1644	AT5G48130			AT5G48130
TRUE	FALSE	FALSE	FALSE	Xylem	ORTHO905GF004573	1	1645	AT1G23330			AT1G23330
FALSE	FALSE	TRUE	FALSE	Xylem	ORTHO905GF006299	1	1646
TRUE	FALSE	FALSE	FALSE	Pericycle	ORTHO905GF036527	1	1647	AT1G27670			AT1G27670
FALSE	TRUE	FALSE	FALSE	Endodermis	ORTHO905GF009490	1	1648
TRUE	FALSE	FALSE	FALSE	Phloem	ORTHO905GF000827	1	1649	AtMYB55			AT4G01680
FALSE	TRUE	FALSE	FALSE	Phloem	ORTHO905GF001819	1	1650
FALSE	FALSE	TRUE	FALSE	Cortex	ORTHO905GF002613	1	1651
FALSE	FALSE	FALSE	TRUE	Cortex	ORTHO905GF001770	1	1652
TRUE	FALSE	FALSE	FALSE	Epidermis	ORTHO905GF019925	1	1653	AT2G19060			AT2G19060	AT2G19050
FALSE	TRUE	FALSE	FALSE	Epidermis	ORTHO905GF001109	1	1654
FALSE	FALSE	TRUE	FALSE	Epidermis	ORTHO905GF002577	1	1655
FALSE	FALSE	FALSE	TRUE	Epidermis	ORTHO905GF008336	1	1656
TRUE	FALSE	FALSE	FALSE	Root cap	ORTHO905GF000266	1	1657	AT2G17070			AT2G17070	AT2G17080, AT4G35200, AT4G35720
FALSE	TRUE	FALSE	FALSE	Root cap	ORTHO905GF000576	1	1658
FALSE	FALSE	FALSE	TRUE	Root cap	ORTHO905GF008336	1	1659
TRUE	FALSE	FALSE	FALSE	Pericycle	ORTHO905GF001249	1	1660	TET2			AT2G19580	AT5G46700
TRUE	FALSE	FALSE	FALSE	Endodermis	ORTHO905GF000127	1	1661	ATMPK20			AT2G42880
FALSE	FALSE	FALSE	TRUE	Endodermis	ORTHO905GF017040	1	1662
TRUE	FALSE	FALSE	FALSE	Phloem	ORTHO905GF000710	1	1663	ATTAR2			AT4G24670
TRUE	FALSE	FALSE	FALSE	Cortex	ORTHO905GF004585	1	1664	AT3G51000			AT3G51000
FALSE	FALSE	TRUE	FALSE	Cortex	ORTHO905GF001930	1	1665
TRUE	FALSE	FALSE	FALSE	Epidermis	ORTHO905GF004684	1	1666	PUB52			AT5G61550	AT5G51270, AT4G25160
FALSE	FALSE	TRUE	FALSE	Epidermis	ORTHO905GF000859	1	1667
FALSE	FALSE	FALSE	TRUE	Epidermis	ORTHO905GF070714	1	1668
TRUE	FALSE	FALSE	FALSE	Root cap	ORTHO905GF013737	1	1669	THAA2			AT5G47950	AT4G15390
FALSE	FALSE	FALSE	TRUE	Root cap	ORTHO905GF070714	1	1670
TRUE	FALSE	FALSE	FALSE	Pericycle	ORTHO905GF004085	1	1671	HIPL2			AT5G62630
TRUE	FALSE	FALSE	FALSE	Endodermis	ORTHO905GF001908	1	1672	ATBR6OX			AT5G38970	AT3G30180
FALSE	FALSE	TRUE	FALSE	Endodermis	ORTHO905GF003995	1	1673
FALSE	FALSE	FALSE	TRUE	Endodermis	ORTHO905GF002567	1	1674
TRUE	FALSE	FALSE	FALSE	Cortex	ORTHO905GF002810	1	1675	UL24Y			AT5G67510
FALSE	FALSE	TRUE	FALSE	Cortex	ORTHO905GF049058	1	1676
FALSE	FALSE	TRUE	FALSE	Epidermis	ORTHO905GF049749	1	1677
TRUE	FALSE	FALSE	FALSE	Root cap	ORTHO905GF004904	1	1678	UXS6			AT2G28760	AT3G46440, AT5G59290
FALSE	TRUE	FALSE	FALSE	Root cap	ORTHO905GF000184	1	1679
TRUE	FALSE	FALSE	FALSE	Endodermis	ORTHO905GF022097	1	1680	AT1G35350			AT1G35350
FALSE	FALSE	FALSE	TRUE	Endodermis	ORTHO905GF000251	1	1681
TRUE	FALSE	FALSE	FALSE	Phloem	ORTHO905GF006413	1	1682	ACBP3			AT4G24230
TRUE	FALSE	FALSE	FALSE	Cortex	ORTHO905GF008409	1	1683	UL4M			AT2G20060
FALSE	FALSE	TRUE	FALSE	Cortex	ORTHO905GF000446	1	1684
TRUE	FALSE	FALSE	FALSE	Epidermis	ORTHO905GF003454	1	1685	PIRL2			AT3G26500
FALSE	FALSE	TRUE	FALSE	Epidermis	ORTHO905GF000925	1	1686
TRUE	FALSE	FALSE	FALSE	Root cap	ORTHO905GF007487	1	1687	SSL2			AT2G41290
FALSE	TRUE	FALSE	FALSE	Root cap	ORTHO905GF002072	1	1688
TRUE	FALSE	FALSE	FALSE	Pericycle	ORTHO905GF000222	1	1689	AtPIP2;1			AT3G53420	AT2G37180, AT2G37170
TRUE	FALSE	FALSE	FALSE	Endodermis	ORTHO905GF002991	1	1690	AT4G30470			AT4G30470	AT2G23910
FALSE	FALSE	TRUE	FALSE	Endodermis	ORTHO905GF004513	1	1691
FALSE	FALSE	FALSE	TRUE	Endodermis	ORTHO905GF005007	1	1692
TRUE	FALSE	FALSE	FALSE	Phloem	ORTHO905GF021965	1	1693	AT5G63990			AT5G63990
TRUE	FALSE	FALSE	FALSE	Cortex	ORTHO905GF005732	1	1694	AtGGCT2;2			AT4G31290
FALSE	FALSE	TRUE	FALSE	Cortex	ORTHO905GF013248	1	1695
FALSE	FALSE	FALSE	TRUE	Cortex	ORTHO905GF013326	1	1696
FALSE	FALSE	TRUE	FALSE	Epidermis	ORTHO905GF018644	1	1697
TRUE	FALSE	FALSE	FALSE	Root cap	ORTHO905GF006604	1	1698	BEN1			AT2G45400
TRUE	FALSE	FALSE	FALSE	Xylem	ORTHO905GF001029	1	1699	NAC50			AT3G10480
FALSE	FALSE	TRUE	FALSE	Xylem	ORTHO905GF012868	1	1700
FALSE	FALSE	FALSE	TRUE	Xylem	ORTHO905GF015861	1	1701
TRUE	FALSE	FALSE	FALSE	Pericycle	ORTHO905GF000784	1	1702	AT3G29680			AT3G29680
TRUE	FALSE	FALSE	FALSE	Endodermis	ORTHO905GF001593	1	1703	NRT1.12			AT3G16180
FALSE	TRUE	FALSE	FALSE	Endodermis	ORTHO905GF000602	1	1704
FALSE	FALSE	TRUE	FALSE	Endodermis	ORTHO905GF002953	1	1705
TRUE	FALSE	FALSE	FALSE	Phloem	ORTHO905GF025570	1	1706	PATL2			AT1G22530	AT1G72150
FALSE	TRUE	FALSE	FALSE	Phloem	ORTHO905GF023954	1	1707
TRUE	FALSE	FALSE	FALSE	Cortex	ORTHO905GF000413	1	1708	PMEI9			AT1G62770
FALSE	FALSE	TRUE	FALSE	Cortex	ORTHO905GF015526	1	1709
FALSE	FALSE	FALSE	TRUE	Epidermis	ORTHO905GF002370	1	1710
TRUE	FALSE	FALSE	FALSE	Root cap	ORTHO905GF006180	1	1711	URP7			AT1G79580
FALSE	FALSE	FALSE	TRUE	Root cap	ORTHO905GF002370	1	1712
TRUE	FALSE	FALSE	FALSE	Xylem	ORTHO905GF001252	1	1713	CMU2			AT3G27960	AT4G10840
TRUE	FALSE	FALSE	FALSE	Pericycle	ORTHO905GF000108	1	1714	AtIDD11			AT3G13810	AT5G44160
FALSE	FALSE	FALSE	TRUE	Endodermis	ORTHO905GF068982	1	1715
TRUE	FALSE	FALSE	FALSE	Phloem	ORTHO905GF001093	1	1716	MIF1			AT1G74660
TRUE	FALSE	FALSE	FALSE	Cortex	ORTHO905GF008682	1	1717	AtCor6.6			AT5G15970
FALSE	FALSE	TRUE	FALSE	Cortex	ORTHO905GF006194	1	1718
FALSE	FALSE	FALSE	TRUE	Cortex	ORTHO905GF001853	1	1719
FALSE	TRUE	FALSE	FALSE	Epidermis	ORTHO905GF002160	1	1720
FALSE	FALSE	TRUE	FALSE	Epidermis	ORTHO905GF004040	1	1721
FALSE	FALSE	FALSE	TRUE	Epidermis	ORTHO905GF001866	1	1722
TRUE	FALSE	FALSE	FALSE	Root cap	ORTHO905GF004036	1	1723	AT5G02070			AT5G02070
FALSE	TRUE	FALSE	FALSE	Root cap	ORTHO905GF000638	1	1724
FALSE	FALSE	FALSE	TRUE	Root cap	ORTHO905GF001866	1	1725
TRUE	FALSE	FALSE	FALSE	Xylem	ORTHO905GF001195	1	1726	CARK5			AT3G59350
FALSE	FALSE	FALSE	TRUE	Xylem	ORTHO905GF007475	1	1727
TRUE	FALSE	FALSE	FALSE	Pericycle	ORTHO905GF000089	1	1728	CYP71B37			AT3G26330
TRUE	FALSE	FALSE	FALSE	Endodermis	ORTHO905GF004132	1	1729	AT5G61570			AT5G61570
FALSE	TRUE	FALSE	FALSE	Endodermis	ORTHO905GF018477	1	1730
FALSE	FALSE	TRUE	FALSE	Endodermis	ORTHO905GF002397	1	1731
TRUE	FALSE	FALSE	FALSE	Cortex	ORTHO905GF000956	1	1732	RBP47A			AT1G49600
FALSE	FALSE	TRUE	FALSE	Cortex	ORTHO905GF007599	1	1733
FALSE	FALSE	TRUE	FALSE	Epidermis	ORTHO905GF003956	1	1734
TRUE	FALSE	FALSE	FALSE	Root cap	ORTHO905GF022114	1	1735	CEP14			AT1G29290
FALSE	TRUE	FALSE	FALSE	Root cap	ORTHO905GF003159	1	1736
FALSE	FALSE	TRUE	FALSE	Xylem	ORTHO905GF005563	1	1737
TRUE	FALSE	FALSE	FALSE	Pericycle	ORTHO905GF025502	1	1738	AtPFA-DSP2			AT2G32960	AT1G05000
TRUE	FALSE	FALSE	FALSE	Endodermis	ORTHO905GF000160	1	1739	AT4G12520			AT4G12520	AT2G45180, AT1G62510, AT5G46900, AT4G22460, AT5G46890, AT1G12090, AT4G12510
FALSE	TRUE	FALSE	FALSE	Endodermis	ORTHO905GF000298	1	1740
FALSE	FALSE	FALSE	TRUE	Endodermis	ORTHO905GF071125	1	1741
TRUE	FALSE	FALSE	FALSE	Phloem	ORTHO905GF000183	1	1742	UBC29			AT2G16740
FALSE	TRUE	FALSE	FALSE	Phloem	ORTHO905GF013964	1	1743
TRUE	FALSE	FALSE	FALSE	Cortex	ORTHO905GF007489	1	1744	ATSTKL1			AT4G00238
FALSE	FALSE	TRUE	FALSE	Cortex	ORTHO905GF001284	1	1745
FALSE	FALSE	FALSE	TRUE	Cortex	ORTHO905GF068409	1	1746
FALSE	TRUE	FALSE	FALSE	Epidermis	ORTHO905GF016080	1	1747
FALSE	FALSE	TRUE	FALSE	Epidermis	ORTHO905GF001713	1	1748
FALSE	FALSE	FALSE	TRUE	Epidermis	ORTHO905GF016887	1	1749
FALSE	FALSE	FALSE	TRUE	Root cap	ORTHO905GF016887	1	1750
TRUE	FALSE	FALSE	FALSE	Xylem	ORTHO905GF003232	1	1751	AtTCP15			AT1G69690
FALSE	FALSE	TRUE	FALSE	Xylem	ORTHO905GF002874	1	1752
FALSE	FALSE	FALSE	TRUE	Xylem	ORTHO905GF002507	1	1753
TRUE	FALSE	FALSE	FALSE	Pericycle	ORTHO905GF005256	1	1754	STY17			AT4G35780
TRUE	FALSE	FALSE	FALSE	Endodermis	ORTHO905GF011507	1	1755	PYD1			AT3G17810
FALSE	FALSE	FALSE	TRUE	Endodermis	ORTHO905GF028105	1	1756
TRUE	FALSE	FALSE	FALSE	Phloem	ORTHO905GF005313	1	1757	AT5G40980			AT5G40980
FALSE	TRUE	FALSE	FALSE	Phloem	ORTHO905GF018807	1	1758
TRUE	FALSE	FALSE	FALSE	Cortex	ORTHO905GF001903	1	1759	ATRH25			AT5G08620
FALSE	FALSE	TRUE	FALSE	Cortex	ORTHO905GF004104	1	1760
FALSE	FALSE	TRUE	FALSE	Epidermis	ORTHO905GF002903	1	1761
TRUE	FALSE	FALSE	FALSE	Root cap	ORTHO905GF036198	1	1762	AT3G13435			AT3G13435
TRUE	FALSE	FALSE	FALSE	Xylem	ORTHO905GF000663	1	1763	ATAO1			AT4G14940
FALSE	FALSE	FALSE	TRUE	Xylem	ORTHO905GF008023	1	1764
TRUE	FALSE	FALSE	FALSE	Pericycle	ORTHO905GF007256	1	1765	CAD-5			AT4G34230	AT3G19450
TRUE	FALSE	FALSE	FALSE	Endodermis	ORTHO905GF002804	1	1766	ATPAE12			AT3G05910	AT2G46930
FALSE	FALSE	TRUE	FALSE	Endodermis	ORTHO905GF049380	1	1767
FALSE	FALSE	FALSE	TRUE	Endodermis	ORTHO905GF012929	1	1768
TRUE	FALSE	FALSE	FALSE	Phloem	ORTHO905GF008688	1	1769	KFB39			AT2G44130
TRUE	FALSE	FALSE	FALSE	Cortex	ORTHO905GF009264	1	1770	HUP54			AT4G27450
FALSE	FALSE	TRUE	FALSE	Cortex	ORTHO905GF001613	1	1771
TRUE	FALSE	FALSE	FALSE	Epidermis	ORTHO905GF022063	1	1772	AT5G26080			AT5G26080	AT5G26070, AT3G20850
FALSE	FALSE	FALSE	TRUE	Epidermis	ORTHO905GF005367	1	1773
TRUE	FALSE	FALSE	FALSE	Root cap	ORTHO905GF000413	1	1774	ATPMEI11			AT3G47380	AT5G62340, AT4G25260
FALSE	TRUE	FALSE	FALSE	Root cap	ORTHO905GF000969	1	1775		stable	unspecific
FALSE	FALSE	FALSE	TRUE	Root cap	ORTHO905GF005367	1	1776
TRUE	FALSE	FALSE	FALSE	Xylem	ORTHO905GF000640	1	1777	AT5G57270			AT5G57270
FALSE	TRUE	FALSE	FALSE	Xylem	ORTHO905GF000888	1	1778		stable	specific
TRUE	FALSE	FALSE	FALSE	Pericycle	ORTHO905GF037428	1	1779	FRB1			AT5G01100
TRUE	FALSE	FALSE	FALSE	Endodermis	ORTHO905GF001445	1	1780	AT2G15300			AT2G15300	AT2G23300, AT4G37250
TRUE	FALSE	FALSE	FALSE	Phloem	ORTHO905GF003420	1	1781	ATCMPG2			AT5G64660	AT5G09800
TRUE	FALSE	FALSE	FALSE	Cortex	ORTHO905GF007182	1	1782	EN7			AT4G28100
FALSE	FALSE	TRUE	FALSE	Cortex	ORTHO905GF001177	1	1783
FALSE	FALSE	FALSE	TRUE	Cortex	ORTHO905GF000515	1	1784
TRUE	FALSE	FALSE	FALSE	Epidermis	ORTHO905GF020029	1	1785	AT1G29020			AT1G29020
FALSE	FALSE	FALSE	TRUE	Epidermis	ORTHO905GF026430	1	1786
TRUE	FALSE	FALSE	FALSE	Root cap	ORTHO905GF000220	1	1787	AT3G49190			AT3G49190
FALSE	TRUE	FALSE	FALSE	Root cap	ORTHO905GF002972	1	1788
FALSE	FALSE	FALSE	TRUE	Root cap	ORTHO905GF026430	1	1789
TRUE	FALSE	FALSE	FALSE	Xylem	ORTHO905GF002177	1	1790	SWEET16			AT3G16690	AT4G15920
FALSE	FALSE	FALSE	TRUE	Xylem	ORTHO905GF017524	1	1791
TRUE	FALSE	FALSE	FALSE	Pericycle	ORTHO905GF000070	1	1792	UGT74B1			AT1G24100
TRUE	FALSE	FALSE	FALSE	Endodermis	ORTHO905GF003101	1	1793	PSBR			AT1G79040
FALSE	FALSE	TRUE	FALSE	Endodermis	ORTHO905GF002123	1	1794
FALSE	FALSE	FALSE	TRUE	Endodermis	ORTHO905GF000798	1	1795
TRUE	FALSE	FALSE	FALSE	Phloem	ORTHO905GF005223	1	1796	AT2G26730			AT2G26730
TRUE	FALSE	FALSE	FALSE	Cortex	ORTHO905GF005778	1	1797	AT1G57540			AT1G57540
FALSE	FALSE	TRUE	FALSE	Cortex	ORTHO905GF016765	1	1798
FALSE	FALSE	FALSE	TRUE	Cortex	ORTHO905GF069555	1	1799
TRUE	FALSE	FALSE	FALSE	Epidermis	ORTHO905GF037710	1	1800	CPK19			AT1G61950
FALSE	TRUE	FALSE	FALSE	Epidermis	ORTHO905GF001279	1	1801		unstable	unspecific
FALSE	FALSE	TRUE	FALSE	Epidermis	ORTHO905GF016870	1	1802
FALSE	FALSE	FALSE	TRUE	Epidermis	ORTHO905GF004725	1	1803
TRUE	FALSE	FALSE	FALSE	Root cap	ORTHO905GF000813	1	1804	AT5G35735			AT5G35735
TRUE	FALSE	FALSE	FALSE	Xylem	ORTHO905GF013047	1	1805	AT1G66690			AT1G66690
FALSE	FALSE	TRUE	FALSE	Xylem	ORTHO905GF004834	1	1806
FALSE	FALSE	FALSE	TRUE	Xylem	ORTHO905GF069312	1	1807
TRUE	FALSE	FALSE	FALSE	Endodermis	ORTHO905GF038455	1	1808	PKT1			AT5G48880
FALSE	FALSE	TRUE	FALSE	Endodermis	ORTHO905GF049276	1	1809
TRUE	FALSE	FALSE	FALSE	Phloem	ORTHO905GF000642	1	1810	CDF1			AT5G62430	AT3G47500
TRUE	FALSE	FALSE	FALSE	Cortex	ORTHO905GF004943	1	1811	PSBX			AT2G06520
FALSE	FALSE	TRUE	FALSE	Cortex	ORTHO905GF003766	1	1812
FALSE	FALSE	FALSE	TRUE	Cortex	ORTHO905GF015653	1	1813
TRUE	FALSE	FALSE	FALSE	Epidermis	ORTHO905GF006623	1	1814	AT5G43230			AT5G43230	AT3G01810
FALSE	FALSE	FALSE	TRUE	Epidermis	ORTHO905GF030360	1	1815
FALSE	TRUE	FALSE	FALSE	Root cap	ORTHO905GF002622	1	1816		stable	unspecific
FALSE	FALSE	FALSE	TRUE	Root cap	ORTHO905GF030360	1	1817
TRUE	FALSE	FALSE	FALSE	Xylem	ORTHO905GF013682	1	1818	AT5G26730			AT5G26730
FALSE	FALSE	TRUE	FALSE	Xylem	ORTHO905GF007911	1	1819
TRUE	FALSE	FALSE	FALSE	Pericycle	ORTHO905GF000849	1	1820	ATWRKY18			AT4G31800
TRUE	FALSE	FALSE	FALSE	Endodermis	ORTHO905GF000031	1	1821	ATPDR7			AT1G15210
FALSE	FALSE	TRUE	FALSE	Endodermis	ORTHO905GF001973	1	1822
FALSE	FALSE	FALSE	TRUE	Endodermis	ORTHO905GF008756	1	1823
TRUE	FALSE	FALSE	FALSE	Phloem	ORTHO905GF037399	1	1824	CLE2			AT4G18510
FALSE	TRUE	FALSE	FALSE	Phloem	ORTHO905GF021325	1	1825
FALSE	FALSE	TRUE	FALSE	Cortex	ORTHO905GF002780	1	1826
FALSE	FALSE	FALSE	TRUE	Cortex	ORTHO905GF000010	1	1827
TRUE	FALSE	FALSE	FALSE	Epidermis	ORTHO905GF001166	1	1828	ATOPT7			AT4G10770
FALSE	TRUE	FALSE	FALSE	Epidermis	ORTHO905GF002631	1	1829
FALSE	FALSE	FALSE	TRUE	Epidermis	ORTHO905GF004103	1	1830
TRUE	FALSE	FALSE	FALSE	Xylem	ORTHO905GF000449	1	1831	CBF3			AT4G25480	AT4G25470
FALSE	FALSE	FALSE	TRUE	Xylem	ORTHO905GF017369	1	1832
TRUE	FALSE	FALSE	FALSE	Pericycle	ORTHO905GF000193	1	1833	AT1G55210			AT1G55210	AT3G13650
TRUE	FALSE	FALSE	FALSE	Endodermis	ORTHO905GF004184	1	1834	AT1G61740			AT1G61740
FALSE	FALSE	TRUE	FALSE	Endodermis	ORTHO905GF006961	1	1835
FALSE	TRUE	FALSE	FALSE	Phloem	ORTHO905GF013473	1	1836
TRUE	FALSE	FALSE	FALSE	Cortex	ORTHO905GF025640	1	1837	ATMYB12			AT2G47460
FALSE	FALSE	TRUE	FALSE	Cortex	ORTHO905GF003213	1	1838
TRUE	FALSE	FALSE	FALSE	Epidermis	ORTHO905GF000852	1	1839	AT4G02830			AT4G02830
FALSE	FALSE	FALSE	TRUE	Epidermis	ORTHO905GF015447	1	1840
TRUE	FALSE	FALSE	FALSE	Root cap	ORTHO905GF000918	1	1841	ATKTI5			AT1G17860
FALSE	FALSE	FALSE	TRUE	Root cap	ORTHO905GF015447	1	1842
TRUE	FALSE	FALSE	FALSE	Xylem	ORTHO905GF036961	1	1843	BGL2			AT1G13670
FALSE	FALSE	TRUE	FALSE	Xylem	ORTHO905GF003379	1	1844
TRUE	FALSE	FALSE	FALSE	Pericycle	ORTHO905GF001093	1	1845	MIF1			AT1G74660
TRUE	FALSE	FALSE	FALSE	Endodermis	ORTHO905GF009054	1	1846	AT1G67060			AT1G67060
FALSE	FALSE	FALSE	TRUE	Endodermis	ORTHO905GF008116	1	1847
TRUE	FALSE	FALSE	FALSE	Phloem	ORTHO905GF016352	1	1848	UMAMIT30			AT4G01450
TRUE	FALSE	FALSE	FALSE	Cortex	ORTHO905GF001025	1	1849	SR1			AT1G02840
FALSE	FALSE	TRUE	FALSE	Cortex	ORTHO905GF001091	1	1850
FALSE	FALSE	FALSE	TRUE	Cortex	ORTHO905GF000443	1	1851
TRUE	FALSE	FALSE	FALSE	Epidermis	ORTHO905GF038122	1	1852	RALFL27			AT3G29780
FALSE	FALSE	TRUE	FALSE	Epidermis	ORTHO905GF022778	1	1853
FALSE	FALSE	FALSE	TRUE	Epidermis	ORTHO905GF005577	1	1854
FALSE	TRUE	FALSE	FALSE	Root cap	ORTHO905GF000465	1	1855
TRUE	FALSE	FALSE	FALSE	Xylem	ORTHO905GF000554	1	1856	AT1G47480			AT1G47480
FALSE	FALSE	FALSE	TRUE	Xylem	ORTHO905GF002694	1	1857
TRUE	FALSE	FALSE	FALSE	Pericycle	ORTHO905GF010340	1	1858	COSY			AT1G28680
TRUE	FALSE	FALSE	FALSE	Endodermis	ORTHO905GF009477	1	1859	ISS1			AT1G80360
FALSE	FALSE	TRUE	FALSE	Endodermis	ORTHO905GF003255	1	1860
FALSE	FALSE	FALSE	TRUE	Endodermis	ORTHO905GF004875	1	1861
TRUE	FALSE	FALSE	FALSE	Phloem	ORTHO905GF004724	1	1862	SCAB3			AT3G56480	AT2G40820
FALSE	TRUE	FALSE	FALSE	Phloem	ORTHO905GF001797	1	1863
FALSE	FALSE	TRUE	FALSE	Cortex	ORTHO905GF006630	1	1864
TRUE	FALSE	FALSE	FALSE	Epidermis	ORTHO905GF005766	1	1865	RSH4			AT1G30850	AT4G20190, AT2G34910
FALSE	FALSE	TRUE	FALSE	Epidermis	ORTHO905GF002353	1	1866
FALSE	FALSE	FALSE	TRUE	Epidermis	ORTHO905GF004094	1	1867
TRUE	FALSE	FALSE	FALSE	Root cap	ORTHO905GF012732	1	1868	AT3G05390			AT3G05390
FALSE	FALSE	FALSE	TRUE	Root cap	ORTHO905GF004094	1	1869
TRUE	FALSE	FALSE	FALSE	Xylem	ORTHO905GF000842	1	1870	ZFHD4			AT2G02540
FALSE	FALSE	TRUE	FALSE	Xylem	ORTHO905GF002119	1	1871
TRUE	FALSE	FALSE	FALSE	Pericycle	ORTHO905GF005034	1	1872	RCAR14			AT2G26040
TRUE	FALSE	FALSE	FALSE	Endodermis	ORTHO905GF000442	1	1873	AtMYB6			AT4G09460	AT4G38620, AT1G22640
FALSE	FALSE	FALSE	TRUE	Endodermis	ORTHO905GF000639	1	1874
TRUE	FALSE	FALSE	FALSE	Phloem	ORTHO905GF001480	1	1875	MUB6			AT1G22050
FALSE	TRUE	FALSE	FALSE	Phloem	ORTHO905GF016557	1	1876		unstable	unspecific
TRUE	FALSE	FALSE	FALSE	Cortex	ORTHO905GF013516	1	1877	AT5G27400			AT5G27400
FALSE	FALSE	TRUE	FALSE	Cortex	ORTHO905GF000043	1	1878
TRUE	FALSE	FALSE	FALSE	Epidermis	ORTHO905GF019985	1	1879	ROH1A			AT1G63930
TRUE	FALSE	FALSE	FALSE	Root cap	ORTHO905GF016369	1	1880	ZAT11			AT2G37430
FALSE	FALSE	FALSE	TRUE	Root cap	ORTHO905GF023083	1	1881
TRUE	FALSE	FALSE	FALSE	Xylem	ORTHO905GF022060	1	1882	AT2G24945			AT2G24945
FALSE	FALSE	TRUE	FALSE	Xylem	ORTHO905GF004041	1	1883
FALSE	FALSE	FALSE	TRUE	Xylem	ORTHO905GF016788	1	1884
TRUE	FALSE	FALSE	FALSE	Pericycle	ORTHO905GF004901	1	1885	AT1G33470			AT1G33470
TRUE	FALSE	FALSE	FALSE	Endodermis	ORTHO905GF004262	1	1886	AtBRN1			AT4G03110	AT1G03457
FALSE	FALSE	TRUE	FALSE	Endodermis	ORTHO905GF050150	1	1887
TRUE	FALSE	FALSE	FALSE	Phloem	ORTHO905GF007256	1	1888	CAD			AT3G19450
TRUE	FALSE	FALSE	FALSE	Cortex	ORTHO905GF018287	1	1889	CLE41			AT3G24770
FALSE	FALSE	TRUE	FALSE	Cortex	ORTHO905GF017154	1	1890
TRUE	FALSE	FALSE	FALSE	Epidermis	ORTHO905GF037358	1	1891	AT2G28440			AT2G28440
FALSE	TRUE	FALSE	FALSE	Epidermis	ORTHO905GF001362	1	1892		stable	specific
FALSE	FALSE	FALSE	TRUE	Epidermis	ORTHO905GF014071	1	1893
TRUE	FALSE	FALSE	FALSE	Root cap	ORTHO905GF001588	1	1894	SAUR37			AT4G31320
FALSE	TRUE	FALSE	FALSE	Root cap	ORTHO905GF005347	1	1895
FALSE	FALSE	FALSE	TRUE	Root cap	ORTHO905GF014071	1	1896
TRUE	FALSE	FALSE	FALSE	Xylem	ORTHO905GF036613	1	1897	AT3G22415			AT3G22415
FALSE	FALSE	FALSE	TRUE	Xylem	ORTHO905GF001370	1	1898
TRUE	FALSE	FALSE	FALSE	Pericycle	ORTHO905GF000314	1	1899	RSA1			AT4G28410
TRUE	FALSE	FALSE	FALSE	Endodermis	ORTHO905GF003827	1	1900	AT4G15080			AT4G15080
FALSE	FALSE	FALSE	TRUE	Endodermis	ORTHO905GF005603	1	1901
TRUE	FALSE	FALSE	FALSE	Phloem	ORTHO905GF025650	1	1902	AT3G05900			AT3G05900
FALSE	TRUE	FALSE	FALSE	Phloem	ORTHO905GF007958	1	1903
TRUE	FALSE	FALSE	FALSE	Cortex	ORTHO905GF003841	1	1904	EL37Z			AT1G15250
FALSE	FALSE	TRUE	FALSE	Cortex	ORTHO905GF000284	1	1905
TRUE	FALSE	FALSE	FALSE	Epidermis	ORTHO905GF008373	1	1906	PLA IVD			AT4G29800	AT3G54950
FALSE	FALSE	FALSE	TRUE	Epidermis	ORTHO905GF010941	1	1907
TRUE	FALSE	FALSE	FALSE	Root cap	ORTHO905GF012200	1	1908	BGLU26			AT2G44490	AT1G66280, AT3G09260, AT1G66270, AT3G03640, AT5G48175
FALSE	FALSE	FALSE	TRUE	Root cap	ORTHO905GF010941	1	1909
TRUE	FALSE	FALSE	FALSE	Xylem	ORTHO905GF011333	1	1910	DTA4			AT1G79760
FALSE	FALSE	TRUE	FALSE	Xylem	ORTHO905GF002817	1	1911
TRUE	FALSE	FALSE	FALSE	Pericycle	ORTHO905GF012985	1	1912	AT1G80690			AT1G80690
TRUE	FALSE	FALSE	FALSE	Endodermis	ORTHO905GF012223	1	1913	ASG1			AT5G17640
FALSE	TRUE	FALSE	FALSE	Endodermis	ORTHO905GF002467	1	1914
FALSE	FALSE	FALSE	TRUE	Endodermis	ORTHO905GF015534	1	1915
TRUE	FALSE	FALSE	FALSE	Phloem	ORTHO905GF001763	1	1916	AT3G15770			AT3G15770	AT5G25360
TRUE	FALSE	FALSE	FALSE	Cortex	ORTHO905GF009527	1	1917	US13C			AT5G14320
FALSE	FALSE	TRUE	FALSE	Cortex	ORTHO905GF018556	1	1918
TRUE	FALSE	FALSE	FALSE	Root cap	ORTHO905GF018122	1	1919	CYP720A1			AT1G73340
FALSE	TRUE	FALSE	FALSE	Root cap	ORTHO905GF014051	1	1920		unstable	unspecific
FALSE	FALSE	FALSE	TRUE	Root cap	ORTHO905GF004633	1	1921
FALSE	FALSE	TRUE	FALSE	Xylem	ORTHO905GF001476	1	1922
FALSE	FALSE	FALSE	TRUE	Xylem	ORTHO905GF000489	1	1923
TRUE	FALSE	FALSE	FALSE	Pericycle	ORTHO905GF005310	1	1924	AT4G31100			AT4G31100	AT4G31110
TRUE	FALSE	FALSE	FALSE	Endodermis	ORTHO905GF025530	1	1925	AT1G23050			AT1G23050
TRUE	FALSE	FALSE	FALSE	Phloem	ORTHO905GF001099	1	1926	AT-ACA8			AT5G57110
TRUE	FALSE	FALSE	FALSE	Cortex	ORTHO905GF002721	1	1927	ES10Z			AT4G25740
FALSE	FALSE	TRUE	FALSE	Cortex	ORTHO905GF002984	1	1928
TRUE	FALSE	FALSE	FALSE	Epidermis	ORTHO905GF017960	1	1929	AT3G18450			AT3G18450	AT1G49030
TRUE	FALSE	FALSE	FALSE	Xylem	ORTHO905GF002244	1	1930	AtNUDX11			AT5G45940
FALSE	TRUE	FALSE	FALSE	Xylem	ORTHO905GF012822	1	1931		stable	specific
FALSE	FALSE	FALSE	TRUE	Xylem	ORTHO905GF000748	1	1932
TRUE	FALSE	FALSE	FALSE	Pericycle	ORTHO905GF038379	1	1933	AT2G22122			AT2G22122
TRUE	FALSE	FALSE	FALSE	Endodermis	ORTHO905GF000627	1	1934	LRX3			AT4G13340
FALSE	FALSE	FALSE	TRUE	Endodermis	ORTHO905GF014803	1	1935
TRUE	FALSE	FALSE	FALSE	Phloem	ORTHO905GF007426	1	1936	ATMES11			AT3G29770
TRUE	FALSE	FALSE	FALSE	Cortex	ORTHO905GF001006	1	1937	AT1G33790			AT1G33790
FALSE	TRUE	FALSE	FALSE	Epidermis	ORTHO905GF000647	1	1938
FALSE	FALSE	FALSE	TRUE	Epidermis	ORTHO905GF002378	1	1939
TRUE	FALSE	FALSE	FALSE	Root cap	ORTHO905GF000737	1	1940	AtPUB22			AT3G52450	AT2G35930
FALSE	FALSE	FALSE	TRUE	Root cap	ORTHO905GF002378	1	1941
TRUE	FALSE	FALSE	FALSE	Xylem	ORTHO905GF000379	1	1942	AT3G21690			AT3G21690
TRUE	FALSE	FALSE	FALSE	Pericycle	ORTHO905GF000661	1	1943	BGLU46			AT1G61820
TRUE	FALSE	FALSE	FALSE	Endodermis	ORTHO905GF038303	1	1944	AtMYB40			AT5G14340
FALSE	TRUE	FALSE	FALSE	Endodermis	ORTHO905GF001732	1	1945		stable	specific
FALSE	FALSE	TRUE	FALSE	Endodermis	ORTHO905GF046419	1	1946
FALSE	FALSE	FALSE	TRUE	Endodermis	ORTHO905GF000932	1	1947
TRUE	FALSE	FALSE	FALSE	Phloem	ORTHO905GF007921	1	1948	CYCP3;2			AT3G60550
FALSE	TRUE	FALSE	FALSE	Phloem	ORTHO905GF015761	1	1949		stable	specific
TRUE	FALSE	FALSE	FALSE	Cortex	ORTHO905GF011537	1	1950	ATHEXP ALPHA 1.23			AT4G38210
FALSE	FALSE	FALSE	TRUE	Cortex	ORTHO905GF017465	1	1951
TRUE	FALSE	FALSE	FALSE	Epidermis	ORTHO905GF007767	1	1952	AT3G46270			AT3G46270
FALSE	FALSE	TRUE	FALSE	Epidermis	ORTHO905GF003284	1	1953
FALSE	FALSE	FALSE	TRUE	Epidermis	ORTHO905GF000177	1	1954
TRUE	FALSE	FALSE	FALSE	Root cap	ORTHO905GF000387	1	1955	ATPLL22			AT3G24670	AT1G04680, AT1G67750, AT4G13210, AT4G13710, AT4G24780
TRUE	FALSE	FALSE	FALSE	Xylem	ORTHO905GF005223	1	1956	AT2G26730			AT2G26730
FALSE	FALSE	FALSE	TRUE	Xylem	ORTHO905GF008820	1	1957
TRUE	FALSE	FALSE	FALSE	Pericycle	ORTHO905GF000638	1	1958	AT4G11210			AT4G11210	AT4G23690
TRUE	FALSE	FALSE	FALSE	Endodermis	ORTHO905GF000089	1	1959	RNT1			AT4G31500	AT3G26300
FALSE	FALSE	FALSE	TRUE	Endodermis	ORTHO905GF007475	1	1960
TRUE	FALSE	FALSE	FALSE	Phloem	ORTHO905GF015132	1	1961	AT5G66440			AT5G66440
TRUE	FALSE	FALSE	FALSE	Cortex	ORTHO905GF000484	1	1962	ATCSLE1			AT1G55850
FALSE	FALSE	TRUE	FALSE	Cortex	ORTHO905GF051521	1	1963
TRUE	FALSE	FALSE	FALSE	Epidermis	ORTHO905GF016341	1	1964	IPD1			AT5G11440
FALSE	FALSE	TRUE	FALSE	Epidermis	ORTHO905GF008767	1	1965
FALSE	FALSE	FALSE	TRUE	Epidermis	ORTHO905GF002219	1	1966
TRUE	FALSE	FALSE	FALSE	Root cap	ORTHO905GF000067	1	1967	ATPT2			AT2G38940
FALSE	TRUE	FALSE	FALSE	Root cap	ORTHO905GF000556	1	1968
FALSE	FALSE	FALSE	TRUE	Root cap	ORTHO905GF002219	1	1969
TRUE	FALSE	FALSE	FALSE	Xylem	ORTHO905GF001776	1	1970	BG3			AT1G54200	AT5G12050
TRUE	FALSE	FALSE	FALSE	Pericycle	ORTHO905GF001110	1	1971	ADT4			AT3G44720
TRUE	FALSE	FALSE	FALSE	Endodermis	ORTHO905GF016236	1	1972	HSL2			AT5G65710
FALSE	FALSE	FALSE	TRUE	Endodermis	ORTHO905GF005428	1	1973
TRUE	FALSE	FALSE	FALSE	Phloem	ORTHO905GF004901	1	1974	AT1G33470			AT1G33470
FALSE	TRUE	FALSE	FALSE	Phloem	ORTHO905GF001899	1	1975
FALSE	FALSE	TRUE	FALSE	Cortex	ORTHO905GF016887	1	1976
FALSE	FALSE	FALSE	TRUE	Cortex	ORTHO905GF001774	1	1977
FALSE	FALSE	FALSE	TRUE	Epidermis	ORTHO905GF015651	1	1978
TRUE	FALSE	FALSE	FALSE	Root cap	ORTHO905GF011957	1	1979	MAKR1			AT5G26230
FALSE	FALSE	FALSE	TRUE	Root cap	ORTHO905GF015651	1	1980
TRUE	FALSE	FALSE	FALSE	Xylem	ORTHO905GF015131	1	1981	AHL17			AT5G49700
FALSE	FALSE	TRUE	FALSE	Xylem	ORTHO905GF005011	1	1982
FALSE	FALSE	FALSE	TRUE	Xylem	ORTHO905GF014690	1	1983
TRUE	FALSE	FALSE	FALSE	Pericycle	ORTHO905GF002439	1	1984	RAS1			AT1G09950
TRUE	FALSE	FALSE	FALSE	Endodermis	ORTHO905GF020029	1	1985	AT1G29025			AT1G29025
FALSE	FALSE	TRUE	FALSE	Endodermis	ORTHO905GF001850	1	1986
FALSE	FALSE	FALSE	TRUE	Endodermis	ORTHO905GF000961	1	1987
TRUE	FALSE	FALSE	FALSE	Phloem	ORTHO905GF000968	1	1988	FLA9			AT1G03870	AT5G44130
TRUE	FALSE	FALSE	FALSE	Cortex	ORTHO905GF002517	1	1989	PKP1			AT5G52920
FALSE	FALSE	TRUE	FALSE	Cortex	ORTHO905GF003121	1	1990
TRUE	FALSE	FALSE	FALSE	Epidermis	ORTHO905GF003366	1	1991	AT4G34930			AT4G34930	AT4G34920
FALSE	FALSE	TRUE	FALSE	Epidermis	ORTHO905GF004452	1	1992
FALSE	FALSE	FALSE	TRUE	Epidermis	ORTHO905GF002931	1	1993
FALSE	TRUE	FALSE	FALSE	Root cap	ORTHO905GF008765	1	1994
FALSE	FALSE	FALSE	TRUE	Root cap	ORTHO905GF002931	1	1995
TRUE	FALSE	FALSE	FALSE	Xylem	ORTHO905GF003754	1	1996	ATHMP18			AT2G28660
FALSE	FALSE	TRUE	FALSE	Xylem	ORTHO905GF013288	1	1997
FALSE	FALSE	FALSE	TRUE	Xylem	ORTHO905GF016733	1	1998
TRUE	FALSE	FALSE	FALSE	Pericycle	ORTHO905GF014302	1	1999	TRM28			AT5G03670	AT2G36420
[truncated: 6,248 more rows]

## Sheet: T. aestivum
A. thaliana	T. aestivum	O. sativa	Z. mays	Cell type	Orthogroup	Conservation	Rank	Ath best marker alias	Wheat subgenome stability	Wheat subgenome specificity	Best marker	Other markers
TRUE	TRUE	TRUE	TRUE	Cortex	ORTHO905GF000160	4	1	DRN1	stable	specific	TraesCS1A03G0554700	TraesCS1B03G0646400, TraesCS2D03G0925700, TraesCS2A03G0988000
TRUE	TRUE	TRUE	TRUE	Xylem	ORTHO905GF006895	4	2	VRLK1			TraesCS4D03G0434100	TraesCS4A03G0280400, TraesCS4B03G0486500
TRUE	TRUE	TRUE	TRUE	Xylem	ORTHO905GF003247	4	3	XCP1			TraesCS5D03G0377000	TraesCS5A03G0388600, TraesCS5B03G0387000, TraesCS1D03G0049400, TraesCS1A03G0062800, TraesCS1B03G0066500
TRUE	TRUE	TRUE	TRUE	Xylem	ORTHO905GF000851	4	4	TBL33			TraesCS5A03G1115100	TraesCS5D03G1067600, TraesCS5B03G1183000
TRUE	TRUE	TRUE	TRUE	Xylem	ORTHO905GF007961	4	5	IQD13			TraesCS3D03G0867400
TRUE	TRUE	TRUE	TRUE	Endodermis	ORTHO905GF000291	4	6	PER9	stable	specific	TraesCS3A03G0429700	TraesCS3D03G0402800, TraesCS6B03G0945500, TraesCS3B03G0508500, TraesCS2A03G0749000, TraesCS3D03G0402600, TraesCS3B03G0508400, TraesCS3B03G0507800, TraesCS2D03G0692900, TraesCS3A03G0429900, TraesCS3D03G0402300, TraesCS2B03G0825500
TRUE	TRUE	TRUE	TRUE	Xylem	ORTHO905GF011940	4	7	AT2G04850			TraesCS4B03G0706600	TraesCS4A03G0086500
TRUE	TRUE	TRUE	TRUE	Xylem	ORTHO905GF002782	4	8	UXT1			TraesCS2D03G0861600	TraesCS2B03G1012300
TRUE	TRUE	TRUE	TRUE	Xylem	ORTHO905GF000303	4	9	ROP8	stable	unspecific	TraesCS7A03G0446200	TraesCS7D03G0430200
TRUE	TRUE	TRUE	TRUE	Xylem	ORTHO905GF002577	4	10	AT2G36355	stable	unspecific	TraesCS2A03G0730800	TraesCS2B03G0806600, TraesCS2D03G0673900
TRUE	TRUE	TRUE	TRUE	Xylem	ORTHO905GF009586	4	11	CESA7	stable	unspecific	TraesCS5A03G0570800	TraesCS5B03G0582100, TraesCS5D03G0536900
TRUE	TRUE	TRUE	TRUE	Xylem	ORTHO905GF000193	4	12	AT1G55210			TraesCS3B03G1344800	TraesCS3B03G1344700
TRUE	TRUE	TRUE	TRUE	Xylem	ORTHO905GF002851	4	13	COBL4			TraesCS2D03G0381300	TraesCS2A03G0364600
TRUE	TRUE	TRUE	TRUE	Xylem	ORTHO905GF007503	4	14	AT1G35780			TraesCS2B03G0454200	TraesCS2D03G0354800
TRUE	TRUE	TRUE	TRUE	Xylem	ORTHO905GF010010	4	15	AT5G40020			TraesCS1B03G0325900	TraesCS1A03G0223500, TraesCS1D03G0236500
TRUE	TRUE	TRUE	TRUE	Xylem	ORTHO905GF010246	4	16	NWS2			TraesCS1D03G0371000	TraesCS1B03G0493300, TraesCS1A03G0402200
TRUE	TRUE	TRUE	TRUE	Xylem	ORTHO905GF002972	4	17	AT5G26330			TraesCS5A03G1080200	TraesCS5B03G1143400, TraesCS5D03G1033800
TRUE	TRUE	TRUE	TRUE	Xylem	ORTHO905GF009555	4	18	LEW2			TraesCS3D03G0666000	TraesCS3B03G0828300
TRUE	TRUE	TRUE	TRUE	Xylem	ORTHO905GF000313	4	19	AT1G72230	unstable	unspecific	TraesCS7A03G0413900	TraesCS7D03G0401600
TRUE	TRUE	TRUE	TRUE	Epidermis	ORTHO905GF000968	4	20	FLA6			TraesCS3A03G0635100	TraesCS3B03G0705000
TRUE	FALSE	TRUE	TRUE	Xylem	ORTHO905GF001405	3	21	EMB2749
TRUE	FALSE	TRUE	TRUE	Xylem	ORTHO905GF002406	3	22	T5L1
TRUE	TRUE	TRUE	FALSE	Epidermis	ORTHO905GF011329	3	23	AtGH9C1			TraesCS2D03G1242700	TraesCS2A03G1281500, TraesCS2B03G1468700
TRUE	TRUE	TRUE	FALSE	Epidermis	ORTHO905GF001485	3	24	AtSFH1			TraesCS2B03G0914600	TraesCS2D03G0769800
FALSE	TRUE	TRUE	TRUE	Cortex	ORTHO905GF001253	3	25				TraesCS7B03G0675100
TRUE	TRUE	TRUE	FALSE	Epidermis	ORTHO905GF000537	3	26	PRX35	stable	specific	TraesCS7A03G0607400
TRUE	TRUE	TRUE	FALSE	Root cap	ORTHO905GF000034	3	27	UPI	stable	specific	TraesCS2D03G0347500
TRUE	FALSE	TRUE	TRUE	Root cap	ORTHO905GF002717	3	28	AtSDR5
TRUE	TRUE	FALSE	TRUE	Xylem	ORTHO905GF000298	3	29	AtPPa4	unstable	unspecific	TraesCS1D03G0080800	TraesCS1B03G0109800
TRUE	TRUE	TRUE	FALSE	Epidermis	ORTHO905GF001914	3	30	RHS18			TraesCS5D03G0906800	TraesCS5B03G1000500, TraesCS5A03G0951600
TRUE	FALSE	TRUE	TRUE	Epidermis	ORTHO905GF000395	3	31	ATCSLC12
FALSE	TRUE	TRUE	TRUE	Xylem	ORTHO905GF018675	3	32				TraesCS3B03G0012900	TraesCS3D03G0008300
TRUE	FALSE	TRUE	TRUE	Cortex	ORTHO905GF008137	3	33	ATSPLA2-ALPHA
TRUE	TRUE	TRUE	FALSE	Xylem	ORTHO905GF000545	3	34	GLP10			TraesCS1D03G0186800	TraesCS3A03G0388700, TraesCS1B03G0263100
TRUE	TRUE	TRUE	FALSE	Xylem	ORTHO905GF000146	3	35	TUB8			TraesCS5A03G1247300
FALSE	TRUE	TRUE	TRUE	Xylem	ORTHO905GF013311	3	36		stable	unspecific	TraesCS3A03G0077400	TraesCS3B03G0103000
FALSE	TRUE	TRUE	TRUE	Cortex	ORTHO905GF014031	3	37		unstable	unspecific	TraesCS3A03G0974500	TraesCS3D03G0911000
FALSE	TRUE	TRUE	TRUE	Xylem	ORTHO905GF001482	3	38		unstable	unspecific	TraesCS6D03G0082600	TraesCS6A03G0080100, TraesCS6B03G0116500
TRUE	TRUE	TRUE	FALSE	Xylem	ORTHO905GF003358	3	39	RIC2	stable	unspecific	TraesCS3A03G0987500	TraesCS3D03G0921200, TraesCS3B03G1137000
TRUE	TRUE	TRUE	FALSE	Xylem	ORTHO905GF000770	3	40	UGD3			TraesCS4B03G0109200	TraesCS4A03G0686700
TRUE	TRUE	FALSE	TRUE	Root cap	ORTHO905GF002862	3	41	AIR12	stable	unspecific	TraesCS5A03G0684700
TRUE	TRUE	FALSE	TRUE	Endodermis	ORTHO905GF003037	3	42	PXG4	unstable	unspecific	TraesCS7A03G0475600
FALSE	TRUE	TRUE	TRUE	Epidermis	ORTHO905GF008771	3	43				TraesCS2D03G0321600	TraesCS2A03G0303700, TraesCS2B03G0423400
TRUE	TRUE	FALSE	TRUE	Phloem	ORTHO905GF001486	3	44	AT3G48940			TraesCS6D03G0538900	TraesCS6A03G0649500, TraesCS6B03G0776100
TRUE	FALSE	TRUE	TRUE	Cortex	ORTHO905GF006071	3	45	RS2
TRUE	TRUE	TRUE	FALSE	Root cap	ORTHO905GF000023	3	46	ATUGT85A1			TraesCS6D03G0205200
TRUE	TRUE	TRUE	FALSE	Xylem	ORTHO905GF005173	3	47	ACLB-2	unstable	unspecific	TraesCS7A03G0992800
TRUE	FALSE	TRUE	TRUE	Xylem	ORTHO905GF001037	3	48	AT1G09440
TRUE	FALSE	TRUE	TRUE	Xylem	ORTHO905GF004545	3	49	FLA7
TRUE	FALSE	TRUE	TRUE	Cortex	ORTHO905GF000698	3	50	NFL
TRUE	TRUE	FALSE	TRUE	Xylem	ORTHO905GF000596	3	51	AT1G08340			TraesCS5D03G0341700	TraesCS4A03G0528300, TraesCS4B03G0269000, TraesCS4D03G0229600, TraesCS5A03G0357200
FALSE	TRUE	TRUE	TRUE	Epidermis	ORTHO905GF014637	3	52				TraesCS7B03G0299800	TraesCS7D03G0468700, TraesCS7A03G0484900
TRUE	FALSE	TRUE	TRUE	Xylem	ORTHO905GF011935	3	53	IXR11
TRUE	FALSE	TRUE	TRUE	Xylem	ORTHO905GF001219	3	54	RWA4
TRUE	FALSE	TRUE	TRUE	Xylem	ORTHO905GF000147	3	55	ACT11
FALSE	TRUE	TRUE	TRUE	Epidermis	ORTHO905GF000545	3	56				TraesCS6B03G1184300	TraesCS6D03G0848200, TraesCS6B03G1184200, TraesCS6A03G0967400, TraesCS6A03G0967600
TRUE	FALSE	TRUE	TRUE	Xylem	ORTHO905GF000813	3	57	ARAPORT11
TRUE	TRUE	TRUE	FALSE	Xylem	ORTHO905GF000638	3	58	AtDIR6			TraesCSU03G0020100	TraesCSU03G0019900
TRUE	FALSE	TRUE	TRUE	Epidermis	ORTHO905GF000517	3	59	GLN2
TRUE	TRUE	TRUE	FALSE	Epidermis	ORTHO905GF001411	3	60	AT5G21130	stable	specific	TraesCS3A03G0805600
TRUE	TRUE	FALSE	TRUE	Xylem	ORTHO905GF001486	3	61	AT5G23750			TraesCS6D03G0538900
FALSE	TRUE	TRUE	TRUE	Epidermis	ORTHO905GF003377	3	62		unstable	unspecific	TraesCS1B03G1166600	TraesCS1D03G0951700
TRUE	FALSE	TRUE	TRUE	Cortex	ORTHO905GF000146	3	63	TUB5
TRUE	TRUE	TRUE	FALSE	Endodermis	ORTHO905GF000325	3	64	sks5			TraesCS2B03G0719400	TraesCS2A03G0650000
TRUE	FALSE	TRUE	TRUE	Xylem	ORTHO905GF000552	3	65	ATASD1
TRUE	FALSE	TRUE	TRUE	Root cap	ORTHO905GF000020	3	66	AT1G07660
TRUE	FALSE	TRUE	TRUE	Xylem	ORTHO905GF000832	3	67	KATD
TRUE	TRUE	FALSE	TRUE	Endodermis	ORTHO905GF001486	3	68	AT5G23750			TraesCS6D03G0538900	TraesCS6A03G0649500, TraesCS6B03G0776100
TRUE	TRUE	FALSE	TRUE	Xylem	ORTHO905GF005877	3	69	AT1G67510			TraesCS2B03G1177400	TraesCS2A03G1052500
TRUE	TRUE	FALSE	TRUE	Endodermis	ORTHO905GF000313	3	70	UCC2			TraesCS7D03G0401600	TraesCS7B03G0218800, TraesCS6A03G0661900, TraesCS6D03G0550200, TraesCS7A03G0413900, TraesCS6B03G0815900
TRUE	FALSE	TRUE	TRUE	Xylem	ORTHO905GF004722	3	71	ABIL1
TRUE	FALSE	TRUE	TRUE	Xylem	ORTHO905GF000283	3	72	ATRBL2
TRUE	FALSE	TRUE	TRUE	Xylem	ORTHO905GF005278	3	73	BP80-3;3
TRUE	TRUE	TRUE	FALSE	Epidermis	ORTHO905GF001023	3	74	SCN1			TraesCS6D03G0635000	TraesCS6A03G0751000, TraesCS6B03G0889800
TRUE	TRUE	TRUE	FALSE	Epidermis	ORTHO905GF000043	3	75	AT2G27360			TraesCS3B03G1515400	TraesCS3D03G1192800
TRUE	FALSE	TRUE	TRUE	Xylem	ORTHO905GF003956	3	76	AT3G51325
TRUE	TRUE	FALSE	TRUE	Root cap	ORTHO905GF000041	3	77	CELLOX			TraesCS7B03G0805100	TraesCS7A03G0969300
TRUE	FALSE	TRUE	TRUE	Cortex	ORTHO905GF002263	3	78	DGR2
TRUE	FALSE	TRUE	TRUE	Epidermis	ORTHO905GF002305	3	79	WRKY35
FALSE	TRUE	TRUE	TRUE	Epidermis	ORTHO905GF002862	3	80				TraesCS5D03G0654200	TraesCS5B03G0722200, TraesCS5A03G0684700
TRUE	TRUE	TRUE	FALSE	Epidermis	ORTHO905GF011554	3	81	PER7	stable	specific	TraesCS2A03G0508300	TraesCS2B03G0611400, TraesCS2D03G0496100
TRUE	FALSE	TRUE	TRUE	Epidermis	ORTHO905GF001003	3	82	ARQ1
TRUE	TRUE	FALSE	TRUE	Epidermis	ORTHO905GF001101	3	83	UL1X			TraesCS3B03G1008200
TRUE	FALSE	TRUE	TRUE	Epidermis	ORTHO905GF000041	3	84	ATBBE16
TRUE	FALSE	TRUE	TRUE	Epidermis	ORTHO905GF002111	3	85	EL33Y
TRUE	FALSE	TRUE	TRUE	Epidermis	ORTHO905GF001967	3	86	NRT3.1
TRUE	FALSE	TRUE	TRUE	Epidermis	ORTHO905GF001446	3	87	UL14Z
TRUE	TRUE	TRUE	FALSE	Root cap	ORTHO905GF000249	3	88	AT3G19430			TraesCS2D03G0971100	TraesCS2A03G1032300, TraesCS1D03G0043400, TraesCS3D03G1163600, TraesCS3B03G1268400, TraesCS3D03G1163500, TraesCS1A03G0053300, TraesCS3B03G1464600, TraesCS1B03G0058000, TraesCS3B03G1464500, TraesCS2B03G1153200, TraesCS2D03G0971700, TraesCS3A03G1224300, TraesCS2D03G0971800, TraesCS3D03G1163700, TraesCS2A03G1032100, TraesCS3A03G1224100
TRUE	FALSE	TRUE	TRUE	Epidermis	ORTHO905GF002180	3	89	UL29W
TRUE	FALSE	TRUE	TRUE	Epidermis	ORTHO905GF002754	3	90	UL10Z
TRUE	FALSE	TRUE	TRUE	Epidermis	ORTHO905GF002448	3	91	EL27Y
TRUE	FALSE	TRUE	TRUE	Epidermis	ORTHO905GF002198	3	92	ES25Y
TRUE	TRUE	TRUE	FALSE	Epidermis	ORTHO905GF005893	3	93	MDP25			TraesCS3B03G0439100	TraesCS3A03G0365400
TRUE	TRUE	TRUE	FALSE	Epidermis	ORTHO905GF000299	3	94	RHD7			TraesCS1D03G0508600
TRUE	TRUE	TRUE	FALSE	Epidermis	ORTHO905GF006245	3	95	PRPL1			TraesCS3B03G0268700
TRUE	TRUE	TRUE	FALSE	Epidermis	ORTHO905GF009155	3	96	AT3G09925			TraesCS1D03G0527600	TraesCS1A03G0547600, TraesCS1B03G0637100
TRUE	FALSE	TRUE	TRUE	Epidermis	ORTHO905GF001238	3	97	UL11Z
TRUE	FALSE	TRUE	TRUE	Epidermis	ORTHO905GF001308	3	98	US9Z
TRUE	FALSE	TRUE	TRUE	Epidermis	ORTHO905GF001056	3	99	EIF5A
TRUE	FALSE	TRUE	TRUE	Epidermis	ORTHO905GF002721	3	100	ES10Z
TRUE	FALSE	TRUE	TRUE	Epidermis	ORTHO905GF002717	3	101	AtSDR4
TRUE	FALSE	TRUE	TRUE	Epidermis	ORTHO905GF001097	3	102	P2W
TRUE	FALSE	TRUE	TRUE	Epidermis	ORTHO905GF005264	3	103	AT4G01700
TRUE	FALSE	TRUE	TRUE	Epidermis	ORTHO905GF001909	3	104	EL20X
TRUE	FALSE	TRUE	TRUE	Epidermis	ORTHO905GF000121	3	105	AT1G07930
TRUE	FALSE	TRUE	TRUE	Epidermis	ORTHO905GF002511	3	106	ACYB-2
TRUE	FALSE	TRUE	TRUE	Epidermis	ORTHO905GF001933	3	107	UL2X
FALSE	TRUE	TRUE	FALSE	Epidermis	ORTHO905GF016926	2	108				TraesCS2D03G0468100	TraesCS2A03G0462100, TraesCS2B03G0582100
FALSE	TRUE	TRUE	FALSE	Root cap	ORTHO905GF015895	2	109				TraesCS3D03G0382600	TraesCS3A03G0390700
FALSE	FALSE	TRUE	TRUE	Cortex	ORTHO905GF000237	2	110
FALSE	FALSE	TRUE	TRUE	Xylem	ORTHO905GF001059	2	111
FALSE	TRUE	TRUE	FALSE	Epidermis	ORTHO905GF014032	2	112				TraesCS4B03G0178500	TraesCS4D03G0146400, TraesCS4D03G0146500, TraesCS4D03G0146200, TraesCS4A03G0625000, TraesCS4A03G0624900
FALSE	TRUE	TRUE	FALSE	Xylem	ORTHO905GF018623	2	113				TraesCS6D03G0654300
FALSE	FALSE	TRUE	TRUE	Xylem	ORTHO905GF000446	2	114
FALSE	FALSE	TRUE	TRUE	Xylem	ORTHO905GF013097	2	115
TRUE	FALSE	TRUE	FALSE	Xylem	ORTHO905GF005936	2	116	AT1G47410
FALSE	TRUE	TRUE	FALSE	Cortex	ORTHO905GF017475	2	117				TraesCS7B03G0820900
FALSE	TRUE	TRUE	FALSE	Xylem	ORTHO905GF000969	2	118		stable	unspecific	TraesCS2A03G0734000	TraesCS2D03G0676600
FALSE	FALSE	TRUE	TRUE	Xylem	ORTHO905GF004207	2	119
FALSE	FALSE	TRUE	TRUE	Xylem	ORTHO905GF002242	2	120
FALSE	FALSE	TRUE	TRUE	Xylem	ORTHO905GF014548	2	121
FALSE	TRUE	TRUE	FALSE	Epidermis	ORTHO905GF017182	2	122				TraesCS7D03G0043000	TraesCS7A03G0045400, TraesCS4A03G1182000
TRUE	TRUE	FALSE	FALSE	Pericycle	ORTHO905GF001372	2	123	PDF2.3			TraesCS4D03G0748700	TraesCS4B03G0840800
FALSE	TRUE	TRUE	FALSE	Epidermis	ORTHO905GF003912	2	124				TraesCS2B03G1319000	TraesCS7A03G0816500, TraesCS2A03G1162700, TraesCS2D03G1111800, TraesCS7D03G0801200, TraesCS7B03G0675000
FALSE	FALSE	TRUE	TRUE	Xylem	ORTHO905GF016656	2	125
FALSE	TRUE	FALSE	TRUE	Endodermis	ORTHO905GF001370	2	126		unstable	unspecific	TraesCS5A03G0410800	TraesCS5D03G0360700
TRUE	FALSE	TRUE	FALSE	Cortex	ORTHO905GF001111	2	127	BHLH96
TRUE	TRUE	FALSE	FALSE	Xylem	ORTHO905GF000968	2	128	ATFLA11	unstable	unspecific	TraesCS3D03G0576000	TraesCS3B03G0705000, TraesCS3A03G0635100
TRUE	FALSE	TRUE	FALSE	Epidermis	ORTHO905GF003108	2	129	CARK4
TRUE	FALSE	TRUE	FALSE	Epidermis	ORTHO905GF002317	2	130	DROP3
FALSE	TRUE	FALSE	TRUE	Root cap	ORTHO905GF000922	2	131		stable	specific	TraesCS3D03G0655200
FALSE	TRUE	TRUE	FALSE	Root cap	ORTHO905GF020638	2	132				TraesCS7D03G0468800
FALSE	TRUE	FALSE	TRUE	Xylem	ORTHO905GF015499	2	133				TraesCS1D03G0402900	TraesCS1B03G0516300, TraesCS1A03G0427500
FALSE	TRUE	FALSE	TRUE	Endodermis	ORTHO905GF017276	2	134				TraesCS2B03G0856800	TraesCS2D03G0715400, TraesCS2A03G0775400
TRUE	FALSE	TRUE	FALSE	Epidermis	ORTHO905GF000103	2	135	AHA7
TRUE	TRUE	FALSE	FALSE	Phloem	ORTHO905GF009288	2	136	AT5G49320	unstable	unspecific	TraesCS3B03G0494600	TraesCS3A03G0407400, TraesCS3D03G0388000
TRUE	TRUE	FALSE	FALSE	Epidermis	ORTHO905GF001743	2	137	AT5G55050			TraesCS5B03G0259700	TraesCS5D03G0255300, TraesCS5A03G0242800
TRUE	FALSE	TRUE	FALSE	Xylem	ORTHO905GF001470	2	138	AtGXMT1
FALSE	TRUE	TRUE	FALSE	Epidermis	ORTHO905GF014048	2	139				TraesCS3B03G0050900	TraesCS3D03G0040200
TRUE	FALSE	FALSE	TRUE	Xylem	ORTHO905GF006908	2	140	PNET3
TRUE	TRUE	FALSE	FALSE	Xylem	ORTHO905GF010659	2	141	AT3G10080			TraesCS6A03G0065500	TraesCS6B03G0096600
TRUE	TRUE	FALSE	FALSE	Phloem	ORTHO905GF007367	2	142	AT2G46630			TraesCS3B03G0001000	TraesCSU03G0052100
FALSE	TRUE	FALSE	TRUE	Epidermis	ORTHO905GF006685	2	143				TraesCS2A03G0858200
FALSE	TRUE	TRUE	FALSE	Root cap	ORTHO905GF000251	2	144				TraesCS6A03G0675300
TRUE	FALSE	FALSE	TRUE	Root cap	ORTHO905GF005264	2	145	AT4G01700
TRUE	FALSE	TRUE	FALSE	Root cap	ORTHO905GF004681	2	146	GMD1
FALSE	TRUE	TRUE	FALSE	Root cap	ORTHO905GF005373	2	147				TraesCS4B03G0140700	TraesCS4A03G0657600, TraesCS4D03G0118100
TRUE	TRUE	FALSE	FALSE	Endodermis	ORTHO905GF000043	2	148	AT2G27360			TraesCS7A03G0268700	TraesCS7D03G0245800
TRUE	FALSE	FALSE	TRUE	Phloem	ORTHO905GF000610	2	149	MES2
FALSE	TRUE	TRUE	FALSE	Endodermis	ORTHO905GF016997	2	150		stable	specific	TraesCS3A03G0744700	TraesCS3B03G0850100, TraesCS3D03G0686200
FALSE	TRUE	TRUE	FALSE	Xylem	ORTHO905GF000043	2	151				TraesCS1B03G0397800	TraesCS1A03G0313300, TraesCS1D03G0304200
FALSE	TRUE	FALSE	TRUE	Epidermis	ORTHO905GF010405	2	152				TraesCS3B03G1274600
FALSE	TRUE	TRUE	FALSE	Epidermis	ORTHO905GF018757	2	153		stable	specific	TraesCS2A03G0821300
TRUE	FALSE	FALSE	TRUE	Root cap	ORTHO905GF001728	2	154	AT2G17280
FALSE	FALSE	TRUE	TRUE	Xylem	ORTHO905GF002004	2	155
TRUE	FALSE	TRUE	FALSE	Epidermis	ORTHO905GF000313	2	156	UCC3
TRUE	FALSE	FALSE	TRUE	Root cap	ORTHO905GF002248	2	157	BHLH134
TRUE	FALSE	TRUE	FALSE	Xylem	ORTHO905GF000256	2	158	TBL38
FALSE	TRUE	FALSE	TRUE	Endodermis	ORTHO905GF000899	2	159				TraesCS3D03G0185400	TraesCS3B03G0249300, TraesCS3D03G0185900
TRUE	FALSE	FALSE	TRUE	Root cap	ORTHO905GF001967	2	160	NRT3.1
FALSE	FALSE	TRUE	TRUE	Cortex	ORTHO905GF000621	2	161
FALSE	FALSE	TRUE	TRUE	Cortex	ORTHO905GF001187	2	162
FALSE	TRUE	FALSE	TRUE	Epidermis	ORTHO905GF000379	2	163		stable	unspecific	TraesCS3B03G1405100
FALSE	TRUE	TRUE	FALSE	Root cap	ORTHO905GF003466	2	164				TraesCS1B03G0882400	TraesCS3D03G0733600
TRUE	FALSE	FALSE	TRUE	Xylem	ORTHO905GF000729	2	165	ATHB9
FALSE	TRUE	FALSE	TRUE	Epidermis	ORTHO905GF003135	2	166		stable	unspecific	TraesCS2A03G1334600	TraesCS2D03G1302200
FALSE	TRUE	TRUE	FALSE	Epidermis	ORTHO905GF001012	2	167				TraesCS4B03G0721800	TraesCS4A03G0065100
TRUE	FALSE	FALSE	TRUE	Endodermis	ORTHO905GF001359	2	168	AtPDCB1
FALSE	TRUE	FALSE	TRUE	Xylem	ORTHO905GF000465	2	169				TraesCS6B03G0808900	TraesCS6D03G0557600
FALSE	FALSE	TRUE	TRUE	Root cap	ORTHO905GF008715	2	170
FALSE	TRUE	TRUE	FALSE	Xylem	ORTHO905GF000537	2	171				TraesCS5B03G1001800	TraesCS5A03G0953300
TRUE	TRUE	FALSE	FALSE	Endodermis	ORTHO905GF000465	2	172	PIP1D			TraesCS5A03G0479300	TraesCS6D03G0894200, TraesCS6B03G1250200
FALSE	TRUE	FALSE	TRUE	Endodermis	ORTHO905GF006606	2	173				TraesCS4B03G0741800	TraesCS4D03G0661400, TraesCS1A03G0623200, TraesCS1B03G0711800, TraesCS4A03G0042300, TraesCS1D03G0584800
FALSE	FALSE	TRUE	TRUE	Xylem	ORTHO905GF017426	2	174
FALSE	TRUE	FALSE	TRUE	Phloem	ORTHO905GF006606	2	175				TraesCS4B03G0741800	TraesCS4D03G0661400, TraesCS1A03G0623200, TraesCS1B03G0711800, TraesCS4A03G0042300, TraesCS1D03G0584800
TRUE	TRUE	FALSE	FALSE	Pericycle	ORTHO905GF001282	2	176	AT4G15960			TraesCS7D03G0500700
FALSE	TRUE	FALSE	TRUE	Root cap	ORTHO905GF000027	2	177		stable	unspecific	TraesCS1D03G0486300	TraesCS3A03G1018700, TraesCS1D03G0485700, TraesCS6A03G0329800, TraesCS1A03G0502500, TraesCS1B03G0574600, TraesCS4D03G0699100, TraesCS1D03G0486700, TraesCS3A03G1018500, TraesCS1A03G0502600, TraesCS3B03G1165300, TraesCSU03G0085400, TraesCS6B03G0425000
FALSE	FALSE	TRUE	TRUE	Xylem	ORTHO905GF003000	2	178
FALSE	TRUE	FALSE	TRUE	Phloem	ORTHO905GF001370	2	179		unstable	unspecific	TraesCS5A03G0410800	TraesCS5D03G0360700
FALSE	TRUE	TRUE	FALSE	Epidermis	ORTHO905GF004829	2	180		stable	specific	TraesCS7D03G0923300	TraesCS7B03G0801500
FALSE	TRUE	TRUE	FALSE	Epidermis	ORTHO905GF005528	2	181		unstable	unspecific	TraesCS7A03G0589700
FALSE	FALSE	TRUE	TRUE	Cortex	ORTHO905GF000222	2	182
FALSE	FALSE	TRUE	TRUE	Epidermis	ORTHO905GF003036	2	183
FALSE	TRUE	FALSE	TRUE	Endodermis	ORTHO905GF001372	2	184				TraesCS4B03G0840800	TraesCS4D03G0748700
TRUE	FALSE	FALSE	TRUE	Xylem	ORTHO905GF001613	2	185	ATPAP3
FALSE	FALSE	TRUE	TRUE	Cortex	ORTHO905GF004772	2	186
FALSE	TRUE	FALSE	TRUE	Xylem	ORTHO905GF004279	2	187		unstable	unspecific	TraesCS3A03G0394500	TraesCS3B03G0483000, TraesCS3D03G0381600
TRUE	TRUE	FALSE	FALSE	Pericycle	ORTHO905GF000726	2	188	ATACO2			TraesCS6A03G0841800
TRUE	FALSE	FALSE	TRUE	Root cap	ORTHO905GF001003	2	189	ARQ1
TRUE	TRUE	FALSE	FALSE	Phloem	ORTHO905GF000256	2	190	TBL40	stable	specific	TraesCS7A03G0853800
FALSE	TRUE	FALSE	TRUE	Root cap	ORTHO905GF000177	2	191				TraesCS7A03G0197800	TraesCS7D03G0180100
FALSE	FALSE	TRUE	TRUE	Endodermis	ORTHO905GF005488	2	192
TRUE	FALSE	FALSE	TRUE	Xylem	ORTHO905GF011168	2	193	TRM30
TRUE	TRUE	FALSE	FALSE	Phloem	ORTHO905GF000199	2	194	AT5G23370			TraesCS6D03G0534200	TraesCS2D03G0850800, TraesCS6A03G0643500
TRUE	FALSE	TRUE	FALSE	Xylem	ORTHO905GF001356	2	195	IRX15-L
FALSE	TRUE	FALSE	TRUE	Phloem	ORTHO905GF000291	2	196				TraesCS6B03G0945500
TRUE	FALSE	FALSE	TRUE	Cortex	ORTHO905GF003364	2	197	ATPAP29
TRUE	TRUE	FALSE	FALSE	Root cap	ORTHO905GF002339	2	198	AT1G14220			TraesCS2A03G0648100
TRUE	TRUE	FALSE	FALSE	Phloem	ORTHO905GF003983	2	199	AT5G47920	unstable	unspecific	TraesCS2B03G0782200	TraesCS2D03G0651000
TRUE	TRUE	FALSE	FALSE	Phloem	ORTHO905GF002797	2	200	DEAL2			TraesCS7D03G0728800	TraesCS7A03G0757500
FALSE	FALSE	TRUE	TRUE	Epidermis	ORTHO905GF006381	2	201
TRUE	FALSE	TRUE	FALSE	Xylem	ORTHO905GF008689	2	202	AT5G60720
FALSE	FALSE	TRUE	TRUE	Cortex	ORTHO905GF000837	2	203
TRUE	FALSE	TRUE	FALSE	Root cap	ORTHO905GF003173	2	204	ATHMP02
FALSE	FALSE	TRUE	TRUE	Epidermis	ORTHO905GF023083	2	205
FALSE	TRUE	TRUE	FALSE	Epidermis	ORTHO905GF000251	2	206		stable	specific	TraesCS2A03G0991200	TraesCS2B03G1100500
TRUE	FALSE	TRUE	FALSE	Xylem	ORTHO905GF001859	2	207	TBL34
TRUE	FALSE	FALSE	TRUE	Xylem	ORTHO905GF005105	2	208	IAA31
TRUE	FALSE	FALSE	TRUE	Xylem	ORTHO905GF002504	2	209	QWRF2
TRUE	TRUE	FALSE	FALSE	Endodermis	ORTHO905GF001253	2	210	DELTA-TIP3			TraesCS7B03G0675100
TRUE	FALSE	TRUE	FALSE	Epidermis	ORTHO905GF000909	2	211	TBL21
FALSE	FALSE	TRUE	TRUE	Xylem	ORTHO905GF002688	2	212
FALSE	TRUE	TRUE	FALSE	Epidermis	ORTHO905GF014044	2	213				TraesCS4D03G0642600	TraesCS4B03G0721600
TRUE	TRUE	FALSE	FALSE	Phloem	ORTHO905GF000589	2	214	GAD3			TraesCS3D03G0041800
FALSE	FALSE	TRUE	TRUE	Root cap	ORTHO905GF005549	2	215
FALSE	FALSE	TRUE	TRUE	Xylem	ORTHO905GF001428	2	216
FALSE	FALSE	TRUE	TRUE	Xylem	ORTHO905GF013362	2	217
TRUE	FALSE	FALSE	TRUE	Phloem	ORTHO905GF003466	2	218	ATCYS1
FALSE	FALSE	TRUE	TRUE	Cortex	ORTHO905GF014015	2	219
TRUE	FALSE	FALSE	TRUE	Xylem	ORTHO905GF000178	2	220	GulLO6
TRUE	TRUE	FALSE	FALSE	Endodermis	ORTHO905GF005832	2	221	AT5G19230			TraesCS2A03G0290300	TraesCS2D03G0305400
TRUE	FALSE	TRUE	FALSE	Epidermis	ORTHO905GF000022	2	222	RHS16
TRUE	FALSE	TRUE	FALSE	Root cap	ORTHO905GF001687	2	223	LEA27
FALSE	FALSE	TRUE	TRUE	Xylem	ORTHO905GF005147	2	224
FALSE	FALSE	TRUE	TRUE	Xylem	ORTHO905GF004032	2	225
FALSE	TRUE	TRUE	FALSE	Epidermis	ORTHO905GF014690	2	226		stable	specific	TraesCS4D03G0217900
FALSE	TRUE	FALSE	TRUE	Xylem	ORTHO905GF008111	2	227				TraesCS1D03G0612500
TRUE	TRUE	FALSE	FALSE	Endodermis	ORTHO905GF002531	2	228	GAMMA-TIP1			TraesCS3D03G1192600
FALSE	FALSE	TRUE	TRUE	Cortex	ORTHO905GF000027	2	229
TRUE	TRUE	FALSE	FALSE	Endodermis	ORTHO905GF000222	2	230	PIP2F			TraesCS5B03G1379500	TraesCS5D03G1233700, TraesCS7B03G0003800, TraesCS2B03G1009100, TraesCS2A03G0920600
TRUE	TRUE	FALSE	FALSE	Phloem	ORTHO905GF001997	2	231	AT3G02770	unstable	unspecific	TraesCS7B03G1302500
TRUE	TRUE	FALSE	FALSE	Root cap	ORTHO905GF001053	2	232	GPXL2			TraesCS2B03G1093200
FALSE	FALSE	TRUE	TRUE	Xylem	ORTHO905GF000012	2	233
TRUE	FALSE	FALSE	TRUE	Xylem	ORTHO905GF001184	2	234	ATTED4
FALSE	TRUE	FALSE	TRUE	Xylem	ORTHO905GF005142	2	235		unstable	unspecific	TraesCS7B03G0148900
FALSE	FALSE	TRUE	TRUE	Xylem	ORTHO905GF005488	2	236
TRUE	FALSE	TRUE	FALSE	Root cap	ORTHO905GF000869	2	237	AtPR4
TRUE	FALSE	FALSE	TRUE	Xylem	ORTHO905GF000485	2	238	LAX2
FALSE	TRUE	FALSE	TRUE	Phloem	ORTHO905GF018617	2	239				TraesCS7B03G1179800
TRUE	FALSE	FALSE	TRUE	Epidermis	ORTHO905GF005549	2	240	AT4G18940
TRUE	TRUE	FALSE	FALSE	Phloem	ORTHO905GF000298	2	241	AtPPa4			TraesCS1B03G0109800
TRUE	FALSE	FALSE	TRUE	Xylem	ORTHO905GF003047	2	242	AT1G63430
FALSE	TRUE	TRUE	FALSE	Epidermis	ORTHO905GF015633	2	243		stable	specific	TraesCS2A03G0753300	TraesCS2D03G0696800
TRUE	FALSE	TRUE	FALSE	Xylem	ORTHO905GF003955	2	244	AtDMP2
FALSE	TRUE	TRUE	FALSE	Endodermis	ORTHO905GF001450	2	245				TraesCS6A03G0684200	TraesCS6B03G0794300, TraesCS6D03G0573300
FALSE	TRUE	TRUE	FALSE	Epidermis	ORTHO905GF002613	2	246				TraesCS1D03G0538300	TraesCS1B03G0651500
FALSE	TRUE	FALSE	TRUE	Root cap	ORTHO905GF019168	2	247		unstable	unspecific	TraesCS4B03G0264700
FALSE	FALSE	TRUE	TRUE	Epidermis	ORTHO905GF004998	2	248
TRUE	FALSE	TRUE	FALSE	Epidermis	ORTHO905GF010104	2	249	AT1G06923
TRUE	FALSE	TRUE	FALSE	Epidermis	ORTHO905GF000932	2	250	PRF5
FALSE	FALSE	TRUE	TRUE	Xylem	ORTHO905GF012401	2	251
TRUE	FALSE	TRUE	FALSE	Epidermis	ORTHO905GF010646	2	252	QWRF7
FALSE	FALSE	TRUE	TRUE	Cortex	ORTHO905GF005893	2	253
FALSE	FALSE	TRUE	TRUE	Epidermis	ORTHO905GF004633	2	254
FALSE	FALSE	TRUE	TRUE	Cortex	ORTHO905GF000465	2	255
TRUE	FALSE	FALSE	TRUE	Root cap	ORTHO905GF000657	2	256	ARF16
TRUE	FALSE	FALSE	TRUE	Xylem	ORTHO905GF001254	2	257	UMAMIT5
TRUE	FALSE	TRUE	FALSE	Epidermis	ORTHO905GF002166	2	258	ATEXO70C2
TRUE	FALSE	TRUE	FALSE	Root cap	ORTHO905GF002052	2	259	AtCYS4
TRUE	TRUE	FALSE	FALSE	Phloem	ORTHO905GF009490	2	260	AT4G27350			TraesCS2B03G0559800
TRUE	FALSE	TRUE	FALSE	Epidermis	ORTHO905GF001183	2	261	DER4
TRUE	TRUE	FALSE	FALSE	Endodermis	ORTHO905GF001069	2	262	ATAGP16			TraesCS1D03G0271100
TRUE	FALSE	TRUE	FALSE	Cortex	ORTHO905GF000119	2	263	SEN4
TRUE	FALSE	FALSE	TRUE	Cortex	ORTHO905GF003113	2	264	US14Z
TRUE	FALSE	TRUE	FALSE	Xylem	ORTHO905GF004068	2	265	AT1G52910
FALSE	FALSE	TRUE	TRUE	Epidermis	ORTHO905GF007420	2	266
TRUE	FALSE	FALSE	TRUE	Cortex	ORTHO905GF002316	2	267	AT4G14270
FALSE	FALSE	TRUE	TRUE	Endodermis	ORTHO905GF004834	2	268
TRUE	FALSE	FALSE	TRUE	Cortex	ORTHO905GF001101	2	269	UL1X
FALSE	FALSE	TRUE	TRUE	Cortex	ORTHO905GF000154	2	270
TRUE	FALSE	TRUE	FALSE	Cortex	ORTHO905GF003960	2	271	AT3G17020
FALSE	FALSE	TRUE	TRUE	Cortex	ORTHO905GF001268	2	272
TRUE	FALSE	FALSE	TRUE	Cortex	ORTHO905GF000070	2	273	UGT74D1
TRUE	FALSE	FALSE	TRUE	Xylem	ORTHO905GF002061	2	274	SND3
TRUE	TRUE	FALSE	FALSE	Phloem	ORTHO905GF001069	2	275	ATAGP22			TraesCS1D03G0271100
TRUE	FALSE	TRUE	FALSE	Cortex	ORTHO905GF000916	2	276	SRK2C
FALSE	FALSE	TRUE	TRUE	Xylem	ORTHO905GF004159	2	277
TRUE	FALSE	FALSE	TRUE	Cortex	ORTHO905GF001027	2	278	AT-ASN1
TRUE	FALSE	TRUE	FALSE	Root cap	ORTHO905GF000469	2	279	AT1G10810
TRUE	FALSE	TRUE	FALSE	Xylem	ORTHO905GF000275	2	280	ATLAC17
TRUE	FALSE	FALSE	TRUE	Xylem	ORTHO905GF003334	2	281	ROT3
FALSE	FALSE	TRUE	TRUE	Cortex	ORTHO905GF004288	2	282
FALSE	FALSE	TRUE	TRUE	Endodermis	ORTHO905GF013715	2	283
TRUE	FALSE	FALSE	TRUE	Root cap	ORTHO905GF000443	2	284	ATHEXP ALPHA 1.3
TRUE	FALSE	FALSE	TRUE	Phloem	ORTHO905GF005488	2	285	CIF1
FALSE	TRUE	TRUE	FALSE	Endodermis	ORTHO905GF018617	2	286				TraesCS7B03G1179800
TRUE	TRUE	FALSE	FALSE	Phloem	ORTHO905GF008021	2	287	COG1			TraesCS1B03G0951500	TraesCS1A03G0827500, TraesCS1D03G0796200
TRUE	FALSE	TRUE	FALSE	Xylem	ORTHO905GF000712	2	288	XOAT1
TRUE	FALSE	TRUE	FALSE	Xylem	ORTHO905GF002808	2	289	MAKR3
TRUE	FALSE	TRUE	FALSE	Xylem	ORTHO905GF002468	2	290	AT5G50450
FALSE	FALSE	TRUE	TRUE	Cortex	ORTHO905GF000727	2	291
TRUE	FALSE	FALSE	TRUE	Xylem	ORTHO905GF004372	2	292	ENT1,AT
TRUE	FALSE	FALSE	TRUE	Xylem	ORTHO905GF000332	2	293	AT3G62160
FALSE	TRUE	FALSE	TRUE	Root cap	ORTHO905GF000545	2	294				TraesCS1D03G0186800	TraesCS1B03G0263100
TRUE	FALSE	FALSE	TRUE	Xylem	ORTHO905GF008547	2	295	AT2G17710
TRUE	FALSE	TRUE	FALSE	Xylem	ORTHO905GF001038	2	296	LMCO4
FALSE	TRUE	TRUE	FALSE	Epidermis	ORTHO905GF000627	2	297				TraesCS3B03G0636500	TraesCS3A03G0552600
TRUE	FALSE	FALSE	TRUE	Root cap	ORTHO905GF000815	2	298	SNRK2-1
FALSE	FALSE	TRUE	TRUE	Cortex	ORTHO905GF001240	2	299
FALSE	FALSE	TRUE	TRUE	Cortex	ORTHO905GF000042	2	300
TRUE	FALSE	FALSE	TRUE	Epidermis	ORTHO905GF000260	2	301	AT3G47800
TRUE	FALSE	FALSE	TRUE	Xylem	ORTHO905GF000199	2	302	AT5G23350
FALSE	TRUE	FALSE	TRUE	Epidermis	ORTHO905GF005359	2	303		unstable	unspecific	TraesCS2A03G0860100
FALSE	FALSE	TRUE	TRUE	Cortex	ORTHO905GF000020	2	304
TRUE	FALSE	FALSE	TRUE	Phloem	ORTHO905GF002060	2	305	AT5G01610
TRUE	FALSE	FALSE	TRUE	Root cap	ORTHO905GF000042	2	306	HTB6
TRUE	FALSE	FALSE	TRUE	Xylem	ORTHO905GF001544	2	307	KIN7.5
TRUE	FALSE	TRUE	FALSE	Xylem	ORTHO905GF002288	2	308	ORP2A
TRUE	TRUE	FALSE	FALSE	Phloem	ORTHO905GF003223	2	309	AT2G26600			TraesCS6B03G0482100	TraesCS6D03G0332400
FALSE	FALSE	TRUE	TRUE	Endodermis	ORTHO905GF014588	2	310
TRUE	FALSE	FALSE	TRUE	Root cap	ORTHO905GF000571	2	311	ATGT14
TRUE	FALSE	FALSE	TRUE	Root cap	ORTHO905GF002305	2	312	AR411
TRUE	FALSE	TRUE	FALSE	Endodermis	ORTHO905GF013650	2	313	AT1G71740
TRUE	FALSE	FALSE	TRUE	Cortex	ORTHO905GF000179	2	314	ZIFL1
TRUE	TRUE	FALSE	FALSE	Phloem	ORTHO905GF001249	2	315	TET2	unstable	unspecific	TraesCS4D03G0645300	TraesCS4A03G0061300, TraesCS4B03G0725000
TRUE	TRUE	FALSE	FALSE	Endodermis	ORTHO905GF002308	2	316	RCI3A			TraesCS7D03G1048700	TraesCS7A03G1097700
FALSE	FALSE	TRUE	TRUE	Cortex	ORTHO905GF000251	2	317
TRUE	TRUE	FALSE	FALSE	Endodermis	ORTHO905GF003620	2	318	AtWLIM1			TraesCS5A03G0264700
TRUE	FALSE	FALSE	TRUE	Root cap	ORTHO905GF005577	2	319	ATOEP16-1
TRUE	FALSE	TRUE	FALSE	Xylem	ORTHO905GF006791	2	320	ZIP11
TRUE	TRUE	FALSE	FALSE	Phloem	ORTHO905GF007787	2	321	NHL21	unstable	unspecific	TraesCS2A03G0466400	TraesCS2B03G0588100, TraesCS2D03G0476600
TRUE	FALSE	TRUE	FALSE	Cortex	ORTHO905GF001972	2	322	AT1G01170
TRUE	FALSE	FALSE	TRUE	Xylem	ORTHO905GF002060	2	323	AT3G08890
FALSE	TRUE	TRUE	FALSE	Epidermis	ORTHO905GF000093	2	324				TraesCSU03G0047200
TRUE	FALSE	FALSE	TRUE	Cortex	ORTHO905GF002028	2	325	US4Y
TRUE	FALSE	TRUE	FALSE	Cortex	ORTHO905GF000553	2	326	AT5G62900
TRUE	FALSE	FALSE	TRUE	Cortex	ORTHO905GF003255	2	327	ES1Y
TRUE	FALSE	TRUE	FALSE	Xylem	ORTHO905GF000486	2	328	AT5G13810
TRUE	FALSE	TRUE	FALSE	Cortex	ORTHO905GF001926	2	329	UMAMIT33
FALSE	FALSE	TRUE	TRUE	Epidermis	ORTHO905GF000683	2	330
FALSE	TRUE	FALSE	TRUE	Epidermis	ORTHO905GF010465	2	331				TraesCS2B03G1341500
TRUE	TRUE	FALSE	FALSE	Phloem	ORTHO905GF004075	2	332	MCO3			TraesCS7A03G0884400	TraesCS7B03G0728600
TRUE	FALSE	FALSE	TRUE	Root cap	ORTHO905GF004725	2	333	GATA2
TRUE	FALSE	TRUE	FALSE	Cortex	ORTHO905GF012863	2	334	SGAT
TRUE	TRUE	FALSE	FALSE	Phloem	ORTHO905GF002308	2	335	AT3G21770			TraesCS7D03G1048700	TraesCS7A03G1097700
TRUE	FALSE	TRUE	FALSE	Cortex	ORTHO905GF000537	2	336	AT4G37520
FALSE	FALSE	TRUE	TRUE	Cortex	ORTHO905GF017012	2	337
TRUE	FALSE	FALSE	TRUE	Root cap	ORTHO905GF000014	2	338	HTR2
TRUE	FALSE	TRUE	FALSE	Cortex	ORTHO905GF001359	2	339	AtPDCB1
TRUE	FALSE	FALSE	TRUE	Root cap	ORTHO905GF005676	2	340	GER2
FALSE	FALSE	TRUE	TRUE	Epidermis	ORTHO905GF003720	2	341
TRUE	FALSE	FALSE	TRUE	Xylem	ORTHO905GF010223	2	342	AT1G23460
TRUE	FALSE	TRUE	FALSE	Epidermis	ORTHO905GF000530	2	343	RIC10
TRUE	FALSE	TRUE	FALSE	Epidermis	ORTHO905GF000298	2	344	AtPPa5
TRUE	FALSE	TRUE	FALSE	Cortex	ORTHO905GF004249	2	345	ATEXP11
TRUE	FALSE	TRUE	FALSE	Xylem	ORTHO905GF009490	2	346	AT5G54240
TRUE	FALSE	FALSE	TRUE	Root cap	ORTHO905GF000260	2	347	AT3G47800
TRUE	FALSE	FALSE	TRUE	Phloem	ORTHO905GF000313	2	348	UCC2
FALSE	FALSE	TRUE	TRUE	Epidermis	ORTHO905GF000029	2	349
TRUE	FALSE	FALSE	TRUE	Root cap	ORTHO905GF006472	2	350	AT5G18460
TRUE	FALSE	FALSE	TRUE	Xylem	ORTHO905GF011126	2	351	MAP65-8
TRUE	FALSE	FALSE	TRUE	Root cap	ORTHO905GF000029	2	352	CHI2
FALSE	FALSE	TRUE	TRUE	Cortex	ORTHO905GF008715	2	353
TRUE	FALSE	TRUE	FALSE	Epidermis	ORTHO905GF000127	2	354	ATMPK15
FALSE	TRUE	TRUE	FALSE	Epidermis	ORTHO905GF008823	2	355				TraesCS3D03G1015700
FALSE	TRUE	TRUE	FALSE	Epidermis	ORTHO905GF014733	2	356		stable	specific	TraesCS7A03G0529100
FALSE	FALSE	TRUE	TRUE	Cortex	ORTHO905GF002064	2	357
TRUE	FALSE	TRUE	FALSE	Xylem	ORTHO905GF002006	2	358	ASL19
FALSE	TRUE	TRUE	FALSE	Endodermis	ORTHO905GF000147	2	359				TraesCS1A03G0483700
FALSE	FALSE	TRUE	TRUE	Cortex	ORTHO905GF000568	2	360
TRUE	FALSE	TRUE	FALSE	Cortex	ORTHO905GF002549	2	361	HUP17
TRUE	FALSE	TRUE	FALSE	Endodermis	ORTHO905GF000358	2	362	ATCSLA9
TRUE	FALSE	FALSE	TRUE	Epidermis	ORTHO905GF003995	2	363	US7Z
TRUE	FALSE	TRUE	FALSE	Epidermis	ORTHO905GF000833	2	364	ALF5
TRUE	TRUE	FALSE	FALSE	Epidermis	ORTHO905GF002177	2	365	AtSWEET17			TraesCS5D03G0116800
TRUE	FALSE	TRUE	FALSE	Xylem	ORTHO905GF007312	2	366	AT4G26580
TRUE	FALSE	FALSE	TRUE	Xylem	ORTHO905GF005832	2	367	AT3G06035
TRUE	TRUE	FALSE	FALSE	Xylem	ORTHO905GF000996	2	368	AT1G75280	stable	specific	TraesCS1D03G0645100
TRUE	FALSE	TRUE	FALSE	Endodermis	ORTHO905GF003009	2	369	AT1G61240
FALSE	FALSE	TRUE	TRUE	Cortex	ORTHO905GF005499	2	370
TRUE	FALSE	FALSE	TRUE	Epidermis	ORTHO905GF004108	2	371	RACK1A
FALSE	FALSE	TRUE	TRUE	Epidermis	ORTHO905GF002326	2	372
TRUE	FALSE	TRUE	FALSE	Xylem	ORTHO905GF002779	2	373	AT3G03440
FALSE	FALSE	TRUE	TRUE	Cortex	ORTHO905GF000031	2	374
FALSE	FALSE	TRUE	TRUE	Epidermis	ORTHO905GF000424	2	375
TRUE	FALSE	FALSE	TRUE	Cortex	ORTHO905GF006215	2	376	PPDK
TRUE	FALSE	TRUE	FALSE	Epidermis	ORTHO905GF000146	2	377	TUB1
TRUE	FALSE	TRUE	FALSE	Endodermis	ORTHO905GF004799	2	378	ATC/VIF2
TRUE	FALSE	TRUE	FALSE	Cortex	ORTHO905GF002009	2	379	SAP1
TRUE	TRUE	FALSE	FALSE	Xylem	ORTHO905GF005585	2	380	AT3G61750			TraesCS1D03G0913700
TRUE	FALSE	TRUE	FALSE	Endodermis	ORTHO905GF000119	2	381	XTH16
TRUE	FALSE	TRUE	FALSE	Epidermis	ORTHO905GF000542	2	382	GIR2
FALSE	TRUE	TRUE	FALSE	Epidermis	ORTHO905GF003037	2	383		unstable	unspecific	TraesCS7A03G0476000	TraesCS7D03G0460400
FALSE	FALSE	TRUE	TRUE	Epidermis	ORTHO905GF001315	2	384
TRUE	TRUE	FALSE	FALSE	Phloem	ORTHO905GF002011	2	385	ATHVA22E			TraesCS7D03G0500500	TraesCS5D03G0557600, TraesCS7B03G0335800, TraesCS7A03G0517200
TRUE	FALSE	TRUE	FALSE	Epidermis	ORTHO905GF000596	2	386	AT1G08340
TRUE	TRUE	FALSE	FALSE	Phloem	ORTHO905GF000147	2	387	ACT11			TraesCS1A03G0483700
TRUE	FALSE	FALSE	TRUE	Root cap	ORTHO905GF001104	2	388	H2A.Z
TRUE	FALSE	FALSE	TRUE	Cortex	ORTHO905GF002653	2	389	EL31Z
TRUE	FALSE	TRUE	FALSE	Epidermis	ORTHO905GF001836	2	390	ATSEC1B
TRUE	FALSE	TRUE	FALSE	Endodermis	ORTHO905GF001891	2	391	AT2G39430
TRUE	FALSE	FALSE	TRUE	Cortex	ORTHO905GF006070	2	392	ATSDH
TRUE	FALSE	TRUE	FALSE	Epidermis	ORTHO905GF000109	2	393	ATCPK4
TRUE	FALSE	TRUE	FALSE	Cortex	ORTHO905GF000685	2	394	AtSSI2
TRUE	FALSE	FALSE	TRUE	Epidermis	ORTHO905GF001558	2	395	EL34X
TRUE	TRUE	FALSE	FALSE	Root cap	ORTHO905GF000125	2	396	ATSTP4			TraesCS2B03G0731200
TRUE	TRUE	FALSE	FALSE	Xylem	ORTHO905GF000041	2	397	ATBBE-LIKE 15			TraesCS7B03G0805100	TraesCS7A03G0969300
TRUE	FALSE	FALSE	TRUE	Root cap	ORTHO905GF001056	2	398	EIF5A
TRUE	FALSE	FALSE	TRUE	Root cap	ORTHO905GF003124	2	399	AHDP
TRUE	FALSE	TRUE	FALSE	Epidermis	ORTHO905GF006066	2	400	ATEXP7
TRUE	FALSE	TRUE	FALSE	Epidermis	ORTHO905GF003791	2	401	MDIS1
TRUE	FALSE	FALSE	TRUE	Epidermis	ORTHO905GF001848	2	402	UL4Z
TRUE	TRUE	FALSE	FALSE	Phloem	ORTHO905GF002171	2	403	AtANN2			TraesCS7D03G0408700	TraesCS7A03G0420200, TraesCS7B03G0226800
TRUE	FALSE	FALSE	TRUE	Cortex	ORTHO905GF000517	2	404	GLN2
TRUE	FALSE	TRUE	FALSE	Epidermis	ORTHO905GF001911	2	405	AXR2
TRUE	TRUE	FALSE	FALSE	Phloem	ORTHO905GF000325	2	406	sks5			TraesCS2B03G0719400	TraesCS2A03G0650000
TRUE	TRUE	FALSE	FALSE	Endodermis	ORTHO905GF000545	2	407	PDGLP1			TraesCS6B03G1181300	TraesCS6A03G0966200
FALSE	FALSE	TRUE	TRUE	Epidermis	ORTHO905GF002253	2	408
TRUE	FALSE	FALSE	TRUE	Cortex	ORTHO905GF008989	2	409	AT2G36630
TRUE	FALSE	FALSE	TRUE	Cortex	ORTHO905GF000256	2	410	TBL37
TRUE	FALSE	FALSE	TRUE	Root cap	ORTHO905GF000072	2	411	H2A.W.7
TRUE	FALSE	FALSE	TRUE	Epidermis	ORTHO905GF000358	2	412	CSLA3
FALSE	FALSE	TRUE	TRUE	Epidermis	ORTHO905GF000027	2	413
TRUE	TRUE	FALSE	FALSE	Root cap	ORTHO905GF001696	2	414	ATAMT1;3	stable	specific	TraesCS6B03G0749500
TRUE	FALSE	TRUE	FALSE	Epidermis	ORTHO905GF004612	2	415	AT3G07940
TRUE	FALSE	FALSE	TRUE	Endodermis	ORTHO905GF000517	2	416	GLN1;3
FALSE	TRUE	TRUE	FALSE	Epidermis	ORTHO905GF001131	2	417		stable	specific	TraesCS6A03G0237900	TraesCS6D03G0195300
TRUE	FALSE	TRUE	FALSE	Epidermis	ORTHO905GF001306	2	418	PRLIP6
TRUE	FALSE	TRUE	FALSE	Xylem	ORTHO905GF001592	2	419	scpl20
FALSE	FALSE	TRUE	TRUE	Epidermis	ORTHO905GF013295	2	420
TRUE	TRUE	FALSE	FALSE	Epidermis	ORTHO905GF000178	2	421	GulLO5			TraesCS4B03G0990200
TRUE	FALSE	TRUE	FALSE	Epidermis	ORTHO905GF003459	2	422	CYCP4
TRUE	TRUE	FALSE	FALSE	Phloem	ORTHO905GF001372	2	423	PDF2.3			TraesCS4D03G0748700	TraesCS4B03G0840800
TRUE	FALSE	FALSE	TRUE	Xylem	ORTHO905GF002825	2	424	AT5G45020
TRUE	FALSE	FALSE	TRUE	Root cap	ORTHO905GF004108	2	425	RACK1X
TRUE	TRUE	FALSE	FALSE	Phloem	ORTHO905GF003037	2	426	PXG4	unstable	unspecific	TraesCS7A03G0475600
TRUE	TRUE	FALSE	FALSE	Phloem	ORTHO905GF000048	2	427	AFA1	stable	specific	TraesCS6A03G0965900	TraesCS6D03G0845500
TRUE	FALSE	TRUE	FALSE	Epidermis	ORTHO905GF001403	2	428	ATRABH1D
TRUE	FALSE	TRUE	FALSE	Epidermis	ORTHO905GF000283	2	429	ATRBL6
FALSE	FALSE	TRUE	TRUE	Epidermis	ORTHO905GF003861	2	430
TRUE	FALSE	TRUE	FALSE	Epidermis	ORTHO905GF000147	2	431	FIZ2
TRUE	FALSE	TRUE	FALSE	Epidermis	ORTHO905GF000376	2	432	ATCAL5
TRUE	FALSE	FALSE	TRUE	Cortex	ORTHO905GF001263	2	433	UL5Z
TRUE	FALSE	FALSE	TRUE	Cortex	ORTHO905GF002449	2	434	EL19Y
TRUE	FALSE	TRUE	FALSE	Endodermis	ORTHO905GF001284	2	435	DOF4.6
TRUE	FALSE	FALSE	TRUE	Epidermis	ORTHO905GF001263	2	436	UL5Z
TRUE	TRUE	FALSE	FALSE	Phloem	ORTHO905GF004279	2	437	AT1G78520			TraesCS3B03G0483000
TRUE	FALSE	TRUE	FALSE	Epidermis	ORTHO905GF003387	2	438	MCP2c
TRUE	FALSE	TRUE	FALSE	Epidermis	ORTHO905GF001881	2	439	COPT2
TRUE	FALSE	TRUE	FALSE	Xylem	ORTHO905GF002435	2	440	ACLA2
TRUE	FALSE	TRUE	FALSE	Xylem	ORTHO905GF012052	2	441	WLIM2a
FALSE	FALSE	TRUE	TRUE	Epidermis	ORTHO905GF000341	2	442
TRUE	TRUE	FALSE	FALSE	Endodermis	ORTHO905GF000770	2	443	UDG4			TraesCS4D03G0092300
FALSE	FALSE	TRUE	TRUE	Epidermis	ORTHO905GF014703	2	444
TRUE	FALSE	FALSE	TRUE	Root cap	ORTHO905GF001438	2	445	HON1
FALSE	FALSE	TRUE	TRUE	Epidermis	ORTHO905GF013934	2	446
TRUE	FALSE	TRUE	FALSE	Epidermis	ORTHO905GF000303	2	447	ATROP5
TRUE	FALSE	TRUE	FALSE	Epidermis	ORTHO905GF005832	2	448	AT5G19250
TRUE	FALSE	TRUE	FALSE	Xylem	ORTHO905GF008615	2	449	GulLO3
TRUE	FALSE	TRUE	FALSE	Root cap	ORTHO905GF005610	2	450	AT5G67140
TRUE	TRUE	FALSE	FALSE	Endodermis	ORTHO905GF005745	2	451	PATL4	unstable	unspecific	TraesCS7B03G0990200	TraesCS7A03G1132500
TRUE	FALSE	TRUE	FALSE	Epidermis	ORTHO905GF006369	2	452	ATKOR2
TRUE	FALSE	TRUE	FALSE	Epidermis	ORTHO905GF001247	2	453	GDPDL3
TRUE	FALSE	FALSE	TRUE	Root cap	ORTHO905GF001261	2	454	AT4G28703
TRUE	FALSE	TRUE	FALSE	Epidermis	ORTHO905GF000848	2	455	AtERDL6
TRUE	FALSE	FALSE	TRUE	Cortex	ORTHO905GF001003	2	456	STR18
TRUE	FALSE	TRUE	FALSE	Epidermis	ORTHO905GF003594	2	457	AT3G11320
TRUE	FALSE	TRUE	FALSE	Epidermis	ORTHO905GF000934	2	458	ATH2
TRUE	TRUE	FALSE	FALSE	Endodermis	ORTHO905GF000589	2	459	GAD2			TraesCS3D03G0041800
TRUE	FALSE	TRUE	FALSE	Epidermis	ORTHO905GF002803	2	460	IQD1
TRUE	FALSE	TRUE	FALSE	Epidermis	ORTHO905GF001630	2	461	PUB39
TRUE	FALSE	TRUE	FALSE	Epidermis	ORTHO905GF000282	2	462	AT1G48640
TRUE	FALSE	TRUE	FALSE	Epidermis	ORTHO905GF004247	2	463	ATARFB1B
TRUE	FALSE	FALSE	TRUE	Epidermis	ORTHO905GF002028	2	464	US4Y
TRUE	FALSE	FALSE	TRUE	Epidermis	ORTHO905GF003397	2	465	EL36Z
TRUE	TRUE	FALSE	FALSE	Epidermis	ORTHO905GF000465	2	466	PIP1			TraesCS2B03G1083100	TraesCS2A03G0979000
TRUE	FALSE	TRUE	FALSE	Cortex	ORTHO905GF010282	2	467	AT4G19980
FALSE	FALSE	TRUE	TRUE	Epidermis	ORTHO905GF003537	2	468
FALSE	TRUE	TRUE	FALSE	Epidermis	ORTHO905GF013360	2	469				TraesCS5B03G0106800
TRUE	FALSE	TRUE	FALSE	Epidermis	ORTHO905GF000123	2	470	BGLU15
TRUE	FALSE	TRUE	FALSE	Epidermis	ORTHO905GF000714	2	471	PLD
TRUE	FALSE	FALSE	TRUE	Root cap	ORTHO905GF001363	2	472	G-H2AX
TRUE	FALSE	FALSE	TRUE	Epidermis	ORTHO905GF001447	2	473	US8X
TRUE	TRUE	FALSE	FALSE	Root cap	ORTHO905GF000308	2	474	UGT73B5	stable	unspecific	TraesCS5A03G1022900
TRUE	FALSE	FALSE	TRUE	Epidermis	ORTHO905GF006462	2	475	SNRNP-G
TRUE	TRUE	FALSE	FALSE	Epidermis	ORTHO905GF001605	2	476	GRP2			TraesCS3B03G1129700	TraesCS3D03G0916100, TraesCS3A03G0980900
TRUE	FALSE	TRUE	FALSE	Epidermis	ORTHO905GF003300	2	477	AT3G45090
FALSE	TRUE	TRUE	FALSE	Epidermis	ORTHO905GF000125	2	478				TraesCS2B03G0731200
TRUE	TRUE	FALSE	FALSE	Root cap	ORTHO905GF000213	2	479	CYP709B2			TraesCS2B03G0432300
TRUE	FALSE	TRUE	FALSE	Epidermis	ORTHO905GF001840	2	480	ATMSRA3
TRUE	FALSE	TRUE	FALSE	Epidermis	ORTHO905GF002755	2	481	AT1G59725
TRUE	FALSE	TRUE	FALSE	Epidermis	ORTHO905GF008088	2	482	AT1G72880
TRUE	TRUE	FALSE	FALSE	Root cap	ORTHO905GF000298	2	483	AtPPa5	unstable	unspecific	TraesCS1D03G0080800
TRUE	FALSE	TRUE	FALSE	Epidermis	ORTHO905GF001687	2	484	LEA27
TRUE	TRUE	FALSE	FALSE	Endodermis	ORTHO905GF000090	2	485	PAL1			TraesCS6D03G0526000	TraesCS6B03G0758700
TRUE	FALSE	FALSE	TRUE	Epidermis	ORTHO905GF000803	2	486	ATGSTU8
TRUE	FALSE	FALSE	TRUE	Root cap	ORTHO905GF001770	2	487	HTA10
TRUE	FALSE	FALSE	TRUE	Epidermis	ORTHO905GF003124	2	488	AHDP
TRUE	FALSE	TRUE	FALSE	Epidermis	ORTHO905GF000350	2	489	SAUR55
FALSE	FALSE	TRUE	TRUE	Epidermis	ORTHO905GF002426	2	490
TRUE	FALSE	FALSE	TRUE	Endodermis	ORTHO905GF000185	2	491	ATPMT5
TRUE	FALSE	FALSE	TRUE	Epidermis	ORTHO905GF002452	2	492	AT1G23100
TRUE	FALSE	TRUE	FALSE	Epidermis	ORTHO905GF007252	2	493	FAX6
TRUE	FALSE	TRUE	FALSE	Epidermis	ORTHO905GF000085	2	494	ATRAB-A2D
FALSE	FALSE	TRUE	TRUE	Epidermis	ORTHO905GF001910	2	495
TRUE	FALSE	FALSE	TRUE	Epidermis	ORTHO905GF003255	2	496	ES1Y
TRUE	FALSE	FALSE	TRUE	Root cap	ORTHO905GF003397	2	497	EL36Z
TRUE	FALSE	TRUE	FALSE	Epidermis	ORTHO905GF000837	2	498	PRX56
TRUE	FALSE	FALSE	TRUE	Root cap	ORTHO905GF000517	2	499	ATGLN1;1
TRUE	FALSE	TRUE	FALSE	Epidermis	ORTHO905GF002060	2	500	AT5G01610
TRUE	FALSE	TRUE	FALSE	Epidermis	ORTHO905GF001303	2	501	TPPG
TRUE	FALSE	FALSE	TRUE	Root cap	ORTHO905GF002426	2	502	PDI6
TRUE	FALSE	FALSE	TRUE	Epidermis	ORTHO905GF002434	2	503	ES4Y
TRUE	FALSE	TRUE	FALSE	Epidermis	ORTHO905GF000938	2	504	RALFL22
TRUE	FALSE	FALSE	TRUE	Epidermis	ORTHO905GF002653	2	505	EL31Y
TRUE	FALSE	TRUE	FALSE	Epidermis	ORTHO905GF000013	2	506	LecRK-S.3
TRUE	FALSE	TRUE	FALSE	Epidermis	ORTHO905GF002004	2	507	SRF7
FALSE	TRUE	TRUE	FALSE	Epidermis	ORTHO905GF000318	2	508		stable	specific	TraesCS5D03G0245800
TRUE	FALSE	TRUE	FALSE	Epidermis	ORTHO905GF002049	2	509	AT1G05210
TRUE	FALSE	FALSE	TRUE	Epidermis	ORTHO905GF002173	2	510	US5Z
TRUE	FALSE	TRUE	FALSE	Epidermis	ORTHO905GF000160	2	511	AT4G12545
TRUE	FALSE	TRUE	FALSE	Epidermis	ORTHO905GF003310	2	512	AT4G27270
TRUE	FALSE	TRUE	FALSE	Epidermis	ORTHO905GF001696	2	513	ATAMT1;3
TRUE	FALSE	FALSE	TRUE	Epidermis	ORTHO905GF001538	2	514	UL22Z
TRUE	FALSE	FALSE	TRUE	Epidermis	ORTHO905GF002449	2	515	EL19Z
TRUE	FALSE	TRUE	FALSE	Epidermis	ORTHO905GF009114	2	516	AT4G06536
TRUE	FALSE	TRUE	FALSE	Epidermis	ORTHO905GF001069	2	517	AGP41
TRUE	FALSE	FALSE	TRUE	Root cap	ORTHO905GF001853	2	518	HMGA
TRUE	FALSE	FALSE	TRUE	Epidermis	ORTHO905GF003857	2	519	ES28Z
TRUE	FALSE	TRUE	FALSE	Epidermis	ORTHO905GF005732	2	520	AtGGCT2;2
TRUE	FALSE	TRUE	FALSE	Epidermis	ORTHO905GF001477	2	521	ATL11
TRUE	FALSE	TRUE	FALSE	Epidermis	ORTHO905GF000159	2	522	XI-B
TRUE	FALSE	TRUE	FALSE	Epidermis	ORTHO905GF001859	2	523	TBL34
FALSE	FALSE	TRUE	TRUE	Epidermis	ORTHO905GF004913	2	524
TRUE	FALSE	TRUE	FALSE	Epidermis	ORTHO905GF005250	2	525	PEPCK
TRUE	FALSE	FALSE	TRUE	Root cap	ORTHO905GF001973	2	526	ARP2
TRUE	FALSE	FALSE	TRUE	Epidermis	ORTHO905GF002279	2	527	ALBA1
TRUE	FALSE	TRUE	FALSE	Endodermis	ORTHO905GF000130	2	528	GST
TRUE	TRUE	FALSE	FALSE	Endodermis	ORTHO905GF001704	2	529	AT5G52882	stable	specific	TraesCS1A03G1030600	TraesCS1D03G0991800
TRUE	FALSE	FALSE	TRUE	Epidermis	ORTHO905GF001824	2	530	ATPLAT1
TRUE	FALSE	FALSE	TRUE	Epidermis	ORTHO905GF001363	2	531	H2AXB
TRUE	FALSE	TRUE	FALSE	Epidermis	ORTHO905GF000183	2	532	UBC30
TRUE	FALSE	TRUE	FALSE	Epidermis	ORTHO905GF001682	2	533	ALDH1A
TRUE	FALSE	TRUE	FALSE	Epidermis	ORTHO905GF003718	2	534	ATC3H23
TRUE	FALSE	FALSE	TRUE	Root cap	ORTHO905GF000928	2	535	ATWRKY53
TRUE	FALSE	TRUE	FALSE	Root cap	ORTHO905GF002549	2	536	AT2G31945
TRUE	FALSE	TRUE	FALSE	Epidermis	ORTHO905GF003442	2	537	AT4G23470
TRUE	FALSE	TRUE	FALSE	Epidermis	ORTHO905GF004035	2	538	NPG1
TRUE	FALSE	TRUE	FALSE	Epidermis	ORTHO905GF012822	2	539	RGP5
TRUE	FALSE	TRUE	FALSE	Epidermis	ORTHO905GF005278	2	540	BP80-3;3
TRUE	FALSE	TRUE	FALSE	Epidermis	ORTHO905GF000762	2	541	CA4
TRUE	FALSE	TRUE	FALSE	Epidermis	ORTHO905GF012052	2	542	WLIM2a
TRUE	FALSE	FALSE	TRUE	Root cap	ORTHO905GF004913	2	543	ZCF37
TRUE	FALSE	TRUE	FALSE	Epidermis	ORTHO905GF004681	2	544	SFR8
TRUE	FALSE	TRUE	FALSE	Epidermis	ORTHO905GF000222	2	545	PIP2F
TRUE	FALSE	TRUE	FALSE	Epidermis	ORTHO905GF004756	2	546	GRXC1
TRUE	TRUE	FALSE	FALSE	Root cap	ORTHO905GF000209	2	547	AT1G50060			TraesCS7D03G0226600
TRUE	TRUE	FALSE	FALSE	Root cap	ORTHO905GF000285	2	548	AT3G27200			TraesCS4A03G0063800	TraesCS2D03G1206200, TraesCS4B03G0722900
TRUE	FALSE	TRUE	FALSE	Epidermis	ORTHO905GF004462	2	549	TIP4;1
TRUE	FALSE	FALSE	TRUE	Root cap	ORTHO905GF000803	2	550	ATGSTU8
TRUE	FALSE	FALSE	TRUE	Epidermis	ORTHO905GF002064	2	551	AT5G02230
TRUE	FALSE	FALSE	TRUE	Epidermis	ORTHO905GF002565	2	552	ES27Y
TRUE	FALSE	TRUE	FALSE	Epidermis	ORTHO905GF001027	2	553	ASN3
TRUE	FALSE	FALSE	TRUE	Root cap	ORTHO905GF004103	2	554	CAT1
TRUE	FALSE	FALSE	TRUE	Epidermis	ORTHO905GF006059	2	555	AT1G56220
TRUE	TRUE	FALSE	FALSE	Epidermis	ORTHO905GF001231	2	556	ACA2			TraesCS4B03G0689300	TraesCS4D03G0618200
TRUE	FALSE	TRUE	FALSE	Epidermis	ORTHO905GF004904	2	557	ATUXS3
TRUE	FALSE	FALSE	TRUE	Root cap	ORTHO905GF000256	2	558	TBL39
TRUE	FALSE	TRUE	FALSE	Epidermis	ORTHO905GF003600	2	559	CASPL4B1
TRUE	FALSE	FALSE	TRUE	Root cap	ORTHO905GF002098	2	560	US17Y
TRUE	FALSE	TRUE	FALSE	Epidermis	ORTHO905GF002340	2	561	WDL3
TRUE	TRUE	FALSE	FALSE	Root cap	ORTHO905GF004919	2	562	PGB1			TraesCS4B03G0647100
TRUE	FALSE	TRUE	FALSE	Epidermis	ORTHO905GF003216	2	563	c-NAD-MDH2
TRUE	FALSE	FALSE	TRUE	Root cap	ORTHO905GF002028	2	564	US4Y
TRUE	FALSE	TRUE	FALSE	Epidermis	ORTHO905GF000599	2	565	CTPS2
TRUE	FALSE	TRUE	FALSE	Epidermis	ORTHO905GF004449	2	566	AT4G30650
TRUE	FALSE	TRUE	FALSE	Epidermis	ORTHO905GF000482	2	567	ADF8
TRUE	TRUE	FALSE	FALSE	Root cap	ORTHO905GF000539	2	568	AT3G19400	stable	unspecific	TraesCS2D03G1146600
TRUE	FALSE	FALSE	TRUE	Root cap	ORTHO905GF002279	2	569	ALBA1
TRUE	FALSE	FALSE	TRUE	Epidermis	ORTHO905GF002913	2	570	EL14Z
TRUE	FALSE	TRUE	FALSE	Epidermis	ORTHO905GF001058	2	571	RTN6
TRUE	FALSE	FALSE	TRUE	Epidermis	ORTHO905GF001305	2	572	UL30X
TRUE	FALSE	TRUE	FALSE	Epidermis	ORTHO905GF000404	2	573	AtPCR2
TRUE	FALSE	TRUE	FALSE	Epidermis	ORTHO905GF002339	2	574	AT1G14220
TRUE	FALSE	TRUE	FALSE	Epidermis	ORTHO905GF006884	2	575	PUB11
TRUE	FALSE	TRUE	FALSE	Epidermis	ORTHO905GF008200	2	576	AT4G01670
TRUE	FALSE	FALSE	TRUE	Root cap	ORTHO905GF003027	2	577	AT3G06890
TRUE	FALSE	TRUE	FALSE	Epidermis	ORTHO905GF002182	2	578	KINbeta1
TRUE	FALSE	FALSE	TRUE	Root cap	ORTHO905GF001245	2	579	PBP1
TRUE	FALSE	TRUE	FALSE	Epidermis	ORTHO905GF002210	2	580	FLA15
TRUE	FALSE	TRUE	FALSE	Epidermis	ORTHO905GF009490	2	581	AT5G54240
TRUE	FALSE	TRUE	FALSE	Epidermis	ORTHO905GF009550	2	582	AT2G26240
TRUE	FALSE	TRUE	FALSE	Epidermis	ORTHO905GF004495	2	583	AT1G70770
TRUE	FALSE	TRUE	FALSE	Epidermis	ORTHO905GF002926	2	584	AtGH9B5
TRUE	FALSE	TRUE	FALSE	Epidermis	ORTHO905GF000603	2	585	AT2G24170
TRUE	FALSE	TRUE	FALSE	Epidermis	ORTHO905GF007899	2	586	epsilon2-COP
TRUE	FALSE	FALSE	TRUE	Epidermis	ORTHO905GF002098	2	587	US17X
TRUE	FALSE	TRUE	FALSE	Epidermis	ORTHO905GF000770	2	588	UDG4
TRUE	FALSE	FALSE	TRUE	Epidermis	ORTHO905GF002716	2	589	CYTC-2
TRUE	FALSE	TRUE	FALSE	Epidermis	ORTHO905GF002461	2	590	ATNHR2B
TRUE	FALSE	TRUE	FALSE	Epidermis	ORTHO905GF000095	2	591	CYP89A7
TRUE	FALSE	TRUE	FALSE	Epidermis	ORTHO905GF004867	2	592	AT3G11800
TRUE	FALSE	FALSE	TRUE	Epidermis	ORTHO905GF001124	2	593	EL28Y
TRUE	FALSE	TRUE	FALSE	Epidermis	ORTHO905GF000636	2	594	ATPPC3
TRUE	FALSE	FALSE	TRUE	Epidermis	ORTHO905GF005056	2	595	AGM2
TRUE	FALSE	TRUE	FALSE	Epidermis	ORTHO905GF000304	2	596	PIC30
TRUE	FALSE	TRUE	FALSE	Epidermis	ORTHO905GF000128	2	597	ERF040
TRUE	FALSE	TRUE	FALSE	Epidermis	ORTHO905GF000527	2	598	MDR13
TRUE	FALSE	TRUE	FALSE	Epidermis	ORTHO905GF009953	2	599	IQD20
TRUE	FALSE	FALSE	TRUE	Epidermis	ORTHO905GF002248	2	600	bHLH135
TRUE	FALSE	TRUE	FALSE	Epidermis	ORTHO905GF001420	2	601	GDH1
TRUE	FALSE	FALSE	TRUE	Epidermis	ORTHO905GF003841	2	602	EL37Z
TRUE	FALSE	TRUE	FALSE	Epidermis	ORTHO905GF004262	2	603	AtBRN1
TRUE	FALSE	TRUE	FALSE	Epidermis	ORTHO905GF006351	2	604	P3Z
TRUE	FALSE	FALSE	TRUE	Epidermis	ORTHO905GF003113	2	605	US14Z
TRUE	FALSE	TRUE	FALSE	Epidermis	ORTHO905GF000936	2	606	USP21
TRUE	FALSE	TRUE	FALSE	Epidermis	ORTHO905GF000827	2	607	ATMYB4
TRUE	FALSE	TRUE	FALSE	Epidermis	ORTHO905GF010587	2	608	ARP1
TRUE	FALSE	FALSE	TRUE	Epidermis	ORTHO905GF010335	2	609	ATTIM10
TRUE	FALSE	TRUE	FALSE	Epidermis	ORTHO905GF005101	2	610	ELMOD_A
TRUE	FALSE	TRUE	FALSE	Epidermis	ORTHO905GF000864	2	611	NOI1
TRUE	FALSE	TRUE	FALSE	Epidermis	ORTHO905GF001359	2	612	AtPDCB1
TRUE	FALSE	TRUE	FALSE	Epidermis	ORTHO905GF001857	2	613	US19X
TRUE	FALSE	TRUE	FALSE	Epidermis	ORTHO905GF001197	2	614	AT2G25520
TRUE	FALSE	TRUE	FALSE	Epidermis	ORTHO905GF005838	2	615	VI1
TRUE	FALSE	FALSE	TRUE	Epidermis	ORTHO905GF001905	2	616	EL21W
TRUE	FALSE	TRUE	FALSE	Epidermis	ORTHO905GF002176	2	617	ES12Z
TRUE	FALSE	TRUE	FALSE	Epidermis	ORTHO905GF008610	2	618	OSCA3.1
TRUE	FALSE	TRUE	FALSE	Epidermis	ORTHO905GF002263	2	619	DGR2
TRUE	TRUE	FALSE	FALSE	Epidermis	ORTHO905GF000787	2	620	AT1G18980			TraesCS3B03G0728300
TRUE	FALSE	TRUE	FALSE	Epidermis	ORTHO905GF000067	2	621	PT1
TRUE	FALSE	TRUE	FALSE	Epidermis	ORTHO905GF006395	2	622	NPC3
TRUE	FALSE	TRUE	FALSE	Epidermis	ORTHO905GF000776	2	623	SUSY1
TRUE	FALSE	TRUE	FALSE	Epidermis	ORTHO905GF001220	2	624	MUR5
TRUE	FALSE	TRUE	FALSE	Epidermis	ORTHO905GF001752	2	625	AT1G63220
TRUE	FALSE	TRUE	FALSE	Epidermis	ORTHO905GF005723	2	626	ATH1
TRUE	FALSE	TRUE	FALSE	Epidermis	ORTHO905GF002036	2	627	ATNEK2
TRUE	FALSE	TRUE	FALSE	Epidermis	ORTHO905GF004270	2	628	GATL8
TRUE	FALSE	TRUE	FALSE	Epidermis	ORTHO905GF002171	2	629	AtANN1
TRUE	FALSE	TRUE	FALSE	Epidermis	ORTHO905GF002976	2	630	TPR14
TRUE	FALSE	TRUE	FALSE	Epidermis	ORTHO905GF011888	2	631	AT1G01180
TRUE	FALSE	TRUE	FALSE	Epidermis	ORTHO905GF012065	2	632	AT5G19050
TRUE	FALSE	TRUE	FALSE	Epidermis	ORTHO905GF000653	2	633	ATACP4
TRUE	FALSE	TRUE	FALSE	Epidermis	ORTHO905GF001252	2	634	CMU2
TRUE	FALSE	TRUE	FALSE	Epidermis	ORTHO905GF001664	2	635	AT5G55560
TRUE	FALSE	TRUE	FALSE	Epidermis	ORTHO905GF006275	2	636	AT4G21720
TRUE	FALSE	TRUE	FALSE	Epidermis	ORTHO905GF004997	2	637	XBAT32
TRUE	FALSE	TRUE	FALSE	Epidermis	ORTHO905GF000709	2	638	AHP1
TRUE	FALSE	TRUE	FALSE	Epidermis	ORTHO905GF000712	2	639	TBL28
TRUE	FALSE	TRUE	FALSE	Epidermis	ORTHO905GF001324	2	640	CPK9
TRUE	FALSE	TRUE	FALSE	Epidermis	ORTHO905GF000855	2	641	AT1G22440
TRUE	FALSE	TRUE	FALSE	Epidermis	ORTHO905GF005806	2	642	AT3G53370
TRUE	FALSE	TRUE	FALSE	Epidermis	ORTHO905GF000760	2	643	AtHIR2
TRUE	FALSE	TRUE	FALSE	Epidermis	ORTHO905GF004142	2	644	CIPP1
TRUE	FALSE	TRUE	FALSE	Epidermis	ORTHO905GF005166	2	645	AT3G07570
TRUE	FALSE	TRUE	FALSE	Epidermis	ORTHO905GF001053	2	646	GPXL2
TRUE	FALSE	TRUE	FALSE	Epidermis	ORTHO905GF002711	2	647	LLG1
TRUE	FALSE	TRUE	FALSE	Epidermis	ORTHO905GF004294	2	648	ATPAO4
TRUE	FALSE	TRUE	FALSE	Epidermis	ORTHO905GF010115	2	649	AT1G19600
TRUE	FALSE	TRUE	FALSE	Epidermis	ORTHO905GF002553	2	650	AT3G11780
TRUE	FALSE	TRUE	FALSE	Epidermis	ORTHO905GF000130	2	651	ATGSTU28
TRUE	FALSE	TRUE	FALSE	Epidermis	ORTHO905GF000568	2	652	ArathEULS3
TRUE	FALSE	TRUE	FALSE	Epidermis	ORTHO905GF007921	2	653	cycp3;1
TRUE	FALSE	TRUE	FALSE	Epidermis	ORTHO905GF002513	2	654	AT2-MMP
TRUE	FALSE	TRUE	FALSE	Epidermis	ORTHO905GF006063	2	655	EL29Y
TRUE	FALSE	TRUE	FALSE	Epidermis	ORTHO905GF000682	2	656	SNAP30
TRUE	FALSE	TRUE	FALSE	Epidermis	ORTHO905GF001268	2	657	AtNPF6.3
TRUE	FALSE	TRUE	FALSE	Epidermis	ORTHO905GF003561	2	658	ATNPSN12
TRUE	FALSE	FALSE	FALSE	Epidermis	ORTHO905GF007238	1	659	PMEI-PME46
FALSE	TRUE	FALSE	FALSE	Epidermis	ORTHO905GF016065	1	660				TraesCSU03G0016400	TraesCS2D03G0321900
FALSE	FALSE	FALSE	TRUE	Epidermis	ORTHO905GF023162	1	661
TRUE	FALSE	FALSE	FALSE	Root cap	ORTHO905GF015139	1	662	AT5G60530
FALSE	FALSE	TRUE	FALSE	Root cap	ORTHO905GF022592	1	663
FALSE	FALSE	FALSE	TRUE	Root cap	ORTHO905GF023162	1	664
TRUE	FALSE	FALSE	FALSE	Pericycle	ORTHO905GF000119	1	665	ATXTH21
FALSE	TRUE	FALSE	FALSE	Pericycle	ORTHO905GF002797	1	666		stable	unspecific	TraesCS7A03G0757500	TraesCS7D03G0728800, TraesCS7B03G0588000
TRUE	FALSE	FALSE	FALSE	Endodermis	ORTHO905GF001168	1	667	ATOCT3
FALSE	FALSE	TRUE	FALSE	Endodermis	ORTHO905GF003720	1	668
FALSE	FALSE	FALSE	TRUE	Endodermis	ORTHO905GF068635	1	669
TRUE	FALSE	FALSE	FALSE	Phloem	ORTHO905GF002239	1	670	ATBZIP9
FALSE	TRUE	FALSE	FALSE	Phloem	ORTHO905GF010202	1	671				TraesCS2B03G0108200	TraesCS2D03G0068900, TraesCS2A03G0073400
TRUE	FALSE	FALSE	FALSE	Cortex	ORTHO905GF000135	1	672	BGLU11
FALSE	FALSE	TRUE	FALSE	Cortex	ORTHO905GF000074	1	673
FALSE	FALSE	FALSE	TRUE	Epidermis	ORTHO905GF070222	1	674
TRUE	FALSE	FALSE	FALSE	Root cap	ORTHO905GF000325	1	675	sks15
FALSE	TRUE	FALSE	FALSE	Root cap	ORTHO905GF007588	1	676				TraesCS3D03G0697200	TraesCS3B03G0864600, TraesCS3A03G0756500, TraesCS3A03G1226700
FALSE	FALSE	FALSE	TRUE	Root cap	ORTHO905GF070222	1	677
TRUE	FALSE	FALSE	FALSE	Pericycle	ORTHO905GF013662	1	678	PGX1
FALSE	TRUE	FALSE	FALSE	Pericycle	ORTHO905GF005347	1	679				TraesCS3D03G1070900	TraesCS3B03G1338300, TraesCS3A03G1146800
TRUE	FALSE	FALSE	FALSE	Endodermis	ORTHO905GF000285	1	680	UCC1
FALSE	FALSE	TRUE	FALSE	Endodermis	ORTHO905GF001412	1	681
TRUE	FALSE	FALSE	FALSE	Phloem	ORTHO905GF025669	1	682	AtCLE6
TRUE	FALSE	FALSE	FALSE	Cortex	ORTHO905GF002751	1	683	AT3G56220
FALSE	TRUE	FALSE	FALSE	Cortex	ORTHO905GF007666	1	684				TraesCS1B03G0645400	TraesCS1B03G0645800, TraesCS4B03G0814800, TraesCS4B03G0814900, TraesCS1A03G0554500
FALSE	FALSE	TRUE	FALSE	Cortex	ORTHO905GF015635	1	685
TRUE	FALSE	FALSE	FALSE	Epidermis	ORTHO905GF015187	1	686	EXT9
FALSE	TRUE	FALSE	FALSE	Epidermis	ORTHO905GF004852	1	687				TraesCS2D03G0324500	TraesCS2D03G0324400, TraesCS2A03G0309200, TraesCS2B03G0426900, TraesCS2B03G0426800, TraesCS4A03G0828700, TraesCS5B03G1313200, TraesCS5B03G1313300, TraesCS5D03G1173000, TraesCS5D03G1172900
TRUE	FALSE	FALSE	FALSE	Root cap	ORTHO905GF016359	1	688	GLL23
FALSE	FALSE	TRUE	FALSE	Root cap	ORTHO905GF006194	1	689
FALSE	FALSE	FALSE	TRUE	Root cap	ORTHO905GF000395	1	690
TRUE	FALSE	FALSE	FALSE	Pericycle	ORTHO905GF000432	1	691	NPF2.4
FALSE	TRUE	FALSE	FALSE	Pericycle	ORTHO905GF020425	1	692				TraesCS5B03G0138900	TraesCS5A03G0127300
TRUE	FALSE	FALSE	FALSE	Endodermis	ORTHO905GF025328	1	693	AT4G22110
FALSE	FALSE	TRUE	FALSE	Endodermis	ORTHO905GF003841	1	694
FALSE	FALSE	FALSE	TRUE	Endodermis	ORTHO905GF002797	1	695
TRUE	FALSE	FALSE	FALSE	Phloem	ORTHO905GF006360	1	696	PME16
FALSE	TRUE	FALSE	FALSE	Phloem	ORTHO905GF010215	1	697				TraesCS3B03G0900500	TraesCS3D03G0721900, TraesCS3A03G0782300
FALSE	FALSE	FALSE	TRUE	Phloem	ORTHO905GF001059	1	698
TRUE	FALSE	FALSE	FALSE	Cortex	ORTHO905GF008532	1	699	AT1G73620
FALSE	TRUE	FALSE	FALSE	Cortex	ORTHO905GF019440	1	700				TraesCS1A03G0817100	TraesCS1D03G0534700, TraesCS1D03G0787400, TraesCS1D03G0787300
FALSE	FALSE	TRUE	FALSE	Epidermis	ORTHO905GF046443	1	701
FALSE	FALSE	FALSE	TRUE	Epidermis	ORTHO905GF071538	1	702
TRUE	FALSE	FALSE	FALSE	Root cap	ORTHO905GF025286	1	703	AT3G04320
FALSE	FALSE	FALSE	TRUE	Root cap	ORTHO905GF071538	1	704
TRUE	FALSE	FALSE	FALSE	Xylem	ORTHO905GF005819	1	705	AT5G02640
TRUE	FALSE	FALSE	FALSE	Pericycle	ORTHO905GF037399	1	706	CLE2
FALSE	TRUE	FALSE	FALSE	Pericycle	ORTHO905GF017040	1	707				TraesCS4B03G0262700	TraesCS4D03G0223700
TRUE	FALSE	FALSE	FALSE	Endodermis	ORTHO905GF004208	1	708	AtMYB36
FALSE	FALSE	TRUE	FALSE	Endodermis	ORTHO905GF002180	1	709
TRUE	FALSE	FALSE	FALSE	Phloem	ORTHO905GF025499	1	710	URP3
FALSE	FALSE	TRUE	FALSE	Epidermis	ORTHO905GF013298	1	711
FALSE	FALSE	FALSE	TRUE	Epidermis	ORTHO905GF023178	1	712
TRUE	FALSE	FALSE	FALSE	Root cap	ORTHO905GF002780	1	713	AT5G10130
FALSE	FALSE	FALSE	TRUE	Root cap	ORTHO905GF023178	1	714
TRUE	FALSE	FALSE	FALSE	Pericycle	ORTHO905GF036603	1	715	AT5G46730
TRUE	FALSE	FALSE	FALSE	Endodermis	ORTHO905GF009233	1	716	PRX40
FALSE	FALSE	TRUE	FALSE	Endodermis	ORTHO905GF003861	1	717
FALSE	FALSE	FALSE	TRUE	Endodermis	ORTHO905GF006538	1	718
FALSE	FALSE	FALSE	TRUE	Phloem	ORTHO905GF003812	1	719
TRUE	FALSE	FALSE	FALSE	Cortex	ORTHO905GF001821	1	720	AT-HSFB4
FALSE	FALSE	FALSE	TRUE	Cortex	ORTHO905GF000072	1	721
FALSE	FALSE	TRUE	FALSE	Epidermis	ORTHO905GF051741	1	722
FALSE	FALSE	FALSE	TRUE	Epidermis	ORTHO905GF012390	1	723
TRUE	FALSE	FALSE	FALSE	Root cap	ORTHO905GF018266	1	724	AT5G24070
FALSE	FALSE	TRUE	FALSE	Root cap	ORTHO905GF005488	1	725
FALSE	FALSE	FALSE	TRUE	Root cap	ORTHO905GF012390	1	726
FALSE	TRUE	FALSE	FALSE	Xylem	ORTHO905GF001220	1	727				TraesCS2B03G0484900	TraesCS2A03G0363200
TRUE	FALSE	FALSE	FALSE	Pericycle	ORTHO905GF025498	1	728	ATTPPB
FALSE	TRUE	FALSE	FALSE	Pericycle	ORTHO905GF005993	1	729		unstable	unspecific	TraesCS6B03G0419800	TraesCS6D03G0280000, TraesCS6A03G0325300
TRUE	FALSE	FALSE	FALSE	Endodermis	ORTHO905GF000437	1	730	ATMYB68
FALSE	FALSE	TRUE	FALSE	Endodermis	ORTHO905GF001097	1	731
FALSE	FALSE	FALSE	TRUE	Endodermis	ORTHO905GF004331	1	732
TRUE	FALSE	FALSE	FALSE	Phloem	ORTHO905GF005566	1	733	PMEI-PME32
FALSE	FALSE	FALSE	TRUE	Phloem	ORTHO905GF000714	1	734
TRUE	FALSE	FALSE	FALSE	Cortex	ORTHO905GF011881	1	735	PKS1
FALSE	FALSE	TRUE	FALSE	Cortex	ORTHO905GF027164	1	736
TRUE	FALSE	FALSE	FALSE	Epidermis	ORTHO905GF003734	1	737	MRH6
FALSE	FALSE	FALSE	TRUE	Epidermis	ORTHO905GF015360	1	738
TRUE	FALSE	FALSE	FALSE	Root cap	ORTHO905GF015173	1	739	AT5G55110
FALSE	FALSE	TRUE	FALSE	Root cap	ORTHO905GF004249	1	740
FALSE	FALSE	FALSE	TRUE	Root cap	ORTHO905GF015360	1	741
FALSE	FALSE	TRUE	FALSE	Xylem	ORTHO905GF001200	1	742
TRUE	FALSE	FALSE	FALSE	Pericycle	ORTHO905GF003745	1	743	CYP94B3
FALSE	TRUE	FALSE	FALSE	Pericycle	ORTHO905GF006538	1	744				TraesCS5B03G1121200	TraesCS5A03G1060100
TRUE	FALSE	FALSE	FALSE	Endodermis	ORTHO905GF005444	1	745	AT4G31470
FALSE	FALSE	TRUE	FALSE	Endodermis	ORTHO905GF001447	1	746
FALSE	FALSE	FALSE	TRUE	Endodermis	ORTHO905GF016849	1	747
TRUE	FALSE	FALSE	FALSE	Phloem	ORTHO905GF012571	1	748	AT3G14780
FALSE	TRUE	FALSE	FALSE	Phloem	ORTHO905GF003039	1	749				TraesCS1D03G0884600	TraesCS1A03G0906900, TraesCS1B03G1064900
TRUE	FALSE	FALSE	FALSE	Cortex	ORTHO905GF015204	1	750	TX1
FALSE	TRUE	FALSE	FALSE	Cortex	ORTHO905GF001652	1	751				TraesCS1A03G0676400	TraesCS1B03G0768600, TraesCS1A03G0676300
FALSE	FALSE	TRUE	FALSE	Epidermis	ORTHO905GF026927	1	752
TRUE	FALSE	FALSE	FALSE	Xylem	ORTHO905GF016322	1	753	AT2G28410
FALSE	FALSE	FALSE	TRUE	Xylem	ORTHO905GF001452	1	754
TRUE	FALSE	FALSE	FALSE	Pericycle	ORTHO905GF000741	1	755	PGL1
TRUE	FALSE	FALSE	FALSE	Endodermis	ORTHO905GF021919	1	756	PGL4
FALSE	FALSE	TRUE	FALSE	Endodermis	ORTHO905GF002198	1	757
FALSE	FALSE	FALSE	TRUE	Endodermis	ORTHO905GF004326	1	758
TRUE	FALSE	FALSE	FALSE	Phloem	ORTHO905GF001536	1	759	PDLP7
FALSE	TRUE	FALSE	FALSE	Phloem	ORTHO905GF004147	1	760				TraesCS3D03G0599200	TraesCS3A03G0654700, TraesCS3B03G0742300, TraesCS3B03G0486000, TraesCS3D03G0382200, TraesCS3A03G0390900
FALSE	FALSE	FALSE	TRUE	Phloem	ORTHO905GF012978	1	761
TRUE	FALSE	FALSE	FALSE	Cortex	ORTHO905GF000108	1	762	JKD
TRUE	FALSE	FALSE	FALSE	Root cap	ORTHO905GF003818	1	763	CYP87A2
FALSE	FALSE	TRUE	FALSE	Root cap	ORTHO905GF003867	1	764
TRUE	FALSE	FALSE	FALSE	Xylem	ORTHO905GF003791	1	765	MDIS2
FALSE	FALSE	TRUE	FALSE	Xylem	ORTHO905GF004236	1	766
FALSE	FALSE	FALSE	TRUE	Xylem	ORTHO905GF015852	1	767
TRUE	FALSE	FALSE	FALSE	Pericycle	ORTHO905GF038616	1	768	CIF2
FALSE	TRUE	FALSE	FALSE	Pericycle	ORTHO905GF012208	1	769				TraesCS5B03G0547100	TraesCS5A03G0535600
TRUE	FALSE	FALSE	FALSE	Endodermis	ORTHO905GF038724	1	770	PROPEP6
FALSE	FALSE	TRUE	FALSE	Endodermis	ORTHO905GF047386	1	771
FALSE	FALSE	FALSE	TRUE	Endodermis	ORTHO905GF069165	1	772
TRUE	FALSE	FALSE	FALSE	Phloem	ORTHO905GF036412	1	773	TOPP6
FALSE	TRUE	FALSE	FALSE	Phloem	ORTHO905GF004471	1	774		stable	specific	TraesCS6A03G0666600	TraesCS6B03G0810000, TraesCS6D03G0555500, TraesCS1D03G0528800
TRUE	FALSE	FALSE	FALSE	Cortex	ORTHO905GF000201	1	775	AT5G52450
FALSE	FALSE	TRUE	FALSE	Cortex	ORTHO905GF027508	1	776
TRUE	FALSE	FALSE	FALSE	Epidermis	ORTHO905GF007833	1	777	AT2G47540
FALSE	FALSE	TRUE	FALSE	Root cap	ORTHO905GF008775	1	778
FALSE	FALSE	FALSE	TRUE	Xylem	ORTHO905GF000197	1	779
TRUE	FALSE	FALSE	FALSE	Pericycle	ORTHO905GF020073	1	780	AT5G43180
TRUE	FALSE	FALSE	FALSE	Endodermis	ORTHO905GF003853	1	781	ATHCYSTM9
FALSE	FALSE	TRUE	FALSE	Endodermis	ORTHO905GF001462	1	782
FALSE	FALSE	FALSE	TRUE	Endodermis	ORTHO905GF001452	1	783
TRUE	FALSE	FALSE	FALSE	Phloem	ORTHO905GF002267	1	784	UBC17
FALSE	FALSE	FALSE	TRUE	Phloem	ORTHO905GF000005	1	785
TRUE	FALSE	FALSE	FALSE	Cortex	ORTHO905GF000095	1	786	CYP89
FALSE	TRUE	FALSE	FALSE	Cortex	ORTHO905GF016080	1	787				TraesCS2B03G1501600
TRUE	FALSE	FALSE	FALSE	Root cap	ORTHO905GF001006	1	788	AT1G52070
FALSE	FALSE	TRUE	FALSE	Root cap	ORTHO905GF001792	1	789
FALSE	FALSE	FALSE	TRUE	Root cap	ORTHO905GF006685	1	790
FALSE	FALSE	FALSE	TRUE	Xylem	ORTHO905GF000932	1	791
TRUE	FALSE	FALSE	FALSE	Pericycle	ORTHO905GF001582	1	792	PFA3
FALSE	TRUE	FALSE	FALSE	Pericycle	ORTHO905GF029531	1	793				TraesCS3B03G0250100
TRUE	FALSE	FALSE	FALSE	Endodermis	ORTHO905GF013076	1	794	BWS1
FALSE	TRUE	FALSE	FALSE	Endodermis	ORTHO905GF062717	1	795				TraesCS7D03G1158700
FALSE	FALSE	TRUE	FALSE	Endodermis	ORTHO905GF001905	1	796
TRUE	FALSE	FALSE	FALSE	Phloem	ORTHO905GF004205	1	797	AT1G52140
FALSE	TRUE	FALSE	FALSE	Phloem	ORTHO905GF009893	1	798				TraesCS1D03G0605000	TraesCS1B03G0733300, TraesCS1A03G0647000
TRUE	FALSE	FALSE	FALSE	Cortex	ORTHO905GF000812	1	799	DEG27
FALSE	FALSE	TRUE	FALSE	Cortex	ORTHO905GF013286	1	800
FALSE	FALSE	TRUE	FALSE	Epidermis	ORTHO905GF026970	1	801
FALSE	FALSE	FALSE	TRUE	Epidermis	ORTHO905GF023363	1	802
TRUE	FALSE	FALSE	FALSE	Root cap	ORTHO905GF003643	1	803	ATLAZY2
FALSE	FALSE	TRUE	FALSE	Root cap	ORTHO905GF049175	1	804
FALSE	FALSE	FALSE	TRUE	Root cap	ORTHO905GF023363	1	805
FALSE	FALSE	FALSE	TRUE	Xylem	ORTHO905GF013908	1	806
TRUE	FALSE	FALSE	FALSE	Pericycle	ORTHO905GF000494	1	807	DVL6
FALSE	TRUE	FALSE	FALSE	Pericycle	ORTHO905GF000185	1	808				TraesCS1D03G1000900	TraesCS1B03G1236400, TraesCS1A03G1037900
TRUE	FALSE	FALSE	FALSE	Endodermis	ORTHO905GF000108	1	809	ATIDD6
FALSE	TRUE	FALSE	FALSE	Endodermis	ORTHO905GF004032	1	810		unstable	unspecific	TraesCS1B03G0625200	TraesCS1D03G0516200, TraesCS1A03G0535100
FALSE	FALSE	TRUE	FALSE	Endodermis	ORTHO905GF001492	1	811
FALSE	FALSE	FALSE	TRUE	Phloem	ORTHO905GF005140	1	812
TRUE	FALSE	FALSE	FALSE	Cortex	ORTHO905GF036380	1	813	MYS2
FALSE	FALSE	TRUE	FALSE	Cortex	ORTHO905GF020673	1	814
FALSE	FALSE	FALSE	TRUE	Cortex	ORTHO905GF000014	1	815
TRUE	FALSE	FALSE	FALSE	Epidermis	ORTHO905GF000656	1	816	AtPLAIVA
FALSE	TRUE	FALSE	FALSE	Epidermis	ORTHO905GF015968	1	817				TraesCS7B03G0410500	TraesCS7A03G0586100, TraesCS7D03G0568800
FALSE	FALSE	TRUE	FALSE	Epidermis	ORTHO905GF020638	1	818
FALSE	FALSE	FALSE	TRUE	Epidermis	ORTHO905GF027906	1	819
TRUE	FALSE	FALSE	FALSE	Root cap	ORTHO905GF006252	1	820	AT5G54370
FALSE	FALSE	TRUE	FALSE	Root cap	ORTHO905GF001829	1	821
FALSE	FALSE	FALSE	TRUE	Root cap	ORTHO905GF027906	1	822
TRUE	FALSE	FALSE	FALSE	Xylem	ORTHO905GF021974	1	823	AT1G14190
TRUE	FALSE	FALSE	FALSE	Pericycle	ORTHO905GF007218	1	824	SBP3
TRUE	FALSE	FALSE	FALSE	Endodermis	ORTHO905GF016407	1	825	AT5G38790
FALSE	FALSE	TRUE	FALSE	Endodermis	ORTHO905GF001124	1	826
FALSE	FALSE	FALSE	TRUE	Endodermis	ORTHO905GF000662	1	827
TRUE	FALSE	FALSE	FALSE	Epidermis	ORTHO905GF000684	1	828	RSL2
FALSE	FALSE	TRUE	FALSE	Epidermis	ORTHO905GF000417	1	829
TRUE	FALSE	FALSE	FALSE	Root cap	ORTHO905GF018138	1	830	LYK2
FALSE	FALSE	TRUE	FALSE	Root cap	ORTHO905GF022698	1	831
FALSE	FALSE	FALSE	TRUE	Root cap	ORTHO905GF010405	1	832
TRUE	FALSE	FALSE	FALSE	Xylem	ORTHO905GF004938	1	833	AT1G63520
FALSE	FALSE	TRUE	FALSE	Xylem	ORTHO905GF001450	1	834
TRUE	FALSE	FALSE	FALSE	Pericycle	ORTHO905GF003111	1	835	TPS08
TRUE	FALSE	FALSE	FALSE	Endodermis	ORTHO905GF000712	1	836	TBL30
FALSE	TRUE	FALSE	FALSE	Endodermis	ORTHO905GF007561	1	837		unstable	unspecific	TraesCS3A03G0654600	TraesCS3B03G0738300, TraesCS3D03G0599100
FALSE	FALSE	FALSE	TRUE	Endodermis	ORTHO905GF022968	1	838
TRUE	FALSE	FALSE	FALSE	Phloem	ORTHO905GF006457	1	839	AT2G31940
FALSE	FALSE	FALSE	TRUE	Phloem	ORTHO905GF000641	1	840
TRUE	FALSE	FALSE	FALSE	Cortex	ORTHO905GF000150	1	841	AtAAP1
TRUE	FALSE	FALSE	FALSE	Epidermis	ORTHO905GF003705	1	842	AT5G40860
FALSE	FALSE	FALSE	TRUE	Epidermis	ORTHO905GF014009	1	843
TRUE	FALSE	FALSE	FALSE	Root cap	ORTHO905GF037921	1	844	AT1G15385
FALSE	FALSE	FALSE	TRUE	Root cap	ORTHO905GF014009	1	845
TRUE	FALSE	FALSE	FALSE	Xylem	ORTHO905GF008473	1	846	AT1G03010
FALSE	FALSE	FALSE	TRUE	Xylem	ORTHO905GF067728	1	847
TRUE	FALSE	FALSE	FALSE	Pericycle	ORTHO905GF037171	1	848	AT3G25930
FALSE	TRUE	FALSE	FALSE	Pericycle	ORTHO905GF001751	1	849				TraesCS4B03G0238600	TraesCS4D03G0201600
TRUE	FALSE	FALSE	FALSE	Endodermis	ORTHO905GF003783	1	850	AtMYB74
FALSE	FALSE	TRUE	FALSE	Endodermis	ORTHO905GF001812	1	851
FALSE	FALSE	FALSE	TRUE	Endodermis	ORTHO905GF020508	1	852
TRUE	FALSE	FALSE	FALSE	Phloem	ORTHO905GF010062	1	853	AT5G54660
TRUE	FALSE	FALSE	FALSE	Cortex	ORTHO905GF000089	1	854	CYP71B26
FALSE	FALSE	FALSE	TRUE	Epidermis	ORTHO905GF004315	1	855
TRUE	FALSE	FALSE	FALSE	Root cap	ORTHO905GF001044	1	856	AXR5
FALSE	FALSE	TRUE	FALSE	Root cap	ORTHO905GF020357	1	857
FALSE	FALSE	FALSE	TRUE	Root cap	ORTHO905GF004315	1	858
TRUE	FALSE	FALSE	FALSE	Xylem	ORTHO905GF002896	1	859	GUX1
TRUE	FALSE	FALSE	FALSE	Pericycle	ORTHO905GF001241	1	860	AT1G02460
FALSE	TRUE	FALSE	FALSE	Pericycle	ORTHO905GF006355	1	861		stable	specific	TraesCS3A03G0715100	TraesCS3B03G0820500
TRUE	FALSE	FALSE	FALSE	Endodermis	ORTHO905GF002241	1	862	AtGUS2
FALSE	TRUE	FALSE	FALSE	Endodermis	ORTHO905GF024000	1	863				TraesCS1A03G0885900	TraesCS1D03G0861200, TraesCS1B03G1036300
FALSE	FALSE	TRUE	FALSE	Endodermis	ORTHO905GF002033	1	864
TRUE	FALSE	FALSE	FALSE	Phloem	ORTHO905GF014467	1	865	AT4G34560
FALSE	TRUE	FALSE	FALSE	Phloem	ORTHO905GF012833	1	866				TraesCS6A03G0202900	TraesCS6B03G0270900
TRUE	FALSE	FALSE	FALSE	Cortex	ORTHO905GF008705	1	867	AT5G13140
FALSE	FALSE	TRUE	FALSE	Cortex	ORTHO905GF022843	1	868
TRUE	FALSE	FALSE	FALSE	Epidermis	ORTHO905GF025283	1	869	ATHRGP2
TRUE	FALSE	FALSE	FALSE	Root cap	ORTHO905GF009674	1	870	BRN1
FALSE	FALSE	TRUE	FALSE	Root cap	ORTHO905GF013950	1	871
FALSE	FALSE	FALSE	TRUE	Root cap	ORTHO905GF000379	1	872
TRUE	FALSE	FALSE	FALSE	Xylem	ORTHO905GF006625	1	873	VND2
TRUE	FALSE	FALSE	FALSE	Pericycle	ORTHO905GF025663	1	874	AT1G27030
FALSE	TRUE	FALSE	FALSE	Pericycle	ORTHO905GF014919	1	875				TraesCS1B03G0187300
TRUE	FALSE	FALSE	FALSE	Endodermis	ORTHO905GF000909	1	876	TBL19
FALSE	FALSE	TRUE	FALSE	Endodermis	ORTHO905GF001446	1	877
FALSE	FALSE	FALSE	TRUE	Endodermis	ORTHO905GF017135	1	878
TRUE	FALSE	FALSE	FALSE	Phloem	ORTHO905GF018110	1	879	AT5G42146
FALSE	TRUE	FALSE	FALSE	Phloem	ORTHO905GF000222	1	880				TraesCS5B03G1379500	TraesCS5D03G1233700, TraesCS7B03G0003800
FALSE	FALSE	FALSE	TRUE	Phloem	ORTHO905GF000010	1	881
TRUE	FALSE	FALSE	FALSE	Epidermis	ORTHO905GF000972	1	882	CAR3
TRUE	FALSE	FALSE	FALSE	Root cap	ORTHO905GF036472	1	883	AT5G20045
TRUE	FALSE	FALSE	FALSE	Xylem	ORTHO905GF003176	1	884	ANAC030
TRUE	FALSE	FALSE	FALSE	Pericycle	ORTHO905GF036697	1	885	RBB1
TRUE	FALSE	FALSE	FALSE	Endodermis	ORTHO905GF007148	1	886	AT2G16750
FALSE	TRUE	FALSE	FALSE	Endodermis	ORTHO905GF013967	1	887				TraesCS1A03G0258600	TraesCS2D03G0377900
FALSE	FALSE	TRUE	FALSE	Endodermis	ORTHO905GF001910	1	888
FALSE	FALSE	FALSE	TRUE	Endodermis	ORTHO905GF016557	1	889
TRUE	FALSE	FALSE	FALSE	Phloem	ORTHO905GF036240	1	890	NPCC6
FALSE	FALSE	FALSE	TRUE	Phloem	ORTHO905GF013963	1	891
TRUE	FALSE	FALSE	FALSE	Cortex	ORTHO905GF004381	1	892	CYP707A2
FALSE	FALSE	TRUE	FALSE	Cortex	ORTHO905GF027638	1	893
TRUE	FALSE	FALSE	FALSE	Epidermis	ORTHO905GF038422	1	894	ATMLO15
FALSE	TRUE	FALSE	FALSE	Epidermis	ORTHO905GF021312	1	895				TraesCS4B03G0989000	TraesCS4B03G0990600, TraesCS7B03G1308800
FALSE	FALSE	FALSE	TRUE	Epidermis	ORTHO905GF073317	1	896
TRUE	FALSE	FALSE	FALSE	Root cap	ORTHO905GF037105	1	897	AT3G03500
FALSE	FALSE	FALSE	TRUE	Root cap	ORTHO905GF073317	1	898
FALSE	FALSE	TRUE	FALSE	Xylem	ORTHO905GF015377	1	899
FALSE	FALSE	FALSE	TRUE	Xylem	ORTHO905GF003927	1	900
FALSE	TRUE	FALSE	FALSE	Pericycle	ORTHO905GF001924	1	901				TraesCS3B03G1323800	TraesCS3A03G1137900
TRUE	FALSE	FALSE	FALSE	Endodermis	ORTHO905GF038273	1	902	ATIPS2
FALSE	FALSE	TRUE	FALSE	Endodermis	ORTHO905GF001538	1	903
FALSE	FALSE	FALSE	TRUE	Endodermis	ORTHO905GF020425	1	904
TRUE	FALSE	FALSE	FALSE	Phloem	ORTHO905GF007842	1	905	AT1G64700
FALSE	TRUE	FALSE	FALSE	Phloem	ORTHO905GF000748	1	906				TraesCS4D03G0020800	TraesCS4B03G0030200, TraesCS4A03G0754700, TraesCS4B03G0725300, TraesCS1D03G0349000, TraesCS1A03G0361700, TraesCS1B03G0450900, TraesCS4B03G0725100, TraesCS4D03G0645400
FALSE	FALSE	FALSE	TRUE	Phloem	ORTHO905GF000705	1	907
TRUE	FALSE	FALSE	FALSE	Cortex	ORTHO905GF006779	1	908	KT12
TRUE	FALSE	FALSE	FALSE	Epidermis	ORTHO905GF036287	1	909	AT5G24313
FALSE	FALSE	FALSE	TRUE	Epidermis	ORTHO905GF000443	1	910
FALSE	FALSE	TRUE	FALSE	Root cap	ORTHO905GF014025	1	911
TRUE	FALSE	FALSE	FALSE	Xylem	ORTHO905GF018123	1	912	LAC6
TRUE	FALSE	FALSE	FALSE	Pericycle	ORTHO905GF000116	1	913	UMAMIT11
FALSE	TRUE	FALSE	FALSE	Pericycle	ORTHO905GF004834	1	914		stable	specific	TraesCS2A03G1202600
FALSE	FALSE	TRUE	FALSE	Endodermis	ORTHO905GF001815	1	915
TRUE	FALSE	FALSE	FALSE	Phloem	ORTHO905GF003759	1	916	WDY
TRUE	FALSE	FALSE	FALSE	Cortex	ORTHO905GF001422	1	917	AT2G24280
FALSE	FALSE	TRUE	FALSE	Cortex	ORTHO905GF001269	1	918
FALSE	FALSE	FALSE	TRUE	Cortex	ORTHO905GF004018	1	919
FALSE	TRUE	FALSE	FALSE	Epidermis	ORTHO905GF019061	1	920				TraesCS6B03G1069000	TraesCS6D03G0765000, TraesCS6A03G0890300
FALSE	FALSE	FALSE	TRUE	Epidermis	ORTHO905GF068150	1	921
TRUE	FALSE	FALSE	FALSE	Root cap	ORTHO905GF008704	1	922	AT1G16905
FALSE	TRUE	FALSE	FALSE	Root cap	ORTHO905GF013097	1	923				TraesCS2B03G1399100
FALSE	FALSE	TRUE	FALSE	Root cap	ORTHO905GF020429	1	924
FALSE	FALSE	FALSE	TRUE	Root cap	ORTHO905GF068150	1	925
TRUE	FALSE	FALSE	FALSE	Xylem	ORTHO905GF025481	1	926	PLC8
FALSE	FALSE	FALSE	TRUE	Xylem	ORTHO905GF009480	1	927
TRUE	FALSE	FALSE	FALSE	Pericycle	ORTHO905GF010090	1	928	OMTF3
TRUE	FALSE	FALSE	FALSE	Endodermis	ORTHO905GF000529	1	929	LTPG15
FALSE	TRUE	FALSE	FALSE	Endodermis	ORTHO905GF002171	1	930				TraesCS7D03G0408700	TraesCS7A03G0420200, TraesCS7B03G0226800
FALSE	FALSE	TRUE	FALSE	Endodermis	ORTHO905GF002028	1	931
FALSE	FALSE	FALSE	TRUE	Endodermis	ORTHO905GF001718	1	932
TRUE	FALSE	FALSE	FALSE	Phloem	ORTHO905GF004226	1	933	TLP1
FALSE	TRUE	FALSE	FALSE	Phloem	ORTHO905GF016997	1	934		stable	specific	TraesCS3A03G0744700	TraesCS3B03G0850100, TraesCS3D03G0686200
FALSE	FALSE	FALSE	TRUE	Phloem	ORTHO905GF000334	1	935
TRUE	FALSE	FALSE	FALSE	Cortex	ORTHO905GF010037	1	936	EMB2728
TRUE	FALSE	FALSE	FALSE	Epidermis	ORTHO905GF022013	1	937	AtXTH12
FALSE	FALSE	TRUE	FALSE	Epidermis	ORTHO905GF045794	1	938
TRUE	FALSE	FALSE	FALSE	Root cap	ORTHO905GF000766	1	939	AT-NLM1
FALSE	TRUE	FALSE	FALSE	Root cap	ORTHO905GF029510	1	940				TraesCS6B03G0167500	TraesCS6A03G0118600
FALSE	FALSE	TRUE	FALSE	Root cap	ORTHO905GF050061	1	941
TRUE	FALSE	FALSE	FALSE	Pericycle	ORTHO905GF022083	1	942	RALFL32
FALSE	TRUE	FALSE	FALSE	Pericycle	ORTHO905GF023625	1	943				TraesCS5D03G1199300
TRUE	FALSE	FALSE	FALSE	Endodermis	ORTHO905GF025722	1	944	ATAGP17
FALSE	FALSE	TRUE	FALSE	Endodermis	ORTHO905GF002636	1	945
FALSE	FALSE	FALSE	TRUE	Endodermis	ORTHO905GF068145	1	946
TRUE	FALSE	FALSE	FALSE	Phloem	ORTHO905GF036689	1	947	ATARFB1A
FALSE	FALSE	FALSE	TRUE	Phloem	ORTHO905GF000177	1	948
TRUE	FALSE	FALSE	FALSE	Cortex	ORTHO905GF000094	1	949	UGT76C4
FALSE	FALSE	TRUE	FALSE	Cortex	ORTHO905GF004875	1	950
TRUE	FALSE	FALSE	FALSE	Epidermis	ORTHO905GF022106	1	951	AT5G24880
TRUE	FALSE	FALSE	FALSE	Root cap	ORTHO905GF001068	1	952	AT5G26260
FALSE	TRUE	FALSE	FALSE	Root cap	ORTHO905GF024186	1	953				TraesCS2B03G1214600	TraesCS2D03G1025100, TraesCS2A03G1083300
FALSE	FALSE	TRUE	FALSE	Root cap	ORTHO905GF022638	1	954
FALSE	FALSE	FALSE	TRUE	Xylem	ORTHO905GF006616	1	955
TRUE	FALSE	FALSE	FALSE	Pericycle	ORTHO905GF022080	1	956	AT5G05790
TRUE	FALSE	FALSE	FALSE	Endodermis	ORTHO905GF009036	1	957	SGN1
FALSE	TRUE	FALSE	FALSE	Endodermis	ORTHO905GF029107	1	958				TraesCS3D03G0132200
FALSE	FALSE	FALSE	TRUE	Endodermis	ORTHO905GF006156	1	959
TRUE	FALSE	FALSE	FALSE	Phloem	ORTHO905GF004009	1	960	TET5
FALSE	FALSE	FALSE	TRUE	Phloem	ORTHO905GF000722	1	961
TRUE	FALSE	FALSE	FALSE	Cortex	ORTHO905GF010869	1	962	AtCPB
FALSE	FALSE	TRUE	FALSE	Cortex	ORTHO905GF001085	1	963
TRUE	FALSE	FALSE	FALSE	Epidermis	ORTHO905GF010278	1	964	AT1G30990
FALSE	FALSE	TRUE	FALSE	Epidermis	ORTHO905GF002598	1	965
TRUE	FALSE	FALSE	FALSE	Root cap	ORTHO905GF015071	1	966	PMEI-PME47
FALSE	FALSE	TRUE	FALSE	Root cap	ORTHO905GF005772	1	967
TRUE	FALSE	FALSE	FALSE	Xylem	ORTHO905GF000604	1	968	AT5G07800
TRUE	FALSE	FALSE	FALSE	Pericycle	ORTHO905GF000820	1	969	UGT72B1
FALSE	TRUE	FALSE	FALSE	Pericycle	ORTHO905GF000807	1	970				TraesCS2B03G0431200	TraesCS2A03G0312800, TraesCS2D03G0328500
TRUE	FALSE	FALSE	FALSE	Endodermis	ORTHO905GF003840	1	971	ALMT13
FALSE	TRUE	FALSE	FALSE	Endodermis	ORTHO905GF023639	1	972				TraesCS2D03G0958800	TraesCS2A03G1017900
FALSE	FALSE	FALSE	TRUE	Endodermis	ORTHO905GF002511	1	973
FALSE	FALSE	FALSE	TRUE	Phloem	ORTHO905GF000214	1	974
TRUE	FALSE	FALSE	FALSE	Cortex	ORTHO905GF005062	1	975	ZFP6
FALSE	FALSE	TRUE	FALSE	Cortex	ORTHO905GF001887	1	976
FALSE	FALSE	TRUE	FALSE	Epidermis	ORTHO905GF023074	1	977
TRUE	FALSE	FALSE	FALSE	Root cap	ORTHO905GF006153	1	978	RGXT2
FALSE	FALSE	TRUE	FALSE	Root cap	ORTHO905GF014312	1	979
TRUE	FALSE	FALSE	FALSE	Xylem	ORTHO905GF010823	1	980	AT5G57670
TRUE	FALSE	FALSE	FALSE	Pericycle	ORTHO905GF000413	1	981	AT1G23205
FALSE	TRUE	FALSE	FALSE	Pericycle	ORTHO905GF000883	1	982				TraesCS2D03G0999400	TraesCS2B03G1183500, TraesCS2A03G1058900
TRUE	FALSE	FALSE	FALSE	Endodermis	ORTHO905GF000871	1	983	A/N-InvD
FALSE	TRUE	FALSE	FALSE	Endodermis	ORTHO905GF001286	1	984				TraesCS2B03G0368000	TraesCS4B03G0741900, TraesCS1D03G0584900, TraesCS2A03G0265800, TraesCS1B03G0711900, TraesCS1A03G0623300
FALSE	FALSE	TRUE	FALSE	Endodermis	ORTHO905GF001933	1	985
FALSE	FALSE	FALSE	TRUE	Endodermis	ORTHO905GF006675	1	986
FALSE	TRUE	FALSE	FALSE	Phloem	ORTHO905GF016589	1	987		stable	specific	TraesCS5A03G0536500	TraesCS5B03G0548000, TraesCS5D03G0500000
TRUE	FALSE	FALSE	FALSE	Cortex	ORTHO905GF004042	1	988	ATMIPS2
FALSE	FALSE	TRUE	FALSE	Cortex	ORTHO905GF010440	1	989
FALSE	FALSE	FALSE	TRUE	Cortex	ORTHO905GF001363	1	990
FALSE	TRUE	FALSE	FALSE	Epidermis	ORTHO905GF003160	1	991				TraesCS3B03G0861400
FALSE	FALSE	FALSE	TRUE	Epidermis	ORTHO905GF012385	1	992
FALSE	FALSE	TRUE	FALSE	Root cap	ORTHO905GF006700	1	993
FALSE	FALSE	FALSE	TRUE	Root cap	ORTHO905GF012385	1	994
TRUE	FALSE	FALSE	FALSE	Xylem	ORTHO905GF038561	1	995	GGL16
TRUE	FALSE	FALSE	FALSE	Pericycle	ORTHO905GF036786	1	996	AT4G11211
FALSE	TRUE	FALSE	FALSE	Pericycle	ORTHO905GF004032	1	997		unstable	unspecific	TraesCS1B03G0625200	TraesCS1A03G0535100, TraesCS1D03G0516200
TRUE	FALSE	FALSE	FALSE	Endodermis	ORTHO905GF007425	1	998	ATL42
FALSE	TRUE	FALSE	FALSE	Endodermis	ORTHO905GF000048	1	999		stable	specific	TraesCS6A03G0965900	TraesCS6D03G0845500
FALSE	FALSE	TRUE	FALSE	Endodermis	ORTHO905GF002448	1	1000
FALSE	FALSE	FALSE	TRUE	Endodermis	ORTHO905GF015411	1	1001
TRUE	FALSE	FALSE	FALSE	Phloem	ORTHO905GF001490	1	1002	RUL1
FALSE	TRUE	FALSE	FALSE	Phloem	ORTHO905GF005089	1	1003				TraesCS6B03G0398800	TraesCS6A03G0306800, TraesCS2A03G1339100, TraesCS2D03G1309000
TRUE	FALSE	FALSE	FALSE	Cortex	ORTHO905GF005755	1	1004	ATKH1
FALSE	FALSE	TRUE	FALSE	Cortex	ORTHO905GF010383	1	1005
FALSE	FALSE	FALSE	TRUE	Cortex	ORTHO905GF071498	1	1006
FALSE	FALSE	FALSE	TRUE	Epidermis	ORTHO905GF014033	1	1007
FALSE	FALSE	TRUE	FALSE	Root cap	ORTHO905GF007560	1	1008
FALSE	FALSE	FALSE	TRUE	Root cap	ORTHO905GF014033	1	1009
TRUE	FALSE	FALSE	FALSE	Xylem	ORTHO905GF022127	1	1010	HAT14
FALSE	FALSE	TRUE	FALSE	Xylem	ORTHO905GF012329	1	1011
FALSE	FALSE	FALSE	TRUE	Xylem	ORTHO905GF067958	1	1012
TRUE	FALSE	FALSE	FALSE	Pericycle	ORTHO905GF037286	1	1013	LBD14
TRUE	FALSE	FALSE	FALSE	Endodermis	ORTHO905GF006617	1	1014	UGT72E3
TRUE	FALSE	FALSE	FALSE	Phloem	ORTHO905GF007515	1	1015	AT3G15680
TRUE	FALSE	FALSE	FALSE	Cortex	ORTHO905GF002070	1	1016	AT1G55360
FALSE	FALSE	TRUE	FALSE	Cortex	ORTHO905GF022897	1	1017
FALSE	FALSE	TRUE	FALSE	Epidermis	ORTHO905GF048017	1	1018
FALSE	FALSE	FALSE	TRUE	Epidermis	ORTHO905GF007627	1	1019
TRUE	FALSE	FALSE	FALSE	Root cap	ORTHO905GF014275	1	1020	AT5G57510
FALSE	FALSE	TRUE	FALSE	Root cap	ORTHO905GF012328	1	1021
FALSE	FALSE	FALSE	TRUE	Root cap	ORTHO905GF007627	1	1022
FALSE	FALSE	FALSE	TRUE	Xylem	ORTHO905GF005350	1	1023
TRUE	FALSE	FALSE	FALSE	Pericycle	ORTHO905GF002531	1	1024	GAMMA-TIP1
FALSE	TRUE	FALSE	FALSE	Pericycle	ORTHO905GF029118	1	1025				TraesCS3D03G0739400
TRUE	FALSE	FALSE	FALSE	Endodermis	ORTHO905GF006882	1	1026	AT5G23920
FALSE	FALSE	TRUE	FALSE	Endodermis	ORTHO905GF001563	1	1027
FALSE	FALSE	FALSE	TRUE	Endodermis	ORTHO905GF000183	1	1028
TRUE	FALSE	FALSE	FALSE	Phloem	ORTHO905GF002947	1	1029	SRO2
FALSE	TRUE	FALSE	FALSE	Phloem	ORTHO905GF015856	1	1030				TraesCS4D03G0760800	TraesCS5A03G1176700, TraesCS4B03G0857100
TRUE	FALSE	FALSE	FALSE	Cortex	ORTHO905GF036526	1	1031	ATHVA22C
FALSE	FALSE	FALSE	TRUE	Cortex	ORTHO905GF003631	1	1032
TRUE	FALSE	FALSE	FALSE	Epidermis	ORTHO905GF012201	1	1033	LRX1
FALSE	FALSE	TRUE	FALSE	Epidermis	ORTHO905GF004919	1	1034
FALSE	FALSE	FALSE	TRUE	Epidermis	ORTHO905GF000014	1	1035
TRUE	FALSE	FALSE	FALSE	Root cap	ORTHO905GF015160	1	1036	ATFUT6
FALSE	FALSE	TRUE	FALSE	Root cap	ORTHO905GF022936	1	1037
TRUE	FALSE	FALSE	FALSE	Xylem	ORTHO905GF019733	1	1038	NHL26
TRUE	FALSE	FALSE	FALSE	Pericycle	ORTHO905GF002320	1	1039	ATPMT2
TRUE	FALSE	FALSE	FALSE	Endodermis	ORTHO905GF001729	1	1040	ATFLS4
FALSE	FALSE	TRUE	FALSE	Endodermis	ORTHO905GF001308	1	1041
FALSE	FALSE	FALSE	TRUE	Endodermis	ORTHO905GF014653	1	1042
TRUE	FALSE	FALSE	FALSE	Phloem	ORTHO905GF000687	1	1043	AtGH9B8
TRUE	FALSE	FALSE	FALSE	Cortex	ORTHO905GF000856	1	1044	AT1G33110
FALSE	FALSE	FALSE	TRUE	Cortex	ORTHO905GF001104	1	1045
FALSE	FALSE	FALSE	TRUE	Epidermis	ORTHO905GF028010	1	1046
TRUE	FALSE	FALSE	FALSE	Root cap	ORTHO905GF003868	1	1047	GPAT3
FALSE	FALSE	TRUE	FALSE	Root cap	ORTHO905GF015849	1	1048
FALSE	FALSE	FALSE	TRUE	Root cap	ORTHO905GF028010	1	1049
TRUE	FALSE	FALSE	FALSE	Xylem	ORTHO905GF009639	1	1050	TCP10
TRUE	FALSE	FALSE	FALSE	Pericycle	ORTHO905GF025630	1	1051	ATLAC1
FALSE	TRUE	FALSE	FALSE	Pericycle	ORTHO905GF000313	1	1052				TraesCS5A03G0621200	TraesCS5D03G0588300, TraesCS5B03G0639000
TRUE	FALSE	FALSE	FALSE	Endodermis	ORTHO905GF001926	1	1053	UMAMIT34
FALSE	FALSE	TRUE	FALSE	Endodermis	ORTHO905GF002913	1	1054
FALSE	FALSE	FALSE	TRUE	Endodermis	ORTHO905GF012290	1	1055
TRUE	FALSE	FALSE	FALSE	Phloem	ORTHO905GF025745	1	1056	AT1G23530
TRUE	FALSE	FALSE	FALSE	Cortex	ORTHO905GF003696	1	1057	HGL1
FALSE	FALSE	TRUE	FALSE	Cortex	ORTHO905GF008320	1	1058
TRUE	FALSE	FALSE	FALSE	Epidermis	ORTHO905GF000161	1	1059	AT1G52660
FALSE	FALSE	FALSE	TRUE	Epidermis	ORTHO905GF012409	1	1060
FALSE	TRUE	FALSE	FALSE	Root cap	ORTHO905GF007664	1	1061				TraesCS3B03G0460700
FALSE	FALSE	FALSE	TRUE	Root cap	ORTHO905GF012409	1	1062
TRUE	FALSE	FALSE	FALSE	Xylem	ORTHO905GF006472	1	1063	AT5G18460
FALSE	FALSE	TRUE	FALSE	Xylem	ORTHO905GF011137	1	1064
FALSE	FALSE	FALSE	TRUE	Xylem	ORTHO905GF013947	1	1065
TRUE	FALSE	FALSE	FALSE	Pericycle	ORTHO905GF007366	1	1066	DHAR5
FALSE	TRUE	FALSE	FALSE	Pericycle	ORTHO905GF000100	1	1067				TraesCS3D03G0081100
TRUE	FALSE	FALSE	FALSE	Endodermis	ORTHO905GF000488	1	1068	ELA1
FALSE	TRUE	FALSE	FALSE	Endodermis	ORTHO905GF020955	1	1069				TraesCS2B03G0423100	TraesCS2D03G0321300
FALSE	FALSE	FALSE	TRUE	Endodermis	ORTHO905GF003759	1	1070
TRUE	FALSE	FALSE	FALSE	Phloem	ORTHO905GF012068	1	1071	HHO4
TRUE	FALSE	FALSE	FALSE	Cortex	ORTHO905GF002801	1	1072	KNAT6S
FALSE	TRUE	FALSE	FALSE	Epidermis	ORTHO905GF029143	1	1073				TraesCS2A03G0235500	TraesCS2D03G0240700
FALSE	FALSE	FALSE	TRUE	Epidermis	ORTHO905GF000072	1	1074
FALSE	FALSE	TRUE	FALSE	Root cap	ORTHO905GF012929	1	1075
TRUE	FALSE	FALSE	FALSE	Xylem	ORTHO905GF001622	1	1076	ATIPT7
FALSE	FALSE	FALSE	TRUE	Xylem	ORTHO905GF069253	1	1077
TRUE	FALSE	FALSE	FALSE	Pericycle	ORTHO905GF014478	1	1078	AT1G49310
FALSE	TRUE	FALSE	FALSE	Pericycle	ORTHO905GF010769	1	1079				TraesCS6A03G0835200	TraesCS6B03G0996700
TRUE	FALSE	FALSE	FALSE	Endodermis	ORTHO905GF002925	1	1080	alpha-DOX2
FALSE	FALSE	FALSE	TRUE	Endodermis	ORTHO905GF002011	1	1081
TRUE	FALSE	FALSE	FALSE	Phloem	ORTHO905GF008330	1	1082	ATTPS1
FALSE	TRUE	FALSE	FALSE	Phloem	ORTHO905GF006450	1	1083		stable	specific	TraesCS3A03G1157200	TraesCS3B03G1380200, TraesCS3D03G1105300, TraesCS1D03G0587800, TraesCS1A03G0626900
TRUE	FALSE	FALSE	FALSE	Cortex	ORTHO905GF008956	1	1084	MLS
TRUE	FALSE	FALSE	FALSE	Epidermis	ORTHO905GF000151	1	1085	AtCCP3
TRUE	FALSE	FALSE	FALSE	Root cap	ORTHO905GF000550	1	1086	AIR3
FALSE	FALSE	FALSE	TRUE	Root cap	ORTHO905GF006381	1	1087
FALSE	FALSE	TRUE	FALSE	Xylem	ORTHO905GF001918	1	1088
TRUE	FALSE	FALSE	FALSE	Pericycle	ORTHO905GF000831	1	1089	PHT1.1
TRUE	FALSE	FALSE	FALSE	Endodermis	ORTHO905GF004776	1	1090	AT5G28010
FALSE	TRUE	FALSE	FALSE	Endodermis	ORTHO905GF001279	1	1091		unstable	unspecific	TraesCS2B03G0413400
FALSE	FALSE	FALSE	TRUE	Endodermis	ORTHO905GF003466	1	1092
TRUE	FALSE	FALSE	FALSE	Phloem	ORTHO905GF036966	1	1093	AT1G02705
FALSE	TRUE	FALSE	FALSE	Phloem	ORTHO905GF014738	1	1094		stable	specific	TraesCS5A03G0819000	TraesCS5B03G0852500
TRUE	FALSE	FALSE	FALSE	Cortex	ORTHO905GF002462	1	1095	CP12
FALSE	FALSE	FALSE	TRUE	Cortex	ORTHO905GF069967	1	1096
TRUE	FALSE	FALSE	FALSE	Epidermis	ORTHO905GF002983	1	1097	RAP2.11
FALSE	FALSE	FALSE	TRUE	Epidermis	ORTHO905GF030523	1	1098
TRUE	FALSE	FALSE	FALSE	Root cap	ORTHO905GF036183	1	1099	VQ28
FALSE	TRUE	FALSE	FALSE	Root cap	ORTHO905GF007961	1	1100		stable	unspecific	TraesCS3A03G0935200
FALSE	FALSE	TRUE	FALSE	Root cap	ORTHO905GF013159	1	1101
FALSE	FALSE	FALSE	TRUE	Root cap	ORTHO905GF030523	1	1102
TRUE	FALSE	FALSE	FALSE	Xylem	ORTHO905GF000159	1	1103	XIF
FALSE	FALSE	TRUE	FALSE	Xylem	ORTHO905GF005279	1	1104
TRUE	FALSE	FALSE	FALSE	Pericycle	ORTHO905GF021901	1	1105	AT1G43910
FALSE	TRUE	FALSE	FALSE	Pericycle	ORTHO905GF000602	1	1106		unstable	unspecific	TraesCS4D03G0654500	TraesCS4A03G0053600, TraesCS4B03G0735300
TRUE	FALSE	FALSE	FALSE	Endodermis	ORTHO905GF000689	1	1107	ATRBOHB-BETA
FALSE	FALSE	FALSE	TRUE	Endodermis	ORTHO905GF003675	1	1108
TRUE	FALSE	FALSE	FALSE	Phloem	ORTHO905GF071752	1	1109	NTMC2T2.2
TRUE	FALSE	FALSE	FALSE	Cortex	ORTHO905GF007980	1	1110	AtPGR5
FALSE	FALSE	FALSE	TRUE	Cortex	ORTHO905GF001833	1	1111
TRUE	FALSE	FALSE	FALSE	Epidermis	ORTHO905GF008016	1	1112	AT3G12540
FALSE	FALSE	FALSE	TRUE	Epidermis	ORTHO905GF006394	1	1113
FALSE	TRUE	FALSE	FALSE	Root cap	ORTHO905GF001126	1	1114				TraesCS4D03G0014800
FALSE	FALSE	TRUE	FALSE	Root cap	ORTHO905GF015719	1	1115
FALSE	FALSE	FALSE	TRUE	Root cap	ORTHO905GF006394	1	1116
TRUE	FALSE	FALSE	FALSE	Xylem	ORTHO905GF003600	1	1117	CASPL4B1
TRUE	FALSE	FALSE	FALSE	Pericycle	ORTHO905GF000469	1	1118	AGD2
TRUE	FALSE	FALSE	FALSE	Endodermis	ORTHO905GF000421	1	1119	CER22
FALSE	FALSE	TRUE	FALSE	Endodermis	ORTHO905GF002565	1	1120
FALSE	FALSE	FALSE	TRUE	Endodermis	ORTHO905GF007787	1	1121
TRUE	FALSE	FALSE	FALSE	Phloem	ORTHO905GF000734	1	1122	AtNPF8.4
TRUE	FALSE	FALSE	FALSE	Cortex	ORTHO905GF002905	1	1123	ATMSL9
FALSE	FALSE	TRUE	FALSE	Cortex	ORTHO905GF014703	1	1124
TRUE	FALSE	FALSE	FALSE	Epidermis	ORTHO905GF018248	1	1125	AT3G51330
FALSE	FALSE	FALSE	TRUE	Epidermis	ORTHO905GF016726	1	1126
TRUE	FALSE	FALSE	FALSE	Root cap	ORTHO905GF037346	1	1127	COBL5
FALSE	TRUE	FALSE	FALSE	Root cap	ORTHO905GF001200	1	1128				TraesCS3A03G0209900	TraesCS4B03G0772900
FALSE	FALSE	TRUE	FALSE	Root cap	ORTHO905GF002736	1	1129
FALSE	FALSE	FALSE	TRUE	Root cap	ORTHO905GF016726	1	1130
TRUE	FALSE	FALSE	FALSE	Xylem	ORTHO905GF001246	1	1131	ATPRR1
FALSE	FALSE	TRUE	FALSE	Xylem	ORTHO905GF015472	1	1132
TRUE	FALSE	FALSE	FALSE	Pericycle	ORTHO905GF004946	1	1133	MTP10
TRUE	FALSE	FALSE	FALSE	Endodermis	ORTHO905GF000054	1	1134	scpl10
FALSE	FALSE	TRUE	FALSE	Endodermis	ORTHO905GF001591	1	1135
FALSE	FALSE	FALSE	TRUE	Endodermis	ORTHO905GF004469	1	1136
TRUE	FALSE	FALSE	FALSE	Phloem	ORTHO905GF025346	1	1137	AT4G39190
TRUE	FALSE	FALSE	FALSE	Cortex	ORTHO905GF009030	1	1138	ICL
FALSE	FALSE	TRUE	FALSE	Cortex	ORTHO905GF015762	1	1139
FALSE	FALSE	FALSE	TRUE	Cortex	ORTHO905GF070027	1	1140
TRUE	FALSE	FALSE	FALSE	Epidermis	ORTHO905GF000209	1	1141	ATCAPE1
FALSE	FALSE	FALSE	TRUE	Epidermis	ORTHO905GF000042	1	1142
TRUE	FALSE	FALSE	FALSE	Root cap	ORTHO905GF016399	1	1143	UNE11
FALSE	TRUE	FALSE	FALSE	Root cap	ORTHO905GF000639	1	1144				TraesCS4A03G0214400	TraesCS4D03G0492800
TRUE	FALSE	FALSE	FALSE	Xylem	ORTHO905GF004786	1	1145	AT1G78260
FALSE	FALSE	TRUE	FALSE	Xylem	ORTHO905GF003777	1	1146
TRUE	FALSE	FALSE	FALSE	Pericycle	ORTHO905GF015219	1	1147	GST24
TRUE	FALSE	FALSE	FALSE	Endodermis	ORTHO905GF008111	1	1148	AT1G03440
FALSE	TRUE	FALSE	FALSE	Endodermis	ORTHO905GF020656	1	1149				TraesCS5A03G1295300	TraesCS4B03G0998900
FALSE	FALSE	TRUE	FALSE	Endodermis	ORTHO905GF003248	1	1150
FALSE	FALSE	FALSE	TRUE	Endodermis	ORTHO905GF018918	1	1151
TRUE	FALSE	FALSE	FALSE	Phloem	ORTHO905GF000103	1	1152	ATAHA3
TRUE	FALSE	FALSE	FALSE	Cortex	ORTHO905GF037274	1	1153	ROXY18
FALSE	FALSE	TRUE	FALSE	Cortex	ORTHO905GF001138	1	1154
FALSE	FALSE	FALSE	TRUE	Epidermis	ORTHO905GF000020	1	1155
TRUE	FALSE	FALSE	FALSE	Root cap	ORTHO905GF001052	1	1156	AT5G58784
FALSE	TRUE	FALSE	FALSE	Root cap	ORTHO905GF003247	1	1157		stable	unspecific	TraesCS1A03G0062800	TraesCS5A03G0388600, TraesCS5B03G0387000, TraesCS5D03G0377000, TraesCS1D03G0049400, TraesCS1B03G0066500
TRUE	FALSE	FALSE	FALSE	Pericycle	ORTHO905GF004703	1	1158	ATWOX13
FALSE	TRUE	FALSE	FALSE	Pericycle	ORTHO905GF004326	1	1159				TraesCS3D03G1184000
TRUE	FALSE	FALSE	FALSE	Endodermis	ORTHO905GF003111	1	1160	TPS9
FALSE	TRUE	FALSE	FALSE	Endodermis	ORTHO905GF014655	1	1161				TraesCS1A03G0190000	TraesCS1B03G0257100
FALSE	FALSE	TRUE	FALSE	Endodermis	ORTHO905GF001556	1	1162
FALSE	FALSE	FALSE	TRUE	Endodermis	ORTHO905GF004147	1	1163
TRUE	FALSE	FALSE	FALSE	Phloem	ORTHO905GF006355	1	1164	AT3G21600
TRUE	FALSE	FALSE	FALSE	Cortex	ORTHO905GF000080	1	1165	CYP81D11
FALSE	FALSE	TRUE	FALSE	Cortex	ORTHO905GF047455	1	1166
TRUE	FALSE	FALSE	FALSE	Epidermis	ORTHO905GF005889	1	1167	AT5G06990
FALSE	TRUE	FALSE	FALSE	Epidermis	ORTHO905GF023757	1	1168				TraesCS1B03G0257400	TraesCS1D03G0184400
FALSE	FALSE	FALSE	TRUE	Epidermis	ORTHO905GF014640	1	1169
FALSE	FALSE	FALSE	TRUE	Root cap	ORTHO905GF014640	1	1170
TRUE	FALSE	FALSE	FALSE	Xylem	ORTHO905GF001253	1	1171	TIP2;1
FALSE	FALSE	TRUE	FALSE	Xylem	ORTHO905GF004195	1	1172
TRUE	FALSE	FALSE	FALSE	Pericycle	ORTHO905GF019904	1	1173	AT5G42500
FALSE	TRUE	FALSE	FALSE	Pericycle	ORTHO905GF016631	1	1174				TraesCS7D03G0789900	TraesCS7B03G0662400
TRUE	FALSE	FALSE	FALSE	Endodermis	ORTHO905GF011906	1	1175	AtNPF3.1
FALSE	TRUE	FALSE	FALSE	Endodermis	ORTHO905GF000199	1	1176				TraesCS6D03G0534200	TraesCS2D03G0850800, TraesCS6A03G0643500
FALSE	TRUE	FALSE	FALSE	Phloem	ORTHO905GF005993	1	1177				TraesCS6B03G0419400	TraesCS6D03G0279900, TraesCS6A03G0325300, TraesCS6D03G0280000, TraesCS6A03G0324800
TRUE	FALSE	FALSE	FALSE	Cortex	ORTHO905GF037049	1	1178	AT5G05640
FALSE	FALSE	TRUE	FALSE	Cortex	ORTHO905GF013948	1	1179
TRUE	FALSE	FALSE	FALSE	Epidermis	ORTHO905GF001049	1	1180	DER9
TRUE	FALSE	FALSE	FALSE	Root cap	ORTHO905GF012533	1	1181	AT1G33590
FALSE	TRUE	FALSE	FALSE	Root cap	ORTHO905GF000303	1	1182				TraesCS7D03G0430200	TraesCS7A03G0446200
FALSE	FALSE	FALSE	TRUE	Root cap	ORTHO905GF000358	1	1183
TRUE	FALSE	FALSE	FALSE	Xylem	ORTHO905GF002804	1	1184	ATPAE12
FALSE	TRUE	FALSE	FALSE	Xylem	ORTHO905GF009373	1	1185		stable	specific	TraesCS2D03G0060400
FALSE	FALSE	TRUE	FALSE	Xylem	ORTHO905GF000821	1	1186
TRUE	FALSE	FALSE	FALSE	Pericycle	ORTHO905GF001922	1	1187	PGF9
FALSE	TRUE	FALSE	FALSE	Endodermis	ORTHO905GF015578	1	1188		unstable	unspecific	TraesCS2D03G0684200	TraesCS2A03G0741600, TraesCS2B03G0818100
FALSE	FALSE	TRUE	FALSE	Endodermis	ORTHO905GF002449	1	1189
FALSE	FALSE	FALSE	TRUE	Endodermis	ORTHO905GF010062	1	1190
TRUE	FALSE	FALSE	FALSE	Phloem	ORTHO905GF006430	1	1191	LRD3
TRUE	FALSE	FALSE	FALSE	Cortex	ORTHO905GF008013	1	1192	AT3G08740
TRUE	FALSE	FALSE	FALSE	Epidermis	ORTHO905GF002532	1	1193	AGC1-6
FALSE	FALSE	TRUE	FALSE	Epidermis	ORTHO905GF015732	1	1194
TRUE	FALSE	FALSE	FALSE	Root cap	ORTHO905GF019890	1	1195	AT2G43610
FALSE	TRUE	FALSE	FALSE	Root cap	ORTHO905GF000374	1	1196				TraesCS2B03G0868400
FALSE	FALSE	TRUE	FALSE	Root cap	ORTHO905GF007528	1	1197
TRUE	FALSE	FALSE	FALSE	Xylem	ORTHO905GF006944	1	1198	ERD3
TRUE	FALSE	FALSE	FALSE	Pericycle	ORTHO905GF036963	1	1199	AT1G74458
FALSE	TRUE	FALSE	FALSE	Pericycle	ORTHO905GF006394	1	1200				TraesCS7B03G0692500
TRUE	FALSE	FALSE	FALSE	Endodermis	ORTHO905GF025401	1	1201	BEE2
FALSE	TRUE	FALSE	FALSE	Endodermis	ORTHO905GF018925	1	1202		stable	specific	TraesCS3A03G0779600	TraesCS3B03G0898100, TraesCS3D03G0720200
FALSE	FALSE	TRUE	FALSE	Endodermis	ORTHO905GF001714	1	1203
FALSE	FALSE	FALSE	TRUE	Endodermis	ORTHO905GF068959	1	1204
FALSE	TRUE	FALSE	FALSE	Phloem	ORTHO905GF006435	1	1205				TraesCS3A03G0709800
TRUE	FALSE	FALSE	FALSE	Cortex	ORTHO905GF004392	1	1206	UL14M
FALSE	FALSE	TRUE	FALSE	Cortex	ORTHO905GF000665	1	1207
TRUE	FALSE	FALSE	FALSE	Epidermis	ORTHO905GF038540	1	1208	TET12
FALSE	FALSE	TRUE	FALSE	Epidermis	ORTHO905GF045917	1	1209
TRUE	FALSE	FALSE	FALSE	Root cap	ORTHO905GF000931	1	1210	ERF55
FALSE	FALSE	TRUE	FALSE	Root cap	ORTHO905GF002112	1	1211
FALSE	FALSE	FALSE	TRUE	Root cap	ORTHO905GF003135	1	1212
FALSE	FALSE	TRUE	FALSE	Xylem	ORTHO905GF005807	1	1213
FALSE	FALSE	FALSE	TRUE	Xylem	ORTHO905GF000010	1	1214
FALSE	TRUE	FALSE	FALSE	Pericycle	ORTHO905GF001370	1	1215		unstable	unspecific	TraesCS5A03G0410800	TraesCS5B03G0408000, TraesCS5D03G0360700
TRUE	FALSE	FALSE	FALSE	Endodermis	ORTHO905GF006630	1	1216	SGN3
FALSE	TRUE	FALSE	FALSE	Endodermis	ORTHO905GF008766	1	1217				TraesCS7A03G0475200	TraesCS7B03G0287400, TraesCS7D03G0459400
FALSE	FALSE	TRUE	FALSE	Endodermis	ORTHO905GF002434	1	1218
FALSE	FALSE	FALSE	TRUE	Endodermis	ORTHO905GF021234	1	1219
TRUE	FALSE	FALSE	FALSE	Phloem	ORTHO905GF037337	1	1220	anac097
TRUE	FALSE	FALSE	FALSE	Cortex	ORTHO905GF009535	1	1221	UL29M
FALSE	FALSE	TRUE	FALSE	Cortex	ORTHO905GF001674	1	1222
TRUE	FALSE	FALSE	FALSE	Root cap	ORTHO905GF010849	1	1223	GLTP
FALSE	TRUE	FALSE	FALSE	Root cap	ORTHO905GF000851	1	1224		unstable	unspecific	TraesCS5B03G1183000	TraesCS5A03G1115100, TraesCS5D03G1067600
FALSE	FALSE	TRUE	FALSE	Root cap	ORTHO905GF005997	1	1225
TRUE	FALSE	FALSE	FALSE	Xylem	ORTHO905GF001712	1	1226	AT1G22030
TRUE	FALSE	FALSE	FALSE	Pericycle	ORTHO905GF001708	1	1227	AACT1
TRUE	FALSE	FALSE	FALSE	Endodermis	ORTHO905GF008690	1	1228	AT5G45200
FALSE	TRUE	FALSE	FALSE	Endodermis	ORTHO905GF003135	1	1229		stable	specific	TraesCS2A03G1334500	TraesCS2B03G1538800
FALSE	FALSE	TRUE	FALSE	Endodermis	ORTHO905GF002754	1	1230
FALSE	FALSE	FALSE	TRUE	Endodermis	ORTHO905GF010207	1	1231
TRUE	FALSE	FALSE	FALSE	Phloem	ORTHO905GF000179	1	1232	ZIFL2
FALSE	TRUE	FALSE	FALSE	Phloem	ORTHO905GF005421	1	1233				TraesCS4D03G0091800	TraesCS4A03G0687000, TraesCS4B03G0108300
FALSE	FALSE	TRUE	FALSE	Cortex	ORTHO905GF052248	1	1234
FALSE	FALSE	FALSE	TRUE	Cortex	ORTHO905GF001682	1	1235
TRUE	FALSE	FALSE	FALSE	Epidermis	ORTHO905GF025465	1	1236	ATRBOHG
FALSE	FALSE	FALSE	TRUE	Epidermis	ORTHO905GF001233	1	1237
FALSE	TRUE	FALSE	FALSE	Root cap	ORTHO905GF021237	1	1238				TraesCSU03G0330800
FALSE	FALSE	FALSE	TRUE	Root cap	ORTHO905GF001233	1	1239
TRUE	FALSE	FALSE	FALSE	Pericycle	ORTHO905GF007382	1	1240	MYBC1
TRUE	FALSE	FALSE	FALSE	Endodermis	ORTHO905GF001989	1	1241	AT5G43540
FALSE	FALSE	TRUE	FALSE	Endodermis	ORTHO905GF002253	1	1242
TRUE	FALSE	FALSE	FALSE	Cortex	ORTHO905GF000303	1	1243	RHO1PS
FALSE	FALSE	TRUE	FALSE	Cortex	ORTHO905GF002864	1	1244
FALSE	FALSE	FALSE	TRUE	Cortex	ORTHO905GF070574	1	1245
FALSE	FALSE	FALSE	TRUE	Epidermis	ORTHO905GF071450	1	1246
TRUE	FALSE	FALSE	FALSE	Root cap	ORTHO905GF003529	1	1247	TEB
FALSE	TRUE	FALSE	FALSE	Root cap	ORTHO905GF011933	1	1248				TraesCS7D03G1015400
FALSE	FALSE	TRUE	FALSE	Root cap	ORTHO905GF022907	1	1249
FALSE	FALSE	FALSE	TRUE	Root cap	ORTHO905GF071450	1	1250
TRUE	FALSE	FALSE	FALSE	Xylem	ORTHO905GF038192	1	1251	SMR3
TRUE	FALSE	FALSE	FALSE	Pericycle	ORTHO905GF001996	1	1252	AT1G49740
TRUE	FALSE	FALSE	FALSE	Endodermis	ORTHO905GF001479	1	1253	CEK1
FALSE	FALSE	FALSE	TRUE	Endodermis	ORTHO905GF014051	1	1254
TRUE	FALSE	FALSE	FALSE	Phloem	ORTHO905GF005810	1	1255	NHL43
FALSE	TRUE	FALSE	FALSE	Phloem	ORTHO905GF016801	1	1256		stable	specific	TraesCS1A03G0542800	TraesCS1B03G0632800, TraesCS1D03G0523600
TRUE	FALSE	FALSE	FALSE	Cortex	ORTHO905GF004108	1	1257	RACK1A
FALSE	FALSE	TRUE	FALSE	Cortex	ORTHO905GF000325	1	1258
FALSE	FALSE	FALSE	TRUE	Cortex	ORTHO905GF028254	1	1259
TRUE	FALSE	FALSE	FALSE	Epidermis	ORTHO905GF012907	1	1260	XUT1
FALSE	FALSE	TRUE	FALSE	Epidermis	ORTHO905GF018585	1	1261
FALSE	FALSE	FALSE	TRUE	Epidermis	ORTHO905GF003631	1	1262
TRUE	FALSE	FALSE	FALSE	Root cap	ORTHO905GF006606	1	1263	AtANN4
FALSE	TRUE	FALSE	FALSE	Root cap	ORTHO905GF014005	1	1264				TraesCS3B03G0335600	TraesCS5D03G0166300
FALSE	FALSE	TRUE	FALSE	Root cap	ORTHO905GF004737	1	1265
FALSE	FALSE	FALSE	TRUE	Root cap	ORTHO905GF003631	1	1266
TRUE	FALSE	FALSE	FALSE	Xylem	ORTHO905GF002466	1	1267	AT1G78110
TRUE	FALSE	FALSE	FALSE	Pericycle	ORTHO905GF006983	1	1268	PMEI-PME51
TRUE	FALSE	FALSE	FALSE	Endodermis	ORTHO905GF000968	1	1269	FLA9
FALSE	FALSE	TRUE	FALSE	Endodermis	ORTHO905GF001572	1	1270
FALSE	FALSE	FALSE	TRUE	Endodermis	ORTHO905GF005325	1	1271
TRUE	FALSE	FALSE	FALSE	Phloem	ORTHO905GF000122	1	1272	ASD
TRUE	FALSE	FALSE	FALSE	Cortex	ORTHO905GF000980	1	1273	ORS1
FALSE	FALSE	TRUE	FALSE	Cortex	ORTHO905GF000374	1	1274
FALSE	TRUE	FALSE	FALSE	Root cap	ORTHO905GF001177	1	1275				TraesCS7B03G0699600
FALSE	FALSE	FALSE	TRUE	Root cap	ORTHO905GF008771	1	1276
TRUE	FALSE	FALSE	FALSE	Xylem	ORTHO905GF007435	1	1277	SAC51
TRUE	FALSE	FALSE	FALSE	Pericycle	ORTHO905GF018332	1	1278	AT2G15960
FALSE	TRUE	FALSE	FALSE	Pericycle	ORTHO905GF015411	1	1279		stable	specific	TraesCS5A03G0603800
TRUE	FALSE	FALSE	FALSE	Endodermis	ORTHO905GF004136	1	1280	AT3G23160
FALSE	FALSE	FALSE	TRUE	Endodermis	ORTHO905GF000422	1	1281
TRUE	FALSE	FALSE	FALSE	Cortex	ORTHO905GF008207	1	1282	AT1G69526
FALSE	FALSE	TRUE	FALSE	Cortex	ORTHO905GF008813	1	1283
FALSE	FALSE	FALSE	TRUE	Cortex	ORTHO905GF007084	1	1284
TRUE	FALSE	FALSE	FALSE	Epidermis	ORTHO905GF001551	1	1285	AT2G29620
FALSE	FALSE	TRUE	FALSE	Epidermis	ORTHO905GF047285	1	1286
FALSE	FALSE	FALSE	TRUE	Epidermis	ORTHO905GF000922	1	1287
TRUE	FALSE	FALSE	FALSE	Root cap	ORTHO905GF000282	1	1288	ATLHT1
TRUE	FALSE	FALSE	FALSE	Xylem	ORTHO905GF002553	1	1289	AT3G11780
FALSE	TRUE	FALSE	FALSE	Xylem	ORTHO905GF003310	1	1290				TraesCS1B03G0911600	TraesCS1A03G0793500, TraesCS1D03G0759800
FALSE	FALSE	TRUE	FALSE	Xylem	ORTHO905GF051985	1	1291
FALSE	FALSE	FALSE	TRUE	Xylem	ORTHO905GF016775	1	1292
TRUE	FALSE	FALSE	FALSE	Pericycle	ORTHO905GF016362	1	1293	04C11
TRUE	FALSE	FALSE	FALSE	Endodermis	ORTHO905GF014350	1	1294	AT2G37750
FALSE	TRUE	FALSE	FALSE	Endodermis	ORTHO905GF000446	1	1295				TraesCS1B03G0907800	TraesCS1B03G0907000, TraesCS1B03G0906900
TRUE	FALSE	FALSE	FALSE	Phloem	ORTHO905GF004965	1	1296	AT1G07710
TRUE	FALSE	FALSE	FALSE	Cortex	ORTHO905GF005014	1	1297	F3'H
FALSE	FALSE	TRUE	FALSE	Cortex	ORTHO905GF002016	1	1298
TRUE	FALSE	FALSE	FALSE	Epidermis	ORTHO905GF000609	1	1299	AtPERK13
FALSE	FALSE	TRUE	FALSE	Epidermis	ORTHO905GF010246	1	1300
TRUE	FALSE	FALSE	FALSE	Root cap	ORTHO905GF003000	1	1301	ASL11
FALSE	TRUE	FALSE	FALSE	Root cap	ORTHO905GF002451	1	1302				TraesCS6B03G0359800	TraesCS6D03G0223900
TRUE	FALSE	FALSE	FALSE	Xylem	ORTHO905GF002847	1	1303	ADOF2
FALSE	FALSE	TRUE	FALSE	Xylem	ORTHO905GF011674	1	1304
FALSE	FALSE	FALSE	TRUE	Xylem	ORTHO905GF006991	1	1305
TRUE	FALSE	FALSE	FALSE	Pericycle	ORTHO905GF004776	1	1306	MLP165
FALSE	TRUE	FALSE	FALSE	Pericycle	ORTHO905GF061687	1	1307				TraesCS2D03G0941600
TRUE	FALSE	FALSE	FALSE	Endodermis	ORTHO905GF006780	1	1308	VEN4
FALSE	TRUE	FALSE	FALSE	Endodermis	ORTHO905GF003208	1	1309				TraesCS5B03G0538700	TraesCS5D03G0492700
FALSE	FALSE	TRUE	FALSE	Endodermis	ORTHO905GF001238	1	1310
TRUE	FALSE	FALSE	FALSE	Phloem	ORTHO905GF013715	1	1311	NTL
TRUE	FALSE	FALSE	FALSE	Cortex	ORTHO905GF010852	1	1312	AT1G70150
FALSE	FALSE	TRUE	FALSE	Cortex	ORTHO905GF000954	1	1313
TRUE	FALSE	FALSE	FALSE	Epidermis	ORTHO905GF015255	1	1314	GUX5
FALSE	FALSE	FALSE	TRUE	Epidermis	ORTHO905GF014841	1	1315
TRUE	FALSE	FALSE	FALSE	Root cap	ORTHO905GF003118	1	1316	ATEXP9
FALSE	TRUE	FALSE	FALSE	Root cap	ORTHO905GF000193	1	1317				TraesCS3B03G1344700	TraesCS3B03G1344800
FALSE	FALSE	TRUE	FALSE	Root cap	ORTHO905GF027473	1	1318
FALSE	FALSE	FALSE	TRUE	Root cap	ORTHO905GF014841	1	1319
TRUE	FALSE	FALSE	FALSE	Xylem	ORTHO905GF002937	1	1320	ATL52
FALSE	FALSE	TRUE	FALSE	Xylem	ORTHO905GF015400	1	1321
TRUE	FALSE	FALSE	FALSE	Pericycle	ORTHO905GF000312	1	1322	AtMYB78
TRUE	FALSE	FALSE	FALSE	Endodermis	ORTHO905GF000741	1	1323	PGL3
FALSE	TRUE	FALSE	FALSE	Endodermis	ORTHO905GF003983	1	1324		unstable	unspecific	TraesCS2B03G0782200	TraesCS2D03G0651000
FALSE	FALSE	TRUE	FALSE	Endodermis	ORTHO905GF002087	1	1325
FALSE	FALSE	FALSE	TRUE	Endodermis	ORTHO905GF015743	1	1326
TRUE	FALSE	FALSE	FALSE	Phloem	ORTHO905GF001005	1	1327	MSL5
TRUE	FALSE	FALSE	FALSE	Cortex	ORTHO905GF002202	1	1328	AT3G62630
FALSE	FALSE	TRUE	FALSE	Cortex	ORTHO905GF011933	1	1329
FALSE	FALSE	FALSE	TRUE	Cortex	ORTHO905GF013950	1	1330
TRUE	FALSE	FALSE	FALSE	Epidermis	ORTHO905GF025637	1	1331	ATMES15
FALSE	FALSE	TRUE	FALSE	Epidermis	ORTHO905GF001425	1	1332
FALSE	FALSE	FALSE	TRUE	Epidermis	ORTHO905GF016729	1	1333
FALSE	FALSE	TRUE	FALSE	Root cap	ORTHO905GF002598	1	1334
FALSE	FALSE	FALSE	TRUE	Root cap	ORTHO905GF016729	1	1335
TRUE	FALSE	FALSE	FALSE	Xylem	ORTHO905GF005167	1	1336	iqd9
FALSE	FALSE	TRUE	FALSE	Xylem	ORTHO905GF001317	1	1337
FALSE	FALSE	FALSE	TRUE	Xylem	ORTHO905GF001654	1	1338
TRUE	FALSE	FALSE	FALSE	Pericycle	ORTHO905GF038140	1	1339	PFA1
FALSE	TRUE	FALSE	FALSE	Pericycle	ORTHO905GF023750	1	1340				TraesCS2B03G1117600
TRUE	FALSE	FALSE	FALSE	Endodermis	ORTHO905GF037130	1	1341	AtTLP11
FALSE	TRUE	FALSE	FALSE	Endodermis	ORTHO905GF003728	1	1342				TraesCS7D03G0146000
FALSE	FALSE	TRUE	FALSE	Endodermis	ORTHO905GF005426	1	1343
FALSE	FALSE	FALSE	TRUE	Endodermis	ORTHO905GF000683	1	1344
TRUE	FALSE	FALSE	FALSE	Phloem	ORTHO905GF037235	1	1345	AT5G20640
TRUE	FALSE	FALSE	FALSE	Cortex	ORTHO905GF009492	1	1346	ATAAH
FALSE	FALSE	TRUE	FALSE	Cortex	ORTHO905GF018696	1	1347
TRUE	FALSE	FALSE	FALSE	Root cap	ORTHO905GF000708	1	1348	WBC1
FALSE	FALSE	FALSE	TRUE	Root cap	ORTHO905GF003377	1	1349
TRUE	FALSE	FALSE	FALSE	Xylem	ORTHO905GF001752	1	1350	AT1G63220
FALSE	FALSE	TRUE	FALSE	Xylem	ORTHO905GF006545	1	1351
TRUE	FALSE	FALSE	FALSE	Pericycle	ORTHO905GF014401	1	1352	SCRL7
TRUE	FALSE	FALSE	FALSE	Endodermis	ORTHO905GF009144	1	1353	AT5G59490
FALSE	TRUE	FALSE	FALSE	Endodermis	ORTHO905GF017305	1	1354				TraesCS1D03G0105400	TraesCS1B03G0155900, TraesCS1A03G0117100
FALSE	FALSE	FALSE	TRUE	Endodermis	ORTHO905GF001048	1	1355
TRUE	FALSE	FALSE	FALSE	Phloem	ORTHO905GF009959	1	1356	VNI2
TRUE	FALSE	FALSE	FALSE	Cortex	ORTHO905GF002128	1	1357	RPOA
TRUE	FALSE	FALSE	FALSE	Epidermis	ORTHO905GF014433	1	1358	ATPLL4
FALSE	FALSE	TRUE	FALSE	Epidermis	ORTHO905GF000638	1	1359
FALSE	FALSE	FALSE	TRUE	Epidermis	ORTHO905GF005109	1	1360
FALSE	TRUE	FALSE	FALSE	Root cap	ORTHO905GF001370	1	1361				TraesCS4A03G0525200	TraesCS4D03G0232500
FALSE	FALSE	FALSE	TRUE	Root cap	ORTHO905GF005109	1	1362
TRUE	FALSE	FALSE	FALSE	Xylem	ORTHO905GF019915	1	1363	AT1G24600
FALSE	FALSE	TRUE	FALSE	Xylem	ORTHO905GF007907	1	1364
TRUE	FALSE	FALSE	FALSE	Pericycle	ORTHO905GF002317	1	1365	DROP1
TRUE	FALSE	FALSE	FALSE	Endodermis	ORTHO905GF002263	1	1366	DGR2
FALSE	TRUE	FALSE	FALSE	Endodermis	ORTHO905GF004075	1	1367				TraesCS7A03G0884400	TraesCS7B03G0728600
FALSE	FALSE	FALSE	TRUE	Endodermis	ORTHO905GF002190	1	1368
TRUE	FALSE	FALSE	FALSE	Phloem	ORTHO905GF014427	1	1369	ATAGP14
TRUE	FALSE	FALSE	FALSE	Cortex	ORTHO905GF002303	1	1370	AtTLP6
FALSE	FALSE	TRUE	FALSE	Cortex	ORTHO905GF014720	1	1371
FALSE	FALSE	FALSE	TRUE	Cortex	ORTHO905GF030021	1	1372
TRUE	FALSE	FALSE	FALSE	Epidermis	ORTHO905GF038756	1	1373	NFA4
FALSE	FALSE	TRUE	FALSE	Epidermis	ORTHO905GF009586	1	1374
FALSE	FALSE	FALSE	TRUE	Epidermis	ORTHO905GF001728	1	1375
TRUE	FALSE	FALSE	FALSE	Root cap	ORTHO905GF037322	1	1376	AT3G60650
TRUE	FALSE	FALSE	FALSE	Xylem	ORTHO905GF000058	1	1377	UGT91C1
FALSE	FALSE	TRUE	FALSE	Xylem	ORTHO905GF004403	1	1378
FALSE	TRUE	FALSE	FALSE	Pericycle	ORTHO905GF062187	1	1379				TraesCS3B03G0924900
TRUE	FALSE	FALSE	FALSE	Endodermis	ORTHO905GF008039	1	1380	AtCHIL
FALSE	FALSE	TRUE	FALSE	Endodermis	ORTHO905GF002810	1	1381
FALSE	FALSE	FALSE	TRUE	Endodermis	ORTHO905GF007082	1	1382
TRUE	FALSE	FALSE	FALSE	Cortex	ORTHO905GF038316	1	1383	AT5G66052
TRUE	FALSE	FALSE	FALSE	Epidermis	ORTHO905GF021912	1	1384	AT4G13440
FALSE	FALSE	TRUE	FALSE	Epidermis	ORTHO905GF009555	1	1385
FALSE	FALSE	FALSE	TRUE	Epidermis	ORTHO905GF003533	1	1386
FALSE	TRUE	FALSE	FALSE	Root cap	ORTHO905GF002851	1	1387		stable	unspecific	TraesCS2A03G0364600
FALSE	FALSE	FALSE	TRUE	Root cap	ORTHO905GF003533	1	1388
TRUE	FALSE	FALSE	FALSE	Xylem	ORTHO905GF001090	1	1389	BDR3
FALSE	FALSE	TRUE	FALSE	Xylem	ORTHO905GF003967	1	1390
FALSE	FALSE	FALSE	TRUE	Xylem	ORTHO905GF005438	1	1391
TRUE	FALSE	FALSE	FALSE	Pericycle	ORTHO905GF004518	1	1392	ATWNK9
FALSE	TRUE	FALSE	FALSE	Pericycle	ORTHO905GF015743	1	1393				TraesCS7D03G0596300
TRUE	FALSE	FALSE	FALSE	Endodermis	ORTHO905GF000849	1	1394	ATWRKY18
FALSE	FALSE	TRUE	FALSE	Endodermis	ORTHO905GF003735	1	1395
FALSE	FALSE	FALSE	TRUE	Endodermis	ORTHO905GF005306	1	1396
FALSE	TRUE	FALSE	FALSE	Phloem	ORTHO905GF014295	1	1397				TraesCS7B03G0047600	TraesCS7D03G0264400, TraesCS7A03G0285400
TRUE	FALSE	FALSE	FALSE	Cortex	ORTHO905GF004549	1	1398	PLATZ3
FALSE	FALSE	TRUE	FALSE	Cortex	ORTHO905GF002862	1	1399
FALSE	FALSE	FALSE	TRUE	Cortex	ORTHO905GF024399	1	1400
TRUE	FALSE	FALSE	FALSE	Epidermis	ORTHO905GF000588	1	1401	AT1G73860
TRUE	FALSE	FALSE	FALSE	Root cap	ORTHO905GF016397	1	1402	CYP702A2
FALSE	TRUE	FALSE	FALSE	Root cap	ORTHO905GF000136	1	1403				TraesCS7A03G0410900
FALSE	FALSE	FALSE	TRUE	Root cap	ORTHO905GF007420	1	1404
TRUE	FALSE	FALSE	FALSE	Xylem	ORTHO905GF025320	1	1405	AT2G30930
TRUE	FALSE	FALSE	FALSE	Pericycle	ORTHO905GF007493	1	1406	LBD17
FALSE	TRUE	FALSE	FALSE	Pericycle	ORTHO905GF018783	1	1407				TraesCS2D03G1179800
TRUE	FALSE	FALSE	FALSE	Endodermis	ORTHO905GF020063	1	1408	AT2G34310
FALSE	FALSE	TRUE	FALSE	Endodermis	ORTHO905GF001305	1	1409
FALSE	FALSE	FALSE	TRUE	Endodermis	ORTHO905GF008486	1	1410
TRUE	FALSE	FALSE	FALSE	Phloem	ORTHO905GF001001	1	1411	ISTL6
FALSE	TRUE	FALSE	FALSE	Phloem	ORTHO905GF004762	1	1412				TraesCS2D03G0137900	TraesCS2A03G0138900, TraesCS2B03G0197500
TRUE	FALSE	FALSE	FALSE	Cortex	ORTHO905GF002086	1	1413	UL16Y
TRUE	FALSE	FALSE	FALSE	Epidermis	ORTHO905GF001838	1	1414	ATFRO4
TRUE	FALSE	FALSE	FALSE	Root cap	ORTHO905GF000130	1	1415	ATGSTU22
FALSE	FALSE	TRUE	FALSE	Root cap	ORTHO905GF018904	1	1416
TRUE	FALSE	FALSE	FALSE	Xylem	ORTHO905GF004593	1	1417	AT5G38700
FALSE	FALSE	TRUE	FALSE	Xylem	ORTHO905GF020424	1	1418
TRUE	FALSE	FALSE	FALSE	Pericycle	ORTHO905GF002347	1	1419	CYP705A1
TRUE	FALSE	FALSE	FALSE	Endodermis	ORTHO905GF000691	1	1420	AtGolS2
FALSE	FALSE	FALSE	TRUE	Endodermis	ORTHO905GF006798	1	1421
TRUE	FALSE	FALSE	FALSE	Phloem	ORTHO905GF006596	1	1422	AT5G06800
FALSE	TRUE	FALSE	FALSE	Phloem	ORTHO905GF017306	1	1423		stable	specific	TraesCS4A03G0321300	TraesCS6D03G0676700, TraesCS6B03G0945800
TRUE	FALSE	FALSE	FALSE	Cortex	ORTHO905GF037001	1	1424	AT4G07825
FALSE	FALSE	TRUE	FALSE	Cortex	ORTHO905GF000034	1	1425
FALSE	FALSE	FALSE	TRUE	Cortex	ORTHO905GF001438	1	1426
FALSE	FALSE	FALSE	TRUE	Epidermis	ORTHO905GF028165	1	1427
TRUE	FALSE	FALSE	FALSE	Root cap	ORTHO905GF006976	1	1428	ATUTR2
FALSE	FALSE	FALSE	TRUE	Root cap	ORTHO905GF028165	1	1429
TRUE	FALSE	FALSE	FALSE	Xylem	ORTHO905GF001033	1	1430	ERF016
FALSE	TRUE	FALSE	FALSE	Xylem	ORTHO905GF015923	1	1431		unstable	unspecific	TraesCS3B03G0018300
FALSE	FALSE	FALSE	TRUE	Xylem	ORTHO905GF068043	1	1432
TRUE	FALSE	FALSE	FALSE	Pericycle	ORTHO905GF016352	1	1433	UMAMIT28
FALSE	TRUE	FALSE	FALSE	Pericycle	ORTHO905GF001954	1	1434				TraesCS5D03G0768300
TRUE	FALSE	FALSE	FALSE	Endodermis	ORTHO905GF010829	1	1435	AT1G52155
FALSE	FALSE	TRUE	FALSE	Endodermis	ORTHO905GF002721	1	1436
TRUE	FALSE	FALSE	FALSE	Phloem	ORTHO905GF001613	1	1437	AT1G25230
FALSE	TRUE	FALSE	FALSE	Phloem	ORTHO905GF017276	1	1438				TraesCS2B03G0856800	TraesCS2D03G0715400, TraesCS2A03G0775400
TRUE	FALSE	FALSE	FALSE	Cortex	ORTHO905GF002314	1	1439	GTE11
FALSE	FALSE	TRUE	FALSE	Cortex	ORTHO905GF000963	1	1440
FALSE	FALSE	FALSE	TRUE	Cortex	ORTHO905GF029567	1	1441
TRUE	FALSE	FALSE	FALSE	Epidermis	ORTHO905GF000940	1	1442	AT3G21340
TRUE	FALSE	FALSE	FALSE	Root cap	ORTHO905GF038410	1	1443	DGR1
FALSE	FALSE	TRUE	FALSE	Root cap	ORTHO905GF000271	1	1444
FALSE	TRUE	FALSE	FALSE	Xylem	ORTHO905GF000251	1	1445				TraesCS6D03G0566000
FALSE	FALSE	FALSE	TRUE	Xylem	ORTHO905GF003561	1	1446
TRUE	FALSE	FALSE	FALSE	Pericycle	ORTHO905GF005753	1	1447	ABA4
FALSE	TRUE	FALSE	FALSE	Pericycle	ORTHO905GF001434	1	1448		stable	specific	TraesCS2D03G0867000
TRUE	FALSE	FALSE	FALSE	Endodermis	ORTHO905GF001252	1	1449	CMU1
FALSE	FALSE	FALSE	TRUE	Endodermis	ORTHO905GF008330	1	1450
TRUE	FALSE	FALSE	FALSE	Phloem	ORTHO905GF002466	1	1451	AT1G78110
FALSE	TRUE	FALSE	FALSE	Phloem	ORTHO905GF015925	1	1452				TraesCS5D03G0143700	TraesCS5B03G0133000, TraesCS5A03G0120900
TRUE	FALSE	FALSE	FALSE	Cortex	ORTHO905GF008626	1	1453	TPP2
FALSE	FALSE	TRUE	FALSE	Cortex	ORTHO905GF016762	1	1454
FALSE	FALSE	TRUE	FALSE	Epidermis	ORTHO905GF018675	1	1455
TRUE	FALSE	FALSE	FALSE	Root cap	ORTHO905GF025583	1	1456	ASG8
TRUE	FALSE	FALSE	FALSE	Xylem	ORTHO905GF002506	1	1457	ATMUM4
FALSE	FALSE	TRUE	FALSE	Xylem	ORTHO905GF017336	1	1458
FALSE	FALSE	FALSE	TRUE	Xylem	ORTHO905GF010460	1	1459
TRUE	FALSE	FALSE	FALSE	Pericycle	ORTHO905GF005821	1	1460	AT5G44530
FALSE	TRUE	FALSE	FALSE	Pericycle	ORTHO905GF021299	1	1461		unstable	unspecific	TraesCS1B03G0823600
TRUE	FALSE	FALSE	FALSE	Endodermis	ORTHO905GF000879	1	1462	AT4CL2
TRUE	FALSE	FALSE	FALSE	Phloem	ORTHO905GF002709	1	1463	FLA2
TRUE	FALSE	FALSE	FALSE	Cortex	ORTHO905GF018088	1	1464	WDL7
TRUE	FALSE	FALSE	FALSE	Epidermis	ORTHO905GF002957	1	1465	ATSYP123
FALSE	FALSE	TRUE	FALSE	Epidermis	ORTHO905GF020484	1	1466
TRUE	FALSE	FALSE	FALSE	Root cap	ORTHO905GF002347	1	1467	CYP705A2
TRUE	FALSE	FALSE	FALSE	Xylem	ORTHO905GF010971	1	1468	AT5G49800
FALSE	FALSE	FALSE	TRUE	Xylem	ORTHO905GF000232	1	1469
TRUE	FALSE	FALSE	FALSE	Pericycle	ORTHO905GF022087	1	1470	AT4G22160
TRUE	FALSE	FALSE	FALSE	Endodermis	ORTHO905GF000601	1	1471	ATPERK1
FALSE	TRUE	FALSE	FALSE	Endodermis	ORTHO905GF063146	1	1472				TraesCS7A03G1218100
FALSE	FALSE	TRUE	FALSE	Endodermis	ORTHO905GF001263	1	1473
FALSE	FALSE	FALSE	TRUE	Endodermis	ORTHO905GF023361	1	1474
TRUE	FALSE	FALSE	FALSE	Phloem	ORTHO905GF000975	1	1475	AT-GT2
TRUE	FALSE	FALSE	FALSE	Cortex	ORTHO905GF012145	1	1476	AtTRM
FALSE	FALSE	TRUE	FALSE	Cortex	ORTHO905GF015440	1	1477
TRUE	FALSE	FALSE	FALSE	Epidermis	ORTHO905GF036839	1	1478	CDS3
FALSE	FALSE	FALSE	TRUE	Epidermis	ORTHO905GF008715	1	1479
TRUE	FALSE	FALSE	FALSE	Root cap	ORTHO905GF016335	1	1480	AT4G01240
FALSE	TRUE	FALSE	FALSE	Root cap	ORTHO905GF000787	1	1481				TraesCS3B03G0728400
TRUE	FALSE	FALSE	FALSE	Xylem	ORTHO905GF019635	1	1482	ATSBT1.1
FALSE	FALSE	TRUE	FALSE	Xylem	ORTHO905GF018644	1	1483
FALSE	FALSE	FALSE	TRUE	Xylem	ORTHO905GF004175	1	1484
TRUE	FALSE	FALSE	FALSE	Pericycle	ORTHO905GF003732	1	1485	XAL1
TRUE	FALSE	FALSE	FALSE	Endodermis	ORTHO905GF001516	1	1486	SnRK3.16
FALSE	FALSE	FALSE	TRUE	Endodermis	ORTHO905GF001751	1	1487
TRUE	FALSE	FALSE	FALSE	Phloem	ORTHO905GF016406	1	1488	DEFL206
TRUE	FALSE	FALSE	FALSE	Cortex	ORTHO905GF000185	1	1489	ATPMT5
FALSE	FALSE	TRUE	FALSE	Cortex	ORTHO905GF000714	1	1490
TRUE	FALSE	FALSE	FALSE	Epidermis	ORTHO905GF012676	1	1491	ERU
FALSE	TRUE	FALSE	FALSE	Root cap	ORTHO905GF000581	1	1492				TraesCS7D03G0340900
FALSE	FALSE	TRUE	FALSE	Root cap	ORTHO905GF002091	1	1493
FALSE	FALSE	TRUE	FALSE	Xylem	ORTHO905GF001630	1	1494
TRUE	FALSE	FALSE	FALSE	Pericycle	ORTHO905GF038814	1	1495	ARL8D
FALSE	TRUE	FALSE	FALSE	Pericycle	ORTHO905GF004469	1	1496				TraesCS7B03G0654200
TRUE	FALSE	FALSE	FALSE	Endodermis	ORTHO905GF002835	1	1497	FORMER SYMBOL)
FALSE	FALSE	TRUE	FALSE	Endodermis	ORTHO905GF002173	1	1498
FALSE	FALSE	FALSE	TRUE	Endodermis	ORTHO905GF007367	1	1499
TRUE	FALSE	FALSE	FALSE	Phloem	ORTHO905GF003853	1	1500	ATHCYSTM4
TRUE	FALSE	FALSE	FALSE	Cortex	ORTHO905GF002069	1	1501	CKB3
FALSE	FALSE	TRUE	FALSE	Cortex	ORTHO905GF001220	1	1502
FALSE	FALSE	FALSE	TRUE	Cortex	ORTHO905GF000076	1	1503
FALSE	TRUE	FALSE	FALSE	Epidermis	ORTHO905GF021284	1	1504				TraesCS3D03G0133700
FALSE	FALSE	TRUE	FALSE	Epidermis	ORTHO905GF002851	1	1505
FALSE	FALSE	FALSE	TRUE	Epidermis	ORTHO905GF016935	1	1506
TRUE	FALSE	FALSE	FALSE	Root cap	ORTHO905GF000075	1	1507	AT4G25310
FALSE	TRUE	FALSE	FALSE	Root cap	ORTHO905GF000135	1	1508		stable	unspecific	TraesCS5A03G0720100
FALSE	FALSE	FALSE	TRUE	Root cap	ORTHO905GF016935	1	1509
FALSE	FALSE	TRUE	FALSE	Xylem	ORTHO905GF014335	1	1510
TRUE	FALSE	FALSE	FALSE	Pericycle	ORTHO905GF018103	1	1511	AT1G66190
TRUE	FALSE	FALSE	FALSE	Endodermis	ORTHO905GF015201	1	1512	AT3G50300
FALSE	TRUE	FALSE	FALSE	Endodermis	ORTHO905GF004545	1	1513				TraesCS7D03G0539900
TRUE	FALSE	FALSE	FALSE	Phloem	ORTHO905GF022131	1	1514	AT3G07425
FALSE	TRUE	FALSE	FALSE	Phloem	ORTHO905GF018928	1	1515				TraesCS3A03G0589600	TraesCS3B03G0669800
TRUE	FALSE	FALSE	FALSE	Cortex	ORTHO905GF018170	1	1516	AT3G05150
FALSE	FALSE	TRUE	FALSE	Cortex	ORTHO905GF012227	1	1517
FALSE	FALSE	FALSE	TRUE	Cortex	ORTHO905GF003429	1	1518
FALSE	FALSE	FALSE	TRUE	Epidermis	ORTHO905GF014542	1	1519
TRUE	FALSE	FALSE	FALSE	Root cap	ORTHO905GF025464	1	1520	AT1G07175
FALSE	FALSE	TRUE	FALSE	Root cap	ORTHO905GF001881	1	1521
FALSE	FALSE	FALSE	TRUE	Root cap	ORTHO905GF014542	1	1522
FALSE	FALSE	FALSE	TRUE	Xylem	ORTHO905GF015754	1	1523
TRUE	FALSE	FALSE	FALSE	Pericycle	ORTHO905GF001921	1	1524	LAMP1
FALSE	TRUE	FALSE	FALSE	Pericycle	ORTHO905GF000298	1	1525				TraesCS1B03G0109800
FALSE	FALSE	TRUE	FALSE	Endodermis	ORTHO905GF006063	1	1526
TRUE	FALSE	FALSE	FALSE	Phloem	ORTHO905GF002344	1	1527	AT3G50780
TRUE	FALSE	FALSE	FALSE	Cortex	ORTHO905GF000605	1	1528	ATMYBLFGN
TRUE	FALSE	FALSE	FALSE	Epidermis	ORTHO905GF001099	1	1529	ATACA9
FALSE	TRUE	FALSE	FALSE	Epidermis	ORTHO905GF016059	1	1530				TraesCS6B03G0004100
FALSE	FALSE	TRUE	FALSE	Epidermis	ORTHO905GF007214	1	1531
FALSE	FALSE	FALSE	TRUE	Epidermis	ORTHO905GF000860	1	1532
TRUE	FALSE	FALSE	FALSE	Root cap	ORTHO905GF007249	1	1533	AT3G50900
FALSE	TRUE	FALSE	FALSE	Root cap	ORTHO905GF003358	1	1534				TraesCS3B03G1137000	TraesCS3D03G0921200
FALSE	FALSE	TRUE	FALSE	Root cap	ORTHO905GF050457	1	1535
FALSE	FALSE	FALSE	TRUE	Root cap	ORTHO905GF000860	1	1536
TRUE	FALSE	FALSE	FALSE	Pericycle	ORTHO905GF015201	1	1537	AT3G50290
FALSE	TRUE	FALSE	FALSE	Pericycle	ORTHO905GF007561	1	1538		unstable	unspecific	TraesCS3A03G0654600
TRUE	FALSE	FALSE	FALSE	Endodermis	ORTHO905GF018321	1	1539	ATAGP25
FALSE	TRUE	FALSE	FALSE	Endodermis	ORTHO905GF011158	1	1540				TraesCS2B03G0976900
FALSE	FALSE	TRUE	FALSE	Endodermis	ORTHO905GF002277	1	1541
FALSE	FALSE	FALSE	TRUE	Endodermis	ORTHO905GF018576	1	1542
TRUE	FALSE	FALSE	FALSE	Phloem	ORTHO905GF008704	1	1543	LBT
TRUE	FALSE	FALSE	FALSE	Cortex	ORTHO905GF000826	1	1544	BCAT2
FALSE	FALSE	TRUE	FALSE	Cortex	ORTHO905GF002724	1	1545
FALSE	FALSE	FALSE	TRUE	Cortex	ORTHO905GF070711	1	1546
TRUE	FALSE	FALSE	FALSE	Epidermis	ORTHO905GF001182	1	1547	CML25
FALSE	TRUE	FALSE	FALSE	Epidermis	ORTHO905GF062542	1	1548				TraesCS1B03G1284700
FALSE	FALSE	TRUE	FALSE	Epidermis	ORTHO905GF007743	1	1549
FALSE	FALSE	FALSE	TRUE	Epidermis	ORTHO905GF000815	1	1550
TRUE	FALSE	FALSE	FALSE	Root cap	ORTHO905GF038424	1	1551	AT2G27389
TRUE	FALSE	FALSE	FALSE	Xylem	ORTHO905GF001069	1	1552	ATAGP22
FALSE	FALSE	TRUE	FALSE	Xylem	ORTHO905GF006236	1	1553
FALSE	FALSE	FALSE	TRUE	Xylem	ORTHO905GF071253	1	1554
TRUE	FALSE	FALSE	FALSE	Pericycle	ORTHO905GF008316	1	1555	PFA5
TRUE	FALSE	FALSE	FALSE	Endodermis	ORTHO905GF038633	1	1556	GPRP4
FALSE	FALSE	FALSE	TRUE	Endodermis	ORTHO905GF071457	1	1557
TRUE	FALSE	FALSE	FALSE	Phloem	ORTHO905GF003638	1	1558	IQD12
FALSE	TRUE	FALSE	FALSE	Phloem	ORTHO905GF000267	1	1559		stable	specific	TraesCS1A03G0652600	TraesCS1B03G0740500, TraesCS1D03G0610500
TRUE	FALSE	FALSE	FALSE	Cortex	ORTHO905GF013179	1	1560	AT1G32190
FALSE	FALSE	TRUE	FALSE	Cortex	ORTHO905GF015888	1	1561
TRUE	FALSE	FALSE	FALSE	Epidermis	ORTHO905GF000164	1	1562	AT3G07600
FALSE	FALSE	TRUE	FALSE	Epidermis	ORTHO905GF013624	1	1563
FALSE	TRUE	FALSE	FALSE	Root cap	ORTHO905GF017191	1	1564				TraesCS3B03G0309700
FALSE	FALSE	FALSE	TRUE	Root cap	ORTHO905GF003537	1	1565
TRUE	FALSE	FALSE	FALSE	Xylem	ORTHO905GF004733	1	1566	PAT16
FALSE	TRUE	FALSE	FALSE	Xylem	ORTHO905GF000576	1	1567				TraesCS7A03G0821400	TraesCS7B03G0680100, TraesCS7D03G0805700
FALSE	FALSE	TRUE	FALSE	Xylem	ORTHO905GF001269	1	1568
TRUE	FALSE	FALSE	FALSE	Pericycle	ORTHO905GF011682	1	1569	MTI1
TRUE	FALSE	FALSE	FALSE	Endodermis	ORTHO905GF000988	1	1570	NDR7
FALSE	FALSE	TRUE	FALSE	Endodermis	ORTHO905GF001426	1	1571
FALSE	FALSE	FALSE	TRUE	Endodermis	ORTHO905GF002846	1	1572
TRUE	FALSE	FALSE	FALSE	Phloem	ORTHO905GF025668	1	1573	IQD23
TRUE	FALSE	FALSE	FALSE	Cortex	ORTHO905GF006795	1	1574	CPH
FALSE	FALSE	TRUE	FALSE	Cortex	ORTHO905GF001270	1	1575
TRUE	FALSE	FALSE	FALSE	Epidermis	ORTHO905GF003724	1	1576	ATROPGEF3
FALSE	TRUE	FALSE	FALSE	Epidermis	ORTHO905GF012478	1	1577				TraesCS2B03G1534500	TraesCS2B03G1540400, TraesCS2B03G1540200
FALSE	FALSE	FALSE	TRUE	Epidermis	ORTHO905GF015067	1	1578
FALSE	TRUE	FALSE	FALSE	Root cap	ORTHO905GF002613	1	1579				TraesCS1D03G0538300	TraesCS1B03G0651500, TraesCS1A03G0558900
FALSE	FALSE	FALSE	TRUE	Root cap	ORTHO905GF015067	1	1580
TRUE	FALSE	FALSE	FALSE	Xylem	ORTHO905GF012847	1	1581	iqd33
FALSE	FALSE	TRUE	FALSE	Xylem	ORTHO905GF013235	1	1582
TRUE	FALSE	FALSE	FALSE	Pericycle	ORTHO905GF005305	1	1583	ATHMP16
FALSE	TRUE	FALSE	FALSE	Pericycle	ORTHO905GF024000	1	1584				TraesCS1D03G0861200
TRUE	FALSE	FALSE	FALSE	Endodermis	ORTHO905GF011782	1	1585	ATNAP9
FALSE	FALSE	TRUE	FALSE	Endodermis	ORTHO905GF001532	1	1586
FALSE	FALSE	FALSE	TRUE	Endodermis	ORTHO905GF000221	1	1587
TRUE	FALSE	FALSE	FALSE	Phloem	ORTHO905GF002493	1	1588	AT2G47710
FALSE	TRUE	FALSE	FALSE	Phloem	ORTHO905GF021234	1	1589				TraesCS7D03G0337200	TraesCS7A03G0348900
TRUE	FALSE	FALSE	FALSE	Cortex	ORTHO905GF008683	1	1590	UGT76E2
FALSE	FALSE	TRUE	FALSE	Cortex	ORTHO905GF004834	1	1591
TRUE	FALSE	FALSE	FALSE	Epidermis	ORTHO905GF000824	1	1592	PIRF1
FALSE	FALSE	TRUE	FALSE	Epidermis	ORTHO905GF014737	1	1593
TRUE	FALSE	FALSE	FALSE	Root cap	ORTHO905GF025545	1	1594	AT4G23590
FALSE	TRUE	FALSE	FALSE	Root cap	ORTHO905GF002086	1	1595				TraesCS4D03G0431300
FALSE	FALSE	TRUE	FALSE	Xylem	ORTHO905GF011703	1	1596
FALSE	FALSE	FALSE	TRUE	Xylem	ORTHO905GF006675	1	1597
TRUE	FALSE	FALSE	FALSE	Pericycle	ORTHO905GF009970	1	1598	MCA1
FALSE	TRUE	FALSE	FALSE	Endodermis	ORTHO905GF029432	1	1599				TraesCS6D03G0633900	TraesCS6A03G0750200
TRUE	FALSE	FALSE	FALSE	Phloem	ORTHO905GF000938	1	1600	RALFL22
FALSE	FALSE	TRUE	FALSE	Cortex	ORTHO905GF004007	1	1601
FALSE	FALSE	FALSE	TRUE	Cortex	ORTHO905GF014996	1	1602
TRUE	FALSE	FALSE	FALSE	Epidermis	ORTHO905GF025613	1	1603	LTPG17
FALSE	TRUE	FALSE	FALSE	Epidermis	ORTHO905GF028001	1	1604				TraesCS7B03G0854100
TRUE	FALSE	FALSE	FALSE	Root cap	ORTHO905GF006608	1	1605	AGP31
FALSE	TRUE	FALSE	FALSE	Root cap	ORTHO905GF004030	1	1606				TraesCS3B03G0399700
TRUE	FALSE	FALSE	FALSE	Xylem	ORTHO905GF011602	1	1607	AT1G29200
FALSE	FALSE	FALSE	TRUE	Xylem	ORTHO905GF068624	1	1608
TRUE	FALSE	FALSE	FALSE	Pericycle	ORTHO905GF003589	1	1609	PME53
TRUE	FALSE	FALSE	FALSE	Endodermis	ORTHO905GF003293	1	1610	ATSAHH2
FALSE	TRUE	FALSE	FALSE	Endodermis	ORTHO905GF023750	1	1611				TraesCS2A03G1006000
FALSE	FALSE	TRUE	FALSE	Endodermis	ORTHO905GF001909	1	1612
FALSE	FALSE	FALSE	TRUE	Endodermis	ORTHO905GF012208	1	1613
TRUE	FALSE	FALSE	FALSE	Phloem	ORTHO905GF020023	1	1614	AT4G14380
FALSE	TRUE	FALSE	FALSE	Phloem	ORTHO905GF017604	1	1615				TraesCS4D03G0761000	TraesCS5A03G1177000
TRUE	FALSE	FALSE	FALSE	Cortex	ORTHO905GF006107	1	1616	AT1G67480
FALSE	FALSE	TRUE	FALSE	Cortex	ORTHO905GF001114	1	1617
TRUE	FALSE	FALSE	FALSE	Epidermis	ORTHO905GF018189	1	1618	AT1G02570
FALSE	FALSE	FALSE	TRUE	Epidermis	ORTHO905GF003205	1	1619
FALSE	TRUE	FALSE	FALSE	Root cap	ORTHO905GF006714	1	1620				TraesCS1D03G0222800
FALSE	FALSE	FALSE	TRUE	Root cap	ORTHO905GF003205	1	1621
TRUE	FALSE	FALSE	FALSE	Xylem	ORTHO905GF010207	1	1622	GUX2
TRUE	FALSE	FALSE	FALSE	Pericycle	ORTHO905GF009440	1	1623	AT3G11150
TRUE	FALSE	FALSE	FALSE	Endodermis	ORTHO905GF001477	1	1624	ATL6
FALSE	FALSE	TRUE	FALSE	Endodermis	ORTHO905GF001101	1	1625
FALSE	FALSE	FALSE	TRUE	Endodermis	ORTHO905GF010116	1	1626
TRUE	FALSE	FALSE	FALSE	Phloem	ORTHO905GF007457	1	1627	ALKBH10B
TRUE	FALSE	FALSE	FALSE	Cortex	ORTHO905GF001305	1	1628	UL30W
FALSE	TRUE	FALSE	FALSE	Epidermis	ORTHO905GF010470	1	1629				TraesCS2B03G0107000
FALSE	FALSE	TRUE	FALSE	Epidermis	ORTHO905GF049667	1	1630
FALSE	FALSE	FALSE	TRUE	Epidermis	ORTHO905GF006523	1	1631
TRUE	FALSE	FALSE	FALSE	Root cap	ORTHO905GF016415	1	1632	NSP4
FALSE	TRUE	FALSE	FALSE	Root cap	ORTHO905GF019336	1	1633				TraesCS1B03G0368500	TraesCS4D03G0270600, TraesCS4B03G0333100, TraesCS1A03G0283800
FALSE	FALSE	FALSE	TRUE	Root cap	ORTHO905GF006523	1	1634
TRUE	FALSE	FALSE	FALSE	Endodermis	ORTHO905GF018170	1	1635	AT3G05150
FALSE	TRUE	FALSE	FALSE	Endodermis	ORTHO905GF013286	1	1636		unstable	unspecific	TraesCS6A03G0941500
FALSE	FALSE	TRUE	FALSE	Endodermis	ORTHO905GF048250	1	1637
FALSE	FALSE	FALSE	TRUE	Endodermis	ORTHO905GF013369	1	1638
TRUE	FALSE	FALSE	FALSE	Phloem	ORTHO905GF011697	1	1639	AtMAPR2
FALSE	TRUE	FALSE	FALSE	Phloem	ORTHO905GF018781	1	1640				TraesCS5D03G0156400
FALSE	FALSE	TRUE	FALSE	Cortex	ORTHO905GF017046	1	1641
TRUE	FALSE	FALSE	FALSE	Epidermis	ORTHO905GF018281	1	1642	AT1G12150
FALSE	FALSE	TRUE	FALSE	Epidermis	ORTHO905GF009157	1	1643
TRUE	FALSE	FALSE	FALSE	Root cap	ORTHO905GF012982	1	1644	AT5G48130
TRUE	FALSE	FALSE	FALSE	Xylem	ORTHO905GF004573	1	1645	AT1G23330
FALSE	FALSE	TRUE	FALSE	Xylem	ORTHO905GF006299	1	1646
TRUE	FALSE	FALSE	FALSE	Pericycle	ORTHO905GF036527	1	1647	AT1G27670
FALSE	TRUE	FALSE	FALSE	Endodermis	ORTHO905GF009490	1	1648				TraesCS2B03G0559800
TRUE	FALSE	FALSE	FALSE	Phloem	ORTHO905GF000827	1	1649	AtMYB55
FALSE	TRUE	FALSE	FALSE	Phloem	ORTHO905GF001819	1	1650				TraesCS5D03G0993000	TraesCS5A03G1054700
FALSE	FALSE	TRUE	FALSE	Cortex	ORTHO905GF002613	1	1651
FALSE	FALSE	FALSE	TRUE	Cortex	ORTHO905GF001770	1	1652
TRUE	FALSE	FALSE	FALSE	Epidermis	ORTHO905GF019925	1	1653	AT2G19060
FALSE	TRUE	FALSE	FALSE	Epidermis	ORTHO905GF001109	1	1654				TraesCS4B03G0941900
FALSE	FALSE	TRUE	FALSE	Epidermis	ORTHO905GF002577	1	1655
FALSE	FALSE	FALSE	TRUE	Epidermis	ORTHO905GF008336	1	1656
TRUE	FALSE	FALSE	FALSE	Root cap	ORTHO905GF000266	1	1657	AT2G17070
FALSE	TRUE	FALSE	FALSE	Root cap	ORTHO905GF000576	1	1658				TraesCS7A03G0821400	TraesCS7B03G0680100, TraesCS7D03G0805700
FALSE	FALSE	FALSE	TRUE	Root cap	ORTHO905GF008336	1	1659
TRUE	FALSE	FALSE	FALSE	Pericycle	ORTHO905GF001249	1	1660	TET2
TRUE	FALSE	FALSE	FALSE	Endodermis	ORTHO905GF000127	1	1661	ATMPK20
FALSE	FALSE	FALSE	TRUE	Endodermis	ORTHO905GF017040	1	1662
TRUE	FALSE	FALSE	FALSE	Phloem	ORTHO905GF000710	1	1663	ATTAR2
TRUE	FALSE	FALSE	FALSE	Cortex	ORTHO905GF004585	1	1664	AT3G51000
FALSE	FALSE	TRUE	FALSE	Cortex	ORTHO905GF001930	1	1665
TRUE	FALSE	FALSE	FALSE	Epidermis	ORTHO905GF004684	1	1666	PUB52
FALSE	FALSE	TRUE	FALSE	Epidermis	ORTHO905GF000859	1	1667
FALSE	FALSE	FALSE	TRUE	Epidermis	ORTHO905GF070714	1	1668
TRUE	FALSE	FALSE	FALSE	Root cap	ORTHO905GF013737	1	1669	THAA2
FALSE	FALSE	FALSE	TRUE	Root cap	ORTHO905GF070714	1	1670
TRUE	FALSE	FALSE	FALSE	Pericycle	ORTHO905GF004085	1	1671	HIPL2
TRUE	FALSE	FALSE	FALSE	Endodermis	ORTHO905GF001908	1	1672	ATBR6OX
FALSE	FALSE	TRUE	FALSE	Endodermis	ORTHO905GF003995	1	1673
FALSE	FALSE	FALSE	TRUE	Endodermis	ORTHO905GF002567	1	1674
TRUE	FALSE	FALSE	FALSE	Cortex	ORTHO905GF002810	1	1675	UL24Y
FALSE	FALSE	TRUE	FALSE	Cortex	ORTHO905GF049058	1	1676
FALSE	FALSE	TRUE	FALSE	Epidermis	ORTHO905GF049749	1	1677
TRUE	FALSE	FALSE	FALSE	Root cap	ORTHO905GF004904	1	1678	UXS6
FALSE	TRUE	FALSE	FALSE	Root cap	ORTHO905GF000184	1	1679				TraesCS6A03G0323300
TRUE	FALSE	FALSE	FALSE	Endodermis	ORTHO905GF022097	1	1680	AT1G35350
FALSE	FALSE	FALSE	TRUE	Endodermis	ORTHO905GF000251	1	1681
TRUE	FALSE	FALSE	FALSE	Phloem	ORTHO905GF006413	1	1682	ACBP3
TRUE	FALSE	FALSE	FALSE	Cortex	ORTHO905GF008409	1	1683	UL4M
FALSE	FALSE	TRUE	FALSE	Cortex	ORTHO905GF000446	1	1684
TRUE	FALSE	FALSE	FALSE	Epidermis	ORTHO905GF003454	1	1685	PIRL2
FALSE	FALSE	TRUE	FALSE	Epidermis	ORTHO905GF000925	1	1686
TRUE	FALSE	FALSE	FALSE	Root cap	ORTHO905GF007487	1	1687	SSL2
FALSE	TRUE	FALSE	FALSE	Root cap	ORTHO905GF002072	1	1688				TraesCS5D03G0766400	TraesCS5B03G0841300
TRUE	FALSE	FALSE	FALSE	Pericycle	ORTHO905GF000222	1	1689	AtPIP2;1
TRUE	FALSE	FALSE	FALSE	Endodermis	ORTHO905GF002991	1	1690	AT4G30470
FALSE	FALSE	TRUE	FALSE	Endodermis	ORTHO905GF004513	1	1691
FALSE	FALSE	FALSE	TRUE	Endodermis	ORTHO905GF005007	1	1692
TRUE	FALSE	FALSE	FALSE	Phloem	ORTHO905GF021965	1	1693	AT5G63990
TRUE	FALSE	FALSE	FALSE	Cortex	ORTHO905GF005732	1	1694	AtGGCT2;2
FALSE	FALSE	TRUE	FALSE	Cortex	ORTHO905GF013248	1	1695
FALSE	FALSE	FALSE	TRUE	Cortex	ORTHO905GF013326	1	1696
FALSE	FALSE	TRUE	FALSE	Epidermis	ORTHO905GF018644	1	1697
TRUE	FALSE	FALSE	FALSE	Root cap	ORTHO905GF006604	1	1698	BEN1
TRUE	FALSE	FALSE	FALSE	Xylem	ORTHO905GF001029	1	1699	NAC50
FALSE	FALSE	TRUE	FALSE	Xylem	ORTHO905GF012868	1	1700
FALSE	FALSE	FALSE	TRUE	Xylem	ORTHO905GF015861	1	1701
TRUE	FALSE	FALSE	FALSE	Pericycle	ORTHO905GF000784	1	1702	AT3G29680
TRUE	FALSE	FALSE	FALSE	Endodermis	ORTHO905GF001593	1	1703	NRT1.12
FALSE	TRUE	FALSE	FALSE	Endodermis	ORTHO905GF000602	1	1704				TraesCS4B03G0858700	TraesCS5A03G1178900
FALSE	FALSE	TRUE	FALSE	Endodermis	ORTHO905GF002953	1	1705
TRUE	FALSE	FALSE	FALSE	Phloem	ORTHO905GF025570	1	1706	PATL2
FALSE	TRUE	FALSE	FALSE	Phloem	ORTHO905GF023954	1	1707				TraesCS7D03G0567100
TRUE	FALSE	FALSE	FALSE	Cortex	ORTHO905GF000413	1	1708	PMEI9
FALSE	FALSE	TRUE	FALSE	Cortex	ORTHO905GF015526	1	1709
FALSE	FALSE	FALSE	TRUE	Epidermis	ORTHO905GF002370	1	1710
TRUE	FALSE	FALSE	FALSE	Root cap	ORTHO905GF006180	1	1711	URP7
FALSE	FALSE	FALSE	TRUE	Root cap	ORTHO905GF002370	1	1712
TRUE	FALSE	FALSE	FALSE	Xylem	ORTHO905GF001252	1	1713	CMU2
TRUE	FALSE	FALSE	FALSE	Pericycle	ORTHO905GF000108	1	1714	AtIDD11
FALSE	FALSE	FALSE	TRUE	Endodermis	ORTHO905GF068982	1	1715
TRUE	FALSE	FALSE	FALSE	Phloem	ORTHO905GF001093	1	1716	MIF1
TRUE	FALSE	FALSE	FALSE	Cortex	ORTHO905GF008682	1	1717	AtCor6.6
FALSE	FALSE	TRUE	FALSE	Cortex	ORTHO905GF006194	1	1718
FALSE	FALSE	FALSE	TRUE	Cortex	ORTHO905GF001853	1	1719
FALSE	TRUE	FALSE	FALSE	Epidermis	ORTHO905GF002160	1	1720				TraesCS6D03G0703200	TraesCS2A03G0296100
FALSE	FALSE	TRUE	FALSE	Epidermis	ORTHO905GF004040	1	1721
FALSE	FALSE	FALSE	TRUE	Epidermis	ORTHO905GF001866	1	1722
TRUE	FALSE	FALSE	FALSE	Root cap	ORTHO905GF004036	1	1723	AT5G02070
FALSE	TRUE	FALSE	FALSE	Root cap	ORTHO905GF000638	1	1724				TraesCSU03G0019900
FALSE	FALSE	FALSE	TRUE	Root cap	ORTHO905GF001866	1	1725
TRUE	FALSE	FALSE	FALSE	Xylem	ORTHO905GF001195	1	1726	CARK5
FALSE	FALSE	FALSE	TRUE	Xylem	ORTHO905GF007475	1	1727
TRUE	FALSE	FALSE	FALSE	Pericycle	ORTHO905GF000089	1	1728	CYP71B37
TRUE	FALSE	FALSE	FALSE	Endodermis	ORTHO905GF004132	1	1729	AT5G61570
FALSE	TRUE	FALSE	FALSE	Endodermis	ORTHO905GF018477	1	1730				TraesCS2D03G1315900
FALSE	FALSE	TRUE	FALSE	Endodermis	ORTHO905GF002397	1	1731
TRUE	FALSE	FALSE	FALSE	Cortex	ORTHO905GF000956	1	1732	RBP47A
FALSE	FALSE	TRUE	FALSE	Cortex	ORTHO905GF007599	1	1733
FALSE	FALSE	TRUE	FALSE	Epidermis	ORTHO905GF003956	1	1734
TRUE	FALSE	FALSE	FALSE	Root cap	ORTHO905GF022114	1	1735	CEP14
FALSE	TRUE	FALSE	FALSE	Root cap	ORTHO905GF003159	1	1736				TraesCS3A03G0129900
FALSE	FALSE	TRUE	FALSE	Xylem	ORTHO905GF005563	1	1737
TRUE	FALSE	FALSE	FALSE	Pericycle	ORTHO905GF025502	1	1738	AtPFA-DSP2
TRUE	FALSE	FALSE	FALSE	Endodermis	ORTHO905GF000160	1	1739	AT4G12520
FALSE	TRUE	FALSE	FALSE	Endodermis	ORTHO905GF000298	1	1740				TraesCS1B03G0109800
FALSE	FALSE	FALSE	TRUE	Endodermis	ORTHO905GF071125	1	1741
TRUE	FALSE	FALSE	FALSE	Phloem	ORTHO905GF000183	1	1742	UBC29
FALSE	TRUE	FALSE	FALSE	Phloem	ORTHO905GF013964	1	1743				TraesCS1D03G0173900
TRUE	FALSE	FALSE	FALSE	Cortex	ORTHO905GF007489	1	1744	ATSTKL1
FALSE	FALSE	TRUE	FALSE	Cortex	ORTHO905GF001284	1	1745
FALSE	FALSE	FALSE	TRUE	Cortex	ORTHO905GF068409	1	1746
FALSE	TRUE	FALSE	FALSE	Epidermis	ORTHO905GF016080	1	1747				TraesCS2D03G1268900
FALSE	FALSE	TRUE	FALSE	Epidermis	ORTHO905GF001713	1	1748
FALSE	FALSE	FALSE	TRUE	Epidermis	ORTHO905GF016887	1	1749
FALSE	FALSE	FALSE	TRUE	Root cap	ORTHO905GF016887	1	1750
TRUE	FALSE	FALSE	FALSE	Xylem	ORTHO905GF003232	1	1751	AtTCP15
FALSE	FALSE	TRUE	FALSE	Xylem	ORTHO905GF002874	1	1752
FALSE	FALSE	FALSE	TRUE	Xylem	ORTHO905GF002507	1	1753
TRUE	FALSE	FALSE	FALSE	Pericycle	ORTHO905GF005256	1	1754	STY17
TRUE	FALSE	FALSE	FALSE	Endodermis	ORTHO905GF011507	1	1755	PYD1
FALSE	FALSE	FALSE	TRUE	Endodermis	ORTHO905GF028105	1	1756
TRUE	FALSE	FALSE	FALSE	Phloem	ORTHO905GF005313	1	1757	AT5G40980
FALSE	TRUE	FALSE	FALSE	Phloem	ORTHO905GF018807	1	1758				TraesCS3D03G0090600
TRUE	FALSE	FALSE	FALSE	Cortex	ORTHO905GF001903	1	1759	ATRH25
FALSE	FALSE	TRUE	FALSE	Cortex	ORTHO905GF004104	1	1760
FALSE	FALSE	TRUE	FALSE	Epidermis	ORTHO905GF002903	1	1761
TRUE	FALSE	FALSE	FALSE	Root cap	ORTHO905GF036198	1	1762	AT3G13435
TRUE	FALSE	FALSE	FALSE	Xylem	ORTHO905GF000663	1	1763	ATAO1
FALSE	FALSE	FALSE	TRUE	Xylem	ORTHO905GF008023	1	1764
TRUE	FALSE	FALSE	FALSE	Pericycle	ORTHO905GF007256	1	1765	CAD-5
TRUE	FALSE	FALSE	FALSE	Endodermis	ORTHO905GF002804	1	1766	ATPAE12
FALSE	FALSE	TRUE	FALSE	Endodermis	ORTHO905GF049380	1	1767
FALSE	FALSE	FALSE	TRUE	Endodermis	ORTHO905GF012929	1	1768
TRUE	FALSE	FALSE	FALSE	Phloem	ORTHO905GF008688	1	1769	KFB39
TRUE	FALSE	FALSE	FALSE	Cortex	ORTHO905GF009264	1	1770	HUP54
FALSE	FALSE	TRUE	FALSE	Cortex	ORTHO905GF001613	1	1771
TRUE	FALSE	FALSE	FALSE	Epidermis	ORTHO905GF022063	1	1772	AT5G26080
FALSE	FALSE	FALSE	TRUE	Epidermis	ORTHO905GF005367	1	1773
TRUE	FALSE	FALSE	FALSE	Root cap	ORTHO905GF000413	1	1774	ATPMEI11
FALSE	TRUE	FALSE	FALSE	Root cap	ORTHO905GF000969	1	1775		stable	unspecific	TraesCS2A03G0734000
FALSE	FALSE	FALSE	TRUE	Root cap	ORTHO905GF005367	1	1776
TRUE	FALSE	FALSE	FALSE	Xylem	ORTHO905GF000640	1	1777	AT5G57270
FALSE	TRUE	FALSE	FALSE	Xylem	ORTHO905GF000888	1	1778		stable	specific	TraesCS6D03G0592100
TRUE	FALSE	FALSE	FALSE	Pericycle	ORTHO905GF037428	1	1779	FRB1
TRUE	FALSE	FALSE	FALSE	Endodermis	ORTHO905GF001445	1	1780	AT2G15300
TRUE	FALSE	FALSE	FALSE	Phloem	ORTHO905GF003420	1	1781	ATCMPG2
TRUE	FALSE	FALSE	FALSE	Cortex	ORTHO905GF007182	1	1782	EN7
FALSE	FALSE	TRUE	FALSE	Cortex	ORTHO905GF001177	1	1783
FALSE	FALSE	FALSE	TRUE	Cortex	ORTHO905GF000515	1	1784
TRUE	FALSE	FALSE	FALSE	Epidermis	ORTHO905GF020029	1	1785	AT1G29020
FALSE	FALSE	FALSE	TRUE	Epidermis	ORTHO905GF026430	1	1786
TRUE	FALSE	FALSE	FALSE	Root cap	ORTHO905GF000220	1	1787	AT3G49190
FALSE	TRUE	FALSE	FALSE	Root cap	ORTHO905GF002972	1	1788				TraesCS5A03G1080200
FALSE	FALSE	FALSE	TRUE	Root cap	ORTHO905GF026430	1	1789
TRUE	FALSE	FALSE	FALSE	Xylem	ORTHO905GF002177	1	1790	SWEET16
FALSE	FALSE	FALSE	TRUE	Xylem	ORTHO905GF017524	1	1791
TRUE	FALSE	FALSE	FALSE	Pericycle	ORTHO905GF000070	1	1792	UGT74B1
TRUE	FALSE	FALSE	FALSE	Endodermis	ORTHO905GF003101	1	1793	PSBR
FALSE	FALSE	TRUE	FALSE	Endodermis	ORTHO905GF002123	1	1794
FALSE	FALSE	FALSE	TRUE	Endodermis	ORTHO905GF000798	1	1795
TRUE	FALSE	FALSE	FALSE	Phloem	ORTHO905GF005223	1	1796	AT2G26730
TRUE	FALSE	FALSE	FALSE	Cortex	ORTHO905GF005778	1	1797	AT1G57540
FALSE	FALSE	TRUE	FALSE	Cortex	ORTHO905GF016765	1	1798
FALSE	FALSE	FALSE	TRUE	Cortex	ORTHO905GF069555	1	1799
TRUE	FALSE	FALSE	FALSE	Epidermis	ORTHO905GF037710	1	1800	CPK19
FALSE	TRUE	FALSE	FALSE	Epidermis	ORTHO905GF001279	1	1801		unstable	unspecific	TraesCS1D03G0633000	TraesCS2D03G0314000
FALSE	FALSE	TRUE	FALSE	Epidermis	ORTHO905GF016870	1	1802
FALSE	FALSE	FALSE	TRUE	Epidermis	ORTHO905GF004725	1	1803
TRUE	FALSE	FALSE	FALSE	Root cap	ORTHO905GF000813	1	1804	AT5G35735
TRUE	FALSE	FALSE	FALSE	Xylem	ORTHO905GF013047	1	1805	AT1G66690
FALSE	FALSE	TRUE	FALSE	Xylem	ORTHO905GF004834	1	1806
FALSE	FALSE	FALSE	TRUE	Xylem	ORTHO905GF069312	1	1807
TRUE	FALSE	FALSE	FALSE	Endodermis	ORTHO905GF038455	1	1808	PKT1
FALSE	FALSE	TRUE	FALSE	Endodermis	ORTHO905GF049276	1	1809
TRUE	FALSE	FALSE	FALSE	Phloem	ORTHO905GF000642	1	1810	CDF1
TRUE	FALSE	FALSE	FALSE	Cortex	ORTHO905GF004943	1	1811	PSBX
FALSE	FALSE	TRUE	FALSE	Cortex	ORTHO905GF003766	1	1812
FALSE	FALSE	FALSE	TRUE	Cortex	ORTHO905GF015653	1	1813
TRUE	FALSE	FALSE	FALSE	Epidermis	ORTHO905GF006623	1	1814	AT5G43230
FALSE	FALSE	FALSE	TRUE	Epidermis	ORTHO905GF030360	1	1815
FALSE	TRUE	FALSE	FALSE	Root cap	ORTHO905GF002622	1	1816		stable	unspecific	TraesCS5A03G0533600	TraesCS5B03G0540200
FALSE	FALSE	FALSE	TRUE	Root cap	ORTHO905GF030360	1	1817
TRUE	FALSE	FALSE	FALSE	Xylem	ORTHO905GF013682	1	1818	AT5G26730
FALSE	FALSE	TRUE	FALSE	Xylem	ORTHO905GF007911	1	1819
TRUE	FALSE	FALSE	FALSE	Pericycle	ORTHO905GF000849	1	1820	ATWRKY18
TRUE	FALSE	FALSE	FALSE	Endodermis	ORTHO905GF000031	1	1821	ATPDR7
FALSE	FALSE	TRUE	FALSE	Endodermis	ORTHO905GF001973	1	1822
FALSE	FALSE	FALSE	TRUE	Endodermis	ORTHO905GF008756	1	1823
TRUE	FALSE	FALSE	FALSE	Phloem	ORTHO905GF037399	1	1824	CLE2
FALSE	TRUE	FALSE	FALSE	Phloem	ORTHO905GF021325	1	1825				TraesCS1B03G0015300	TraesCS1A03G0015600
FALSE	FALSE	TRUE	FALSE	Cortex	ORTHO905GF002780	1	1826
FALSE	FALSE	FALSE	TRUE	Cortex	ORTHO905GF000010	1	1827
TRUE	FALSE	FALSE	FALSE	Epidermis	ORTHO905GF001166	1	1828	ATOPT7
FALSE	TRUE	FALSE	FALSE	Epidermis	ORTHO905GF002631	1	1829				TraesCSU03G0511900
FALSE	FALSE	FALSE	TRUE	Epidermis	ORTHO905GF004103	1	1830
TRUE	FALSE	FALSE	FALSE	Xylem	ORTHO905GF000449	1	1831	CBF3
FALSE	FALSE	FALSE	TRUE	Xylem	ORTHO905GF017369	1	1832
TRUE	FALSE	FALSE	FALSE	Pericycle	ORTHO905GF000193	1	1833	AT1G55210
TRUE	FALSE	FALSE	FALSE	Endodermis	ORTHO905GF004184	1	1834	AT1G61740
FALSE	FALSE	TRUE	FALSE	Endodermis	ORTHO905GF006961	1	1835
FALSE	TRUE	FALSE	FALSE	Phloem	ORTHO905GF013473	1	1836				TraesCS1A03G0916900
TRUE	FALSE	FALSE	FALSE	Cortex	ORTHO905GF025640	1	1837	ATMYB12
FALSE	FALSE	TRUE	FALSE	Cortex	ORTHO905GF003213	1	1838
TRUE	FALSE	FALSE	FALSE	Epidermis	ORTHO905GF000852	1	1839	AT4G02830
FALSE	FALSE	FALSE	TRUE	Epidermis	ORTHO905GF015447	1	1840
TRUE	FALSE	FALSE	FALSE	Root cap	ORTHO905GF000918	1	1841	ATKTI5
FALSE	FALSE	FALSE	TRUE	Root cap	ORTHO905GF015447	1	1842
TRUE	FALSE	FALSE	FALSE	Xylem	ORTHO905GF036961	1	1843	BGL2
FALSE	FALSE	TRUE	FALSE	Xylem	ORTHO905GF003379	1	1844
TRUE	FALSE	FALSE	FALSE	Pericycle	ORTHO905GF001093	1	1845	MIF1
TRUE	FALSE	FALSE	FALSE	Endodermis	ORTHO905GF009054	1	1846	AT1G67060
FALSE	FALSE	FALSE	TRUE	Endodermis	ORTHO905GF008116	1	1847
TRUE	FALSE	FALSE	FALSE	Phloem	ORTHO905GF016352	1	1848	UMAMIT30
TRUE	FALSE	FALSE	FALSE	Cortex	ORTHO905GF001025	1	1849	SR1
FALSE	FALSE	TRUE	FALSE	Cortex	ORTHO905GF001091	1	1850
FALSE	FALSE	FALSE	TRUE	Cortex	ORTHO905GF000443	1	1851
TRUE	FALSE	FALSE	FALSE	Epidermis	ORTHO905GF038122	1	1852	RALFL27
FALSE	FALSE	TRUE	FALSE	Epidermis	ORTHO905GF022778	1	1853
FALSE	FALSE	FALSE	TRUE	Epidermis	ORTHO905GF005577	1	1854
FALSE	TRUE	FALSE	FALSE	Root cap	ORTHO905GF000465	1	1855				TraesCS6B03G0808900
TRUE	FALSE	FALSE	FALSE	Xylem	ORTHO905GF000554	1	1856	AT1G47480
FALSE	FALSE	FALSE	TRUE	Xylem	ORTHO905GF002694	1	1857
TRUE	FALSE	FALSE	FALSE	Pericycle	ORTHO905GF010340	1	1858	COSY
TRUE	FALSE	FALSE	FALSE	Endodermis	ORTHO905GF009477	1	1859	ISS1
FALSE	FALSE	TRUE	FALSE	Endodermis	ORTHO905GF003255	1	1860
FALSE	FALSE	FALSE	TRUE	Endodermis	ORTHO905GF004875	1	1861
TRUE	FALSE	FALSE	FALSE	Phloem	ORTHO905GF004724	1	1862	SCAB3
FALSE	TRUE	FALSE	FALSE	Phloem	ORTHO905GF001797	1	1863				TraesCS7B03G0314400
FALSE	FALSE	TRUE	FALSE	Cortex	ORTHO905GF006630	1	1864
TRUE	FALSE	FALSE	FALSE	Epidermis	ORTHO905GF005766	1	1865	RSH4
FALSE	FALSE	TRUE	FALSE	Epidermis	ORTHO905GF002353	1	1866
FALSE	FALSE	FALSE	TRUE	Epidermis	ORTHO905GF004094	1	1867
TRUE	FALSE	FALSE	FALSE	Root cap	ORTHO905GF012732	1	1868	AT3G05390
FALSE	FALSE	FALSE	TRUE	Root cap	ORTHO905GF004094	1	1869
TRUE	FALSE	FALSE	FALSE	Xylem	ORTHO905GF000842	1	1870	ZFHD4
FALSE	FALSE	TRUE	FALSE	Xylem	ORTHO905GF002119	1	1871
TRUE	FALSE	FALSE	FALSE	Pericycle	ORTHO905GF005034	1	1872	RCAR14
TRUE	FALSE	FALSE	FALSE	Endodermis	ORTHO905GF000442	1	1873	AtMYB6
FALSE	FALSE	FALSE	TRUE	Endodermis	ORTHO905GF000639	1	1874
TRUE	FALSE	FALSE	FALSE	Phloem	ORTHO905GF001480	1	1875	MUB6
FALSE	TRUE	FALSE	FALSE	Phloem	ORTHO905GF016557	1	1876		unstable	unspecific	TraesCS5D03G0499900	TraesCS5A03G0536400
TRUE	FALSE	FALSE	FALSE	Cortex	ORTHO905GF013516	1	1877	AT5G27400
FALSE	FALSE	TRUE	FALSE	Cortex	ORTHO905GF000043	1	1878
TRUE	FALSE	FALSE	FALSE	Epidermis	ORTHO905GF019985	1	1879	ROH1A
TRUE	FALSE	FALSE	FALSE	Root cap	ORTHO905GF016369	1	1880	ZAT11
FALSE	FALSE	FALSE	TRUE	Root cap	ORTHO905GF023083	1	1881
TRUE	FALSE	FALSE	FALSE	Xylem	ORTHO905GF022060	1	1882	AT2G24945
FALSE	FALSE	TRUE	FALSE	Xylem	ORTHO905GF004041	1	1883
FALSE	FALSE	FALSE	TRUE	Xylem	ORTHO905GF016788	1	1884
TRUE	FALSE	FALSE	FALSE	Pericycle	ORTHO905GF004901	1	1885	AT1G33470
TRUE	FALSE	FALSE	FALSE	Endodermis	ORTHO905GF004262	1	1886	AtBRN1
FALSE	FALSE	TRUE	FALSE	Endodermis	ORTHO905GF050150	1	1887
TRUE	FALSE	FALSE	FALSE	Phloem	ORTHO905GF007256	1	1888	CAD
TRUE	FALSE	FALSE	FALSE	Cortex	ORTHO905GF018287	1	1889	CLE41
FALSE	FALSE	TRUE	FALSE	Cortex	ORTHO905GF017154	1	1890
TRUE	FALSE	FALSE	FALSE	Epidermis	ORTHO905GF037358	1	1891	AT2G28440
FALSE	TRUE	FALSE	FALSE	Epidermis	ORTHO905GF001362	1	1892		stable	specific	TraesCS3A03G0287200
FALSE	FALSE	FALSE	TRUE	Epidermis	ORTHO905GF014071	1	1893
TRUE	FALSE	FALSE	FALSE	Root cap	ORTHO905GF001588	1	1894	SAUR37
FALSE	TRUE	FALSE	FALSE	Root cap	ORTHO905GF005347	1	1895				TraesCS3A03G1146800
FALSE	FALSE	FALSE	TRUE	Root cap	ORTHO905GF014071	1	1896
TRUE	FALSE	FALSE	FALSE	Xylem	ORTHO905GF036613	1	1897	AT3G22415
FALSE	FALSE	FALSE	TRUE	Xylem	ORTHO905GF001370	1	1898
TRUE	FALSE	FALSE	FALSE	Pericycle	ORTHO905GF000314	1	1899	RSA1
TRUE	FALSE	FALSE	FALSE	Endodermis	ORTHO905GF003827	1	1900	AT4G15080
FALSE	FALSE	FALSE	TRUE	Endodermis	ORTHO905GF005603	1	1901
TRUE	FALSE	FALSE	FALSE	Phloem	ORTHO905GF025650	1	1902	AT3G05900
FALSE	TRUE	FALSE	FALSE	Phloem	ORTHO905GF007958	1	1903				TraesCS1B03G0653700	TraesCS1D03G0539400
TRUE	FALSE	FALSE	FALSE	Cortex	ORTHO905GF003841	1	1904	EL37Z
FALSE	FALSE	TRUE	FALSE	Cortex	ORTHO905GF000284	1	1905
TRUE	FALSE	FALSE	FALSE	Epidermis	ORTHO905GF008373	1	1906	PLA IVD
FALSE	FALSE	FALSE	TRUE	Epidermis	ORTHO905GF010941	1	1907
TRUE	FALSE	FALSE	FALSE	Root cap	ORTHO905GF012200	1	1908	BGLU26
FALSE	FALSE	FALSE	TRUE	Root cap	ORTHO905GF010941	1	1909
TRUE	FALSE	FALSE	FALSE	Xylem	ORTHO905GF011333	1	1910	DTA4
FALSE	FALSE	TRUE	FALSE	Xylem	ORTHO905GF002817	1	1911
TRUE	FALSE	FALSE	FALSE	Pericycle	ORTHO905GF012985	1	1912	AT1G80690
TRUE	FALSE	FALSE	FALSE	Endodermis	ORTHO905GF012223	1	1913	ASG1
FALSE	TRUE	FALSE	FALSE	Endodermis	ORTHO905GF002467	1	1914				TraesCS6D03G0242900	TraesCS6A03G0286800, TraesCS6B03G0374500
FALSE	FALSE	FALSE	TRUE	Endodermis	ORTHO905GF015534	1	1915
TRUE	FALSE	FALSE	FALSE	Phloem	ORTHO905GF001763	1	1916	AT3G15770
TRUE	FALSE	FALSE	FALSE	Cortex	ORTHO905GF009527	1	1917	US13C
FALSE	FALSE	TRUE	FALSE	Cortex	ORTHO905GF018556	1	1918
TRUE	FALSE	FALSE	FALSE	Root cap	ORTHO905GF018122	1	1919	CYP720A1
FALSE	TRUE	FALSE	FALSE	Root cap	ORTHO905GF014051	1	1920		unstable	unspecific	TraesCS7B03G0170600	TraesCS7A03G0373200
FALSE	FALSE	FALSE	TRUE	Root cap	ORTHO905GF004633	1	1921
FALSE	FALSE	TRUE	FALSE	Xylem	ORTHO905GF001476	1	1922
FALSE	FALSE	FALSE	TRUE	Xylem	ORTHO905GF000489	1	1923
TRUE	FALSE	FALSE	FALSE	Pericycle	ORTHO905GF005310	1	1924	AT4G31100
TRUE	FALSE	FALSE	FALSE	Endodermis	ORTHO905GF025530	1	1925	AT1G23050
TRUE	FALSE	FALSE	FALSE	Phloem	ORTHO905GF001099	1	1926	AT-ACA8
TRUE	FALSE	FALSE	FALSE	Cortex	ORTHO905GF002721	1	1927	ES10Z
FALSE	FALSE	TRUE	FALSE	Cortex	ORTHO905GF002984	1	1928
TRUE	FALSE	FALSE	FALSE	Epidermis	ORTHO905GF017960	1	1929	AT3G18450
TRUE	FALSE	FALSE	FALSE	Xylem	ORTHO905GF002244	1	1930	AtNUDX11
FALSE	TRUE	FALSE	FALSE	Xylem	ORTHO905GF012822	1	1931		stable	specific	TraesCS2A03G1162800	TraesCS2D03G1111900
FALSE	FALSE	FALSE	TRUE	Xylem	ORTHO905GF000748	1	1932
TRUE	FALSE	FALSE	FALSE	Pericycle	ORTHO905GF038379	1	1933	AT2G22122
TRUE	FALSE	FALSE	FALSE	Endodermis	ORTHO905GF000627	1	1934	LRX3
FALSE	FALSE	FALSE	TRUE	Endodermis	ORTHO905GF014803	1	1935
TRUE	FALSE	FALSE	FALSE	Phloem	ORTHO905GF007426	1	1936	ATMES11
TRUE	FALSE	FALSE	FALSE	Cortex	ORTHO905GF001006	1	1937	AT1G33790
FALSE	TRUE	FALSE	FALSE	Epidermis	ORTHO905GF000647	1	1938				TraesCS2B03G0056900	TraesCS2D03G0039600, TraesCS2A03G0038300
FALSE	FALSE	FALSE	TRUE	Epidermis	ORTHO905GF002378	1	1939
TRUE	FALSE	FALSE	FALSE	Root cap	ORTHO905GF000737	1	1940	AtPUB22
FALSE	FALSE	FALSE	TRUE	Root cap	ORTHO905GF002378	1	1941
TRUE	FALSE	FALSE	FALSE	Xylem	ORTHO905GF000379	1	1942	AT3G21690
TRUE	FALSE	FALSE	FALSE	Pericycle	ORTHO905GF000661	1	1943	BGLU46
TRUE	FALSE	FALSE	FALSE	Endodermis	ORTHO905GF038303	1	1944	AtMYB40
FALSE	TRUE	FALSE	FALSE	Endodermis	ORTHO905GF001732	1	1945		stable	specific	TraesCS5A03G0505600
FALSE	FALSE	TRUE	FALSE	Endodermis	ORTHO905GF046419	1	1946
FALSE	FALSE	FALSE	TRUE	Endodermis	ORTHO905GF000932	1	1947
TRUE	FALSE	FALSE	FALSE	Phloem	ORTHO905GF007921	1	1948	CYCP3;2
FALSE	TRUE	FALSE	FALSE	Phloem	ORTHO905GF015761	1	1949		stable	specific	TraesCS2A03G1034400	TraesCS2D03G0978200
TRUE	FALSE	FALSE	FALSE	Cortex	ORTHO905GF011537	1	1950	ATHEXP ALPHA 1.23
FALSE	FALSE	FALSE	TRUE	Cortex	ORTHO905GF017465	1	1951
TRUE	FALSE	FALSE	FALSE	Epidermis	ORTHO905GF007767	1	1952	AT3G46270
FALSE	FALSE	TRUE	FALSE	Epidermis	ORTHO905GF003284	1	1953
FALSE	FALSE	FALSE	TRUE	Epidermis	ORTHO905GF000177	1	1954
TRUE	FALSE	FALSE	FALSE	Root cap	ORTHO905GF000387	1	1955	ATPLL22
TRUE	FALSE	FALSE	FALSE	Xylem	ORTHO905GF005223	1	1956	AT2G26730
FALSE	FALSE	FALSE	TRUE	Xylem	ORTHO905GF008820	1	1957
TRUE	FALSE	FALSE	FALSE	Pericycle	ORTHO905GF000638	1	1958	AT4G11210
TRUE	FALSE	FALSE	FALSE	Endodermis	ORTHO905GF000089	1	1959	RNT1
FALSE	FALSE	FALSE	TRUE	Endodermis	ORTHO905GF007475	1	1960
TRUE	FALSE	FALSE	FALSE	Phloem	ORTHO905GF015132	1	1961	AT5G66440
TRUE	FALSE	FALSE	FALSE	Cortex	ORTHO905GF000484	1	1962	ATCSLE1
FALSE	FALSE	TRUE	FALSE	Cortex	ORTHO905GF051521	1	1963
TRUE	FALSE	FALSE	FALSE	Epidermis	ORTHO905GF016341	1	1964	IPD1
FALSE	FALSE	TRUE	FALSE	Epidermis	ORTHO905GF008767	1	1965
FALSE	FALSE	FALSE	TRUE	Epidermis	ORTHO905GF002219	1	1966
TRUE	FALSE	FALSE	FALSE	Root cap	ORTHO905GF000067	1	1967	ATPT2
FALSE	TRUE	FALSE	FALSE	Root cap	ORTHO905GF000556	1	1968				TraesCS3A03G0184100
FALSE	FALSE	FALSE	TRUE	Root cap	ORTHO905GF002219	1	1969
TRUE	FALSE	FALSE	FALSE	Xylem	ORTHO905GF001776	1	1970	BG3
TRUE	FALSE	FALSE	FALSE	Pericycle	ORTHO905GF001110	1	1971	ADT4
TRUE	FALSE	FALSE	FALSE	Endodermis	ORTHO905GF016236	1	1972	HSL2
FALSE	FALSE	FALSE	TRUE	Endodermis	ORTHO905GF005428	1	1973
TRUE	FALSE	FALSE	FALSE	Phloem	ORTHO905GF004901	1	1974	AT1G33470
FALSE	TRUE	FALSE	FALSE	Phloem	ORTHO905GF001899	1	1975				TraesCS2D03G0915700	TraesCS2B03G1081500
FALSE	FALSE	TRUE	FALSE	Cortex	ORTHO905GF016887	1	1976
FALSE	FALSE	FALSE	TRUE	Cortex	ORTHO905GF001774	1	1977
FALSE	FALSE	FALSE	TRUE	Epidermis	ORTHO905GF015651	1	1978
TRUE	FALSE	FALSE	FALSE	Root cap	ORTHO905GF011957	1	1979	MAKR1
FALSE	FALSE	FALSE	TRUE	Root cap	ORTHO905GF015651	1	1980
TRUE	FALSE	FALSE	FALSE	Xylem	ORTHO905GF015131	1	1981	AHL17
FALSE	FALSE	TRUE	FALSE	Xylem	ORTHO905GF005011	1	1982
FALSE	FALSE	FALSE	TRUE	Xylem	ORTHO905GF014690	1	1983
TRUE	FALSE	FALSE	FALSE	Pericycle	ORTHO905GF002439	1	1984	RAS1
TRUE	FALSE	FALSE	FALSE	Endodermis	ORTHO905GF020029	1	1985	AT1G29025
FALSE	FALSE	TRUE	FALSE	Endodermis	ORTHO905GF001850	1	1986
FALSE	FALSE	FALSE	TRUE	Endodermis	ORTHO905GF000961	1	1987
TRUE	FALSE	FALSE	FALSE	Phloem	ORTHO905GF000968	1	1988	FLA9
TRUE	FALSE	FALSE	FALSE	Cortex	ORTHO905GF002517	1	1989	PKP1
FALSE	FALSE	TRUE	FALSE	Cortex	ORTHO905GF003121	1	1990
TRUE	FALSE	FALSE	FALSE	Epidermis	ORTHO905GF003366	1	1991	AT4G34930
FALSE	FALSE	TRUE	FALSE	Epidermis	ORTHO905GF004452	1	1992
FALSE	FALSE	FALSE	TRUE	Epidermis	ORTHO905GF002931	1	1993
FALSE	TRUE	FALSE	FALSE	Root cap	ORTHO905GF008765	1	1994				TraesCS6D03G0684900
FALSE	FALSE	FALSE	TRUE	Root cap	ORTHO905GF002931	1	1995
TRUE	FALSE	FALSE	FALSE	Xylem	ORTHO905GF003754	1	1996	ATHMP18
FALSE	FALSE	TRUE	FALSE	Xylem	ORTHO905GF013288	1	1997
FALSE	FALSE	FALSE	TRUE	Xylem	ORTHO905GF016733	1	1998
TRUE	FALSE	FALSE	FALSE	Pericycle	ORTHO905GF014302	1	1999	TRM28
[truncated: 6,248 more rows]

## Sheet: O.sativa
A. thaliana	T. aestivum	O. sativa	Z. mays	Cell type	Orthogroup	Conservation	Rank	Ath best marker alias	Wheat subgenome stability	Wheat subgenome specificity	Best marker	Other markers
TRUE	TRUE	TRUE	TRUE	Cortex	ORTHO905GF000160	4	1	DRN1	stable	specific	LOC_Os04g46810	LOC_Os10g40530, LOC_Os04g46820, LOC_Os10g40510, LOC_Os02g44310, LOC_Os10g40520
TRUE	TRUE	TRUE	TRUE	Xylem	ORTHO905GF006895	4	2	VRLK1			LOC_Os03g21230
TRUE	TRUE	TRUE	TRUE	Xylem	ORTHO905GF003247	4	3	XCP1			LOC_Os01g73980	LOC_Os05g01810
TRUE	TRUE	TRUE	TRUE	Xylem	ORTHO905GF000851	4	4	TBL33			LOC_Os05g28830
TRUE	TRUE	TRUE	TRUE	Xylem	ORTHO905GF007961	4	5	IQD13			LOC_Os01g67090
TRUE	TRUE	TRUE	TRUE	Endodermis	ORTHO905GF000291	4	6	PER9	stable	specific	LOC_Os04g34630	LOC_Os01g15810
TRUE	TRUE	TRUE	TRUE	Xylem	ORTHO905GF011940	4	7	AT2G04850			LOC_Os03g09850
TRUE	TRUE	TRUE	TRUE	Xylem	ORTHO905GF002782	4	8	UXT1			LOC_Os02g41780
TRUE	TRUE	TRUE	TRUE	Xylem	ORTHO905GF000303	4	9	ROP8	stable	unspecific	LOC_Os06g12790	LOC_Os02g20850, LOC_Os02g50860
TRUE	TRUE	TRUE	TRUE	Xylem	ORTHO905GF002577	4	10	AT2G36355	stable	unspecific	LOC_Os02g32650	LOC_Os04g33450
TRUE	TRUE	TRUE	TRUE	Xylem	ORTHO905GF009586	4	11	CESA7	stable	unspecific	LOC_Os09g25490
TRUE	TRUE	TRUE	TRUE	Xylem	ORTHO905GF000193	4	12	AT1G55210			LOC_Os12g07580
TRUE	TRUE	TRUE	TRUE	Xylem	ORTHO905GF002851	4	13	COBL4			LOC_Os07g41320
TRUE	TRUE	TRUE	TRUE	Xylem	ORTHO905GF007503	4	14	AT1G35780			LOC_Os07g43070
TRUE	TRUE	TRUE	TRUE	Xylem	ORTHO905GF010010	4	15	AT5G40020			LOC_Os10g27280
TRUE	TRUE	TRUE	TRUE	Xylem	ORTHO905GF010246	4	16	NWS2			LOC_Os10g32980
TRUE	TRUE	TRUE	TRUE	Xylem	ORTHO905GF002972	4	17	AT5G26330			LOC_Os03g59280
TRUE	TRUE	TRUE	TRUE	Xylem	ORTHO905GF009555	4	18	LEW2			LOC_Os01g54620
TRUE	TRUE	TRUE	TRUE	Xylem	ORTHO905GF000313	4	19	AT1G72230	unstable	unspecific	LOC_Os06g11490
TRUE	TRUE	TRUE	TRUE	Epidermis	ORTHO905GF000968	4	20	FLA6			LOC_Os05g48890	LOC_Os01g47780
TRUE	FALSE	TRUE	TRUE	Xylem	ORTHO905GF001405	3	21	EMB2749			LOC_Os04g45340
TRUE	FALSE	TRUE	TRUE	Xylem	ORTHO905GF002406	3	22	T5L1			LOC_Os08g33590
TRUE	TRUE	TRUE	FALSE	Epidermis	ORTHO905GF011329	3	23	AtGH9C1			LOC_Os04g57860
TRUE	TRUE	TRUE	FALSE	Epidermis	ORTHO905GF001485	3	24	AtSFH1			LOC_Os10g03400
FALSE	TRUE	TRUE	TRUE	Cortex	ORTHO905GF001253	3	25				LOC_Os02g44080	LOC_Os06g22960
TRUE	TRUE	TRUE	FALSE	Epidermis	ORTHO905GF000537	3	26	PRX35	stable	specific	LOC_Os08g42030
TRUE	TRUE	TRUE	FALSE	Root cap	ORTHO905GF000034	3	27	UPI	stable	specific	LOC_Os01g42860
TRUE	FALSE	TRUE	TRUE	Root cap	ORTHO905GF002717	3	28	AtSDR5			LOC_Os03g61740
TRUE	TRUE	FALSE	TRUE	Xylem	ORTHO905GF000298	3	29	AtPPa4	unstable	unspecific
TRUE	TRUE	TRUE	FALSE	Epidermis	ORTHO905GF001914	3	30	RHS18			LOC_Os09g15500	LOC_Os09g15510
TRUE	FALSE	TRUE	TRUE	Epidermis	ORTHO905GF000395	3	31	ATCSLC12			LOC_Os05g43530
FALSE	TRUE	TRUE	TRUE	Xylem	ORTHO905GF018675	3	32				LOC_Os01g02010
TRUE	FALSE	TRUE	TRUE	Cortex	ORTHO905GF008137	3	33	ATSPLA2-ALPHA			LOC_Os03g50030
TRUE	TRUE	TRUE	FALSE	Xylem	ORTHO905GF000545	3	34	GLP10			LOC_Os05g19670	LOC_Os01g14670
TRUE	TRUE	TRUE	FALSE	Xylem	ORTHO905GF000146	3	35	TUB8			LOC_Os06g46000
FALSE	TRUE	TRUE	TRUE	Xylem	ORTHO905GF013311	3	36		stable	unspecific	LOC_Os01g04300
FALSE	TRUE	TRUE	TRUE	Cortex	ORTHO905GF014031	3	37		unstable	unspecific	LOC_Os01g68589
FALSE	TRUE	TRUE	TRUE	Xylem	ORTHO905GF001482	3	38		unstable	unspecific	LOC_Os02g02320
TRUE	TRUE	TRUE	FALSE	Xylem	ORTHO905GF003358	3	39	RIC2	stable	unspecific	LOC_Os11g28310
TRUE	TRUE	TRUE	FALSE	Xylem	ORTHO905GF000770	3	40	UGD3			LOC_Os12g25700
TRUE	TRUE	FALSE	TRUE	Root cap	ORTHO905GF002862	3	41	AIR12	stable	unspecific
TRUE	TRUE	FALSE	TRUE	Endodermis	ORTHO905GF003037	3	42	PXG4	unstable	unspecific
FALSE	TRUE	TRUE	TRUE	Epidermis	ORTHO905GF008771	3	43				LOC_Os07g44550
TRUE	TRUE	FALSE	TRUE	Phloem	ORTHO905GF001486	3	44	AT3G48940
TRUE	FALSE	TRUE	TRUE	Cortex	ORTHO905GF006071	3	45	RS2			LOC_Os07g10840
TRUE	TRUE	TRUE	FALSE	Root cap	ORTHO905GF000023	3	46	ATUGT85A1			LOC_Os02g51930
TRUE	TRUE	TRUE	FALSE	Xylem	ORTHO905GF005173	3	47	ACLB-2	unstable	unspecific	LOC_Os01g19450
TRUE	FALSE	TRUE	TRUE	Xylem	ORTHO905GF001037	3	48	AT1G09440			LOC_Os01g21960
TRUE	FALSE	TRUE	TRUE	Xylem	ORTHO905GF004545	3	49	FLA7			LOC_Os09g30486
TRUE	FALSE	TRUE	TRUE	Cortex	ORTHO905GF000698	3	50	NFL			LOC_Os03g04310
TRUE	TRUE	FALSE	TRUE	Xylem	ORTHO905GF000596	3	51	AT1G08340
FALSE	TRUE	TRUE	TRUE	Epidermis	ORTHO905GF014637	3	52				LOC_Os07g09520
TRUE	FALSE	TRUE	TRUE	Xylem	ORTHO905GF011935	3	53	IXR11			LOC_Os03g03164
TRUE	FALSE	TRUE	TRUE	Xylem	ORTHO905GF001219	3	54	RWA4			LOC_Os01g44040
TRUE	FALSE	TRUE	TRUE	Xylem	ORTHO905GF000147	3	55	ACT11			LOC_Os10g36650
FALSE	TRUE	TRUE	TRUE	Epidermis	ORTHO905GF000545	3	56				LOC_Os01g14670
TRUE	FALSE	TRUE	TRUE	Xylem	ORTHO905GF000813	3	57	ARAPORT11			LOC_Os08g41280
TRUE	TRUE	TRUE	FALSE	Xylem	ORTHO905GF000638	3	58	AtDIR6			LOC_Os07g44450	LOC_Os07g44280
TRUE	FALSE	TRUE	TRUE	Epidermis	ORTHO905GF000517	3	59	GLN2			LOC_Os03g12290
TRUE	TRUE	TRUE	FALSE	Epidermis	ORTHO905GF001411	3	60	AT5G21130	stable	specific	LOC_Os01g59680
TRUE	TRUE	FALSE	TRUE	Xylem	ORTHO905GF001486	3	61	AT5G23750
FALSE	TRUE	TRUE	TRUE	Epidermis	ORTHO905GF003377	3	62		unstable	unspecific	LOC_Os11g37890	LOC_Os10g28200
TRUE	FALSE	TRUE	TRUE	Cortex	ORTHO905GF000146	3	63	TUB5			LOC_Os03g45920
TRUE	TRUE	TRUE	FALSE	Endodermis	ORTHO905GF000325	3	64	sks5			LOC_Os07g02810
TRUE	FALSE	TRUE	TRUE	Xylem	ORTHO905GF000552	3	65	ATASD1			LOC_Os12g03470
TRUE	FALSE	TRUE	TRUE	Root cap	ORTHO905GF000020	3	66	AT1G07660			LOC_Os09g26340
TRUE	FALSE	TRUE	TRUE	Xylem	ORTHO905GF000832	3	67	KATD			LOC_Os03g18980
TRUE	TRUE	FALSE	TRUE	Endodermis	ORTHO905GF001486	3	68	AT5G23750
TRUE	TRUE	FALSE	TRUE	Xylem	ORTHO905GF005877	3	69	AT1G67510
TRUE	TRUE	FALSE	TRUE	Endodermis	ORTHO905GF000313	3	70	UCC2
TRUE	FALSE	TRUE	TRUE	Xylem	ORTHO905GF004722	3	71	ABIL1			LOC_Os01g43420	LOC_Os05g50800
TRUE	FALSE	TRUE	TRUE	Xylem	ORTHO905GF000283	3	72	ATRBL2			LOC_Os08g43320
TRUE	FALSE	TRUE	TRUE	Xylem	ORTHO905GF005278	3	73	BP80-3;3			LOC_Os06g45380
TRUE	TRUE	TRUE	FALSE	Epidermis	ORTHO905GF001023	3	74	SCN1			LOC_Os02g48730
TRUE	TRUE	TRUE	FALSE	Epidermis	ORTHO905GF000043	3	75	AT2G27360			LOC_Os05g11950	LOC_Os01g11750, LOC_Os06g06290, LOC_Os06g06250, LOC_Os05g11910, LOC_Os06g34120, LOC_Os01g46080
TRUE	FALSE	TRUE	TRUE	Xylem	ORTHO905GF003956	3	76	AT3G51325			LOC_Os04g16970
TRUE	TRUE	FALSE	TRUE	Root cap	ORTHO905GF000041	3	77	CELLOX
TRUE	FALSE	TRUE	TRUE	Cortex	ORTHO905GF002263	3	78	DGR2			LOC_Os01g42520
TRUE	FALSE	TRUE	TRUE	Epidermis	ORTHO905GF002305	3	79	WRKY35			LOC_Os04g50920
FALSE	TRUE	TRUE	TRUE	Epidermis	ORTHO905GF002862	3	80				LOC_Os08g41290
TRUE	TRUE	TRUE	FALSE	Epidermis	ORTHO905GF011554	3	81	PER7	stable	specific	LOC_Os07g31610
TRUE	FALSE	TRUE	TRUE	Epidermis	ORTHO905GF001003	3	82	ARQ1			LOC_Os02g06290	LOC_Os12g24020
TRUE	TRUE	FALSE	TRUE	Epidermis	ORTHO905GF001101	3	83	UL1X
TRUE	FALSE	TRUE	TRUE	Epidermis	ORTHO905GF000041	3	84	ATBBE16			LOC_Os06g35560
TRUE	FALSE	TRUE	TRUE	Epidermis	ORTHO905GF002111	3	85	EL33Y			LOC_Os02g54470
TRUE	FALSE	TRUE	TRUE	Epidermis	ORTHO905GF001967	3	86	NRT3.1			LOC_Os02g38230
TRUE	FALSE	TRUE	TRUE	Epidermis	ORTHO905GF001446	3	87	UL14Z			LOC_Os10g32920
TRUE	TRUE	TRUE	FALSE	Root cap	ORTHO905GF000249	3	88	AT3G19430			LOC_Os01g73720
TRUE	FALSE	TRUE	TRUE	Epidermis	ORTHO905GF002180	3	89	UL29W			LOC_Os02g30050
TRUE	FALSE	TRUE	TRUE	Epidermis	ORTHO905GF002754	3	90	UL10Z			LOC_Os08g03640
TRUE	FALSE	TRUE	TRUE	Epidermis	ORTHO905GF002448	3	91	EL27Y			LOC_Os02g18380
TRUE	FALSE	TRUE	TRUE	Epidermis	ORTHO905GF002198	3	92	ES25Y			LOC_Os09g39540
TRUE	TRUE	TRUE	FALSE	Epidermis	ORTHO905GF005893	3	93	MDP25			LOC_Os01g13210	LOC_Os02g18410
TRUE	TRUE	TRUE	FALSE	Epidermis	ORTHO905GF000299	3	94	RHD7			LOC_Os10g42750
TRUE	TRUE	TRUE	FALSE	Epidermis	ORTHO905GF006245	3	95	PRPL1			LOC_Os01g07060	LOC_Os01g07030
TRUE	TRUE	TRUE	FALSE	Epidermis	ORTHO905GF009155	3	96	AT3G09925			LOC_Os10g39890
TRUE	FALSE	TRUE	TRUE	Epidermis	ORTHO905GF001238	3	97	UL11Z			LOC_Os04g50990
TRUE	FALSE	TRUE	TRUE	Epidermis	ORTHO905GF001308	3	98	US9Z			LOC_Os12g03090
TRUE	FALSE	TRUE	TRUE	Epidermis	ORTHO905GF001056	3	99	EIF5A			LOC_Os12g32240
TRUE	FALSE	TRUE	TRUE	Epidermis	ORTHO905GF002721	3	100	ES10Z			LOC_Os04g35090
TRUE	FALSE	TRUE	TRUE	Epidermis	ORTHO905GF002717	3	101	AtSDR4			LOC_Os03g61740
TRUE	FALSE	TRUE	TRUE	Epidermis	ORTHO905GF001097	3	102	P2W			LOC_Os02g32760	LOC_Os05g37330
TRUE	FALSE	TRUE	TRUE	Epidermis	ORTHO905GF005264	3	103	AT4G01700			LOC_Os05g04690
TRUE	FALSE	TRUE	TRUE	Epidermis	ORTHO905GF001909	3	104	EL20X			LOC_Os05g49030
TRUE	FALSE	TRUE	TRUE	Epidermis	ORTHO905GF000121	3	105	AT1G07930			LOC_Os03g08020
TRUE	FALSE	TRUE	TRUE	Epidermis	ORTHO905GF002511	3	106	ACYB-2			LOC_Os10g36030
TRUE	FALSE	TRUE	TRUE	Epidermis	ORTHO905GF001933	3	107	UL2X			LOC_Os12g38000
FALSE	TRUE	TRUE	FALSE	Epidermis	ORTHO905GF016926	2	108				LOC_Os07g35860
FALSE	TRUE	TRUE	FALSE	Root cap	ORTHO905GF015895	2	109				LOC_Os01g14540
FALSE	FALSE	TRUE	TRUE	Cortex	ORTHO905GF000237	2	110				LOC_Os03g01300
FALSE	FALSE	TRUE	TRUE	Xylem	ORTHO905GF001059	2	111				LOC_Os03g63390
FALSE	TRUE	TRUE	FALSE	Epidermis	ORTHO905GF014032	2	112				LOC_Os03g41130
FALSE	TRUE	TRUE	FALSE	Xylem	ORTHO905GF018623	2	113				LOC_Os02g49850
FALSE	FALSE	TRUE	TRUE	Xylem	ORTHO905GF000446	2	114				LOC_Os07g01370
FALSE	FALSE	TRUE	TRUE	Xylem	ORTHO905GF013097	2	115				LOC_Os04g54390
TRUE	FALSE	TRUE	FALSE	Xylem	ORTHO905GF005936	2	116	AT1G47410			LOC_Os09g28600
FALSE	TRUE	TRUE	FALSE	Cortex	ORTHO905GF017475	2	117				LOC_Os06g49770
FALSE	TRUE	TRUE	FALSE	Xylem	ORTHO905GF000969	2	118		stable	unspecific	LOC_Os04g33530
FALSE	FALSE	TRUE	TRUE	Xylem	ORTHO905GF004207	2	119				LOC_Os04g02650
FALSE	FALSE	TRUE	TRUE	Xylem	ORTHO905GF002242	2	120				LOC_Os01g57050	LOC_Os03g59210, LOC_Os07g10440
FALSE	FALSE	TRUE	TRUE	Xylem	ORTHO905GF014548	2	121				LOC_Os03g47210
FALSE	TRUE	TRUE	FALSE	Epidermis	ORTHO905GF017182	2	122				LOC_Os06g01920
TRUE	TRUE	FALSE	FALSE	Pericycle	ORTHO905GF001372	2	123	PDF2.3
FALSE	TRUE	TRUE	FALSE	Epidermis	ORTHO905GF003912	2	124				LOC_Os02g17880
FALSE	FALSE	TRUE	TRUE	Xylem	ORTHO905GF016656	2	125				LOC_Os08g01330
FALSE	TRUE	FALSE	TRUE	Endodermis	ORTHO905GF001370	2	126		unstable	unspecific
TRUE	FALSE	TRUE	FALSE	Cortex	ORTHO905GF001111	2	127	BHLH96			LOC_Os03g08930
TRUE	TRUE	FALSE	FALSE	Xylem	ORTHO905GF000968	2	128	ATFLA11	unstable	unspecific
TRUE	FALSE	TRUE	FALSE	Epidermis	ORTHO905GF003108	2	129	CARK4			LOC_Os03g51040
TRUE	FALSE	TRUE	FALSE	Epidermis	ORTHO905GF002317	2	130	DROP3			LOC_Os06g08500
FALSE	TRUE	FALSE	TRUE	Root cap	ORTHO905GF000922	2	131		stable	specific
FALSE	TRUE	TRUE	FALSE	Root cap	ORTHO905GF020638	2	132				LOC_Os06g15600
FALSE	TRUE	FALSE	TRUE	Xylem	ORTHO905GF015499	2	133
FALSE	TRUE	FALSE	TRUE	Endodermis	ORTHO905GF017276	2	134
TRUE	FALSE	TRUE	FALSE	Epidermis	ORTHO905GF000103	2	135	AHA7			LOC_Os12g44150	LOC_Os04g56160
TRUE	TRUE	FALSE	FALSE	Phloem	ORTHO905GF009288	2	136	AT5G49320	unstable	unspecific
TRUE	TRUE	FALSE	FALSE	Epidermis	ORTHO905GF001743	2	137	AT5G55050
TRUE	FALSE	TRUE	FALSE	Xylem	ORTHO905GF001470	2	138	AtGXMT1			LOC_Os12g10320
FALSE	TRUE	TRUE	FALSE	Epidermis	ORTHO905GF014048	2	139				LOC_Os01g02930
TRUE	FALSE	FALSE	TRUE	Xylem	ORTHO905GF006908	2	140	PNET3
TRUE	TRUE	FALSE	FALSE	Xylem	ORTHO905GF010659	2	141	AT3G10080
TRUE	TRUE	FALSE	FALSE	Phloem	ORTHO905GF007367	2	142	AT2G46630
FALSE	TRUE	FALSE	TRUE	Epidermis	ORTHO905GF006685	2	143
FALSE	TRUE	TRUE	FALSE	Root cap	ORTHO905GF000251	2	144				LOC_Os04g46630	LOC_Os05g15690
TRUE	FALSE	FALSE	TRUE	Root cap	ORTHO905GF005264	2	145	AT4G01700
TRUE	FALSE	TRUE	FALSE	Root cap	ORTHO905GF004681	2	146	GMD1			LOC_Os06g04620
FALSE	TRUE	TRUE	FALSE	Root cap	ORTHO905GF005373	2	147				LOC_Os03g52370	LOC_Os03g52380
TRUE	TRUE	FALSE	FALSE	Endodermis	ORTHO905GF000043	2	148	AT2G27360
TRUE	FALSE	FALSE	TRUE	Phloem	ORTHO905GF000610	2	149	MES2
FALSE	TRUE	TRUE	FALSE	Endodermis	ORTHO905GF016997	2	150		stable	specific	LOC_Os01g55820
FALSE	TRUE	TRUE	FALSE	Xylem	ORTHO905GF000043	2	151				LOC_Os02g15230
FALSE	TRUE	FALSE	TRUE	Epidermis	ORTHO905GF010405	2	152
FALSE	TRUE	TRUE	FALSE	Epidermis	ORTHO905GF018757	2	153		stable	specific	LOC_Os04g39600
TRUE	FALSE	FALSE	TRUE	Root cap	ORTHO905GF001728	2	154	AT2G17280
FALSE	FALSE	TRUE	TRUE	Xylem	ORTHO905GF002004	2	155				LOC_Os10g25090
TRUE	FALSE	TRUE	FALSE	Epidermis	ORTHO905GF000313	2	156	UCC3			LOC_Os06g11490
TRUE	FALSE	FALSE	TRUE	Root cap	ORTHO905GF002248	2	157	BHLH134
TRUE	FALSE	TRUE	FALSE	Xylem	ORTHO905GF000256	2	158	TBL38			LOC_Os01g11810
FALSE	TRUE	FALSE	TRUE	Endodermis	ORTHO905GF000899	2	159
TRUE	FALSE	FALSE	TRUE	Root cap	ORTHO905GF001967	2	160	NRT3.1
FALSE	FALSE	TRUE	TRUE	Cortex	ORTHO905GF000621	2	161				LOC_Os06g35520	LOC_Os02g14160
FALSE	FALSE	TRUE	TRUE	Cortex	ORTHO905GF001187	2	162				LOC_Os07g47990
FALSE	TRUE	FALSE	TRUE	Epidermis	ORTHO905GF000379	2	163		stable	unspecific
FALSE	TRUE	TRUE	FALSE	Root cap	ORTHO905GF003466	2	164				LOC_Os01g58890
TRUE	FALSE	FALSE	TRUE	Xylem	ORTHO905GF000729	2	165	ATHB9
FALSE	TRUE	FALSE	TRUE	Epidermis	ORTHO905GF003135	2	166		stable	unspecific
FALSE	TRUE	TRUE	FALSE	Epidermis	ORTHO905GF001012	2	167				LOC_Os03g06040	LOC_Os03g31480, LOC_Os10g30330
TRUE	FALSE	FALSE	TRUE	Endodermis	ORTHO905GF001359	2	168	AtPDCB1
FALSE	TRUE	FALSE	TRUE	Xylem	ORTHO905GF000465	2	169
FALSE	FALSE	TRUE	TRUE	Root cap	ORTHO905GF008715	2	170				LOC_Os03g52390
FALSE	TRUE	TRUE	FALSE	Xylem	ORTHO905GF000537	2	171				LOC_Os03g55420
TRUE	TRUE	FALSE	FALSE	Endodermis	ORTHO905GF000465	2	172	PIP1D
FALSE	TRUE	FALSE	TRUE	Endodermis	ORTHO905GF006606	2	173
FALSE	FALSE	TRUE	TRUE	Xylem	ORTHO905GF017426	2	174				LOC_Os12g06180
FALSE	TRUE	FALSE	TRUE	Phloem	ORTHO905GF006606	2	175
TRUE	TRUE	FALSE	FALSE	Pericycle	ORTHO905GF001282	2	176	AT4G15960
FALSE	TRUE	FALSE	TRUE	Root cap	ORTHO905GF000027	2	177		stable	unspecific
FALSE	FALSE	TRUE	TRUE	Xylem	ORTHO905GF003000	2	178				LOC_Os01g60960
FALSE	TRUE	FALSE	TRUE	Phloem	ORTHO905GF001370	2	179		unstable	unspecific
FALSE	TRUE	TRUE	FALSE	Epidermis	ORTHO905GF004829	2	180		stable	specific	LOC_Os03g25300	LOC_Os03g25280
FALSE	TRUE	TRUE	FALSE	Epidermis	ORTHO905GF005528	2	181		unstable	unspecific	LOC_Os08g41340
FALSE	FALSE	TRUE	TRUE	Cortex	ORTHO905GF000222	2	182				LOC_Os04g44060	LOC_Os04g16450
FALSE	FALSE	TRUE	TRUE	Epidermis	ORTHO905GF003036	2	183				LOC_Os12g05380
FALSE	TRUE	FALSE	TRUE	Endodermis	ORTHO905GF001372	2	184
TRUE	FALSE	FALSE	TRUE	Xylem	ORTHO905GF001613	2	185	ATPAP3
FALSE	FALSE	TRUE	TRUE	Cortex	ORTHO905GF004772	2	186				LOC_Os11g33270
FALSE	TRUE	FALSE	TRUE	Xylem	ORTHO905GF004279	2	187		unstable	unspecific
TRUE	TRUE	FALSE	FALSE	Pericycle	ORTHO905GF000726	2	188	ATACO2
TRUE	FALSE	FALSE	TRUE	Root cap	ORTHO905GF001003	2	189	ARQ1
TRUE	TRUE	FALSE	FALSE	Phloem	ORTHO905GF000256	2	190	TBL40	stable	specific
FALSE	TRUE	FALSE	TRUE	Root cap	ORTHO905GF000177	2	191
FALSE	FALSE	TRUE	TRUE	Endodermis	ORTHO905GF005488	2	192				LOC_Os01g15610
TRUE	FALSE	FALSE	TRUE	Xylem	ORTHO905GF011168	2	193	TRM30
TRUE	TRUE	FALSE	FALSE	Phloem	ORTHO905GF000199	2	194	AT5G23370
TRUE	FALSE	TRUE	FALSE	Xylem	ORTHO905GF001356	2	195	IRX15-L			LOC_Os02g06380
FALSE	TRUE	FALSE	TRUE	Phloem	ORTHO905GF000291	2	196
TRUE	FALSE	FALSE	TRUE	Cortex	ORTHO905GF003364	2	197	ATPAP29
TRUE	TRUE	FALSE	FALSE	Root cap	ORTHO905GF002339	2	198	AT1G14220
TRUE	TRUE	FALSE	FALSE	Phloem	ORTHO905GF003983	2	199	AT5G47920	unstable	unspecific
TRUE	TRUE	FALSE	FALSE	Phloem	ORTHO905GF002797	2	200	DEAL2
FALSE	FALSE	TRUE	TRUE	Epidermis	ORTHO905GF006381	2	201				LOC_Os03g60509
TRUE	FALSE	TRUE	FALSE	Xylem	ORTHO905GF008689	2	202	AT5G60720			LOC_Os03g64230
FALSE	FALSE	TRUE	TRUE	Cortex	ORTHO905GF000837	2	203				LOC_Os06g20150
TRUE	FALSE	TRUE	FALSE	Root cap	ORTHO905GF003173	2	204	ATHMP02			LOC_Os01g55320
FALSE	FALSE	TRUE	TRUE	Epidermis	ORTHO905GF023083	2	205				LOC_Os08g14760
FALSE	TRUE	TRUE	FALSE	Epidermis	ORTHO905GF000251	2	206		stable	specific	LOC_Os02g44108	LOC_Os04g46650
TRUE	FALSE	TRUE	FALSE	Xylem	ORTHO905GF001859	2	207	TBL34			LOC_Os03g60300
TRUE	FALSE	FALSE	TRUE	Xylem	ORTHO905GF005105	2	208	IAA31
TRUE	FALSE	FALSE	TRUE	Xylem	ORTHO905GF002504	2	209	QWRF2
TRUE	TRUE	FALSE	FALSE	Endodermis	ORTHO905GF001253	2	210	DELTA-TIP3
TRUE	FALSE	TRUE	FALSE	Epidermis	ORTHO905GF000909	2	211	TBL21			LOC_Os01g46400
FALSE	FALSE	TRUE	TRUE	Xylem	ORTHO905GF002688	2	212				LOC_Os05g24550
FALSE	TRUE	TRUE	FALSE	Epidermis	ORTHO905GF014044	2	213				LOC_Os10g30340
TRUE	TRUE	FALSE	FALSE	Phloem	ORTHO905GF000589	2	214	GAD3
FALSE	FALSE	TRUE	TRUE	Root cap	ORTHO905GF005549	2	215				LOC_Os05g44170
FALSE	FALSE	TRUE	TRUE	Xylem	ORTHO905GF001428	2	216				LOC_Os01g44130
FALSE	FALSE	TRUE	TRUE	Xylem	ORTHO905GF013362	2	217				LOC_Os02g52170
TRUE	FALSE	FALSE	TRUE	Phloem	ORTHO905GF003466	2	218	ATCYS1
FALSE	FALSE	TRUE	TRUE	Cortex	ORTHO905GF014015	2	219				LOC_Os11g26190
TRUE	FALSE	FALSE	TRUE	Xylem	ORTHO905GF000178	2	220	GulLO6
TRUE	TRUE	FALSE	FALSE	Endodermis	ORTHO905GF005832	2	221	AT5G19230
TRUE	FALSE	TRUE	FALSE	Epidermis	ORTHO905GF000022	2	222	RHS16			LOC_Os05g44990	LOC_Os05g44930
TRUE	FALSE	TRUE	FALSE	Root cap	ORTHO905GF001687	2	223	LEA27			LOC_Os05g50710
FALSE	FALSE	TRUE	TRUE	Xylem	ORTHO905GF005147	2	224				LOC_Os12g24580
FALSE	FALSE	TRUE	TRUE	Xylem	ORTHO905GF004032	2	225				LOC_Os10g39170
FALSE	TRUE	TRUE	FALSE	Epidermis	ORTHO905GF014690	2	226		stable	specific	LOC_Os11g06720
FALSE	TRUE	FALSE	TRUE	Xylem	ORTHO905GF008111	2	227
TRUE	TRUE	FALSE	FALSE	Endodermis	ORTHO905GF002531	2	228	GAMMA-TIP1
FALSE	FALSE	TRUE	TRUE	Cortex	ORTHO905GF000027	2	229				LOC_Os10g38340	LOC_Os10g38360
TRUE	TRUE	FALSE	FALSE	Endodermis	ORTHO905GF000222	2	230	PIP2F
TRUE	TRUE	FALSE	FALSE	Phloem	ORTHO905GF001997	2	231	AT3G02770	unstable	unspecific
TRUE	TRUE	FALSE	FALSE	Root cap	ORTHO905GF001053	2	232	GPXL2
FALSE	FALSE	TRUE	TRUE	Xylem	ORTHO905GF000012	2	233				LOC_Os01g65510
TRUE	FALSE	FALSE	TRUE	Xylem	ORTHO905GF001184	2	234	ATTED4
FALSE	TRUE	FALSE	TRUE	Xylem	ORTHO905GF005142	2	235		unstable	unspecific
FALSE	FALSE	TRUE	TRUE	Xylem	ORTHO905GF005488	2	236				LOC_Os01g15610
TRUE	FALSE	TRUE	FALSE	Root cap	ORTHO905GF000869	2	237	AtPR4			LOC_Os11g37960	LOC_Os11g37950
TRUE	FALSE	FALSE	TRUE	Xylem	ORTHO905GF000485	2	238	LAX2
FALSE	TRUE	FALSE	TRUE	Phloem	ORTHO905GF018617	2	239
TRUE	FALSE	FALSE	TRUE	Epidermis	ORTHO905GF005549	2	240	AT4G18940
TRUE	TRUE	FALSE	FALSE	Phloem	ORTHO905GF000298	2	241	AtPPa4
TRUE	FALSE	FALSE	TRUE	Xylem	ORTHO905GF003047	2	242	AT1G63430
FALSE	TRUE	TRUE	FALSE	Epidermis	ORTHO905GF015633	2	243		stable	specific	LOC_Os04g35130
TRUE	FALSE	TRUE	FALSE	Xylem	ORTHO905GF003955	2	244	AtDMP2			LOC_Os03g25440
FALSE	TRUE	TRUE	FALSE	Endodermis	ORTHO905GF001450	2	245				LOC_Os02g44860
FALSE	TRUE	TRUE	FALSE	Epidermis	ORTHO905GF002613	2	246				LOC_Os10g40700	LOC_Os10g40710
FALSE	TRUE	FALSE	TRUE	Root cap	ORTHO905GF019168	2	247		unstable	unspecific
FALSE	FALSE	TRUE	TRUE	Epidermis	ORTHO905GF004998	2	248				LOC_Os07g26460
TRUE	FALSE	TRUE	FALSE	Epidermis	ORTHO905GF010104	2	249	AT1G06923			LOC_Os05g26210
TRUE	FALSE	TRUE	FALSE	Epidermis	ORTHO905GF000932	2	250	PRF5			LOC_Os10g17660
FALSE	FALSE	TRUE	TRUE	Xylem	ORTHO905GF012401	2	251				LOC_Os01g16714
TRUE	FALSE	TRUE	FALSE	Epidermis	ORTHO905GF010646	2	252	QWRF7			LOC_Os10g40620
FALSE	FALSE	TRUE	TRUE	Cortex	ORTHO905GF005893	2	253				LOC_Os02g18410
FALSE	FALSE	TRUE	TRUE	Epidermis	ORTHO905GF004633	2	254				LOC_Os02g46500
FALSE	FALSE	TRUE	TRUE	Cortex	ORTHO905GF000465	2	255				LOC_Os02g44630
TRUE	FALSE	FALSE	TRUE	Root cap	ORTHO905GF000657	2	256	ARF16
TRUE	FALSE	FALSE	TRUE	Xylem	ORTHO905GF001254	2	257	UMAMIT5
TRUE	FALSE	TRUE	FALSE	Epidermis	ORTHO905GF002166	2	258	ATEXO70C2			LOC_Os12g06840	LOC_Os11g06700
TRUE	FALSE	TRUE	FALSE	Root cap	ORTHO905GF002052	2	259	AtCYS4			LOC_Os04g28250
TRUE	TRUE	FALSE	FALSE	Phloem	ORTHO905GF009490	2	260	AT4G27350
TRUE	FALSE	TRUE	FALSE	Epidermis	ORTHO905GF001183	2	261	DER4			LOC_Os05g41000
TRUE	TRUE	FALSE	FALSE	Endodermis	ORTHO905GF001069	2	262	ATAGP16
TRUE	FALSE	TRUE	FALSE	Cortex	ORTHO905GF000119	2	263	SEN4			LOC_Os06g48160
TRUE	FALSE	FALSE	TRUE	Cortex	ORTHO905GF003113	2	264	US14Z
TRUE	FALSE	TRUE	FALSE	Xylem	ORTHO905GF004068	2	265	AT1G52910			LOC_Os07g27810
FALSE	FALSE	TRUE	TRUE	Epidermis	ORTHO905GF007420	2	266				LOC_Os08g35710
TRUE	FALSE	FALSE	TRUE	Cortex	ORTHO905GF002316	2	267	AT4G14270
FALSE	FALSE	TRUE	TRUE	Endodermis	ORTHO905GF004834	2	268				LOC_Os03g29920
TRUE	FALSE	FALSE	TRUE	Cortex	ORTHO905GF001101	2	269	UL1X
FALSE	FALSE	TRUE	TRUE	Cortex	ORTHO905GF000154	2	270				LOC_Os03g52860
TRUE	FALSE	TRUE	FALSE	Cortex	ORTHO905GF003960	2	271	AT3G17020			LOC_Os05g06500
FALSE	FALSE	TRUE	TRUE	Cortex	ORTHO905GF001268	2	272				LOC_Os08g05910
TRUE	FALSE	FALSE	TRUE	Cortex	ORTHO905GF000070	2	273	UGT74D1
TRUE	FALSE	FALSE	TRUE	Xylem	ORTHO905GF002061	2	274	SND3
TRUE	TRUE	FALSE	FALSE	Phloem	ORTHO905GF001069	2	275	ATAGP22
TRUE	FALSE	TRUE	FALSE	Cortex	ORTHO905GF000916	2	276	SRK2C			LOC_Os10g41490
FALSE	FALSE	TRUE	TRUE	Xylem	ORTHO905GF004159	2	277				LOC_Os03g11060
TRUE	FALSE	FALSE	TRUE	Cortex	ORTHO905GF001027	2	278	AT-ASN1
TRUE	FALSE	TRUE	FALSE	Root cap	ORTHO905GF000469	2	279	AT1G10810			LOC_Os04g27060
TRUE	FALSE	TRUE	FALSE	Xylem	ORTHO905GF000275	2	280	ATLAC17			LOC_Os01g62490	LOC_Os01g62480
TRUE	FALSE	FALSE	TRUE	Xylem	ORTHO905GF003334	2	281	ROT3
FALSE	FALSE	TRUE	TRUE	Cortex	ORTHO905GF004288	2	282				LOC_Os03g11420
FALSE	FALSE	TRUE	TRUE	Endodermis	ORTHO905GF013715	2	283				LOC_Os01g57840
TRUE	FALSE	FALSE	TRUE	Root cap	ORTHO905GF000443	2	284	ATHEXP ALPHA 1.3
TRUE	FALSE	FALSE	TRUE	Phloem	ORTHO905GF005488	2	285	CIF1
FALSE	TRUE	TRUE	FALSE	Endodermis	ORTHO905GF018617	2	286				LOC_Os02g32009
TRUE	TRUE	FALSE	FALSE	Phloem	ORTHO905GF008021	2	287	COG1
TRUE	FALSE	TRUE	FALSE	Xylem	ORTHO905GF000712	2	288	XOAT1			LOC_Os03g18140
TRUE	FALSE	TRUE	FALSE	Xylem	ORTHO905GF002808	2	289	MAKR3			LOC_Os05g38690
TRUE	FALSE	TRUE	FALSE	Xylem	ORTHO905GF002468	2	290	AT5G50450			LOC_Os04g31610
FALSE	FALSE	TRUE	TRUE	Cortex	ORTHO905GF000727	2	291				LOC_Os08g28880
TRUE	FALSE	FALSE	TRUE	Xylem	ORTHO905GF004372	2	292	ENT1,AT
TRUE	FALSE	FALSE	TRUE	Xylem	ORTHO905GF000332	2	293	AT3G62160
FALSE	TRUE	FALSE	TRUE	Root cap	ORTHO905GF000545	2	294
TRUE	FALSE	FALSE	TRUE	Xylem	ORTHO905GF008547	2	295	AT2G17710
TRUE	FALSE	TRUE	FALSE	Xylem	ORTHO905GF001038	2	296	LMCO4			LOC_Os01g44330	LOC_Os11g48060
FALSE	TRUE	TRUE	FALSE	Epidermis	ORTHO905GF000627	2	297				LOC_Os03g58110	LOC_Os03g43650
TRUE	FALSE	FALSE	TRUE	Root cap	ORTHO905GF000815	2	298	SNRK2-1
FALSE	FALSE	TRUE	TRUE	Cortex	ORTHO905GF001240	2	299				LOC_Os10g02040
FALSE	FALSE	TRUE	TRUE	Cortex	ORTHO905GF000042	2	300				LOC_Os01g62230
TRUE	FALSE	FALSE	TRUE	Epidermis	ORTHO905GF000260	2	301	AT3G47800
TRUE	FALSE	FALSE	TRUE	Xylem	ORTHO905GF000199	2	302	AT5G23350
FALSE	TRUE	FALSE	TRUE	Epidermis	ORTHO905GF005359	2	303		unstable	unspecific
FALSE	FALSE	TRUE	TRUE	Cortex	ORTHO905GF000020	2	304				LOC_Os09g26340
TRUE	FALSE	FALSE	TRUE	Phloem	ORTHO905GF002060	2	305	AT5G01610
TRUE	FALSE	FALSE	TRUE	Root cap	ORTHO905GF000042	2	306	HTB6
TRUE	FALSE	FALSE	TRUE	Xylem	ORTHO905GF001544	2	307	KIN7.5
TRUE	FALSE	TRUE	FALSE	Xylem	ORTHO905GF002288	2	308	ORP2A			LOC_Os08g05870
TRUE	TRUE	FALSE	FALSE	Phloem	ORTHO905GF003223	2	309	AT2G26600
FALSE	FALSE	TRUE	TRUE	Endodermis	ORTHO905GF014588	2	310				LOC_Os02g43770
TRUE	FALSE	FALSE	TRUE	Root cap	ORTHO905GF000571	2	311	ATGT14
TRUE	FALSE	FALSE	TRUE	Root cap	ORTHO905GF002305	2	312	AR411
TRUE	FALSE	TRUE	FALSE	Endodermis	ORTHO905GF013650	2	313	AT1G71740			LOC_Os02g11950
TRUE	FALSE	FALSE	TRUE	Cortex	ORTHO905GF000179	2	314	ZIFL1
TRUE	TRUE	FALSE	FALSE	Phloem	ORTHO905GF001249	2	315	TET2	unstable	unspecific
TRUE	TRUE	FALSE	FALSE	Endodermis	ORTHO905GF002308	2	316	RCI3A
FALSE	FALSE	TRUE	TRUE	Cortex	ORTHO905GF000251	2	317				LOC_Os02g44108
TRUE	TRUE	FALSE	FALSE	Endodermis	ORTHO905GF003620	2	318	AtWLIM1
TRUE	FALSE	FALSE	TRUE	Root cap	ORTHO905GF005577	2	319	ATOEP16-1
TRUE	FALSE	TRUE	FALSE	Xylem	ORTHO905GF006791	2	320	ZIP11			LOC_Os03g29850
TRUE	TRUE	FALSE	FALSE	Phloem	ORTHO905GF007787	2	321	NHL21	unstable	unspecific
TRUE	FALSE	TRUE	FALSE	Cortex	ORTHO905GF001972	2	322	AT1G01170			LOC_Os06g02420
TRUE	FALSE	FALSE	TRUE	Xylem	ORTHO905GF002060	2	323	AT3G08890
FALSE	TRUE	TRUE	FALSE	Epidermis	ORTHO905GF000093	2	324				LOC_Os01g71860	LOC_Os01g71830
TRUE	FALSE	FALSE	TRUE	Cortex	ORTHO905GF002028	2	325	US4Y
TRUE	FALSE	TRUE	FALSE	Cortex	ORTHO905GF000553	2	326	AT5G62900			LOC_Os02g50810
TRUE	FALSE	FALSE	TRUE	Cortex	ORTHO905GF003255	2	327	ES1Y
TRUE	FALSE	TRUE	FALSE	Xylem	ORTHO905GF000486	2	328	AT5G13810			LOC_Os07g46570
TRUE	FALSE	TRUE	FALSE	Cortex	ORTHO905GF001926	2	329	UMAMIT33			LOC_Os09g25810
FALSE	FALSE	TRUE	TRUE	Epidermis	ORTHO905GF000683	2	330				LOC_Os06g08080	LOC_Os06g43660
FALSE	TRUE	FALSE	TRUE	Epidermis	ORTHO905GF010465	2	331
TRUE	TRUE	FALSE	FALSE	Phloem	ORTHO905GF004075	2	332	MCO3
TRUE	FALSE	FALSE	TRUE	Root cap	ORTHO905GF004725	2	333	GATA2
TRUE	FALSE	TRUE	FALSE	Cortex	ORTHO905GF012863	2	334	SGAT			LOC_Os08g39300
TRUE	TRUE	FALSE	FALSE	Phloem	ORTHO905GF002308	2	335	AT3G21770
TRUE	FALSE	TRUE	FALSE	Cortex	ORTHO905GF000537	2	336	AT4G37520			LOC_Os03g55420
FALSE	FALSE	TRUE	TRUE	Cortex	ORTHO905GF017012	2	337				LOC_Os01g04050
TRUE	FALSE	FALSE	TRUE	Root cap	ORTHO905GF000014	2	338	HTR2
TRUE	FALSE	TRUE	FALSE	Cortex	ORTHO905GF001359	2	339	AtPDCB1			LOC_Os07g40940
TRUE	FALSE	FALSE	TRUE	Root cap	ORTHO905GF005676	2	340	GER2
FALSE	FALSE	TRUE	TRUE	Epidermis	ORTHO905GF003720	2	341				LOC_Os01g60790	LOC_Os05g39960
TRUE	FALSE	FALSE	TRUE	Xylem	ORTHO905GF010223	2	342	AT1G23460
TRUE	FALSE	TRUE	FALSE	Epidermis	ORTHO905GF000530	2	343	RIC10			LOC_Os06g46754
TRUE	FALSE	TRUE	FALSE	Epidermis	ORTHO905GF000298	2	344	AtPPa5			LOC_Os05g36260	LOC_Os05g02310
TRUE	FALSE	TRUE	FALSE	Cortex	ORTHO905GF004249	2	345	ATEXP11			LOC_Os04g15840
TRUE	FALSE	TRUE	FALSE	Xylem	ORTHO905GF009490	2	346	AT5G54240			LOC_Os07g37310
TRUE	FALSE	FALSE	TRUE	Root cap	ORTHO905GF000260	2	347	AT3G47800
TRUE	FALSE	FALSE	TRUE	Phloem	ORTHO905GF000313	2	348	UCC2
FALSE	FALSE	TRUE	TRUE	Epidermis	ORTHO905GF000029	2	349				LOC_Os01g43710
TRUE	FALSE	FALSE	TRUE	Root cap	ORTHO905GF006472	2	350	AT5G18460
TRUE	FALSE	FALSE	TRUE	Xylem	ORTHO905GF011126	2	351	MAP65-8
TRUE	FALSE	FALSE	TRUE	Root cap	ORTHO905GF000029	2	352	CHI2
FALSE	FALSE	TRUE	TRUE	Cortex	ORTHO905GF008715	2	353				LOC_Os03g52390
TRUE	FALSE	TRUE	FALSE	Epidermis	ORTHO905GF000127	2	354	ATMPK15			LOC_Os05g50120
FALSE	TRUE	TRUE	FALSE	Epidermis	ORTHO905GF008823	2	355				LOC_Os01g71070
FALSE	TRUE	TRUE	FALSE	Epidermis	ORTHO905GF014733	2	356		stable	specific	LOC_Os06g21410
FALSE	FALSE	TRUE	TRUE	Cortex	ORTHO905GF002064	2	357				LOC_Os01g74152
TRUE	FALSE	TRUE	FALSE	Xylem	ORTHO905GF002006	2	358	ASL19			LOC_Os03g14270
FALSE	TRUE	TRUE	FALSE	Endodermis	ORTHO905GF000147	2	359				LOC_Os10g36650
FALSE	FALSE	TRUE	TRUE	Cortex	ORTHO905GF000568	2	360				LOC_Os03g21040
TRUE	FALSE	TRUE	FALSE	Cortex	ORTHO905GF002549	2	361	HUP17			LOC_Os02g53410
TRUE	FALSE	TRUE	FALSE	Endodermis	ORTHO905GF000358	2	362	ATCSLA9			LOC_Os02g09930
TRUE	FALSE	FALSE	TRUE	Epidermis	ORTHO905GF003995	2	363	US7Z
TRUE	FALSE	TRUE	FALSE	Epidermis	ORTHO905GF000833	2	364	ALF5			LOC_Os07g31884
TRUE	TRUE	FALSE	FALSE	Epidermis	ORTHO905GF002177	2	365	AtSWEET17
TRUE	FALSE	TRUE	FALSE	Xylem	ORTHO905GF007312	2	366	AT4G26580			LOC_Os01g50750
TRUE	FALSE	FALSE	TRUE	Xylem	ORTHO905GF005832	2	367	AT3G06035
TRUE	TRUE	FALSE	FALSE	Xylem	ORTHO905GF000996	2	368	AT1G75280	stable	specific
TRUE	FALSE	TRUE	FALSE	Endodermis	ORTHO905GF003009	2	369	AT1G61240			LOC_Os07g37760
FALSE	FALSE	TRUE	TRUE	Cortex	ORTHO905GF005499	2	370				LOC_Os07g47620
TRUE	FALSE	FALSE	TRUE	Epidermis	ORTHO905GF004108	2	371	RACK1A
FALSE	FALSE	TRUE	TRUE	Epidermis	ORTHO905GF002326	2	372				LOC_Os08g24434	LOC_Os09g10950
TRUE	FALSE	TRUE	FALSE	Xylem	ORTHO905GF002779	2	373	AT3G03440			LOC_Os01g02200
FALSE	FALSE	TRUE	TRUE	Cortex	ORTHO905GF000031	2	374				LOC_Os01g42380
FALSE	FALSE	TRUE	TRUE	Epidermis	ORTHO905GF000424	2	375				LOC_Os07g12170	LOC_Os01g16030
TRUE	FALSE	FALSE	TRUE	Cortex	ORTHO905GF006215	2	376	PPDK
TRUE	FALSE	TRUE	FALSE	Epidermis	ORTHO905GF000146	2	377	TUB1			LOC_Os01g18050	LOC_Os05g34170, LOC_Os01g59150, LOC_Os06g46000, LOC_Os03g45920, LOC_Os02g07060
TRUE	FALSE	TRUE	FALSE	Endodermis	ORTHO905GF004799	2	378	ATC/VIF2			LOC_Os08g01670
TRUE	FALSE	TRUE	FALSE	Cortex	ORTHO905GF002009	2	379	SAP1			LOC_Os05g33400
TRUE	TRUE	FALSE	FALSE	Xylem	ORTHO905GF005585	2	380	AT3G61750
TRUE	FALSE	TRUE	FALSE	Endodermis	ORTHO905GF000119	2	381	XTH16			LOC_Os06g48160
TRUE	FALSE	TRUE	FALSE	Epidermis	ORTHO905GF000542	2	382	GIR2			LOC_Os04g33860
FALSE	TRUE	TRUE	FALSE	Epidermis	ORTHO905GF003037	2	383		unstable	unspecific	LOC_Os06g14370
FALSE	FALSE	TRUE	TRUE	Epidermis	ORTHO905GF001315	2	384				LOC_Os07g46510
TRUE	TRUE	FALSE	FALSE	Phloem	ORTHO905GF002011	2	385	ATHVA22E
TRUE	FALSE	TRUE	FALSE	Epidermis	ORTHO905GF000596	2	386	AT1G08340			LOC_Os01g73630
TRUE	TRUE	FALSE	FALSE	Phloem	ORTHO905GF000147	2	387	ACT11
TRUE	FALSE	FALSE	TRUE	Root cap	ORTHO905GF001104	2	388	H2A.Z
TRUE	FALSE	FALSE	TRUE	Cortex	ORTHO905GF002653	2	389	EL31Z
TRUE	FALSE	TRUE	FALSE	Epidermis	ORTHO905GF001836	2	390	ATSEC1B			LOC_Os06g04450
TRUE	FALSE	TRUE	FALSE	Endodermis	ORTHO905GF001891	2	391	AT2G39430			LOC_Os03g17220
TRUE	FALSE	FALSE	TRUE	Cortex	ORTHO905GF006070	2	392	ATSDH
TRUE	FALSE	TRUE	FALSE	Epidermis	ORTHO905GF000109	2	393	ATCPK4			LOC_Os12g07230	LOC_Os02g58520
TRUE	FALSE	TRUE	FALSE	Cortex	ORTHO905GF000685	2	394	AtSSI2			LOC_Os01g65830
TRUE	FALSE	FALSE	TRUE	Epidermis	ORTHO905GF001558	2	395	EL34X
TRUE	TRUE	FALSE	FALSE	Root cap	ORTHO905GF000125	2	396	ATSTP4
TRUE	TRUE	FALSE	FALSE	Xylem	ORTHO905GF000041	2	397	ATBBE-LIKE 15
TRUE	FALSE	FALSE	TRUE	Root cap	ORTHO905GF001056	2	398	EIF5A
TRUE	FALSE	FALSE	TRUE	Root cap	ORTHO905GF003124	2	399	AHDP
TRUE	FALSE	TRUE	FALSE	Epidermis	ORTHO905GF006066	2	400	ATEXP7			LOC_Os10g39110
TRUE	FALSE	TRUE	FALSE	Epidermis	ORTHO905GF003791	2	401	MDIS1			LOC_Os01g48390
TRUE	FALSE	FALSE	TRUE	Epidermis	ORTHO905GF001848	2	402	UL4Z
TRUE	TRUE	FALSE	FALSE	Phloem	ORTHO905GF002171	2	403	AtANN2
TRUE	FALSE	FALSE	TRUE	Cortex	ORTHO905GF000517	2	404	GLN2
TRUE	FALSE	TRUE	FALSE	Epidermis	ORTHO905GF001911	2	405	AXR2			LOC_Os12g40890
TRUE	TRUE	FALSE	FALSE	Phloem	ORTHO905GF000325	2	406	sks5
TRUE	TRUE	FALSE	FALSE	Endodermis	ORTHO905GF000545	2	407	PDGLP1
FALSE	FALSE	TRUE	TRUE	Epidermis	ORTHO905GF002253	2	408				LOC_Os03g22340
TRUE	FALSE	FALSE	TRUE	Cortex	ORTHO905GF008989	2	409	AT2G36630
TRUE	FALSE	FALSE	TRUE	Cortex	ORTHO905GF000256	2	410	TBL37
TRUE	FALSE	FALSE	TRUE	Root cap	ORTHO905GF000072	2	411	H2A.W.7
TRUE	FALSE	FALSE	TRUE	Epidermis	ORTHO905GF000358	2	412	CSLA3
FALSE	FALSE	TRUE	TRUE	Epidermis	ORTHO905GF000027	2	413				LOC_Os10g38670	LOC_Os10g38360, LOC_Os10g38340
TRUE	TRUE	FALSE	FALSE	Root cap	ORTHO905GF001696	2	414	ATAMT1;3	stable	specific
TRUE	FALSE	TRUE	FALSE	Epidermis	ORTHO905GF004612	2	415	AT3G07940			LOC_Os01g72230
TRUE	FALSE	FALSE	TRUE	Endodermis	ORTHO905GF000517	2	416	GLN1;3
FALSE	TRUE	TRUE	FALSE	Epidermis	ORTHO905GF001131	2	417		stable	specific	LOC_Os02g04250
TRUE	FALSE	TRUE	FALSE	Epidermis	ORTHO905GF001306	2	418	PRLIP6			LOC_Os01g52180
TRUE	FALSE	TRUE	FALSE	Xylem	ORTHO905GF001592	2	419	scpl20			LOC_Os12g15470
FALSE	FALSE	TRUE	TRUE	Epidermis	ORTHO905GF013295	2	420				LOC_Os01g02900
TRUE	TRUE	FALSE	FALSE	Epidermis	ORTHO905GF000178	2	421	GulLO5
TRUE	FALSE	TRUE	FALSE	Epidermis	ORTHO905GF003459	2	422	CYCP4			LOC_Os10g41430
TRUE	TRUE	FALSE	FALSE	Phloem	ORTHO905GF001372	2	423	PDF2.3
TRUE	FALSE	FALSE	TRUE	Xylem	ORTHO905GF002825	2	424	AT5G45020
TRUE	FALSE	FALSE	TRUE	Root cap	ORTHO905GF004108	2	425	RACK1X
TRUE	TRUE	FALSE	FALSE	Phloem	ORTHO905GF003037	2	426	PXG4	unstable	unspecific
TRUE	TRUE	FALSE	FALSE	Phloem	ORTHO905GF000048	2	427	AFA1	stable	specific
TRUE	FALSE	TRUE	FALSE	Epidermis	ORTHO905GF001403	2	428	ATRABH1D			LOC_Os07g31370
TRUE	FALSE	TRUE	FALSE	Epidermis	ORTHO905GF000283	2	429	ATRBL6			LOC_Os04g48130
FALSE	FALSE	TRUE	TRUE	Epidermis	ORTHO905GF003861	2	430				LOC_Os11g24610
TRUE	FALSE	TRUE	FALSE	Epidermis	ORTHO905GF000147	2	431	FIZ2			LOC_Os12g06660	LOC_Os10g36650, LOC_Os11g06390, LOC_Os03g50885, LOC_Os03g61970, LOC_Os05g01600
TRUE	FALSE	TRUE	FALSE	Epidermis	ORTHO905GF000376	2	432	ATCAL5			LOC_Os05g41210	LOC_Os01g16240, LOC_Os07g48780, LOC_Os01g17190
TRUE	FALSE	FALSE	TRUE	Cortex	ORTHO905GF001263	2	433	UL5Z
TRUE	FALSE	FALSE	TRUE	Cortex	ORTHO905GF002449	2	434	EL19Y
TRUE	FALSE	TRUE	FALSE	Endodermis	ORTHO905GF001284	2	435	DOF4.6			LOC_Os02g45200
TRUE	FALSE	FALSE	TRUE	Epidermis	ORTHO905GF001263	2	436	UL5Z
TRUE	TRUE	FALSE	FALSE	Phloem	ORTHO905GF004279	2	437	AT1G78520
TRUE	FALSE	TRUE	FALSE	Epidermis	ORTHO905GF003387	2	438	MCP2c			LOC_Os05g41670
TRUE	FALSE	TRUE	FALSE	Epidermis	ORTHO905GF001881	2	439	COPT2			LOC_Os01g56420
TRUE	FALSE	TRUE	FALSE	Xylem	ORTHO905GF002435	2	440	ACLA2			LOC_Os11g47330
TRUE	FALSE	TRUE	FALSE	Xylem	ORTHO905GF012052	2	441	WLIM2a			LOC_Os03g15940
FALSE	FALSE	TRUE	TRUE	Epidermis	ORTHO905GF000341	2	442				LOC_Os09g32840
TRUE	TRUE	FALSE	FALSE	Endodermis	ORTHO905GF000770	2	443	UDG4
FALSE	FALSE	TRUE	TRUE	Epidermis	ORTHO905GF014703	2	444				LOC_Os01g62110
TRUE	FALSE	FALSE	TRUE	Root cap	ORTHO905GF001438	2	445	HON1
FALSE	FALSE	TRUE	TRUE	Epidermis	ORTHO905GF013934	2	446				LOC_Os04g53560
TRUE	FALSE	TRUE	FALSE	Epidermis	ORTHO905GF000303	2	447	ATROP5			LOC_Os02g02840
TRUE	FALSE	TRUE	FALSE	Epidermis	ORTHO905GF005832	2	448	AT5G19250			LOC_Os07g45060
TRUE	FALSE	TRUE	FALSE	Xylem	ORTHO905GF008615	2	449	GulLO3			LOC_Os01g49360
TRUE	FALSE	TRUE	FALSE	Root cap	ORTHO905GF005610	2	450	AT5G67140			LOC_Os06g07000
TRUE	TRUE	FALSE	FALSE	Endodermis	ORTHO905GF005745	2	451	PATL4	unstable	unspecific
TRUE	FALSE	TRUE	FALSE	Epidermis	ORTHO905GF006369	2	452	ATKOR2			LOC_Os04g41970
TRUE	FALSE	TRUE	FALSE	Epidermis	ORTHO905GF001247	2	453	GDPDL3			LOC_Os04g39610
TRUE	FALSE	FALSE	TRUE	Root cap	ORTHO905GF001261	2	454	AT4G28703
TRUE	FALSE	TRUE	FALSE	Epidermis	ORTHO905GF000848	2	455	AtERDL6			LOC_Os05g49270
TRUE	FALSE	FALSE	TRUE	Cortex	ORTHO905GF001003	2	456	STR18
TRUE	FALSE	TRUE	FALSE	Epidermis	ORTHO905GF003594	2	457	AT3G11320			LOC_Os03g17740
TRUE	FALSE	TRUE	FALSE	Epidermis	ORTHO905GF000934	2	458	ATH2			LOC_Os08g30770
TRUE	TRUE	FALSE	FALSE	Endodermis	ORTHO905GF000589	2	459	GAD2
TRUE	FALSE	TRUE	FALSE	Epidermis	ORTHO905GF002803	2	460	IQD1			LOC_Os05g03190
TRUE	FALSE	TRUE	FALSE	Epidermis	ORTHO905GF001630	2	461	PUB39			LOC_Os06g13080
TRUE	FALSE	TRUE	FALSE	Epidermis	ORTHO905GF000282	2	462	AT1G48640			LOC_Os08g03350
TRUE	FALSE	TRUE	FALSE	Epidermis	ORTHO905GF004247	2	463	ATARFB1B			LOC_Os06g02390
TRUE	FALSE	FALSE	TRUE	Epidermis	ORTHO905GF002028	2	464	US4Y
TRUE	FALSE	FALSE	TRUE	Epidermis	ORTHO905GF003397	2	465	EL36Z
TRUE	TRUE	FALSE	FALSE	Epidermis	ORTHO905GF000465	2	466	PIP1
TRUE	FALSE	TRUE	FALSE	Cortex	ORTHO905GF010282	2	467	AT4G19980			LOC_Os06g45610
FALSE	FALSE	TRUE	TRUE	Epidermis	ORTHO905GF003537	2	468				LOC_Os03g24600
FALSE	TRUE	TRUE	FALSE	Epidermis	ORTHO905GF013360	2	469				LOC_Os05g04410
TRUE	FALSE	TRUE	FALSE	Epidermis	ORTHO905GF000123	2	470	BGLU15			LOC_Os09g31430	LOC_Os09g31410, LOC_Os04g39880
TRUE	FALSE	TRUE	FALSE	Epidermis	ORTHO905GF000714	2	471	PLD			LOC_Os01g07760
TRUE	FALSE	FALSE	TRUE	Root cap	ORTHO905GF001363	2	472	G-H2AX
TRUE	FALSE	FALSE	TRUE	Epidermis	ORTHO905GF001447	2	473	US8X
TRUE	TRUE	FALSE	FALSE	Root cap	ORTHO905GF000308	2	474	UGT73B5	stable	unspecific
TRUE	FALSE	FALSE	TRUE	Epidermis	ORTHO905GF006462	2	475	SNRNP-G
TRUE	TRUE	FALSE	FALSE	Epidermis	ORTHO905GF001605	2	476	GRP2
TRUE	FALSE	TRUE	FALSE	Epidermis	ORTHO905GF003300	2	477	AT3G45090			LOC_Os02g57400
FALSE	TRUE	TRUE	FALSE	Epidermis	ORTHO905GF000125	2	478				LOC_Os07g01560
TRUE	TRUE	FALSE	FALSE	Root cap	ORTHO905GF000213	2	479	CYP709B2
TRUE	FALSE	TRUE	FALSE	Epidermis	ORTHO905GF001840	2	480	ATMSRA3			LOC_Os04g40600
TRUE	FALSE	TRUE	FALSE	Epidermis	ORTHO905GF002755	2	481	AT1G59725			LOC_Os08g06460
TRUE	FALSE	TRUE	FALSE	Epidermis	ORTHO905GF008088	2	482	AT1G72880			LOC_Os01g51280
TRUE	TRUE	FALSE	FALSE	Root cap	ORTHO905GF000298	2	483	AtPPa5	unstable	unspecific
TRUE	FALSE	TRUE	FALSE	Epidermis	ORTHO905GF001687	2	484	LEA27			LOC_Os05g50710
TRUE	TRUE	FALSE	FALSE	Endodermis	ORTHO905GF000090	2	485	PAL1
TRUE	FALSE	FALSE	TRUE	Epidermis	ORTHO905GF000803	2	486	ATGSTU8
TRUE	FALSE	FALSE	TRUE	Root cap	ORTHO905GF001770	2	487	HTA10
TRUE	FALSE	FALSE	TRUE	Epidermis	ORTHO905GF003124	2	488	AHDP
TRUE	FALSE	TRUE	FALSE	Epidermis	ORTHO905GF000350	2	489	SAUR55			LOC_Os02g30810
FALSE	FALSE	TRUE	TRUE	Epidermis	ORTHO905GF002426	2	490				LOC_Os11g09280
TRUE	FALSE	FALSE	TRUE	Endodermis	ORTHO905GF000185	2	491	ATPMT5
TRUE	FALSE	FALSE	TRUE	Epidermis	ORTHO905GF002452	2	492	AT1G23100
TRUE	FALSE	TRUE	FALSE	Epidermis	ORTHO905GF007252	2	493	FAX6			LOC_Os03g37090
TRUE	FALSE	TRUE	FALSE	Epidermis	ORTHO905GF000085	2	494	ATRAB-A2D			LOC_Os09g15790	LOC_Os05g01480, LOC_Os03g60870, LOC_Os03g62600, LOC_Os05g48980
FALSE	FALSE	TRUE	TRUE	Epidermis	ORTHO905GF001910	2	495				LOC_Os01g48770
TRUE	FALSE	FALSE	TRUE	Epidermis	ORTHO905GF003255	2	496	ES1Y
TRUE	FALSE	FALSE	TRUE	Root cap	ORTHO905GF003397	2	497	EL36Z
TRUE	FALSE	TRUE	FALSE	Epidermis	ORTHO905GF000837	2	498	PRX56			LOC_Os06g29470	LOC_Os06g20150
TRUE	FALSE	FALSE	TRUE	Root cap	ORTHO905GF000517	2	499	ATGLN1;1
TRUE	FALSE	TRUE	FALSE	Epidermis	ORTHO905GF002060	2	500	AT5G01610			LOC_Os01g38500
TRUE	FALSE	TRUE	FALSE	Epidermis	ORTHO905GF001303	2	501	TPPG			LOC_Os10g40550
TRUE	FALSE	FALSE	TRUE	Root cap	ORTHO905GF002426	2	502	PDI6
TRUE	FALSE	FALSE	TRUE	Epidermis	ORTHO905GF002434	2	503	ES4Y
TRUE	FALSE	TRUE	FALSE	Epidermis	ORTHO905GF000938	2	504	RALFL22			LOC_Os12g35670
TRUE	FALSE	FALSE	TRUE	Epidermis	ORTHO905GF002653	2	505	EL31Y
TRUE	FALSE	TRUE	FALSE	Epidermis	ORTHO905GF000013	2	506	LecRK-S.3			LOC_Os04g44900
TRUE	FALSE	TRUE	FALSE	Epidermis	ORTHO905GF002004	2	507	SRF7			LOC_Os03g08550
FALSE	TRUE	TRUE	FALSE	Epidermis	ORTHO905GF000318	2	508		stable	specific	LOC_Os04g41960
TRUE	FALSE	TRUE	FALSE	Epidermis	ORTHO905GF002049	2	509	AT1G05210			LOC_Os03g44450	LOC_Os07g27430
TRUE	FALSE	FALSE	TRUE	Epidermis	ORTHO905GF002173	2	510	US5Z
TRUE	FALSE	TRUE	FALSE	Epidermis	ORTHO905GF000160	2	511	AT4G12545			LOC_Os10g40530
TRUE	FALSE	TRUE	FALSE	Epidermis	ORTHO905GF003310	2	512	AT4G27270			LOC_Os08g04460
TRUE	FALSE	TRUE	FALSE	Epidermis	ORTHO905GF001696	2	513	ATAMT1;3			LOC_Os04g43070
TRUE	FALSE	FALSE	TRUE	Epidermis	ORTHO905GF001538	2	514	UL22Z
TRUE	FALSE	FALSE	TRUE	Epidermis	ORTHO905GF002449	2	515	EL19Z
TRUE	FALSE	TRUE	FALSE	Epidermis	ORTHO905GF009114	2	516	AT4G06536			LOC_Os02g40110
TRUE	FALSE	TRUE	FALSE	Epidermis	ORTHO905GF001069	2	517	AGP41			LOC_Os02g16500
TRUE	FALSE	FALSE	TRUE	Root cap	ORTHO905GF001853	2	518	HMGA
TRUE	FALSE	FALSE	TRUE	Epidermis	ORTHO905GF003857	2	519	ES28Z
TRUE	FALSE	TRUE	FALSE	Epidermis	ORTHO905GF005732	2	520	AtGGCT2;2			LOC_Os02g26700
TRUE	FALSE	TRUE	FALSE	Epidermis	ORTHO905GF001477	2	521	ATL11			LOC_Os09g29310
TRUE	FALSE	TRUE	FALSE	Epidermis	ORTHO905GF000159	2	522	XI-B			LOC_Os02g57190
TRUE	FALSE	TRUE	FALSE	Epidermis	ORTHO905GF001859	2	523	TBL34			LOC_Os12g01560	LOC_Os11g01570
FALSE	FALSE	TRUE	TRUE	Epidermis	ORTHO905GF004913	2	524				LOC_Os07g39720
TRUE	FALSE	TRUE	FALSE	Epidermis	ORTHO905GF005250	2	525	PEPCK			LOC_Os03g15050
TRUE	FALSE	FALSE	TRUE	Root cap	ORTHO905GF001973	2	526	ARP2
TRUE	FALSE	FALSE	TRUE	Epidermis	ORTHO905GF002279	2	527	ALBA1
TRUE	FALSE	TRUE	FALSE	Endodermis	ORTHO905GF000130	2	528	GST			LOC_Os03g57200
TRUE	TRUE	FALSE	FALSE	Endodermis	ORTHO905GF001704	2	529	AT5G52882	stable	specific
TRUE	FALSE	FALSE	TRUE	Epidermis	ORTHO905GF001824	2	530	ATPLAT1
TRUE	FALSE	FALSE	TRUE	Epidermis	ORTHO905GF001363	2	531	H2AXB
TRUE	FALSE	TRUE	FALSE	Epidermis	ORTHO905GF000183	2	532	UBC30			LOC_Os02g16040	LOC_Os09g12230
TRUE	FALSE	TRUE	FALSE	Epidermis	ORTHO905GF001682	2	533	ALDH1A			LOC_Os01g40870	LOC_Os01g40860
TRUE	FALSE	TRUE	FALSE	Epidermis	ORTHO905GF003718	2	534	ATC3H23			LOC_Os01g09620
TRUE	FALSE	FALSE	TRUE	Root cap	ORTHO905GF000928	2	535	ATWRKY53
TRUE	FALSE	TRUE	FALSE	Root cap	ORTHO905GF002549	2	536	AT2G31945			LOC_Os02g53410
TRUE	FALSE	TRUE	FALSE	Epidermis	ORTHO905GF003442	2	537	AT4G23470			LOC_Os03g03180	LOC_Os10g39100
TRUE	FALSE	TRUE	FALSE	Epidermis	ORTHO905GF004035	2	538	NPG1			LOC_Os12g37780
TRUE	FALSE	TRUE	FALSE	Epidermis	ORTHO905GF012822	2	539	RGP5			LOC_Os04g56520
TRUE	FALSE	TRUE	FALSE	Epidermis	ORTHO905GF005278	2	540	BP80-3;3			LOC_Os06g45380
TRUE	FALSE	TRUE	FALSE	Epidermis	ORTHO905GF000762	2	541	CA4			LOC_Os01g45274
TRUE	FALSE	TRUE	FALSE	Epidermis	ORTHO905GF012052	2	542	WLIM2a			LOC_Os03g15940
TRUE	FALSE	FALSE	TRUE	Root cap	ORTHO905GF004913	2	543	ZCF37
TRUE	FALSE	TRUE	FALSE	Epidermis	ORTHO905GF004681	2	544	SFR8			LOC_Os06g04620
TRUE	FALSE	TRUE	FALSE	Epidermis	ORTHO905GF000222	2	545	PIP2F			LOC_Os04g16450
TRUE	FALSE	TRUE	FALSE	Epidermis	ORTHO905GF004756	2	546	GRXC1			LOC_Os02g40500
TRUE	TRUE	FALSE	FALSE	Root cap	ORTHO905GF000209	2	547	AT1G50060
TRUE	TRUE	FALSE	FALSE	Root cap	ORTHO905GF000285	2	548	AT3G27200
TRUE	FALSE	TRUE	FALSE	Epidermis	ORTHO905GF004462	2	549	TIP4;1			LOC_Os01g13120
TRUE	FALSE	FALSE	TRUE	Root cap	ORTHO905GF000803	2	550	ATGSTU8
TRUE	FALSE	FALSE	TRUE	Epidermis	ORTHO905GF002064	2	551	AT5G02230
TRUE	FALSE	FALSE	TRUE	Epidermis	ORTHO905GF002565	2	552	ES27Y
TRUE	FALSE	TRUE	FALSE	Epidermis	ORTHO905GF001027	2	553	ASN3			LOC_Os03g18130
TRUE	FALSE	FALSE	TRUE	Root cap	ORTHO905GF004103	2	554	CAT1
TRUE	FALSE	FALSE	TRUE	Epidermis	ORTHO905GF006059	2	555	AT1G56220
TRUE	TRUE	FALSE	FALSE	Epidermis	ORTHO905GF001231	2	556	ACA2
TRUE	FALSE	TRUE	FALSE	Epidermis	ORTHO905GF004904	2	557	ATUXS3			LOC_Os03g16980
TRUE	FALSE	FALSE	TRUE	Root cap	ORTHO905GF000256	2	558	TBL39
TRUE	FALSE	TRUE	FALSE	Epidermis	ORTHO905GF003600	2	559	CASPL4B1			LOC_Os05g27790
TRUE	FALSE	FALSE	TRUE	Root cap	ORTHO905GF002098	2	560	US17Y
TRUE	FALSE	TRUE	FALSE	Epidermis	ORTHO905GF002340	2	561	WDL3			LOC_Os07g08790
TRUE	TRUE	FALSE	FALSE	Root cap	ORTHO905GF004919	2	562	PGB1
TRUE	FALSE	TRUE	FALSE	Epidermis	ORTHO905GF003216	2	563	c-NAD-MDH2			LOC_Os10g33800
TRUE	FALSE	FALSE	TRUE	Root cap	ORTHO905GF002028	2	564	US4Y
TRUE	FALSE	TRUE	FALSE	Epidermis	ORTHO905GF000599	2	565	CTPS2			LOC_Os01g43020
TRUE	FALSE	TRUE	FALSE	Epidermis	ORTHO905GF004449	2	566	AT4G30650			LOC_Os09g38560
TRUE	FALSE	TRUE	FALSE	Epidermis	ORTHO905GF000482	2	567	ADF8			LOC_Os07g30090	LOC_Os04g46910, LOC_Os02g44470
TRUE	TRUE	FALSE	FALSE	Root cap	ORTHO905GF000539	2	568	AT3G19400	stable	unspecific
TRUE	FALSE	FALSE	TRUE	Root cap	ORTHO905GF002279	2	569	ALBA1
TRUE	FALSE	FALSE	TRUE	Epidermis	ORTHO905GF002913	2	570	EL14Z
TRUE	FALSE	TRUE	FALSE	Epidermis	ORTHO905GF001058	2	571	RTN6			LOC_Os01g12650
TRUE	FALSE	FALSE	TRUE	Epidermis	ORTHO905GF001305	2	572	UL30X
TRUE	FALSE	TRUE	FALSE	Epidermis	ORTHO905GF000404	2	573	AtPCR2			LOC_Os03g61470
TRUE	FALSE	TRUE	FALSE	Epidermis	ORTHO905GF002339	2	574	AT1G14220			LOC_Os08g33710
TRUE	FALSE	TRUE	FALSE	Epidermis	ORTHO905GF006884	2	575	PUB11			LOC_Os02g49950
TRUE	FALSE	TRUE	FALSE	Epidermis	ORTHO905GF008200	2	576	AT4G01670			LOC_Os01g18220
TRUE	FALSE	FALSE	TRUE	Root cap	ORTHO905GF003027	2	577	AT3G06890
TRUE	FALSE	TRUE	FALSE	Epidermis	ORTHO905GF002182	2	578	KINbeta1			LOC_Os03g20340
TRUE	FALSE	FALSE	TRUE	Root cap	ORTHO905GF001245	2	579	PBP1
TRUE	FALSE	TRUE	FALSE	Epidermis	ORTHO905GF002210	2	580	FLA15			LOC_Os03g57460
TRUE	FALSE	TRUE	FALSE	Epidermis	ORTHO905GF009490	2	581	AT5G54240			LOC_Os07g37310
TRUE	FALSE	TRUE	FALSE	Epidermis	ORTHO905GF009550	2	582	AT2G26240			LOC_Os04g55930
TRUE	FALSE	TRUE	FALSE	Epidermis	ORTHO905GF004495	2	583	AT1G70770			LOC_Os01g03760
TRUE	FALSE	TRUE	FALSE	Epidermis	ORTHO905GF002926	2	584	AtGH9B5			LOC_Os09g36350
TRUE	FALSE	TRUE	FALSE	Epidermis	ORTHO905GF000603	2	585	AT2G24170			LOC_Os09g38530
TRUE	FALSE	TRUE	FALSE	Epidermis	ORTHO905GF007899	2	586	epsilon2-COP			LOC_Os04g52270
TRUE	FALSE	FALSE	TRUE	Epidermis	ORTHO905GF002098	2	587	US17X
TRUE	FALSE	TRUE	FALSE	Epidermis	ORTHO905GF000770	2	588	UDG4			LOC_Os12g25700	LOC_Os03g55070, LOC_Os12g25690
TRUE	FALSE	FALSE	TRUE	Epidermis	ORTHO905GF002716	2	589	CYTC-2
TRUE	FALSE	TRUE	FALSE	Epidermis	ORTHO905GF002461	2	590	ATNHR2B			LOC_Os06g02540
TRUE	FALSE	TRUE	FALSE	Epidermis	ORTHO905GF000095	2	591	CYP89A7			LOC_Os10g37100
TRUE	FALSE	TRUE	FALSE	Epidermis	ORTHO905GF004867	2	592	AT3G11800			LOC_Os03g44560
TRUE	FALSE	FALSE	TRUE	Epidermis	ORTHO905GF001124	2	593	EL28Y
TRUE	FALSE	TRUE	FALSE	Epidermis	ORTHO905GF000636	2	594	ATPPC3			LOC_Os08g27840
TRUE	FALSE	FALSE	TRUE	Epidermis	ORTHO905GF005056	2	595	AGM2
TRUE	FALSE	TRUE	FALSE	Epidermis	ORTHO905GF000304	2	596	PIC30			LOC_Os12g29950
TRUE	FALSE	TRUE	FALSE	Epidermis	ORTHO905GF000128	2	597	ERF040			LOC_Os02g43940
TRUE	FALSE	TRUE	FALSE	Epidermis	ORTHO905GF000527	2	598	MDR13			LOC_Os02g09720
TRUE	FALSE	TRUE	FALSE	Epidermis	ORTHO905GF009953	2	599	IQD20			LOC_Os03g04210
TRUE	FALSE	FALSE	TRUE	Epidermis	ORTHO905GF002248	2	600	bHLH135
TRUE	FALSE	TRUE	FALSE	Epidermis	ORTHO905GF001420	2	601	GDH1			LOC_Os04g45970
TRUE	FALSE	FALSE	TRUE	Epidermis	ORTHO905GF003841	2	602	EL37Z
TRUE	FALSE	TRUE	FALSE	Epidermis	ORTHO905GF004262	2	603	AtBRN1			LOC_Os05g30980
TRUE	FALSE	TRUE	FALSE	Epidermis	ORTHO905GF006351	2	604	P3Z			LOC_Os06g48780
TRUE	FALSE	FALSE	TRUE	Epidermis	ORTHO905GF003113	2	605	US14Z
TRUE	FALSE	TRUE	FALSE	Epidermis	ORTHO905GF000936	2	606	USP21			LOC_Os01g57450
TRUE	FALSE	TRUE	FALSE	Epidermis	ORTHO905GF000827	2	607	ATMYB4			LOC_Os05g04820
TRUE	FALSE	TRUE	FALSE	Epidermis	ORTHO905GF010587	2	608	ARP1			LOC_Os03g17760
TRUE	FALSE	FALSE	TRUE	Epidermis	ORTHO905GF010335	2	609	ATTIM10
TRUE	FALSE	TRUE	FALSE	Epidermis	ORTHO905GF005101	2	610	ELMOD_A			LOC_Os02g43590
TRUE	FALSE	TRUE	FALSE	Epidermis	ORTHO905GF000864	2	611	NOI1			LOC_Os06g17870
TRUE	FALSE	TRUE	FALSE	Epidermis	ORTHO905GF001359	2	612	AtPDCB1			LOC_Os07g40940
TRUE	FALSE	TRUE	FALSE	Epidermis	ORTHO905GF001857	2	613	US19X			LOC_Os03g58430
TRUE	FALSE	TRUE	FALSE	Epidermis	ORTHO905GF001197	2	614	AT2G25520			LOC_Os05g41480
TRUE	FALSE	TRUE	FALSE	Epidermis	ORTHO905GF005838	2	615	VI1			LOC_Os04g45290
TRUE	FALSE	FALSE	TRUE	Epidermis	ORTHO905GF001905	2	616	EL21W
TRUE	FALSE	TRUE	FALSE	Epidermis	ORTHO905GF002176	2	617	ES12Z			LOC_Os07g05580
TRUE	FALSE	TRUE	FALSE	Epidermis	ORTHO905GF008610	2	618	OSCA3.1			LOC_Os07g05570
TRUE	FALSE	TRUE	FALSE	Epidermis	ORTHO905GF002263	2	619	DGR2			LOC_Os01g42520
TRUE	TRUE	FALSE	FALSE	Epidermis	ORTHO905GF000787	2	620	AT1G18980
TRUE	FALSE	TRUE	FALSE	Epidermis	ORTHO905GF000067	2	621	PT1			LOC_Os03g05640	LOC_Os10g30790
TRUE	FALSE	TRUE	FALSE	Epidermis	ORTHO905GF006395	2	622	NPC3			LOC_Os11g38050
TRUE	FALSE	TRUE	FALSE	Epidermis	ORTHO905GF000776	2	623	SUSY1			LOC_Os03g28330	LOC_Os06g09450
TRUE	FALSE	TRUE	FALSE	Epidermis	ORTHO905GF001220	2	624	MUR5			LOC_Os03g40270	LOC_Os07g41360
TRUE	FALSE	TRUE	FALSE	Epidermis	ORTHO905GF001752	2	625	AT1G63220			LOC_Os04g58570
TRUE	FALSE	TRUE	FALSE	Epidermis	ORTHO905GF005723	2	626	ATH1			LOC_Os08g30740
TRUE	FALSE	TRUE	FALSE	Epidermis	ORTHO905GF002036	2	627	ATNEK2			LOC_Os07g08000
TRUE	FALSE	TRUE	FALSE	Epidermis	ORTHO905GF004270	2	628	GATL8			LOC_Os02g50600
TRUE	FALSE	TRUE	FALSE	Epidermis	ORTHO905GF002171	2	629	AtANN1			LOC_Os06g11800
TRUE	FALSE	TRUE	FALSE	Epidermis	ORTHO905GF002976	2	630	TPR14			LOC_Os02g51730
TRUE	FALSE	TRUE	FALSE	Epidermis	ORTHO905GF011888	2	631	AT1G01180			LOC_Os09g34320
TRUE	FALSE	TRUE	FALSE	Epidermis	ORTHO905GF012065	2	632	AT5G19050			LOC_Os07g11060
TRUE	FALSE	TRUE	FALSE	Epidermis	ORTHO905GF000653	2	633	ATACP4			LOC_Os08g43580	LOC_Os09g36860
TRUE	FALSE	TRUE	FALSE	Epidermis	ORTHO905GF001252	2	634	CMU2			LOC_Os02g01960
TRUE	FALSE	TRUE	FALSE	Epidermis	ORTHO905GF001664	2	635	AT5G55560			LOC_Os12g06490
TRUE	FALSE	TRUE	FALSE	Epidermis	ORTHO905GF006275	2	636	AT4G21720			LOC_Os04g58380
TRUE	FALSE	TRUE	FALSE	Epidermis	ORTHO905GF004997	2	637	XBAT32			LOC_Os08g15840
TRUE	FALSE	TRUE	FALSE	Epidermis	ORTHO905GF000709	2	638	AHP1			LOC_Os09g39400
TRUE	FALSE	TRUE	FALSE	Epidermis	ORTHO905GF000712	2	639	TBL28			LOC_Os03g18140
TRUE	FALSE	TRUE	FALSE	Epidermis	ORTHO905GF001324	2	640	CPK9			LOC_Os07g33110
TRUE	FALSE	TRUE	FALSE	Epidermis	ORTHO905GF000855	2	641	AT1G22440			LOC_Os03g08999
TRUE	FALSE	TRUE	FALSE	Epidermis	ORTHO905GF005806	2	642	AT3G53370			LOC_Os04g33420
TRUE	FALSE	TRUE	FALSE	Epidermis	ORTHO905GF000760	2	643	AtHIR2			LOC_Os10g32700
TRUE	FALSE	TRUE	FALSE	Epidermis	ORTHO905GF004142	2	644	CIPP1			LOC_Os04g37904
TRUE	FALSE	TRUE	FALSE	Epidermis	ORTHO905GF005166	2	645	AT3G07570			LOC_Os01g66900
TRUE	FALSE	TRUE	FALSE	Epidermis	ORTHO905GF001053	2	646	GPXL2			LOC_Os02g44500
TRUE	FALSE	TRUE	FALSE	Epidermis	ORTHO905GF002711	2	647	LLG1			LOC_Os02g48980
TRUE	FALSE	TRUE	FALSE	Epidermis	ORTHO905GF004294	2	648	ATPAO4			LOC_Os04g57560
TRUE	FALSE	TRUE	FALSE	Epidermis	ORTHO905GF010115	2	649	AT1G19600			LOC_Os01g01620
TRUE	FALSE	TRUE	FALSE	Epidermis	ORTHO905GF002553	2	650	AT3G11780			LOC_Os07g06590
TRUE	FALSE	TRUE	FALSE	Epidermis	ORTHO905GF000130	2	651	ATGSTU28			LOC_Os09g20220	LOC_Os07g28480
TRUE	FALSE	TRUE	FALSE	Epidermis	ORTHO905GF000568	2	652	ArathEULS3			LOC_Os01g01450
TRUE	FALSE	TRUE	FALSE	Epidermis	ORTHO905GF007921	2	653	cycp3;1			LOC_Os04g46660
TRUE	FALSE	TRUE	FALSE	Epidermis	ORTHO905GF002513	2	654	AT2-MMP			LOC_Os02g50730	LOC_Os06g13180
TRUE	FALSE	TRUE	FALSE	Epidermis	ORTHO905GF006063	2	655	EL29Y			LOC_Os05g28750
TRUE	FALSE	TRUE	FALSE	Epidermis	ORTHO905GF000682	2	656	SNAP30			LOC_Os08g31860
TRUE	FALSE	TRUE	FALSE	Epidermis	ORTHO905GF001268	2	657	AtNPF6.3			LOC_Os10g40600
TRUE	FALSE	TRUE	FALSE	Epidermis	ORTHO905GF003561	2	658	ATNPSN12			LOC_Os07g44350
TRUE	FALSE	FALSE	FALSE	Epidermis	ORTHO905GF007238	1	659	PMEI-PME46
FALSE	TRUE	FALSE	FALSE	Epidermis	ORTHO905GF016065	1	660
FALSE	FALSE	FALSE	TRUE	Epidermis	ORTHO905GF023162	1	661
TRUE	FALSE	FALSE	FALSE	Root cap	ORTHO905GF015139	1	662	AT5G60530
FALSE	FALSE	TRUE	FALSE	Root cap	ORTHO905GF022592	1	663				LOC_Os01g73700
FALSE	FALSE	FALSE	TRUE	Root cap	ORTHO905GF023162	1	664
TRUE	FALSE	FALSE	FALSE	Pericycle	ORTHO905GF000119	1	665	ATXTH21
FALSE	TRUE	FALSE	FALSE	Pericycle	ORTHO905GF002797	1	666		stable	unspecific
TRUE	FALSE	FALSE	FALSE	Endodermis	ORTHO905GF001168	1	667	ATOCT3
FALSE	FALSE	TRUE	FALSE	Endodermis	ORTHO905GF003720	1	668				LOC_Os05g39960	LOC_Os01g60790
FALSE	FALSE	FALSE	TRUE	Endodermis	ORTHO905GF068635	1	669
TRUE	FALSE	FALSE	FALSE	Phloem	ORTHO905GF002239	1	670	ATBZIP9
FALSE	TRUE	FALSE	FALSE	Phloem	ORTHO905GF010202	1	671
TRUE	FALSE	FALSE	FALSE	Cortex	ORTHO905GF000135	1	672	BGLU11
FALSE	FALSE	TRUE	FALSE	Cortex	ORTHO905GF000074	1	673				LOC_Os11g02350	LOC_Os12g02300
FALSE	FALSE	FALSE	TRUE	Epidermis	ORTHO905GF070222	1	674
TRUE	FALSE	FALSE	FALSE	Root cap	ORTHO905GF000325	1	675	sks15
FALSE	TRUE	FALSE	FALSE	Root cap	ORTHO905GF007588	1	676
FALSE	FALSE	FALSE	TRUE	Root cap	ORTHO905GF070222	1	677
TRUE	FALSE	FALSE	FALSE	Pericycle	ORTHO905GF013662	1	678	PGX1
FALSE	TRUE	FALSE	FALSE	Pericycle	ORTHO905GF005347	1	679
TRUE	FALSE	FALSE	FALSE	Endodermis	ORTHO905GF000285	1	680	UCC1
FALSE	FALSE	TRUE	FALSE	Endodermis	ORTHO905GF001412	1	681				LOC_Os01g16890	LOC_Os05g41110
TRUE	FALSE	FALSE	FALSE	Phloem	ORTHO905GF025669	1	682	AtCLE6
TRUE	FALSE	FALSE	FALSE	Cortex	ORTHO905GF002751	1	683	AT3G56220
FALSE	TRUE	FALSE	FALSE	Cortex	ORTHO905GF007666	1	684
FALSE	FALSE	TRUE	FALSE	Cortex	ORTHO905GF015635	1	685				LOC_Os10g40430
TRUE	FALSE	FALSE	FALSE	Epidermis	ORTHO905GF015187	1	686	EXT9
FALSE	TRUE	FALSE	FALSE	Epidermis	ORTHO905GF004852	1	687
TRUE	FALSE	FALSE	FALSE	Root cap	ORTHO905GF016359	1	688	GLL23
FALSE	FALSE	TRUE	FALSE	Root cap	ORTHO905GF006194	1	689				LOC_Os06g02490
FALSE	FALSE	FALSE	TRUE	Root cap	ORTHO905GF000395	1	690
TRUE	FALSE	FALSE	FALSE	Pericycle	ORTHO905GF000432	1	691	NPF2.4
FALSE	TRUE	FALSE	FALSE	Pericycle	ORTHO905GF020425	1	692
TRUE	FALSE	FALSE	FALSE	Endodermis	ORTHO905GF025328	1	693	AT4G22110
FALSE	FALSE	TRUE	FALSE	Endodermis	ORTHO905GF003841	1	694				LOC_Os08g03450	LOC_Os02g02130, LOC_Os02g56990
FALSE	FALSE	FALSE	TRUE	Endodermis	ORTHO905GF002797	1	695
TRUE	FALSE	FALSE	FALSE	Phloem	ORTHO905GF006360	1	696	PME16
FALSE	TRUE	FALSE	FALSE	Phloem	ORTHO905GF010215	1	697
FALSE	FALSE	FALSE	TRUE	Phloem	ORTHO905GF001059	1	698
TRUE	FALSE	FALSE	FALSE	Cortex	ORTHO905GF008532	1	699	AT1G73620
FALSE	TRUE	FALSE	FALSE	Cortex	ORTHO905GF019440	1	700
FALSE	FALSE	TRUE	FALSE	Epidermis	ORTHO905GF046443	1	701				LOC_Os10g39160
FALSE	FALSE	FALSE	TRUE	Epidermis	ORTHO905GF071538	1	702
TRUE	FALSE	FALSE	FALSE	Root cap	ORTHO905GF025286	1	703	AT3G04320
FALSE	FALSE	FALSE	TRUE	Root cap	ORTHO905GF071538	1	704
TRUE	FALSE	FALSE	FALSE	Xylem	ORTHO905GF005819	1	705	AT5G02640
TRUE	FALSE	FALSE	FALSE	Pericycle	ORTHO905GF037399	1	706	CLE2
FALSE	TRUE	FALSE	FALSE	Pericycle	ORTHO905GF017040	1	707
TRUE	FALSE	FALSE	FALSE	Endodermis	ORTHO905GF004208	1	708	AtMYB36
FALSE	FALSE	TRUE	FALSE	Endodermis	ORTHO905GF002180	1	709				LOC_Os02g30050
TRUE	FALSE	FALSE	FALSE	Phloem	ORTHO905GF025499	1	710	URP3
FALSE	FALSE	TRUE	FALSE	Epidermis	ORTHO905GF013298	1	711				LOC_Os01g18970	LOC_Os01g19020
FALSE	FALSE	FALSE	TRUE	Epidermis	ORTHO905GF023178	1	712
TRUE	FALSE	FALSE	FALSE	Root cap	ORTHO905GF002780	1	713	AT5G10130
FALSE	FALSE	FALSE	TRUE	Root cap	ORTHO905GF023178	1	714
TRUE	FALSE	FALSE	FALSE	Pericycle	ORTHO905GF036603	1	715	AT5G46730
TRUE	FALSE	FALSE	FALSE	Endodermis	ORTHO905GF009233	1	716	PRX40
FALSE	FALSE	TRUE	FALSE	Endodermis	ORTHO905GF003861	1	717				LOC_Os11g24610
FALSE	FALSE	FALSE	TRUE	Endodermis	ORTHO905GF006538	1	718
FALSE	FALSE	FALSE	TRUE	Phloem	ORTHO905GF003812	1	719
TRUE	FALSE	FALSE	FALSE	Cortex	ORTHO905GF001821	1	720	AT-HSFB4
FALSE	FALSE	FALSE	TRUE	Cortex	ORTHO905GF000072	1	721
FALSE	FALSE	TRUE	FALSE	Epidermis	ORTHO905GF051741	1	722				LOC_Os06g22919
FALSE	FALSE	FALSE	TRUE	Epidermis	ORTHO905GF012390	1	723
TRUE	FALSE	FALSE	FALSE	Root cap	ORTHO905GF018266	1	724	AT5G24070
FALSE	FALSE	TRUE	FALSE	Root cap	ORTHO905GF005488	1	725				LOC_Os01g15610
FALSE	FALSE	FALSE	TRUE	Root cap	ORTHO905GF012390	1	726
FALSE	TRUE	FALSE	FALSE	Xylem	ORTHO905GF001220	1	727
TRUE	FALSE	FALSE	FALSE	Pericycle	ORTHO905GF025498	1	728	ATTPPB
FALSE	TRUE	FALSE	FALSE	Pericycle	ORTHO905GF005993	1	729		unstable	unspecific
TRUE	FALSE	FALSE	FALSE	Endodermis	ORTHO905GF000437	1	730	ATMYB68
FALSE	FALSE	TRUE	FALSE	Endodermis	ORTHO905GF001097	1	731				LOC_Os01g09510	LOC_Os05g37330, LOC_Os02g32760
FALSE	FALSE	FALSE	TRUE	Endodermis	ORTHO905GF004331	1	732
TRUE	FALSE	FALSE	FALSE	Phloem	ORTHO905GF005566	1	733	PMEI-PME32
FALSE	FALSE	FALSE	TRUE	Phloem	ORTHO905GF000714	1	734
TRUE	FALSE	FALSE	FALSE	Cortex	ORTHO905GF011881	1	735	PKS1
FALSE	FALSE	TRUE	FALSE	Cortex	ORTHO905GF027164	1	736				LOC_Os10g40480
TRUE	FALSE	FALSE	FALSE	Epidermis	ORTHO905GF003734	1	737	MRH6
FALSE	FALSE	FALSE	TRUE	Epidermis	ORTHO905GF015360	1	738
TRUE	FALSE	FALSE	FALSE	Root cap	ORTHO905GF015173	1	739	AT5G55110
FALSE	FALSE	TRUE	FALSE	Root cap	ORTHO905GF004249	1	740				LOC_Os02g16730
FALSE	FALSE	FALSE	TRUE	Root cap	ORTHO905GF015360	1	741
FALSE	FALSE	TRUE	FALSE	Xylem	ORTHO905GF001200	1	742				LOC_Os03g08100
TRUE	FALSE	FALSE	FALSE	Pericycle	ORTHO905GF003745	1	743	CYP94B3
FALSE	TRUE	FALSE	FALSE	Pericycle	ORTHO905GF006538	1	744
TRUE	FALSE	FALSE	FALSE	Endodermis	ORTHO905GF005444	1	745	AT4G31470
FALSE	FALSE	TRUE	FALSE	Endodermis	ORTHO905GF001447	1	746				LOC_Os02g27760	LOC_Os07g10720
FALSE	FALSE	FALSE	TRUE	Endodermis	ORTHO905GF016849	1	747
TRUE	FALSE	FALSE	FALSE	Phloem	ORTHO905GF012571	1	748	AT3G14780
FALSE	TRUE	FALSE	FALSE	Phloem	ORTHO905GF003039	1	749
TRUE	FALSE	FALSE	FALSE	Cortex	ORTHO905GF015204	1	750	TX1
FALSE	TRUE	FALSE	FALSE	Cortex	ORTHO905GF001652	1	751
FALSE	FALSE	TRUE	FALSE	Epidermis	ORTHO905GF026927	1	752				LOC_Os10g11730
TRUE	FALSE	FALSE	FALSE	Xylem	ORTHO905GF016322	1	753	AT2G28410
FALSE	FALSE	FALSE	TRUE	Xylem	ORTHO905GF001452	1	754
TRUE	FALSE	FALSE	FALSE	Pericycle	ORTHO905GF000741	1	755	PGL1
TRUE	FALSE	FALSE	FALSE	Endodermis	ORTHO905GF021919	1	756	PGL4
FALSE	FALSE	TRUE	FALSE	Endodermis	ORTHO905GF002198	1	757				LOC_Os09g39540	LOC_Os08g44480, LOC_Os11g05562
FALSE	FALSE	FALSE	TRUE	Endodermis	ORTHO905GF004326	1	758
TRUE	FALSE	FALSE	FALSE	Phloem	ORTHO905GF001536	1	759	PDLP7
FALSE	TRUE	FALSE	FALSE	Phloem	ORTHO905GF004147	1	760
FALSE	FALSE	FALSE	TRUE	Phloem	ORTHO905GF012978	1	761
TRUE	FALSE	FALSE	FALSE	Cortex	ORTHO905GF000108	1	762	JKD
TRUE	FALSE	FALSE	FALSE	Root cap	ORTHO905GF003818	1	763	CYP87A2
FALSE	FALSE	TRUE	FALSE	Root cap	ORTHO905GF003867	1	764				LOC_Os01g39860
TRUE	FALSE	FALSE	FALSE	Xylem	ORTHO905GF003791	1	765	MDIS2
FALSE	FALSE	TRUE	FALSE	Xylem	ORTHO905GF004236	1	766				LOC_Os11g09040	LOC_Os12g08160
FALSE	FALSE	FALSE	TRUE	Xylem	ORTHO905GF015852	1	767
TRUE	FALSE	FALSE	FALSE	Pericycle	ORTHO905GF038616	1	768	CIF2
FALSE	TRUE	FALSE	FALSE	Pericycle	ORTHO905GF012208	1	769
TRUE	FALSE	FALSE	FALSE	Endodermis	ORTHO905GF038724	1	770	PROPEP6
FALSE	FALSE	TRUE	FALSE	Endodermis	ORTHO905GF047386	1	771				LOC_Os02g48660
FALSE	FALSE	FALSE	TRUE	Endodermis	ORTHO905GF069165	1	772
TRUE	FALSE	FALSE	FALSE	Phloem	ORTHO905GF036412	1	773	TOPP6
FALSE	TRUE	FALSE	FALSE	Phloem	ORTHO905GF004471	1	774		stable	specific
TRUE	FALSE	FALSE	FALSE	Cortex	ORTHO905GF000201	1	775	AT5G52450
FALSE	FALSE	TRUE	FALSE	Cortex	ORTHO905GF027508	1	776				LOC_Os03g26820
TRUE	FALSE	FALSE	FALSE	Epidermis	ORTHO905GF007833	1	777	AT2G47540
FALSE	FALSE	TRUE	FALSE	Root cap	ORTHO905GF008775	1	778				LOC_Os06g12180
FALSE	FALSE	FALSE	TRUE	Xylem	ORTHO905GF000197	1	779
TRUE	FALSE	FALSE	FALSE	Pericycle	ORTHO905GF020073	1	780	AT5G43180
TRUE	FALSE	FALSE	FALSE	Endodermis	ORTHO905GF003853	1	781	ATHCYSTM9
FALSE	FALSE	TRUE	FALSE	Endodermis	ORTHO905GF001462	1	782				LOC_Os04g28180	LOC_Os02g28810
FALSE	FALSE	FALSE	TRUE	Endodermis	ORTHO905GF001452	1	783
TRUE	FALSE	FALSE	FALSE	Phloem	ORTHO905GF002267	1	784	UBC17
FALSE	FALSE	FALSE	TRUE	Phloem	ORTHO905GF000005	1	785
TRUE	FALSE	FALSE	FALSE	Cortex	ORTHO905GF000095	1	786	CYP89
FALSE	TRUE	FALSE	FALSE	Cortex	ORTHO905GF016080	1	787
TRUE	FALSE	FALSE	FALSE	Root cap	ORTHO905GF001006	1	788	AT1G52070
FALSE	FALSE	TRUE	FALSE	Root cap	ORTHO905GF001792	1	789				LOC_Os02g16780	LOC_Os02g16839, LOC_Os02g16800, LOC_Os02g16850
FALSE	FALSE	FALSE	TRUE	Root cap	ORTHO905GF006685	1	790
FALSE	FALSE	FALSE	TRUE	Xylem	ORTHO905GF000932	1	791
TRUE	FALSE	FALSE	FALSE	Pericycle	ORTHO905GF001582	1	792	PFA3
FALSE	TRUE	FALSE	FALSE	Pericycle	ORTHO905GF029531	1	793
TRUE	FALSE	FALSE	FALSE	Endodermis	ORTHO905GF013076	1	794	BWS1
FALSE	TRUE	FALSE	FALSE	Endodermis	ORTHO905GF062717	1	795
FALSE	FALSE	TRUE	FALSE	Endodermis	ORTHO905GF001905	1	796				LOC_Os03g04750	LOC_Os10g32820
TRUE	FALSE	FALSE	FALSE	Phloem	ORTHO905GF004205	1	797	AT1G52140
FALSE	TRUE	FALSE	FALSE	Phloem	ORTHO905GF009893	1	798
TRUE	FALSE	FALSE	FALSE	Cortex	ORTHO905GF000812	1	799	DEG27
FALSE	FALSE	TRUE	FALSE	Cortex	ORTHO905GF013286	1	800				LOC_Os10g08780
FALSE	FALSE	TRUE	FALSE	Epidermis	ORTHO905GF026970	1	801				LOC_Os05g35810
FALSE	FALSE	FALSE	TRUE	Epidermis	ORTHO905GF023363	1	802
TRUE	FALSE	FALSE	FALSE	Root cap	ORTHO905GF003643	1	803	ATLAZY2
FALSE	FALSE	TRUE	FALSE	Root cap	ORTHO905GF049175	1	804				LOC_Os10g31660
FALSE	FALSE	FALSE	TRUE	Root cap	ORTHO905GF023363	1	805
FALSE	FALSE	FALSE	TRUE	Xylem	ORTHO905GF013908	1	806
TRUE	FALSE	FALSE	FALSE	Pericycle	ORTHO905GF000494	1	807	DVL6
FALSE	TRUE	FALSE	FALSE	Pericycle	ORTHO905GF000185	1	808
TRUE	FALSE	FALSE	FALSE	Endodermis	ORTHO905GF000108	1	809	ATIDD6
FALSE	TRUE	FALSE	FALSE	Endodermis	ORTHO905GF004032	1	810		unstable	unspecific
FALSE	FALSE	TRUE	FALSE	Endodermis	ORTHO905GF001492	1	811				LOC_Os02g06700	LOC_Os02g33140
FALSE	FALSE	FALSE	TRUE	Phloem	ORTHO905GF005140	1	812
TRUE	FALSE	FALSE	FALSE	Cortex	ORTHO905GF036380	1	813	MYS2
FALSE	FALSE	TRUE	FALSE	Cortex	ORTHO905GF020673	1	814				LOC_Os01g02160
FALSE	FALSE	FALSE	TRUE	Cortex	ORTHO905GF000014	1	815
TRUE	FALSE	FALSE	FALSE	Epidermis	ORTHO905GF000656	1	816	AtPLAIVA
FALSE	TRUE	FALSE	FALSE	Epidermis	ORTHO905GF015968	1	817
FALSE	FALSE	TRUE	FALSE	Epidermis	ORTHO905GF020638	1	818				LOC_Os06g15600
FALSE	FALSE	FALSE	TRUE	Epidermis	ORTHO905GF027906	1	819
TRUE	FALSE	FALSE	FALSE	Root cap	ORTHO905GF006252	1	820	AT5G54370
FALSE	FALSE	TRUE	FALSE	Root cap	ORTHO905GF001829	1	821				LOC_Os09g29710
FALSE	FALSE	FALSE	TRUE	Root cap	ORTHO905GF027906	1	822
TRUE	FALSE	FALSE	FALSE	Xylem	ORTHO905GF021974	1	823	AT1G14190
TRUE	FALSE	FALSE	FALSE	Pericycle	ORTHO905GF007218	1	824	SBP3
TRUE	FALSE	FALSE	FALSE	Endodermis	ORTHO905GF016407	1	825	AT5G38790
FALSE	FALSE	TRUE	FALSE	Endodermis	ORTHO905GF001124	1	826				LOC_Os05g46430	LOC_Os02g57540
FALSE	FALSE	FALSE	TRUE	Endodermis	ORTHO905GF000662	1	827
TRUE	FALSE	FALSE	FALSE	Epidermis	ORTHO905GF000684	1	828	RSL2
FALSE	FALSE	TRUE	FALSE	Epidermis	ORTHO905GF000417	1	829				LOC_Os03g61590
TRUE	FALSE	FALSE	FALSE	Root cap	ORTHO905GF018138	1	830	LYK2
FALSE	FALSE	TRUE	FALSE	Root cap	ORTHO905GF022698	1	831				LOC_Os04g27980
FALSE	FALSE	FALSE	TRUE	Root cap	ORTHO905GF010405	1	832
TRUE	FALSE	FALSE	FALSE	Xylem	ORTHO905GF004938	1	833	AT1G63520
FALSE	FALSE	TRUE	FALSE	Xylem	ORTHO905GF001450	1	834				LOC_Os02g44860
TRUE	FALSE	FALSE	FALSE	Pericycle	ORTHO905GF003111	1	835	TPS08
TRUE	FALSE	FALSE	FALSE	Endodermis	ORTHO905GF000712	1	836	TBL30
FALSE	TRUE	FALSE	FALSE	Endodermis	ORTHO905GF007561	1	837		unstable	unspecific
FALSE	FALSE	FALSE	TRUE	Endodermis	ORTHO905GF022968	1	838
TRUE	FALSE	FALSE	FALSE	Phloem	ORTHO905GF006457	1	839	AT2G31940
FALSE	FALSE	FALSE	TRUE	Phloem	ORTHO905GF000641	1	840
TRUE	FALSE	FALSE	FALSE	Cortex	ORTHO905GF000150	1	841	AtAAP1
TRUE	FALSE	FALSE	FALSE	Epidermis	ORTHO905GF003705	1	842	AT5G40860
FALSE	FALSE	FALSE	TRUE	Epidermis	ORTHO905GF014009	1	843
TRUE	FALSE	FALSE	FALSE	Root cap	ORTHO905GF037921	1	844	AT1G15385
FALSE	FALSE	FALSE	TRUE	Root cap	ORTHO905GF014009	1	845
TRUE	FALSE	FALSE	FALSE	Xylem	ORTHO905GF008473	1	846	AT1G03010
FALSE	FALSE	FALSE	TRUE	Xylem	ORTHO905GF067728	1	847
TRUE	FALSE	FALSE	FALSE	Pericycle	ORTHO905GF037171	1	848	AT3G25930
FALSE	TRUE	FALSE	FALSE	Pericycle	ORTHO905GF001751	1	849
TRUE	FALSE	FALSE	FALSE	Endodermis	ORTHO905GF003783	1	850	AtMYB74
FALSE	FALSE	TRUE	FALSE	Endodermis	ORTHO905GF001812	1	851				LOC_Os03g58050	LOC_Os07g07709
FALSE	FALSE	FALSE	TRUE	Endodermis	ORTHO905GF020508	1	852
TRUE	FALSE	FALSE	FALSE	Phloem	ORTHO905GF010062	1	853	AT5G54660
TRUE	FALSE	FALSE	FALSE	Cortex	ORTHO905GF000089	1	854	CYP71B26
FALSE	FALSE	FALSE	TRUE	Epidermis	ORTHO905GF004315	1	855
TRUE	FALSE	FALSE	FALSE	Root cap	ORTHO905GF001044	1	856	AXR5
FALSE	FALSE	TRUE	FALSE	Root cap	ORTHO905GF020357	1	857				LOC_Os04g22210
FALSE	FALSE	FALSE	TRUE	Root cap	ORTHO905GF004315	1	858
TRUE	FALSE	FALSE	FALSE	Xylem	ORTHO905GF002896	1	859	GUX1
TRUE	FALSE	FALSE	FALSE	Pericycle	ORTHO905GF001241	1	860	AT1G02460
FALSE	TRUE	FALSE	FALSE	Pericycle	ORTHO905GF006355	1	861		stable	specific
TRUE	FALSE	FALSE	FALSE	Endodermis	ORTHO905GF002241	1	862	AtGUS2
FALSE	TRUE	FALSE	FALSE	Endodermis	ORTHO905GF024000	1	863
FALSE	FALSE	TRUE	FALSE	Endodermis	ORTHO905GF002033	1	864				LOC_Os03g37970	LOC_Os06g02510
TRUE	FALSE	FALSE	FALSE	Phloem	ORTHO905GF014467	1	865	AT4G34560
FALSE	TRUE	FALSE	FALSE	Phloem	ORTHO905GF012833	1	866
TRUE	FALSE	FALSE	FALSE	Cortex	ORTHO905GF008705	1	867	AT5G13140
FALSE	FALSE	TRUE	FALSE	Cortex	ORTHO905GF022843	1	868				LOC_Os01g68580
TRUE	FALSE	FALSE	FALSE	Epidermis	ORTHO905GF025283	1	869	ATHRGP2
TRUE	FALSE	FALSE	FALSE	Root cap	ORTHO905GF009674	1	870	BRN1
FALSE	FALSE	TRUE	FALSE	Root cap	ORTHO905GF013950	1	871				LOC_Os07g48010
FALSE	FALSE	FALSE	TRUE	Root cap	ORTHO905GF000379	1	872
TRUE	FALSE	FALSE	FALSE	Xylem	ORTHO905GF006625	1	873	VND2
TRUE	FALSE	FALSE	FALSE	Pericycle	ORTHO905GF025663	1	874	AT1G27030
FALSE	TRUE	FALSE	FALSE	Pericycle	ORTHO905GF014919	1	875
TRUE	FALSE	FALSE	FALSE	Endodermis	ORTHO905GF000909	1	876	TBL19
FALSE	FALSE	TRUE	FALSE	Endodermis	ORTHO905GF001446	1	877				LOC_Os03g04590	LOC_Os02g56960, LOC_Os10g32920
FALSE	FALSE	FALSE	TRUE	Endodermis	ORTHO905GF017135	1	878
TRUE	FALSE	FALSE	FALSE	Phloem	ORTHO905GF018110	1	879	AT5G42146
FALSE	TRUE	FALSE	FALSE	Phloem	ORTHO905GF000222	1	880
FALSE	FALSE	FALSE	TRUE	Phloem	ORTHO905GF000010	1	881
TRUE	FALSE	FALSE	FALSE	Epidermis	ORTHO905GF000972	1	882	CAR3
TRUE	FALSE	FALSE	FALSE	Root cap	ORTHO905GF036472	1	883	AT5G20045
TRUE	FALSE	FALSE	FALSE	Xylem	ORTHO905GF003176	1	884	ANAC030
TRUE	FALSE	FALSE	FALSE	Pericycle	ORTHO905GF036697	1	885	RBB1
TRUE	FALSE	FALSE	FALSE	Endodermis	ORTHO905GF007148	1	886	AT2G16750
FALSE	TRUE	FALSE	FALSE	Endodermis	ORTHO905GF013967	1	887
FALSE	FALSE	TRUE	FALSE	Endodermis	ORTHO905GF001910	1	888				LOC_Os05g48320	LOC_Os01g48770
FALSE	FALSE	FALSE	TRUE	Endodermis	ORTHO905GF016557	1	889
TRUE	FALSE	FALSE	FALSE	Phloem	ORTHO905GF036240	1	890	NPCC6
FALSE	FALSE	FALSE	TRUE	Phloem	ORTHO905GF013963	1	891
TRUE	FALSE	FALSE	FALSE	Cortex	ORTHO905GF004381	1	892	CYP707A2
FALSE	FALSE	TRUE	FALSE	Cortex	ORTHO905GF027638	1	893				LOC_Os01g20780
TRUE	FALSE	FALSE	FALSE	Epidermis	ORTHO905GF038422	1	894	ATMLO15
FALSE	TRUE	FALSE	FALSE	Epidermis	ORTHO905GF021312	1	895
FALSE	FALSE	FALSE	TRUE	Epidermis	ORTHO905GF073317	1	896
TRUE	FALSE	FALSE	FALSE	Root cap	ORTHO905GF037105	1	897	AT3G03500
FALSE	FALSE	FALSE	TRUE	Root cap	ORTHO905GF073317	1	898
FALSE	FALSE	TRUE	FALSE	Xylem	ORTHO905GF015377	1	899				LOC_Os02g34870
FALSE	FALSE	FALSE	TRUE	Xylem	ORTHO905GF003927	1	900
FALSE	TRUE	FALSE	FALSE	Pericycle	ORTHO905GF001924	1	901
TRUE	FALSE	FALSE	FALSE	Endodermis	ORTHO905GF038273	1	902	ATIPS2
FALSE	FALSE	TRUE	FALSE	Endodermis	ORTHO905GF001538	1	903				LOC_Os09g08430	LOC_Os08g41810
FALSE	FALSE	FALSE	TRUE	Endodermis	ORTHO905GF020425	1	904
TRUE	FALSE	FALSE	FALSE	Phloem	ORTHO905GF007842	1	905	AT1G64700
FALSE	TRUE	FALSE	FALSE	Phloem	ORTHO905GF000748	1	906
FALSE	FALSE	FALSE	TRUE	Phloem	ORTHO905GF000705	1	907
TRUE	FALSE	FALSE	FALSE	Cortex	ORTHO905GF006779	1	908	KT12
TRUE	FALSE	FALSE	FALSE	Epidermis	ORTHO905GF036287	1	909	AT5G24313
FALSE	FALSE	FALSE	TRUE	Epidermis	ORTHO905GF000443	1	910
FALSE	FALSE	TRUE	FALSE	Root cap	ORTHO905GF014025	1	911				LOC_Os04g33520
TRUE	FALSE	FALSE	FALSE	Xylem	ORTHO905GF018123	1	912	LAC6
TRUE	FALSE	FALSE	FALSE	Pericycle	ORTHO905GF000116	1	913	UMAMIT11
FALSE	TRUE	FALSE	FALSE	Pericycle	ORTHO905GF004834	1	914		stable	specific
FALSE	FALSE	TRUE	FALSE	Endodermis	ORTHO905GF001815	1	915				LOC_Os03g40180	LOC_Os05g19370
TRUE	FALSE	FALSE	FALSE	Phloem	ORTHO905GF003759	1	916	WDY
TRUE	FALSE	FALSE	FALSE	Cortex	ORTHO905GF001422	1	917	AT2G24280
FALSE	FALSE	TRUE	FALSE	Cortex	ORTHO905GF001269	1	918				LOC_Os09g31040	LOC_Os09g30506, LOC_Os09g30490, LOC_Os09g31000
FALSE	FALSE	FALSE	TRUE	Cortex	ORTHO905GF004018	1	919
FALSE	TRUE	FALSE	FALSE	Epidermis	ORTHO905GF019061	1	920
FALSE	FALSE	FALSE	TRUE	Epidermis	ORTHO905GF068150	1	921
TRUE	FALSE	FALSE	FALSE	Root cap	ORTHO905GF008704	1	922	AT1G16905
FALSE	TRUE	FALSE	FALSE	Root cap	ORTHO905GF013097	1	923
FALSE	FALSE	TRUE	FALSE	Root cap	ORTHO905GF020429	1	924				LOC_Os06g11700
FALSE	FALSE	FALSE	TRUE	Root cap	ORTHO905GF068150	1	925
TRUE	FALSE	FALSE	FALSE	Xylem	ORTHO905GF025481	1	926	PLC8
FALSE	FALSE	FALSE	TRUE	Xylem	ORTHO905GF009480	1	927
TRUE	FALSE	FALSE	FALSE	Pericycle	ORTHO905GF010090	1	928	OMTF3
TRUE	FALSE	FALSE	FALSE	Endodermis	ORTHO905GF000529	1	929	LTPG15
FALSE	TRUE	FALSE	FALSE	Endodermis	ORTHO905GF002171	1	930
FALSE	FALSE	TRUE	FALSE	Endodermis	ORTHO905GF002028	1	931				LOC_Os03g05980	LOC_Os11g38959
FALSE	FALSE	FALSE	TRUE	Endodermis	ORTHO905GF001718	1	932
TRUE	FALSE	FALSE	FALSE	Phloem	ORTHO905GF004226	1	933	TLP1
FALSE	TRUE	FALSE	FALSE	Phloem	ORTHO905GF016997	1	934		stable	specific
FALSE	FALSE	FALSE	TRUE	Phloem	ORTHO905GF000334	1	935
TRUE	FALSE	FALSE	FALSE	Cortex	ORTHO905GF010037	1	936	EMB2728
TRUE	FALSE	FALSE	FALSE	Epidermis	ORTHO905GF022013	1	937	AtXTH12
FALSE	FALSE	TRUE	FALSE	Epidermis	ORTHO905GF045794	1	938				LOC_Os05g30940
TRUE	FALSE	FALSE	FALSE	Root cap	ORTHO905GF000766	1	939	AT-NLM1
FALSE	TRUE	FALSE	FALSE	Root cap	ORTHO905GF029510	1	940
FALSE	FALSE	TRUE	FALSE	Root cap	ORTHO905GF050061	1	941				LOC_Os01g09260
TRUE	FALSE	FALSE	FALSE	Pericycle	ORTHO905GF022083	1	942	RALFL32
FALSE	TRUE	FALSE	FALSE	Pericycle	ORTHO905GF023625	1	943
TRUE	FALSE	FALSE	FALSE	Endodermis	ORTHO905GF025722	1	944	ATAGP17
FALSE	FALSE	TRUE	FALSE	Endodermis	ORTHO905GF002636	1	945				LOC_Os03g18570	LOC_Os05g27940
FALSE	FALSE	FALSE	TRUE	Endodermis	ORTHO905GF068145	1	946
TRUE	FALSE	FALSE	FALSE	Phloem	ORTHO905GF036689	1	947	ATARFB1A
FALSE	FALSE	FALSE	TRUE	Phloem	ORTHO905GF000177	1	948
TRUE	FALSE	FALSE	FALSE	Cortex	ORTHO905GF000094	1	949	UGT76C4
FALSE	FALSE	TRUE	FALSE	Cortex	ORTHO905GF004875	1	950				LOC_Os10g18340
TRUE	FALSE	FALSE	FALSE	Epidermis	ORTHO905GF022106	1	951	AT5G24880
TRUE	FALSE	FALSE	FALSE	Root cap	ORTHO905GF001068	1	952	AT5G26260
FALSE	TRUE	FALSE	FALSE	Root cap	ORTHO905GF024186	1	953
FALSE	FALSE	TRUE	FALSE	Root cap	ORTHO905GF022638	1	954				LOC_Os03g49310	LOC_Os03g49270
FALSE	FALSE	FALSE	TRUE	Xylem	ORTHO905GF006616	1	955
TRUE	FALSE	FALSE	FALSE	Pericycle	ORTHO905GF022080	1	956	AT5G05790
TRUE	FALSE	FALSE	FALSE	Endodermis	ORTHO905GF009036	1	957	SGN1
FALSE	TRUE	FALSE	FALSE	Endodermis	ORTHO905GF029107	1	958
FALSE	FALSE	FALSE	TRUE	Endodermis	ORTHO905GF006156	1	959
TRUE	FALSE	FALSE	FALSE	Phloem	ORTHO905GF004009	1	960	TET5
FALSE	FALSE	FALSE	TRUE	Phloem	ORTHO905GF000722	1	961
TRUE	FALSE	FALSE	FALSE	Cortex	ORTHO905GF010869	1	962	AtCPB
FALSE	FALSE	TRUE	FALSE	Cortex	ORTHO905GF001085	1	963				LOC_Os07g18750
TRUE	FALSE	FALSE	FALSE	Epidermis	ORTHO905GF010278	1	964	AT1G30990
FALSE	FALSE	TRUE	FALSE	Epidermis	ORTHO905GF002598	1	965				LOC_Os03g17870	LOC_Os11g47809, LOC_Os12g38010, LOC_Os12g38270
TRUE	FALSE	FALSE	FALSE	Root cap	ORTHO905GF015071	1	966	PMEI-PME47
FALSE	FALSE	TRUE	FALSE	Root cap	ORTHO905GF005772	1	967				LOC_Os09g29160
TRUE	FALSE	FALSE	FALSE	Xylem	ORTHO905GF000604	1	968	AT5G07800
TRUE	FALSE	FALSE	FALSE	Pericycle	ORTHO905GF000820	1	969	UGT72B1
FALSE	TRUE	FALSE	FALSE	Pericycle	ORTHO905GF000807	1	970
TRUE	FALSE	FALSE	FALSE	Endodermis	ORTHO905GF003840	1	971	ALMT13
FALSE	TRUE	FALSE	FALSE	Endodermis	ORTHO905GF023639	1	972
FALSE	FALSE	FALSE	TRUE	Endodermis	ORTHO905GF002511	1	973
FALSE	FALSE	FALSE	TRUE	Phloem	ORTHO905GF000214	1	974
TRUE	FALSE	FALSE	FALSE	Cortex	ORTHO905GF005062	1	975	ZFP6
FALSE	FALSE	TRUE	FALSE	Cortex	ORTHO905GF001887	1	976				LOC_Os04g37550
FALSE	FALSE	TRUE	FALSE	Epidermis	ORTHO905GF023074	1	977				LOC_Os04g53710
TRUE	FALSE	FALSE	FALSE	Root cap	ORTHO905GF006153	1	978	RGXT2
FALSE	FALSE	TRUE	FALSE	Root cap	ORTHO905GF014312	1	979				LOC_Os11g14410
TRUE	FALSE	FALSE	FALSE	Xylem	ORTHO905GF010823	1	980	AT5G57670
TRUE	FALSE	FALSE	FALSE	Pericycle	ORTHO905GF000413	1	981	AT1G23205
FALSE	TRUE	FALSE	FALSE	Pericycle	ORTHO905GF000883	1	982
TRUE	FALSE	FALSE	FALSE	Endodermis	ORTHO905GF000871	1	983	A/N-InvD
FALSE	TRUE	FALSE	FALSE	Endodermis	ORTHO905GF001286	1	984
FALSE	FALSE	TRUE	FALSE	Endodermis	ORTHO905GF001933	1	985				LOC_Os12g38000
FALSE	FALSE	FALSE	TRUE	Endodermis	ORTHO905GF006675	1	986
FALSE	TRUE	FALSE	FALSE	Phloem	ORTHO905GF016589	1	987		stable	specific
TRUE	FALSE	FALSE	FALSE	Cortex	ORTHO905GF004042	1	988	ATMIPS2
FALSE	FALSE	TRUE	FALSE	Cortex	ORTHO905GF010440	1	989				LOC_Os04g58860
FALSE	FALSE	FALSE	TRUE	Cortex	ORTHO905GF001363	1	990
FALSE	TRUE	FALSE	FALSE	Epidermis	ORTHO905GF003160	1	991
FALSE	FALSE	FALSE	TRUE	Epidermis	ORTHO905GF012385	1	992
FALSE	FALSE	TRUE	FALSE	Root cap	ORTHO905GF006700	1	993				LOC_Os02g18954
FALSE	FALSE	FALSE	TRUE	Root cap	ORTHO905GF012385	1	994
TRUE	FALSE	FALSE	FALSE	Xylem	ORTHO905GF038561	1	995	GGL16
TRUE	FALSE	FALSE	FALSE	Pericycle	ORTHO905GF036786	1	996	AT4G11211
FALSE	TRUE	FALSE	FALSE	Pericycle	ORTHO905GF004032	1	997		unstable	unspecific
TRUE	FALSE	FALSE	FALSE	Endodermis	ORTHO905GF007425	1	998	ATL42
FALSE	TRUE	FALSE	FALSE	Endodermis	ORTHO905GF000048	1	999		stable	specific
FALSE	FALSE	TRUE	FALSE	Endodermis	ORTHO905GF002448	1	1000				LOC_Os02g18380	LOC_Os10g41470
FALSE	FALSE	FALSE	TRUE	Endodermis	ORTHO905GF015411	1	1001
TRUE	FALSE	FALSE	FALSE	Phloem	ORTHO905GF001490	1	1002	RUL1
FALSE	TRUE	FALSE	FALSE	Phloem	ORTHO905GF005089	1	1003
TRUE	FALSE	FALSE	FALSE	Cortex	ORTHO905GF005755	1	1004	ATKH1
FALSE	FALSE	TRUE	FALSE	Cortex	ORTHO905GF010383	1	1005				LOC_Os04g56430
FALSE	FALSE	FALSE	TRUE	Cortex	ORTHO905GF071498	1	1006
FALSE	FALSE	FALSE	TRUE	Epidermis	ORTHO905GF014033	1	1007
FALSE	FALSE	TRUE	FALSE	Root cap	ORTHO905GF007560	1	1008				LOC_Os06g48020
FALSE	FALSE	FALSE	TRUE	Root cap	ORTHO905GF014033	1	1009
TRUE	FALSE	FALSE	FALSE	Xylem	ORTHO905GF022127	1	1010	HAT14
FALSE	FALSE	TRUE	FALSE	Xylem	ORTHO905GF012329	1	1011				LOC_Os05g38390
FALSE	FALSE	FALSE	TRUE	Xylem	ORTHO905GF067958	1	1012
TRUE	FALSE	FALSE	FALSE	Pericycle	ORTHO905GF037286	1	1013	LBD14
TRUE	FALSE	FALSE	FALSE	Endodermis	ORTHO905GF006617	1	1014	UGT72E3
TRUE	FALSE	FALSE	FALSE	Phloem	ORTHO905GF007515	1	1015	AT3G15680
TRUE	FALSE	FALSE	FALSE	Cortex	ORTHO905GF002070	1	1016	AT1G55360
FALSE	FALSE	TRUE	FALSE	Cortex	ORTHO905GF022897	1	1017				LOC_Os03g46060
FALSE	FALSE	TRUE	FALSE	Epidermis	ORTHO905GF048017	1	1018				LOC_Os02g18430
FALSE	FALSE	FALSE	TRUE	Epidermis	ORTHO905GF007627	1	1019
TRUE	FALSE	FALSE	FALSE	Root cap	ORTHO905GF014275	1	1020	AT5G57510
FALSE	FALSE	TRUE	FALSE	Root cap	ORTHO905GF012328	1	1021				LOC_Os04g54370
FALSE	FALSE	FALSE	TRUE	Root cap	ORTHO905GF007627	1	1022
FALSE	FALSE	FALSE	TRUE	Xylem	ORTHO905GF005350	1	1023
TRUE	FALSE	FALSE	FALSE	Pericycle	ORTHO905GF002531	1	1024	GAMMA-TIP1
FALSE	TRUE	FALSE	FALSE	Pericycle	ORTHO905GF029118	1	1025
TRUE	FALSE	FALSE	FALSE	Endodermis	ORTHO905GF006882	1	1026	AT5G23920
FALSE	FALSE	TRUE	FALSE	Endodermis	ORTHO905GF001563	1	1027				LOC_Os05g06770	LOC_Os01g22490
FALSE	FALSE	FALSE	TRUE	Endodermis	ORTHO905GF000183	1	1028
TRUE	FALSE	FALSE	FALSE	Phloem	ORTHO905GF002947	1	1029	SRO2
FALSE	TRUE	FALSE	FALSE	Phloem	ORTHO905GF015856	1	1030
TRUE	FALSE	FALSE	FALSE	Cortex	ORTHO905GF036526	1	1031	ATHVA22C
FALSE	FALSE	FALSE	TRUE	Cortex	ORTHO905GF003631	1	1032
TRUE	FALSE	FALSE	FALSE	Epidermis	ORTHO905GF012201	1	1033	LRX1
FALSE	FALSE	TRUE	FALSE	Epidermis	ORTHO905GF004919	1	1034				LOC_Os03g13150	LOC_Os03g13140
FALSE	FALSE	FALSE	TRUE	Epidermis	ORTHO905GF000014	1	1035
TRUE	FALSE	FALSE	FALSE	Root cap	ORTHO905GF015160	1	1036	ATFUT6
FALSE	FALSE	TRUE	FALSE	Root cap	ORTHO905GF022936	1	1037				LOC_Os04g06520
TRUE	FALSE	FALSE	FALSE	Xylem	ORTHO905GF019733	1	1038	NHL26
TRUE	FALSE	FALSE	FALSE	Pericycle	ORTHO905GF002320	1	1039	ATPMT2
TRUE	FALSE	FALSE	FALSE	Endodermis	ORTHO905GF001729	1	1040	ATFLS4
FALSE	FALSE	TRUE	FALSE	Endodermis	ORTHO905GF001308	1	1041				LOC_Os12g03090	LOC_Os11g03400
FALSE	FALSE	FALSE	TRUE	Endodermis	ORTHO905GF014653	1	1042
TRUE	FALSE	FALSE	FALSE	Phloem	ORTHO905GF000687	1	1043	AtGH9B8
TRUE	FALSE	FALSE	FALSE	Cortex	ORTHO905GF000856	1	1044	AT1G33110
FALSE	FALSE	FALSE	TRUE	Cortex	ORTHO905GF001104	1	1045
FALSE	FALSE	FALSE	TRUE	Epidermis	ORTHO905GF028010	1	1046
TRUE	FALSE	FALSE	FALSE	Root cap	ORTHO905GF003868	1	1047	GPAT3
FALSE	FALSE	TRUE	FALSE	Root cap	ORTHO905GF015849	1	1048				LOC_Os03g56860
FALSE	FALSE	FALSE	TRUE	Root cap	ORTHO905GF028010	1	1049
TRUE	FALSE	FALSE	FALSE	Xylem	ORTHO905GF009639	1	1050	TCP10
TRUE	FALSE	FALSE	FALSE	Pericycle	ORTHO905GF025630	1	1051	ATLAC1
FALSE	TRUE	FALSE	FALSE	Pericycle	ORTHO905GF000313	1	1052
TRUE	FALSE	FALSE	FALSE	Endodermis	ORTHO905GF001926	1	1053	UMAMIT34
FALSE	FALSE	TRUE	FALSE	Endodermis	ORTHO905GF002913	1	1054				LOC_Os02g40880
FALSE	FALSE	FALSE	TRUE	Endodermis	ORTHO905GF012290	1	1055
TRUE	FALSE	FALSE	FALSE	Phloem	ORTHO905GF025745	1	1056	AT1G23530
TRUE	FALSE	FALSE	FALSE	Cortex	ORTHO905GF003696	1	1057	HGL1
FALSE	FALSE	TRUE	FALSE	Cortex	ORTHO905GF008320	1	1058				LOC_Os01g11600
TRUE	FALSE	FALSE	FALSE	Epidermis	ORTHO905GF000161	1	1059	AT1G52660
FALSE	FALSE	FALSE	TRUE	Epidermis	ORTHO905GF012409	1	1060
FALSE	TRUE	FALSE	FALSE	Root cap	ORTHO905GF007664	1	1061
FALSE	FALSE	FALSE	TRUE	Root cap	ORTHO905GF012409	1	1062
TRUE	FALSE	FALSE	FALSE	Xylem	ORTHO905GF006472	1	1063	AT5G18460
FALSE	FALSE	TRUE	FALSE	Xylem	ORTHO905GF011137	1	1064				LOC_Os10g35040
FALSE	FALSE	FALSE	TRUE	Xylem	ORTHO905GF013947	1	1065
TRUE	FALSE	FALSE	FALSE	Pericycle	ORTHO905GF007366	1	1066	DHAR5
FALSE	TRUE	FALSE	FALSE	Pericycle	ORTHO905GF000100	1	1067
TRUE	FALSE	FALSE	FALSE	Endodermis	ORTHO905GF000488	1	1068	ELA1
FALSE	TRUE	FALSE	FALSE	Endodermis	ORTHO905GF020955	1	1069
FALSE	FALSE	FALSE	TRUE	Endodermis	ORTHO905GF003759	1	1070
TRUE	FALSE	FALSE	FALSE	Phloem	ORTHO905GF012068	1	1071	HHO4
TRUE	FALSE	FALSE	FALSE	Cortex	ORTHO905GF002801	1	1072	KNAT6S
FALSE	TRUE	FALSE	FALSE	Epidermis	ORTHO905GF029143	1	1073
FALSE	FALSE	FALSE	TRUE	Epidermis	ORTHO905GF000072	1	1074
FALSE	FALSE	TRUE	FALSE	Root cap	ORTHO905GF012929	1	1075				LOC_Os02g30600
TRUE	FALSE	FALSE	FALSE	Xylem	ORTHO905GF001622	1	1076	ATIPT7
FALSE	FALSE	FALSE	TRUE	Xylem	ORTHO905GF069253	1	1077
TRUE	FALSE	FALSE	FALSE	Pericycle	ORTHO905GF014478	1	1078	AT1G49310
FALSE	TRUE	FALSE	FALSE	Pericycle	ORTHO905GF010769	1	1079
TRUE	FALSE	FALSE	FALSE	Endodermis	ORTHO905GF002925	1	1080	alpha-DOX2
FALSE	FALSE	FALSE	TRUE	Endodermis	ORTHO905GF002011	1	1081
TRUE	FALSE	FALSE	FALSE	Phloem	ORTHO905GF008330	1	1082	ATTPS1
FALSE	TRUE	FALSE	FALSE	Phloem	ORTHO905GF006450	1	1083		stable	specific
TRUE	FALSE	FALSE	FALSE	Cortex	ORTHO905GF008956	1	1084	MLS
TRUE	FALSE	FALSE	FALSE	Epidermis	ORTHO905GF000151	1	1085	AtCCP3
TRUE	FALSE	FALSE	FALSE	Root cap	ORTHO905GF000550	1	1086	AIR3
FALSE	FALSE	FALSE	TRUE	Root cap	ORTHO905GF006381	1	1087
FALSE	FALSE	TRUE	FALSE	Xylem	ORTHO905GF001918	1	1088				LOC_Os01g50720	LOC_Os05g46610
TRUE	FALSE	FALSE	FALSE	Pericycle	ORTHO905GF000831	1	1089	PHT1.1
TRUE	FALSE	FALSE	FALSE	Endodermis	ORTHO905GF004776	1	1090	AT5G28010
FALSE	TRUE	FALSE	FALSE	Endodermis	ORTHO905GF001279	1	1091		unstable	unspecific
FALSE	FALSE	FALSE	TRUE	Endodermis	ORTHO905GF003466	1	1092
TRUE	FALSE	FALSE	FALSE	Phloem	ORTHO905GF036966	1	1093	AT1G02705
FALSE	TRUE	FALSE	FALSE	Phloem	ORTHO905GF014738	1	1094		stable	specific
TRUE	FALSE	FALSE	FALSE	Cortex	ORTHO905GF002462	1	1095	CP12
FALSE	FALSE	FALSE	TRUE	Cortex	ORTHO905GF069967	1	1096
TRUE	FALSE	FALSE	FALSE	Epidermis	ORTHO905GF002983	1	1097	RAP2.11
FALSE	FALSE	FALSE	TRUE	Epidermis	ORTHO905GF030523	1	1098
TRUE	FALSE	FALSE	FALSE	Root cap	ORTHO905GF036183	1	1099	VQ28
FALSE	TRUE	FALSE	FALSE	Root cap	ORTHO905GF007961	1	1100		stable	unspecific
FALSE	FALSE	TRUE	FALSE	Root cap	ORTHO905GF013159	1	1101				LOC_Os08g01370
FALSE	FALSE	FALSE	TRUE	Root cap	ORTHO905GF030523	1	1102
TRUE	FALSE	FALSE	FALSE	Xylem	ORTHO905GF000159	1	1103	XIF
FALSE	FALSE	TRUE	FALSE	Xylem	ORTHO905GF005279	1	1104				LOC_Os11g33110
TRUE	FALSE	FALSE	FALSE	Pericycle	ORTHO905GF021901	1	1105	AT1G43910
FALSE	TRUE	FALSE	FALSE	Pericycle	ORTHO905GF000602	1	1106		unstable	unspecific
TRUE	FALSE	FALSE	FALSE	Endodermis	ORTHO905GF000689	1	1107	ATRBOHB-BETA
FALSE	FALSE	FALSE	TRUE	Endodermis	ORTHO905GF003675	1	1108
TRUE	FALSE	FALSE	FALSE	Phloem	ORTHO905GF071752	1	1109	NTMC2T2.2
TRUE	FALSE	FALSE	FALSE	Cortex	ORTHO905GF007980	1	1110	AtPGR5
FALSE	FALSE	FALSE	TRUE	Cortex	ORTHO905GF001833	1	1111
TRUE	FALSE	FALSE	FALSE	Epidermis	ORTHO905GF008016	1	1112	AT3G12540
FALSE	FALSE	FALSE	TRUE	Epidermis	ORTHO905GF006394	1	1113
FALSE	TRUE	FALSE	FALSE	Root cap	ORTHO905GF001126	1	1114
FALSE	FALSE	TRUE	FALSE	Root cap	ORTHO905GF015719	1	1115				LOC_Os10g34840
FALSE	FALSE	FALSE	TRUE	Root cap	ORTHO905GF006394	1	1116
TRUE	FALSE	FALSE	FALSE	Xylem	ORTHO905GF003600	1	1117	CASPL4B1
TRUE	FALSE	FALSE	FALSE	Pericycle	ORTHO905GF000469	1	1118	AGD2
TRUE	FALSE	FALSE	FALSE	Endodermis	ORTHO905GF000421	1	1119	CER22
FALSE	FALSE	TRUE	FALSE	Endodermis	ORTHO905GF002565	1	1120				LOC_Os02g27769	LOC_Os04g27860
FALSE	FALSE	FALSE	TRUE	Endodermis	ORTHO905GF007787	1	1121
TRUE	FALSE	FALSE	FALSE	Phloem	ORTHO905GF000734	1	1122	AtNPF8.4
TRUE	FALSE	FALSE	FALSE	Cortex	ORTHO905GF002905	1	1123	ATMSL9
FALSE	FALSE	TRUE	FALSE	Cortex	ORTHO905GF014703	1	1124				LOC_Os05g38660
TRUE	FALSE	FALSE	FALSE	Epidermis	ORTHO905GF018248	1	1125	AT3G51330
FALSE	FALSE	FALSE	TRUE	Epidermis	ORTHO905GF016726	1	1126
TRUE	FALSE	FALSE	FALSE	Root cap	ORTHO905GF037346	1	1127	COBL5
FALSE	TRUE	FALSE	FALSE	Root cap	ORTHO905GF001200	1	1128
FALSE	FALSE	TRUE	FALSE	Root cap	ORTHO905GF002736	1	1129				LOC_Os06g44160
FALSE	FALSE	FALSE	TRUE	Root cap	ORTHO905GF016726	1	1130
TRUE	FALSE	FALSE	FALSE	Xylem	ORTHO905GF001246	1	1131	ATPRR1
FALSE	FALSE	TRUE	FALSE	Xylem	ORTHO905GF015472	1	1132				LOC_Os01g04290
TRUE	FALSE	FALSE	FALSE	Pericycle	ORTHO905GF004946	1	1133	MTP10
TRUE	FALSE	FALSE	FALSE	Endodermis	ORTHO905GF000054	1	1134	scpl10
FALSE	FALSE	TRUE	FALSE	Endodermis	ORTHO905GF001591	1	1135				LOC_Os08g02410
FALSE	FALSE	FALSE	TRUE	Endodermis	ORTHO905GF004469	1	1136
TRUE	FALSE	FALSE	FALSE	Phloem	ORTHO905GF025346	1	1137	AT4G39190
TRUE	FALSE	FALSE	FALSE	Cortex	ORTHO905GF009030	1	1138	ICL
FALSE	FALSE	TRUE	FALSE	Cortex	ORTHO905GF015762	1	1139				LOC_Os07g01440
FALSE	FALSE	FALSE	TRUE	Cortex	ORTHO905GF070027	1	1140
TRUE	FALSE	FALSE	FALSE	Epidermis	ORTHO905GF000209	1	1141	ATCAPE1
FALSE	FALSE	FALSE	TRUE	Epidermis	ORTHO905GF000042	1	1142
TRUE	FALSE	FALSE	FALSE	Root cap	ORTHO905GF016399	1	1143	UNE11
FALSE	TRUE	FALSE	FALSE	Root cap	ORTHO905GF000639	1	1144
TRUE	FALSE	FALSE	FALSE	Xylem	ORTHO905GF004786	1	1145	AT1G78260
FALSE	FALSE	TRUE	FALSE	Xylem	ORTHO905GF003777	1	1146				LOC_Os03g21210
TRUE	FALSE	FALSE	FALSE	Pericycle	ORTHO905GF015219	1	1147	GST24
TRUE	FALSE	FALSE	FALSE	Endodermis	ORTHO905GF008111	1	1148	AT1G03440
FALSE	TRUE	FALSE	FALSE	Endodermis	ORTHO905GF020656	1	1149
FALSE	FALSE	TRUE	FALSE	Endodermis	ORTHO905GF003248	1	1150				LOC_Os04g42270	LOC_Os01g24690
FALSE	FALSE	FALSE	TRUE	Endodermis	ORTHO905GF018918	1	1151
TRUE	FALSE	FALSE	FALSE	Phloem	ORTHO905GF000103	1	1152	ATAHA3
TRUE	FALSE	FALSE	FALSE	Cortex	ORTHO905GF037274	1	1153	ROXY18
FALSE	FALSE	TRUE	FALSE	Cortex	ORTHO905GF001138	1	1154				LOC_Os07g09970
FALSE	FALSE	FALSE	TRUE	Epidermis	ORTHO905GF000020	1	1155
TRUE	FALSE	FALSE	FALSE	Root cap	ORTHO905GF001052	1	1156	AT5G58784
FALSE	TRUE	FALSE	FALSE	Root cap	ORTHO905GF003247	1	1157		stable	unspecific
TRUE	FALSE	FALSE	FALSE	Pericycle	ORTHO905GF004703	1	1158	ATWOX13
FALSE	TRUE	FALSE	FALSE	Pericycle	ORTHO905GF004326	1	1159
TRUE	FALSE	FALSE	FALSE	Endodermis	ORTHO905GF003111	1	1160	TPS9
FALSE	TRUE	FALSE	FALSE	Endodermis	ORTHO905GF014655	1	1161
FALSE	FALSE	TRUE	FALSE	Endodermis	ORTHO905GF001556	1	1162				LOC_Os07g42950	LOC_Os03g27260
FALSE	FALSE	FALSE	TRUE	Endodermis	ORTHO905GF004147	1	1163
TRUE	FALSE	FALSE	FALSE	Phloem	ORTHO905GF006355	1	1164	AT3G21600
TRUE	FALSE	FALSE	FALSE	Cortex	ORTHO905GF000080	1	1165	CYP81D11
FALSE	FALSE	TRUE	FALSE	Cortex	ORTHO905GF047455	1	1166				LOC_Os09g31080
TRUE	FALSE	FALSE	FALSE	Epidermis	ORTHO905GF005889	1	1167	AT5G06990
FALSE	TRUE	FALSE	FALSE	Epidermis	ORTHO905GF023757	1	1168
FALSE	FALSE	FALSE	TRUE	Epidermis	ORTHO905GF014640	1	1169
FALSE	FALSE	FALSE	TRUE	Root cap	ORTHO905GF014640	1	1170
TRUE	FALSE	FALSE	FALSE	Xylem	ORTHO905GF001253	1	1171	TIP2;1
FALSE	FALSE	TRUE	FALSE	Xylem	ORTHO905GF004195	1	1172				LOC_Os07g14270
TRUE	FALSE	FALSE	FALSE	Pericycle	ORTHO905GF019904	1	1173	AT5G42500
FALSE	TRUE	FALSE	FALSE	Pericycle	ORTHO905GF016631	1	1174
TRUE	FALSE	FALSE	FALSE	Endodermis	ORTHO905GF011906	1	1175	AtNPF3.1
FALSE	TRUE	FALSE	FALSE	Endodermis	ORTHO905GF000199	1	1176
FALSE	TRUE	FALSE	FALSE	Phloem	ORTHO905GF005993	1	1177
TRUE	FALSE	FALSE	FALSE	Cortex	ORTHO905GF037049	1	1178	AT5G05640
FALSE	FALSE	TRUE	FALSE	Cortex	ORTHO905GF013948	1	1179				LOC_Os03g60580
TRUE	FALSE	FALSE	FALSE	Epidermis	ORTHO905GF001049	1	1180	DER9
TRUE	FALSE	FALSE	FALSE	Root cap	ORTHO905GF012533	1	1181	AT1G33590
FALSE	TRUE	FALSE	FALSE	Root cap	ORTHO905GF000303	1	1182
FALSE	FALSE	FALSE	TRUE	Root cap	ORTHO905GF000358	1	1183
TRUE	FALSE	FALSE	FALSE	Xylem	ORTHO905GF002804	1	1184	ATPAE12
FALSE	TRUE	FALSE	FALSE	Xylem	ORTHO905GF009373	1	1185		stable	specific
FALSE	FALSE	TRUE	FALSE	Xylem	ORTHO905GF000821	1	1186				LOC_Os01g22010
TRUE	FALSE	FALSE	FALSE	Pericycle	ORTHO905GF001922	1	1187	PGF9
FALSE	TRUE	FALSE	FALSE	Endodermis	ORTHO905GF015578	1	1188		unstable	unspecific
FALSE	FALSE	TRUE	FALSE	Endodermis	ORTHO905GF002449	1	1189				LOC_Os03g21940	LOC_Os03g38260
FALSE	FALSE	FALSE	TRUE	Endodermis	ORTHO905GF010062	1	1190
TRUE	FALSE	FALSE	FALSE	Phloem	ORTHO905GF006430	1	1191	LRD3
TRUE	FALSE	FALSE	FALSE	Cortex	ORTHO905GF008013	1	1192	AT3G08740
TRUE	FALSE	FALSE	FALSE	Epidermis	ORTHO905GF002532	1	1193	AGC1-6
FALSE	FALSE	TRUE	FALSE	Epidermis	ORTHO905GF015732	1	1194				LOC_Os07g01410
TRUE	FALSE	FALSE	FALSE	Root cap	ORTHO905GF019890	1	1195	AT2G43610
FALSE	TRUE	FALSE	FALSE	Root cap	ORTHO905GF000374	1	1196
FALSE	FALSE	TRUE	FALSE	Root cap	ORTHO905GF007528	1	1197				LOC_Os03g47034
TRUE	FALSE	FALSE	FALSE	Xylem	ORTHO905GF006944	1	1198	ERD3
TRUE	FALSE	FALSE	FALSE	Pericycle	ORTHO905GF036963	1	1199	AT1G74458
FALSE	TRUE	FALSE	FALSE	Pericycle	ORTHO905GF006394	1	1200
TRUE	FALSE	FALSE	FALSE	Endodermis	ORTHO905GF025401	1	1201	BEE2
FALSE	TRUE	FALSE	FALSE	Endodermis	ORTHO905GF018925	1	1202		stable	specific
FALSE	FALSE	TRUE	FALSE	Endodermis	ORTHO905GF001714	1	1203				LOC_Os03g60400	LOC_Os01g61814
FALSE	FALSE	FALSE	TRUE	Endodermis	ORTHO905GF068959	1	1204
FALSE	TRUE	FALSE	FALSE	Phloem	ORTHO905GF006435	1	1205
TRUE	FALSE	FALSE	FALSE	Cortex	ORTHO905GF004392	1	1206	UL14M
FALSE	FALSE	TRUE	FALSE	Cortex	ORTHO905GF000665	1	1207				LOC_Os03g62060
TRUE	FALSE	FALSE	FALSE	Epidermis	ORTHO905GF038540	1	1208	TET12
FALSE	FALSE	TRUE	FALSE	Epidermis	ORTHO905GF045917	1	1209				LOC_Os07g44460
TRUE	FALSE	FALSE	FALSE	Root cap	ORTHO905GF000931	1	1210	ERF55
FALSE	FALSE	TRUE	FALSE	Root cap	ORTHO905GF002112	1	1211				LOC_Os08g01120
FALSE	FALSE	FALSE	TRUE	Root cap	ORTHO905GF003135	1	1212
FALSE	FALSE	TRUE	FALSE	Xylem	ORTHO905GF005807	1	1213				LOC_Os02g47660
FALSE	FALSE	FALSE	TRUE	Xylem	ORTHO905GF000010	1	1214
FALSE	TRUE	FALSE	FALSE	Pericycle	ORTHO905GF001370	1	1215		unstable	unspecific
TRUE	FALSE	FALSE	FALSE	Endodermis	ORTHO905GF006630	1	1216	SGN3
FALSE	TRUE	FALSE	FALSE	Endodermis	ORTHO905GF008766	1	1217
FALSE	FALSE	TRUE	FALSE	Endodermis	ORTHO905GF002434	1	1218				LOC_Os02g01560	LOC_Os01g25610, LOC_Os05g30530
FALSE	FALSE	FALSE	TRUE	Endodermis	ORTHO905GF021234	1	1219
TRUE	FALSE	FALSE	FALSE	Phloem	ORTHO905GF037337	1	1220	anac097
TRUE	FALSE	FALSE	FALSE	Cortex	ORTHO905GF009535	1	1221	UL29M
FALSE	FALSE	TRUE	FALSE	Cortex	ORTHO905GF001674	1	1222				LOC_Os01g19220
TRUE	FALSE	FALSE	FALSE	Root cap	ORTHO905GF010849	1	1223	GLTP
FALSE	TRUE	FALSE	FALSE	Root cap	ORTHO905GF000851	1	1224		unstable	unspecific
FALSE	FALSE	TRUE	FALSE	Root cap	ORTHO905GF005997	1	1225				LOC_Os05g38880
TRUE	FALSE	FALSE	FALSE	Xylem	ORTHO905GF001712	1	1226	AT1G22030
TRUE	FALSE	FALSE	FALSE	Pericycle	ORTHO905GF001708	1	1227	AACT1
TRUE	FALSE	FALSE	FALSE	Endodermis	ORTHO905GF008690	1	1228	AT5G45200
FALSE	TRUE	FALSE	FALSE	Endodermis	ORTHO905GF003135	1	1229		stable	specific
FALSE	FALSE	TRUE	FALSE	Endodermis	ORTHO905GF002754	1	1230				LOC_Os08g03640
FALSE	FALSE	FALSE	TRUE	Endodermis	ORTHO905GF010207	1	1231
TRUE	FALSE	FALSE	FALSE	Phloem	ORTHO905GF000179	1	1232	ZIFL2
FALSE	TRUE	FALSE	FALSE	Phloem	ORTHO905GF005421	1	1233
FALSE	FALSE	TRUE	FALSE	Cortex	ORTHO905GF052248	1	1234				LOC_Os12g38360
FALSE	FALSE	FALSE	TRUE	Cortex	ORTHO905GF001682	1	1235
TRUE	FALSE	FALSE	FALSE	Epidermis	ORTHO905GF025465	1	1236	ATRBOHG
FALSE	FALSE	FALSE	TRUE	Epidermis	ORTHO905GF001233	1	1237
FALSE	TRUE	FALSE	FALSE	Root cap	ORTHO905GF021237	1	1238
FALSE	FALSE	FALSE	TRUE	Root cap	ORTHO905GF001233	1	1239
TRUE	FALSE	FALSE	FALSE	Pericycle	ORTHO905GF007382	1	1240	MYBC1
TRUE	FALSE	FALSE	FALSE	Endodermis	ORTHO905GF001989	1	1241	AT5G43540
FALSE	FALSE	TRUE	FALSE	Endodermis	ORTHO905GF002253	1	1242				LOC_Os03g22340	LOC_Os07g47710
TRUE	FALSE	FALSE	FALSE	Cortex	ORTHO905GF000303	1	1243	RHO1PS
FALSE	FALSE	TRUE	FALSE	Cortex	ORTHO905GF002864	1	1244				LOC_Os05g37060
FALSE	FALSE	FALSE	TRUE	Cortex	ORTHO905GF070574	1	1245
FALSE	FALSE	FALSE	TRUE	Epidermis	ORTHO905GF071450	1	1246
TRUE	FALSE	FALSE	FALSE	Root cap	ORTHO905GF003529	1	1247	TEB
FALSE	TRUE	FALSE	FALSE	Root cap	ORTHO905GF011933	1	1248
FALSE	FALSE	TRUE	FALSE	Root cap	ORTHO905GF022907	1	1249				LOC_Os06g05480
FALSE	FALSE	FALSE	TRUE	Root cap	ORTHO905GF071450	1	1250
TRUE	FALSE	FALSE	FALSE	Xylem	ORTHO905GF038192	1	1251	SMR3
TRUE	FALSE	FALSE	FALSE	Pericycle	ORTHO905GF001996	1	1252	AT1G49740
TRUE	FALSE	FALSE	FALSE	Endodermis	ORTHO905GF001479	1	1253	CEK1
FALSE	FALSE	FALSE	TRUE	Endodermis	ORTHO905GF014051	1	1254
TRUE	FALSE	FALSE	FALSE	Phloem	ORTHO905GF005810	1	1255	NHL43
FALSE	TRUE	FALSE	FALSE	Phloem	ORTHO905GF016801	1	1256		stable	specific
TRUE	FALSE	FALSE	FALSE	Cortex	ORTHO905GF004108	1	1257	RACK1A
FALSE	FALSE	TRUE	FALSE	Cortex	ORTHO905GF000325	1	1258				LOC_Os07g02810
FALSE	FALSE	FALSE	TRUE	Cortex	ORTHO905GF028254	1	1259
TRUE	FALSE	FALSE	FALSE	Epidermis	ORTHO905GF012907	1	1260	XUT1
FALSE	FALSE	TRUE	FALSE	Epidermis	ORTHO905GF018585	1	1261				LOC_Os03g19330
FALSE	FALSE	FALSE	TRUE	Epidermis	ORTHO905GF003631	1	1262
TRUE	FALSE	FALSE	FALSE	Root cap	ORTHO905GF006606	1	1263	AtANN4
FALSE	TRUE	FALSE	FALSE	Root cap	ORTHO905GF014005	1	1264
FALSE	FALSE	TRUE	FALSE	Root cap	ORTHO905GF004737	1	1265				LOC_Os03g04770
FALSE	FALSE	FALSE	TRUE	Root cap	ORTHO905GF003631	1	1266
TRUE	FALSE	FALSE	FALSE	Xylem	ORTHO905GF002466	1	1267	AT1G78110
TRUE	FALSE	FALSE	FALSE	Pericycle	ORTHO905GF006983	1	1268	PMEI-PME51
TRUE	FALSE	FALSE	FALSE	Endodermis	ORTHO905GF000968	1	1269	FLA9
FALSE	FALSE	TRUE	FALSE	Endodermis	ORTHO905GF001572	1	1270				LOC_Os09g31180	LOC_Os02g01332
FALSE	FALSE	FALSE	TRUE	Endodermis	ORTHO905GF005325	1	1271
TRUE	FALSE	FALSE	FALSE	Phloem	ORTHO905GF000122	1	1272	ASD
TRUE	FALSE	FALSE	FALSE	Cortex	ORTHO905GF000980	1	1273	ORS1
FALSE	FALSE	TRUE	FALSE	Cortex	ORTHO905GF000374	1	1274				LOC_Os04g37480
FALSE	TRUE	FALSE	FALSE	Root cap	ORTHO905GF001177	1	1275
FALSE	FALSE	FALSE	TRUE	Root cap	ORTHO905GF008771	1	1276
TRUE	FALSE	FALSE	FALSE	Xylem	ORTHO905GF007435	1	1277	SAC51
TRUE	FALSE	FALSE	FALSE	Pericycle	ORTHO905GF018332	1	1278	AT2G15960
FALSE	TRUE	FALSE	FALSE	Pericycle	ORTHO905GF015411	1	1279		stable	specific
TRUE	FALSE	FALSE	FALSE	Endodermis	ORTHO905GF004136	1	1280	AT3G23160
FALSE	FALSE	FALSE	TRUE	Endodermis	ORTHO905GF000422	1	1281
TRUE	FALSE	FALSE	FALSE	Cortex	ORTHO905GF008207	1	1282	AT1G69526
FALSE	FALSE	TRUE	FALSE	Cortex	ORTHO905GF008813	1	1283				LOC_Os11g30760
FALSE	FALSE	FALSE	TRUE	Cortex	ORTHO905GF007084	1	1284
TRUE	FALSE	FALSE	FALSE	Epidermis	ORTHO905GF001551	1	1285	AT2G29620
FALSE	FALSE	TRUE	FALSE	Epidermis	ORTHO905GF047285	1	1286				LOC_Os01g56130
FALSE	FALSE	FALSE	TRUE	Epidermis	ORTHO905GF000922	1	1287
TRUE	FALSE	FALSE	FALSE	Root cap	ORTHO905GF000282	1	1288	ATLHT1
TRUE	FALSE	FALSE	FALSE	Xylem	ORTHO905GF002553	1	1289	AT3G11780
FALSE	TRUE	FALSE	FALSE	Xylem	ORTHO905GF003310	1	1290
FALSE	FALSE	TRUE	FALSE	Xylem	ORTHO905GF051985	1	1291				LOC_Os04g53580
FALSE	FALSE	FALSE	TRUE	Xylem	ORTHO905GF016775	1	1292
TRUE	FALSE	FALSE	FALSE	Pericycle	ORTHO905GF016362	1	1293	04C11
TRUE	FALSE	FALSE	FALSE	Endodermis	ORTHO905GF014350	1	1294	AT2G37750
FALSE	TRUE	FALSE	FALSE	Endodermis	ORTHO905GF000446	1	1295
TRUE	FALSE	FALSE	FALSE	Phloem	ORTHO905GF004965	1	1296	AT1G07710
TRUE	FALSE	FALSE	FALSE	Cortex	ORTHO905GF005014	1	1297	F3'H
FALSE	FALSE	TRUE	FALSE	Cortex	ORTHO905GF002016	1	1298				LOC_Os07g47790
TRUE	FALSE	FALSE	FALSE	Epidermis	ORTHO905GF000609	1	1299	AtPERK13
FALSE	FALSE	TRUE	FALSE	Epidermis	ORTHO905GF010246	1	1300				LOC_Os10g32980
TRUE	FALSE	FALSE	FALSE	Root cap	ORTHO905GF003000	1	1301	ASL11
FALSE	TRUE	FALSE	FALSE	Root cap	ORTHO905GF002451	1	1302
TRUE	FALSE	FALSE	FALSE	Xylem	ORTHO905GF002847	1	1303	ADOF2
FALSE	FALSE	TRUE	FALSE	Xylem	ORTHO905GF011674	1	1304				LOC_Os10g33630
FALSE	FALSE	FALSE	TRUE	Xylem	ORTHO905GF006991	1	1305
TRUE	FALSE	FALSE	FALSE	Pericycle	ORTHO905GF004776	1	1306	MLP165
FALSE	TRUE	FALSE	FALSE	Pericycle	ORTHO905GF061687	1	1307
TRUE	FALSE	FALSE	FALSE	Endodermis	ORTHO905GF006780	1	1308	VEN4
FALSE	TRUE	FALSE	FALSE	Endodermis	ORTHO905GF003208	1	1309
FALSE	FALSE	TRUE	FALSE	Endodermis	ORTHO905GF001238	1	1310				LOC_Os04g50990	LOC_Os02g47140
TRUE	FALSE	FALSE	FALSE	Phloem	ORTHO905GF013715	1	1311	NTL
TRUE	FALSE	FALSE	FALSE	Cortex	ORTHO905GF010852	1	1312	AT1G70150
FALSE	FALSE	TRUE	FALSE	Cortex	ORTHO905GF000954	1	1313				LOC_Os09g31970	LOC_Os08g40180
TRUE	FALSE	FALSE	FALSE	Epidermis	ORTHO905GF015255	1	1314	GUX5
FALSE	FALSE	FALSE	TRUE	Epidermis	ORTHO905GF014841	1	1315
TRUE	FALSE	FALSE	FALSE	Root cap	ORTHO905GF003118	1	1316	ATEXP9
FALSE	TRUE	FALSE	FALSE	Root cap	ORTHO905GF000193	1	1317
FALSE	FALSE	TRUE	FALSE	Root cap	ORTHO905GF027473	1	1318				LOC_Os02g48710
FALSE	FALSE	FALSE	TRUE	Root cap	ORTHO905GF014841	1	1319
TRUE	FALSE	FALSE	FALSE	Xylem	ORTHO905GF002937	1	1320	ATL52
FALSE	FALSE	TRUE	FALSE	Xylem	ORTHO905GF015400	1	1321				LOC_Os09g26780
TRUE	FALSE	FALSE	FALSE	Pericycle	ORTHO905GF000312	1	1322	AtMYB78
TRUE	FALSE	FALSE	FALSE	Endodermis	ORTHO905GF000741	1	1323	PGL3
FALSE	TRUE	FALSE	FALSE	Endodermis	ORTHO905GF003983	1	1324		unstable	unspecific
FALSE	FALSE	TRUE	FALSE	Endodermis	ORTHO905GF002087	1	1325				LOC_Os09g32976	LOC_Os08g23710
FALSE	FALSE	FALSE	TRUE	Endodermis	ORTHO905GF015743	1	1326
TRUE	FALSE	FALSE	FALSE	Phloem	ORTHO905GF001005	1	1327	MSL5
TRUE	FALSE	FALSE	FALSE	Cortex	ORTHO905GF002202	1	1328	AT3G62630
FALSE	FALSE	TRUE	FALSE	Cortex	ORTHO905GF011933	1	1329				LOC_Os08g31340
FALSE	FALSE	FALSE	TRUE	Cortex	ORTHO905GF013950	1	1330
TRUE	FALSE	FALSE	FALSE	Epidermis	ORTHO905GF025637	1	1331	ATMES15
FALSE	FALSE	TRUE	FALSE	Epidermis	ORTHO905GF001425	1	1332				LOC_Os03g14610
FALSE	FALSE	FALSE	TRUE	Epidermis	ORTHO905GF016729	1	1333
FALSE	FALSE	TRUE	FALSE	Root cap	ORTHO905GF002598	1	1334				LOC_Os03g17870
FALSE	FALSE	FALSE	TRUE	Root cap	ORTHO905GF016729	1	1335
TRUE	FALSE	FALSE	FALSE	Xylem	ORTHO905GF005167	1	1336	iqd9
FALSE	FALSE	TRUE	FALSE	Xylem	ORTHO905GF001317	1	1337				LOC_Os12g31780
FALSE	FALSE	FALSE	TRUE	Xylem	ORTHO905GF001654	1	1338
TRUE	FALSE	FALSE	FALSE	Pericycle	ORTHO905GF038140	1	1339	PFA1
FALSE	TRUE	FALSE	FALSE	Pericycle	ORTHO905GF023750	1	1340
TRUE	FALSE	FALSE	FALSE	Endodermis	ORTHO905GF037130	1	1341	AtTLP11
FALSE	TRUE	FALSE	FALSE	Endodermis	ORTHO905GF003728	1	1342
FALSE	FALSE	TRUE	FALSE	Endodermis	ORTHO905GF005426	1	1343				LOC_Os07g42300	LOC_Os03g29260
FALSE	FALSE	FALSE	TRUE	Endodermis	ORTHO905GF000683	1	1344
TRUE	FALSE	FALSE	FALSE	Phloem	ORTHO905GF037235	1	1345	AT5G20640
TRUE	FALSE	FALSE	FALSE	Cortex	ORTHO905GF009492	1	1346	ATAAH
FALSE	FALSE	TRUE	FALSE	Cortex	ORTHO905GF018696	1	1347				LOC_Os03g55770
TRUE	FALSE	FALSE	FALSE	Root cap	ORTHO905GF000708	1	1348	WBC1
FALSE	FALSE	FALSE	TRUE	Root cap	ORTHO905GF003377	1	1349
TRUE	FALSE	FALSE	FALSE	Xylem	ORTHO905GF001752	1	1350	AT1G63220
FALSE	FALSE	TRUE	FALSE	Xylem	ORTHO905GF006545	1	1351				LOC_Os03g11210
TRUE	FALSE	FALSE	FALSE	Pericycle	ORTHO905GF014401	1	1352	SCRL7
TRUE	FALSE	FALSE	FALSE	Endodermis	ORTHO905GF009144	1	1353	AT5G59490
FALSE	TRUE	FALSE	FALSE	Endodermis	ORTHO905GF017305	1	1354
FALSE	FALSE	FALSE	TRUE	Endodermis	ORTHO905GF001048	1	1355
TRUE	FALSE	FALSE	FALSE	Phloem	ORTHO905GF009959	1	1356	VNI2
TRUE	FALSE	FALSE	FALSE	Cortex	ORTHO905GF002128	1	1357	RPOA
TRUE	FALSE	FALSE	FALSE	Epidermis	ORTHO905GF014433	1	1358	ATPLL4
FALSE	FALSE	TRUE	FALSE	Epidermis	ORTHO905GF000638	1	1359				LOC_Os07g44280
FALSE	FALSE	FALSE	TRUE	Epidermis	ORTHO905GF005109	1	1360
FALSE	TRUE	FALSE	FALSE	Root cap	ORTHO905GF001370	1	1361
FALSE	FALSE	FALSE	TRUE	Root cap	ORTHO905GF005109	1	1362
TRUE	FALSE	FALSE	FALSE	Xylem	ORTHO905GF019915	1	1363	AT1G24600
FALSE	FALSE	TRUE	FALSE	Xylem	ORTHO905GF007907	1	1364				LOC_Os03g18110
TRUE	FALSE	FALSE	FALSE	Pericycle	ORTHO905GF002317	1	1365	DROP1
TRUE	FALSE	FALSE	FALSE	Endodermis	ORTHO905GF002263	1	1366	DGR2
FALSE	TRUE	FALSE	FALSE	Endodermis	ORTHO905GF004075	1	1367
FALSE	FALSE	FALSE	TRUE	Endodermis	ORTHO905GF002190	1	1368
TRUE	FALSE	FALSE	FALSE	Phloem	ORTHO905GF014427	1	1369	ATAGP14
TRUE	FALSE	FALSE	FALSE	Cortex	ORTHO905GF002303	1	1370	AtTLP6
FALSE	FALSE	TRUE	FALSE	Cortex	ORTHO905GF014720	1	1371				LOC_Os11g06770
FALSE	FALSE	FALSE	TRUE	Cortex	ORTHO905GF030021	1	1372
TRUE	FALSE	FALSE	FALSE	Epidermis	ORTHO905GF038756	1	1373	NFA4
FALSE	FALSE	TRUE	FALSE	Epidermis	ORTHO905GF009586	1	1374				LOC_Os09g25490
FALSE	FALSE	FALSE	TRUE	Epidermis	ORTHO905GF001728	1	1375
TRUE	FALSE	FALSE	FALSE	Root cap	ORTHO905GF037322	1	1376	AT3G60650
TRUE	FALSE	FALSE	FALSE	Xylem	ORTHO905GF000058	1	1377	UGT91C1
FALSE	FALSE	TRUE	FALSE	Xylem	ORTHO905GF004403	1	1378				LOC_Os05g11780
FALSE	TRUE	FALSE	FALSE	Pericycle	ORTHO905GF062187	1	1379
TRUE	FALSE	FALSE	FALSE	Endodermis	ORTHO905GF008039	1	1380	AtCHIL
FALSE	FALSE	TRUE	FALSE	Endodermis	ORTHO905GF002810	1	1381				LOC_Os12g05430	LOC_Os11g05370
FALSE	FALSE	FALSE	TRUE	Endodermis	ORTHO905GF007082	1	1382
TRUE	FALSE	FALSE	FALSE	Cortex	ORTHO905GF038316	1	1383	AT5G66052
TRUE	FALSE	FALSE	FALSE	Epidermis	ORTHO905GF021912	1	1384	AT4G13440
FALSE	FALSE	TRUE	FALSE	Epidermis	ORTHO905GF009555	1	1385				LOC_Os01g54620
FALSE	FALSE	FALSE	TRUE	Epidermis	ORTHO905GF003533	1	1386
FALSE	TRUE	FALSE	FALSE	Root cap	ORTHO905GF002851	1	1387		stable	unspecific
FALSE	FALSE	FALSE	TRUE	Root cap	ORTHO905GF003533	1	1388
TRUE	FALSE	FALSE	FALSE	Xylem	ORTHO905GF001090	1	1389	BDR3
FALSE	FALSE	TRUE	FALSE	Xylem	ORTHO905GF003967	1	1390				LOC_Os03g22680
FALSE	FALSE	FALSE	TRUE	Xylem	ORTHO905GF005438	1	1391
TRUE	FALSE	FALSE	FALSE	Pericycle	ORTHO905GF004518	1	1392	ATWNK9
FALSE	TRUE	FALSE	FALSE	Pericycle	ORTHO905GF015743	1	1393
TRUE	FALSE	FALSE	FALSE	Endodermis	ORTHO905GF000849	1	1394	ATWRKY18
FALSE	FALSE	TRUE	FALSE	Endodermis	ORTHO905GF003735	1	1395				LOC_Os01g67134
FALSE	FALSE	FALSE	TRUE	Endodermis	ORTHO905GF005306	1	1396
FALSE	TRUE	FALSE	FALSE	Phloem	ORTHO905GF014295	1	1397
TRUE	FALSE	FALSE	FALSE	Cortex	ORTHO905GF004549	1	1398	PLATZ3
FALSE	FALSE	TRUE	FALSE	Cortex	ORTHO905GF002862	1	1399				LOC_Os08g41290
FALSE	FALSE	FALSE	TRUE	Cortex	ORTHO905GF024399	1	1400
TRUE	FALSE	FALSE	FALSE	Epidermis	ORTHO905GF000588	1	1401	AT1G73860
TRUE	FALSE	FALSE	FALSE	Root cap	ORTHO905GF016397	1	1402	CYP702A2
FALSE	TRUE	FALSE	FALSE	Root cap	ORTHO905GF000136	1	1403
FALSE	FALSE	FALSE	TRUE	Root cap	ORTHO905GF007420	1	1404
TRUE	FALSE	FALSE	FALSE	Xylem	ORTHO905GF025320	1	1405	AT2G30930
TRUE	FALSE	FALSE	FALSE	Pericycle	ORTHO905GF007493	1	1406	LBD17
FALSE	TRUE	FALSE	FALSE	Pericycle	ORTHO905GF018783	1	1407
TRUE	FALSE	FALSE	FALSE	Endodermis	ORTHO905GF020063	1	1408	AT2G34310
FALSE	FALSE	TRUE	FALSE	Endodermis	ORTHO905GF001305	1	1409				LOC_Os08g13690	LOC_Os04g51630
FALSE	FALSE	FALSE	TRUE	Endodermis	ORTHO905GF008486	1	1410
TRUE	FALSE	FALSE	FALSE	Phloem	ORTHO905GF001001	1	1411	ISTL6
FALSE	TRUE	FALSE	FALSE	Phloem	ORTHO905GF004762	1	1412
TRUE	FALSE	FALSE	FALSE	Cortex	ORTHO905GF002086	1	1413	UL16Y
TRUE	FALSE	FALSE	FALSE	Epidermis	ORTHO905GF001838	1	1414	ATFRO4
TRUE	FALSE	FALSE	FALSE	Root cap	ORTHO905GF000130	1	1415	ATGSTU22
FALSE	FALSE	TRUE	FALSE	Root cap	ORTHO905GF018904	1	1416				LOC_Os04g45590
TRUE	FALSE	FALSE	FALSE	Xylem	ORTHO905GF004593	1	1417	AT5G38700
FALSE	FALSE	TRUE	FALSE	Xylem	ORTHO905GF020424	1	1418				LOC_Os04g32820
TRUE	FALSE	FALSE	FALSE	Pericycle	ORTHO905GF002347	1	1419	CYP705A1
TRUE	FALSE	FALSE	FALSE	Endodermis	ORTHO905GF000691	1	1420	AtGolS2
FALSE	FALSE	FALSE	TRUE	Endodermis	ORTHO905GF006798	1	1421
TRUE	FALSE	FALSE	FALSE	Phloem	ORTHO905GF006596	1	1422	AT5G06800
FALSE	TRUE	FALSE	FALSE	Phloem	ORTHO905GF017306	1	1423		stable	specific
TRUE	FALSE	FALSE	FALSE	Cortex	ORTHO905GF037001	1	1424	AT4G07825
FALSE	FALSE	TRUE	FALSE	Cortex	ORTHO905GF000034	1	1425				LOC_Os12g36210	LOC_Os12g36220
FALSE	FALSE	FALSE	TRUE	Cortex	ORTHO905GF001438	1	1426
FALSE	FALSE	FALSE	TRUE	Epidermis	ORTHO905GF028165	1	1427
TRUE	FALSE	FALSE	FALSE	Root cap	ORTHO905GF006976	1	1428	ATUTR2
FALSE	FALSE	FALSE	TRUE	Root cap	ORTHO905GF028165	1	1429
TRUE	FALSE	FALSE	FALSE	Xylem	ORTHO905GF001033	1	1430	ERF016
FALSE	TRUE	FALSE	FALSE	Xylem	ORTHO905GF015923	1	1431		unstable	unspecific
FALSE	FALSE	FALSE	TRUE	Xylem	ORTHO905GF068043	1	1432
TRUE	FALSE	FALSE	FALSE	Pericycle	ORTHO905GF016352	1	1433	UMAMIT28
FALSE	TRUE	FALSE	FALSE	Pericycle	ORTHO905GF001954	1	1434
TRUE	FALSE	FALSE	FALSE	Endodermis	ORTHO905GF010829	1	1435	AT1G52155
FALSE	FALSE	TRUE	FALSE	Endodermis	ORTHO905GF002721	1	1436				LOC_Os04g35090	LOC_Os01g73160, LOC_Os02g34460
TRUE	FALSE	FALSE	FALSE	Phloem	ORTHO905GF001613	1	1437	AT1G25230
FALSE	TRUE	FALSE	FALSE	Phloem	ORTHO905GF017276	1	1438
TRUE	FALSE	FALSE	FALSE	Cortex	ORTHO905GF002314	1	1439	GTE11
FALSE	FALSE	TRUE	FALSE	Cortex	ORTHO905GF000963	1	1440				LOC_Os04g42620
FALSE	FALSE	FALSE	TRUE	Cortex	ORTHO905GF029567	1	1441
TRUE	FALSE	FALSE	FALSE	Epidermis	ORTHO905GF000940	1	1442	AT3G21340
TRUE	FALSE	FALSE	FALSE	Root cap	ORTHO905GF038410	1	1443	DGR1
FALSE	FALSE	TRUE	FALSE	Root cap	ORTHO905GF000271	1	1444				LOC_Os06g51050
FALSE	TRUE	FALSE	FALSE	Xylem	ORTHO905GF000251	1	1445
FALSE	FALSE	FALSE	TRUE	Xylem	ORTHO905GF003561	1	1446
TRUE	FALSE	FALSE	FALSE	Pericycle	ORTHO905GF005753	1	1447	ABA4
FALSE	TRUE	FALSE	FALSE	Pericycle	ORTHO905GF001434	1	1448		stable	specific
TRUE	FALSE	FALSE	FALSE	Endodermis	ORTHO905GF001252	1	1449	CMU1
FALSE	FALSE	FALSE	TRUE	Endodermis	ORTHO905GF008330	1	1450
TRUE	FALSE	FALSE	FALSE	Phloem	ORTHO905GF002466	1	1451	AT1G78110
FALSE	TRUE	FALSE	FALSE	Phloem	ORTHO905GF015925	1	1452
TRUE	FALSE	FALSE	FALSE	Cortex	ORTHO905GF008626	1	1453	TPP2
FALSE	FALSE	TRUE	FALSE	Cortex	ORTHO905GF016762	1	1454				LOC_Os11g47600
FALSE	FALSE	TRUE	FALSE	Epidermis	ORTHO905GF018675	1	1455				LOC_Os01g02010
TRUE	FALSE	FALSE	FALSE	Root cap	ORTHO905GF025583	1	1456	ASG8
TRUE	FALSE	FALSE	FALSE	Xylem	ORTHO905GF002506	1	1457	ATMUM4
FALSE	FALSE	TRUE	FALSE	Xylem	ORTHO905GF017336	1	1458				LOC_Os02g09630
FALSE	FALSE	FALSE	TRUE	Xylem	ORTHO905GF010460	1	1459
TRUE	FALSE	FALSE	FALSE	Pericycle	ORTHO905GF005821	1	1460	AT5G44530
FALSE	TRUE	FALSE	FALSE	Pericycle	ORTHO905GF021299	1	1461		unstable	unspecific
TRUE	FALSE	FALSE	FALSE	Endodermis	ORTHO905GF000879	1	1462	AT4CL2
TRUE	FALSE	FALSE	FALSE	Phloem	ORTHO905GF002709	1	1463	FLA2
TRUE	FALSE	FALSE	FALSE	Cortex	ORTHO905GF018088	1	1464	WDL7
TRUE	FALSE	FALSE	FALSE	Epidermis	ORTHO905GF002957	1	1465	ATSYP123
FALSE	FALSE	TRUE	FALSE	Epidermis	ORTHO905GF020484	1	1466				LOC_Os05g04500
TRUE	FALSE	FALSE	FALSE	Root cap	ORTHO905GF002347	1	1467	CYP705A2
TRUE	FALSE	FALSE	FALSE	Xylem	ORTHO905GF010971	1	1468	AT5G49800
FALSE	FALSE	FALSE	TRUE	Xylem	ORTHO905GF000232	1	1469
TRUE	FALSE	FALSE	FALSE	Pericycle	ORTHO905GF022087	1	1470	AT4G22160
TRUE	FALSE	FALSE	FALSE	Endodermis	ORTHO905GF000601	1	1471	ATPERK1
FALSE	TRUE	FALSE	FALSE	Endodermis	ORTHO905GF063146	1	1472
FALSE	FALSE	TRUE	FALSE	Endodermis	ORTHO905GF001263	1	1473				LOC_Os05g11710	LOC_Os01g10820, LOC_Os06g35730, LOC_Os02g14059
FALSE	FALSE	FALSE	TRUE	Endodermis	ORTHO905GF023361	1	1474
TRUE	FALSE	FALSE	FALSE	Phloem	ORTHO905GF000975	1	1475	AT-GT2
TRUE	FALSE	FALSE	FALSE	Cortex	ORTHO905GF012145	1	1476	AtTRM
FALSE	FALSE	TRUE	FALSE	Cortex	ORTHO905GF015440	1	1477				LOC_Os01g11150
TRUE	FALSE	FALSE	FALSE	Epidermis	ORTHO905GF036839	1	1478	CDS3
FALSE	FALSE	FALSE	TRUE	Epidermis	ORTHO905GF008715	1	1479
TRUE	FALSE	FALSE	FALSE	Root cap	ORTHO905GF016335	1	1480	AT4G01240
FALSE	TRUE	FALSE	FALSE	Root cap	ORTHO905GF000787	1	1481
TRUE	FALSE	FALSE	FALSE	Xylem	ORTHO905GF019635	1	1482	ATSBT1.1
FALSE	FALSE	TRUE	FALSE	Xylem	ORTHO905GF018644	1	1483				LOC_Os07g48140
FALSE	FALSE	FALSE	TRUE	Xylem	ORTHO905GF004175	1	1484
TRUE	FALSE	FALSE	FALSE	Pericycle	ORTHO905GF003732	1	1485	XAL1
TRUE	FALSE	FALSE	FALSE	Endodermis	ORTHO905GF001516	1	1486	SnRK3.16
FALSE	FALSE	FALSE	TRUE	Endodermis	ORTHO905GF001751	1	1487
TRUE	FALSE	FALSE	FALSE	Phloem	ORTHO905GF016406	1	1488	DEFL206
TRUE	FALSE	FALSE	FALSE	Cortex	ORTHO905GF000185	1	1489	ATPMT5
FALSE	FALSE	TRUE	FALSE	Cortex	ORTHO905GF000714	1	1490				LOC_Os06g40180	LOC_Os06g40170
TRUE	FALSE	FALSE	FALSE	Epidermis	ORTHO905GF012676	1	1491	ERU
FALSE	TRUE	FALSE	FALSE	Root cap	ORTHO905GF000581	1	1492
FALSE	FALSE	TRUE	FALSE	Root cap	ORTHO905GF002091	1	1493				LOC_Os01g62840
FALSE	FALSE	TRUE	FALSE	Xylem	ORTHO905GF001630	1	1494				LOC_Os08g32610
TRUE	FALSE	FALSE	FALSE	Pericycle	ORTHO905GF038814	1	1495	ARL8D
FALSE	TRUE	FALSE	FALSE	Pericycle	ORTHO905GF004469	1	1496
TRUE	FALSE	FALSE	FALSE	Endodermis	ORTHO905GF002835	1	1497	FORMER SYMBOL)
FALSE	FALSE	TRUE	FALSE	Endodermis	ORTHO905GF002173	1	1498				LOC_Os03g59310
FALSE	FALSE	FALSE	TRUE	Endodermis	ORTHO905GF007367	1	1499
TRUE	FALSE	FALSE	FALSE	Phloem	ORTHO905GF003853	1	1500	ATHCYSTM4
TRUE	FALSE	FALSE	FALSE	Cortex	ORTHO905GF002069	1	1501	CKB3
FALSE	FALSE	TRUE	FALSE	Cortex	ORTHO905GF001220	1	1502				LOC_Os03g40270	LOC_Os07g41360
FALSE	FALSE	FALSE	TRUE	Cortex	ORTHO905GF000076	1	1503
FALSE	TRUE	FALSE	FALSE	Epidermis	ORTHO905GF021284	1	1504
FALSE	FALSE	TRUE	FALSE	Epidermis	ORTHO905GF002851	1	1505				LOC_Os03g30250
FALSE	FALSE	FALSE	TRUE	Epidermis	ORTHO905GF016935	1	1506
TRUE	FALSE	FALSE	FALSE	Root cap	ORTHO905GF000075	1	1507	AT4G25310
FALSE	TRUE	FALSE	FALSE	Root cap	ORTHO905GF000135	1	1508		stable	unspecific
FALSE	FALSE	FALSE	TRUE	Root cap	ORTHO905GF016935	1	1509
FALSE	FALSE	TRUE	FALSE	Xylem	ORTHO905GF014335	1	1510				LOC_Os01g41010
TRUE	FALSE	FALSE	FALSE	Pericycle	ORTHO905GF018103	1	1511	AT1G66190
TRUE	FALSE	FALSE	FALSE	Endodermis	ORTHO905GF015201	1	1512	AT3G50300
FALSE	TRUE	FALSE	FALSE	Endodermis	ORTHO905GF004545	1	1513
TRUE	FALSE	FALSE	FALSE	Phloem	ORTHO905GF022131	1	1514	AT3G07425
FALSE	TRUE	FALSE	FALSE	Phloem	ORTHO905GF018928	1	1515
TRUE	FALSE	FALSE	FALSE	Cortex	ORTHO905GF018170	1	1516	AT3G05150
FALSE	FALSE	TRUE	FALSE	Cortex	ORTHO905GF012227	1	1517				LOC_Os02g44870
FALSE	FALSE	FALSE	TRUE	Cortex	ORTHO905GF003429	1	1518
FALSE	FALSE	FALSE	TRUE	Epidermis	ORTHO905GF014542	1	1519
TRUE	FALSE	FALSE	FALSE	Root cap	ORTHO905GF025464	1	1520	AT1G07175
FALSE	FALSE	TRUE	FALSE	Root cap	ORTHO905GF001881	1	1521				LOC_Os01g56420
FALSE	FALSE	FALSE	TRUE	Root cap	ORTHO905GF014542	1	1522
FALSE	FALSE	FALSE	TRUE	Xylem	ORTHO905GF015754	1	1523
TRUE	FALSE	FALSE	FALSE	Pericycle	ORTHO905GF001921	1	1524	LAMP1
FALSE	TRUE	FALSE	FALSE	Pericycle	ORTHO905GF000298	1	1525
FALSE	FALSE	TRUE	FALSE	Endodermis	ORTHO905GF006063	1	1526				LOC_Os01g19840	LOC_Os05g28750
TRUE	FALSE	FALSE	FALSE	Phloem	ORTHO905GF002344	1	1527	AT3G50780
TRUE	FALSE	FALSE	FALSE	Cortex	ORTHO905GF000605	1	1528	ATMYBLFGN
TRUE	FALSE	FALSE	FALSE	Epidermis	ORTHO905GF001099	1	1529	ATACA9
FALSE	TRUE	FALSE	FALSE	Epidermis	ORTHO905GF016059	1	1530
FALSE	FALSE	TRUE	FALSE	Epidermis	ORTHO905GF007214	1	1531				LOC_Os08g38170
FALSE	FALSE	FALSE	TRUE	Epidermis	ORTHO905GF000860	1	1532
TRUE	FALSE	FALSE	FALSE	Root cap	ORTHO905GF007249	1	1533	AT3G50900
FALSE	TRUE	FALSE	FALSE	Root cap	ORTHO905GF003358	1	1534
FALSE	FALSE	TRUE	FALSE	Root cap	ORTHO905GF050457	1	1535				LOC_Os04g03164
FALSE	FALSE	FALSE	TRUE	Root cap	ORTHO905GF000860	1	1536
TRUE	FALSE	FALSE	FALSE	Pericycle	ORTHO905GF015201	1	1537	AT3G50290
FALSE	TRUE	FALSE	FALSE	Pericycle	ORTHO905GF007561	1	1538		unstable	unspecific
TRUE	FALSE	FALSE	FALSE	Endodermis	ORTHO905GF018321	1	1539	ATAGP25
FALSE	TRUE	FALSE	FALSE	Endodermis	ORTHO905GF011158	1	1540
FALSE	FALSE	TRUE	FALSE	Endodermis	ORTHO905GF002277	1	1541				LOC_Os04g39700	LOC_Os02g37862
FALSE	FALSE	FALSE	TRUE	Endodermis	ORTHO905GF018576	1	1542
TRUE	FALSE	FALSE	FALSE	Phloem	ORTHO905GF008704	1	1543	LBT
TRUE	FALSE	FALSE	FALSE	Cortex	ORTHO905GF000826	1	1544	BCAT2
FALSE	FALSE	TRUE	FALSE	Cortex	ORTHO905GF002724	1	1545				LOC_Os04g39980
FALSE	FALSE	FALSE	TRUE	Cortex	ORTHO905GF070711	1	1546
TRUE	FALSE	FALSE	FALSE	Epidermis	ORTHO905GF001182	1	1547	CML25
FALSE	TRUE	FALSE	FALSE	Epidermis	ORTHO905GF062542	1	1548
FALSE	FALSE	TRUE	FALSE	Epidermis	ORTHO905GF007743	1	1549				LOC_Os06g38960
FALSE	FALSE	FALSE	TRUE	Epidermis	ORTHO905GF000815	1	1550
TRUE	FALSE	FALSE	FALSE	Root cap	ORTHO905GF038424	1	1551	AT2G27389
TRUE	FALSE	FALSE	FALSE	Xylem	ORTHO905GF001069	1	1552	ATAGP22
FALSE	FALSE	TRUE	FALSE	Xylem	ORTHO905GF006236	1	1553				LOC_Os10g14194
FALSE	FALSE	FALSE	TRUE	Xylem	ORTHO905GF071253	1	1554
TRUE	FALSE	FALSE	FALSE	Pericycle	ORTHO905GF008316	1	1555	PFA5
TRUE	FALSE	FALSE	FALSE	Endodermis	ORTHO905GF038633	1	1556	GPRP4
FALSE	FALSE	FALSE	TRUE	Endodermis	ORTHO905GF071457	1	1557
TRUE	FALSE	FALSE	FALSE	Phloem	ORTHO905GF003638	1	1558	IQD12
FALSE	TRUE	FALSE	FALSE	Phloem	ORTHO905GF000267	1	1559		stable	specific
TRUE	FALSE	FALSE	FALSE	Cortex	ORTHO905GF013179	1	1560	AT1G32190
FALSE	FALSE	TRUE	FALSE	Cortex	ORTHO905GF015888	1	1561				LOC_Os09g29960
TRUE	FALSE	FALSE	FALSE	Epidermis	ORTHO905GF000164	1	1562	AT3G07600
FALSE	FALSE	TRUE	FALSE	Epidermis	ORTHO905GF013624	1	1563				LOC_Os12g41600
FALSE	TRUE	FALSE	FALSE	Root cap	ORTHO905GF017191	1	1564
FALSE	FALSE	FALSE	TRUE	Root cap	ORTHO905GF003537	1	1565
TRUE	FALSE	FALSE	FALSE	Xylem	ORTHO905GF004733	1	1566	PAT16
FALSE	TRUE	FALSE	FALSE	Xylem	ORTHO905GF000576	1	1567
FALSE	FALSE	TRUE	FALSE	Xylem	ORTHO905GF001269	1	1568				LOC_Os08g39290
TRUE	FALSE	FALSE	FALSE	Pericycle	ORTHO905GF011682	1	1569	MTI1
TRUE	FALSE	FALSE	FALSE	Endodermis	ORTHO905GF000988	1	1570	NDR7
FALSE	FALSE	TRUE	FALSE	Endodermis	ORTHO905GF001426	1	1571				LOC_Os05g06310	LOC_Os03g22180
FALSE	FALSE	FALSE	TRUE	Endodermis	ORTHO905GF002846	1	1572
TRUE	FALSE	FALSE	FALSE	Phloem	ORTHO905GF025668	1	1573	IQD23
TRUE	FALSE	FALSE	FALSE	Cortex	ORTHO905GF006795	1	1574	CPH
FALSE	FALSE	TRUE	FALSE	Cortex	ORTHO905GF001270	1	1575				LOC_Os10g34930	LOC_Os10g34920
TRUE	FALSE	FALSE	FALSE	Epidermis	ORTHO905GF003724	1	1576	ATROPGEF3
FALSE	TRUE	FALSE	FALSE	Epidermis	ORTHO905GF012478	1	1577
FALSE	FALSE	FALSE	TRUE	Epidermis	ORTHO905GF015067	1	1578
FALSE	TRUE	FALSE	FALSE	Root cap	ORTHO905GF002613	1	1579
FALSE	FALSE	FALSE	TRUE	Root cap	ORTHO905GF015067	1	1580
TRUE	FALSE	FALSE	FALSE	Xylem	ORTHO905GF012847	1	1581	iqd33
FALSE	FALSE	TRUE	FALSE	Xylem	ORTHO905GF013235	1	1582				LOC_Os03g63060
TRUE	FALSE	FALSE	FALSE	Pericycle	ORTHO905GF005305	1	1583	ATHMP16
FALSE	TRUE	FALSE	FALSE	Pericycle	ORTHO905GF024000	1	1584
TRUE	FALSE	FALSE	FALSE	Endodermis	ORTHO905GF011782	1	1585	ATNAP9
FALSE	FALSE	TRUE	FALSE	Endodermis	ORTHO905GF001532	1	1586				LOC_Os02g13530	LOC_Os01g52490, LOC_Os06g36160
FALSE	FALSE	FALSE	TRUE	Endodermis	ORTHO905GF000221	1	1587
TRUE	FALSE	FALSE	FALSE	Phloem	ORTHO905GF002493	1	1588	AT2G47710
FALSE	TRUE	FALSE	FALSE	Phloem	ORTHO905GF021234	1	1589
TRUE	FALSE	FALSE	FALSE	Cortex	ORTHO905GF008683	1	1590	UGT76E2
FALSE	FALSE	TRUE	FALSE	Cortex	ORTHO905GF004834	1	1591				LOC_Os07g41600
TRUE	FALSE	FALSE	FALSE	Epidermis	ORTHO905GF000824	1	1592	PIRF1
FALSE	FALSE	TRUE	FALSE	Epidermis	ORTHO905GF014737	1	1593				LOC_Os05g04450
TRUE	FALSE	FALSE	FALSE	Root cap	ORTHO905GF025545	1	1594	AT4G23590
FALSE	TRUE	FALSE	FALSE	Root cap	ORTHO905GF002086	1	1595
FALSE	FALSE	TRUE	FALSE	Xylem	ORTHO905GF011703	1	1596				LOC_Os06g45070
FALSE	FALSE	FALSE	TRUE	Xylem	ORTHO905GF006675	1	1597
TRUE	FALSE	FALSE	FALSE	Pericycle	ORTHO905GF009970	1	1598	MCA1
FALSE	TRUE	FALSE	FALSE	Endodermis	ORTHO905GF029432	1	1599
TRUE	FALSE	FALSE	FALSE	Phloem	ORTHO905GF000938	1	1600	RALFL22
FALSE	FALSE	TRUE	FALSE	Cortex	ORTHO905GF004007	1	1601				LOC_Os01g71970
FALSE	FALSE	FALSE	TRUE	Cortex	ORTHO905GF014996	1	1602
TRUE	FALSE	FALSE	FALSE	Epidermis	ORTHO905GF025613	1	1603	LTPG17
FALSE	TRUE	FALSE	FALSE	Epidermis	ORTHO905GF028001	1	1604
TRUE	FALSE	FALSE	FALSE	Root cap	ORTHO905GF006608	1	1605	AGP31
FALSE	TRUE	FALSE	FALSE	Root cap	ORTHO905GF004030	1	1606
TRUE	FALSE	FALSE	FALSE	Xylem	ORTHO905GF011602	1	1607	AT1G29200
FALSE	FALSE	FALSE	TRUE	Xylem	ORTHO905GF068624	1	1608
TRUE	FALSE	FALSE	FALSE	Pericycle	ORTHO905GF003589	1	1609	PME53
TRUE	FALSE	FALSE	FALSE	Endodermis	ORTHO905GF003293	1	1610	ATSAHH2
FALSE	TRUE	FALSE	FALSE	Endodermis	ORTHO905GF023750	1	1611
FALSE	FALSE	TRUE	FALSE	Endodermis	ORTHO905GF001909	1	1612				LOC_Os05g49030	LOC_Os01g54870
FALSE	FALSE	FALSE	TRUE	Endodermis	ORTHO905GF012208	1	1613
TRUE	FALSE	FALSE	FALSE	Phloem	ORTHO905GF020023	1	1614	AT4G14380
FALSE	TRUE	FALSE	FALSE	Phloem	ORTHO905GF017604	1	1615
TRUE	FALSE	FALSE	FALSE	Cortex	ORTHO905GF006107	1	1616	AT1G67480
FALSE	FALSE	TRUE	FALSE	Cortex	ORTHO905GF001114	1	1617				LOC_Os11g05860
TRUE	FALSE	FALSE	FALSE	Epidermis	ORTHO905GF018189	1	1618	AT1G02570
FALSE	FALSE	FALSE	TRUE	Epidermis	ORTHO905GF003205	1	1619
FALSE	TRUE	FALSE	FALSE	Root cap	ORTHO905GF006714	1	1620
FALSE	FALSE	FALSE	TRUE	Root cap	ORTHO905GF003205	1	1621
TRUE	FALSE	FALSE	FALSE	Xylem	ORTHO905GF010207	1	1622	GUX2
TRUE	FALSE	FALSE	FALSE	Pericycle	ORTHO905GF009440	1	1623	AT3G11150
TRUE	FALSE	FALSE	FALSE	Endodermis	ORTHO905GF001477	1	1624	ATL6
FALSE	FALSE	TRUE	FALSE	Endodermis	ORTHO905GF001101	1	1625				LOC_Os02g21660	LOC_Os01g64090
FALSE	FALSE	FALSE	TRUE	Endodermis	ORTHO905GF010116	1	1626
TRUE	FALSE	FALSE	FALSE	Phloem	ORTHO905GF007457	1	1627	ALKBH10B
TRUE	FALSE	FALSE	FALSE	Cortex	ORTHO905GF001305	1	1628	UL30W
FALSE	TRUE	FALSE	FALSE	Epidermis	ORTHO905GF010470	1	1629
FALSE	FALSE	TRUE	FALSE	Epidermis	ORTHO905GF049667	1	1630				LOC_Os06g48170
FALSE	FALSE	FALSE	TRUE	Epidermis	ORTHO905GF006523	1	1631
TRUE	FALSE	FALSE	FALSE	Root cap	ORTHO905GF016415	1	1632	NSP4
FALSE	TRUE	FALSE	FALSE	Root cap	ORTHO905GF019336	1	1633
FALSE	FALSE	FALSE	TRUE	Root cap	ORTHO905GF006523	1	1634
TRUE	FALSE	FALSE	FALSE	Endodermis	ORTHO905GF018170	1	1635	AT3G05150
FALSE	TRUE	FALSE	FALSE	Endodermis	ORTHO905GF013286	1	1636		unstable	unspecific
FALSE	FALSE	TRUE	FALSE	Endodermis	ORTHO905GF048250	1	1637				LOC_Os08g02400
FALSE	FALSE	FALSE	TRUE	Endodermis	ORTHO905GF013369	1	1638
TRUE	FALSE	FALSE	FALSE	Phloem	ORTHO905GF011697	1	1639	AtMAPR2
FALSE	TRUE	FALSE	FALSE	Phloem	ORTHO905GF018781	1	1640
FALSE	FALSE	TRUE	FALSE	Cortex	ORTHO905GF017046	1	1641				LOC_Os05g14240
TRUE	FALSE	FALSE	FALSE	Epidermis	ORTHO905GF018281	1	1642	AT1G12150
FALSE	FALSE	TRUE	FALSE	Epidermis	ORTHO905GF009157	1	1643				LOC_Os02g45540
TRUE	FALSE	FALSE	FALSE	Root cap	ORTHO905GF012982	1	1644	AT5G48130
TRUE	FALSE	FALSE	FALSE	Xylem	ORTHO905GF004573	1	1645	AT1G23330
FALSE	FALSE	TRUE	FALSE	Xylem	ORTHO905GF006299	1	1646				LOC_Os03g48950
TRUE	FALSE	FALSE	FALSE	Pericycle	ORTHO905GF036527	1	1647	AT1G27670
FALSE	TRUE	FALSE	FALSE	Endodermis	ORTHO905GF009490	1	1648
TRUE	FALSE	FALSE	FALSE	Phloem	ORTHO905GF000827	1	1649	AtMYB55
FALSE	TRUE	FALSE	FALSE	Phloem	ORTHO905GF001819	1	1650
FALSE	FALSE	TRUE	FALSE	Cortex	ORTHO905GF002613	1	1651				LOC_Os10g40700
FALSE	FALSE	FALSE	TRUE	Cortex	ORTHO905GF001770	1	1652
TRUE	FALSE	FALSE	FALSE	Epidermis	ORTHO905GF019925	1	1653	AT2G19060
FALSE	TRUE	FALSE	FALSE	Epidermis	ORTHO905GF001109	1	1654
FALSE	FALSE	TRUE	FALSE	Epidermis	ORTHO905GF002577	1	1655				LOC_Os04g33450
FALSE	FALSE	FALSE	TRUE	Epidermis	ORTHO905GF008336	1	1656
TRUE	FALSE	FALSE	FALSE	Root cap	ORTHO905GF000266	1	1657	AT2G17070
FALSE	TRUE	FALSE	FALSE	Root cap	ORTHO905GF000576	1	1658
FALSE	FALSE	FALSE	TRUE	Root cap	ORTHO905GF008336	1	1659
TRUE	FALSE	FALSE	FALSE	Pericycle	ORTHO905GF001249	1	1660	TET2
TRUE	FALSE	FALSE	FALSE	Endodermis	ORTHO905GF000127	1	1661	ATMPK20
FALSE	FALSE	FALSE	TRUE	Endodermis	ORTHO905GF017040	1	1662
TRUE	FALSE	FALSE	FALSE	Phloem	ORTHO905GF000710	1	1663	ATTAR2
TRUE	FALSE	FALSE	FALSE	Cortex	ORTHO905GF004585	1	1664	AT3G51000
FALSE	FALSE	TRUE	FALSE	Cortex	ORTHO905GF001930	1	1665				LOC_Os08g35110
TRUE	FALSE	FALSE	FALSE	Epidermis	ORTHO905GF004684	1	1666	PUB52
FALSE	FALSE	TRUE	FALSE	Epidermis	ORTHO905GF000859	1	1667				LOC_Os02g02410
FALSE	FALSE	FALSE	TRUE	Epidermis	ORTHO905GF070714	1	1668
TRUE	FALSE	FALSE	FALSE	Root cap	ORTHO905GF013737	1	1669	THAA2
FALSE	FALSE	FALSE	TRUE	Root cap	ORTHO905GF070714	1	1670
TRUE	FALSE	FALSE	FALSE	Pericycle	ORTHO905GF004085	1	1671	HIPL2
TRUE	FALSE	FALSE	FALSE	Endodermis	ORTHO905GF001908	1	1672	ATBR6OX
FALSE	FALSE	TRUE	FALSE	Endodermis	ORTHO905GF003995	1	1673				LOC_Os01g01060	LOC_Os11g29190
FALSE	FALSE	FALSE	TRUE	Endodermis	ORTHO905GF002567	1	1674
TRUE	FALSE	FALSE	FALSE	Cortex	ORTHO905GF002810	1	1675	UL24Y
FALSE	FALSE	TRUE	FALSE	Cortex	ORTHO905GF049058	1	1676				LOC_Os08g19670
FALSE	FALSE	TRUE	FALSE	Epidermis	ORTHO905GF049749	1	1677				LOC_Os08g06470
TRUE	FALSE	FALSE	FALSE	Root cap	ORTHO905GF004904	1	1678	UXS6
FALSE	TRUE	FALSE	FALSE	Root cap	ORTHO905GF000184	1	1679
TRUE	FALSE	FALSE	FALSE	Endodermis	ORTHO905GF022097	1	1680	AT1G35350
FALSE	FALSE	FALSE	TRUE	Endodermis	ORTHO905GF000251	1	1681
TRUE	FALSE	FALSE	FALSE	Phloem	ORTHO905GF006413	1	1682	ACBP3
TRUE	FALSE	FALSE	FALSE	Cortex	ORTHO905GF008409	1	1683	UL4M
FALSE	FALSE	TRUE	FALSE	Cortex	ORTHO905GF000446	1	1684				LOC_Os05g41990
TRUE	FALSE	FALSE	FALSE	Epidermis	ORTHO905GF003454	1	1685	PIRL2
FALSE	FALSE	TRUE	FALSE	Epidermis	ORTHO905GF000925	1	1686				LOC_Os04g58180
TRUE	FALSE	FALSE	FALSE	Root cap	ORTHO905GF007487	1	1687	SSL2
FALSE	TRUE	FALSE	FALSE	Root cap	ORTHO905GF002072	1	1688
TRUE	FALSE	FALSE	FALSE	Pericycle	ORTHO905GF000222	1	1689	AtPIP2;1
TRUE	FALSE	FALSE	FALSE	Endodermis	ORTHO905GF002991	1	1690	AT4G30470
FALSE	FALSE	TRUE	FALSE	Endodermis	ORTHO905GF004513	1	1691				LOC_Os03g13800
FALSE	FALSE	FALSE	TRUE	Endodermis	ORTHO905GF005007	1	1692
TRUE	FALSE	FALSE	FALSE	Phloem	ORTHO905GF021965	1	1693	AT5G63990
TRUE	FALSE	FALSE	FALSE	Cortex	ORTHO905GF005732	1	1694	AtGGCT2;2
FALSE	FALSE	TRUE	FALSE	Cortex	ORTHO905GF013248	1	1695				LOC_Os07g43290
FALSE	FALSE	FALSE	TRUE	Cortex	ORTHO905GF013326	1	1696
FALSE	FALSE	TRUE	FALSE	Epidermis	ORTHO905GF018644	1	1697				LOC_Os07g48140
TRUE	FALSE	FALSE	FALSE	Root cap	ORTHO905GF006604	1	1698	BEN1
TRUE	FALSE	FALSE	FALSE	Xylem	ORTHO905GF001029	1	1699	NAC50
FALSE	FALSE	TRUE	FALSE	Xylem	ORTHO905GF012868	1	1700				LOC_Os01g52890
FALSE	FALSE	FALSE	TRUE	Xylem	ORTHO905GF015861	1	1701
TRUE	FALSE	FALSE	FALSE	Pericycle	ORTHO905GF000784	1	1702	AT3G29680
TRUE	FALSE	FALSE	FALSE	Endodermis	ORTHO905GF001593	1	1703	NRT1.12
FALSE	TRUE	FALSE	FALSE	Endodermis	ORTHO905GF000602	1	1704
FALSE	FALSE	TRUE	FALSE	Endodermis	ORTHO905GF002953	1	1705				LOC_Os02g07890	LOC_Os03g29460, LOC_Os07g42170
TRUE	FALSE	FALSE	FALSE	Phloem	ORTHO905GF025570	1	1706	PATL2
FALSE	TRUE	FALSE	FALSE	Phloem	ORTHO905GF023954	1	1707
TRUE	FALSE	FALSE	FALSE	Cortex	ORTHO905GF000413	1	1708	PMEI9
FALSE	FALSE	TRUE	FALSE	Cortex	ORTHO905GF015526	1	1709				LOC_Os08g06380
FALSE	FALSE	FALSE	TRUE	Epidermis	ORTHO905GF002370	1	1710
TRUE	FALSE	FALSE	FALSE	Root cap	ORTHO905GF006180	1	1711	URP7
FALSE	FALSE	FALSE	TRUE	Root cap	ORTHO905GF002370	1	1712
TRUE	FALSE	FALSE	FALSE	Xylem	ORTHO905GF001252	1	1713	CMU2
TRUE	FALSE	FALSE	FALSE	Pericycle	ORTHO905GF000108	1	1714	AtIDD11
FALSE	FALSE	FALSE	TRUE	Endodermis	ORTHO905GF068982	1	1715
TRUE	FALSE	FALSE	FALSE	Phloem	ORTHO905GF001093	1	1716	MIF1
TRUE	FALSE	FALSE	FALSE	Cortex	ORTHO905GF008682	1	1717	AtCor6.6
FALSE	FALSE	TRUE	FALSE	Cortex	ORTHO905GF006194	1	1718				LOC_Os08g06550
FALSE	FALSE	FALSE	TRUE	Cortex	ORTHO905GF001853	1	1719
FALSE	TRUE	FALSE	FALSE	Epidermis	ORTHO905GF002160	1	1720
FALSE	FALSE	TRUE	FALSE	Epidermis	ORTHO905GF004040	1	1721				LOC_Os08g33440
FALSE	FALSE	FALSE	TRUE	Epidermis	ORTHO905GF001866	1	1722
TRUE	FALSE	FALSE	FALSE	Root cap	ORTHO905GF004036	1	1723	AT5G02070
FALSE	TRUE	FALSE	FALSE	Root cap	ORTHO905GF000638	1	1724
FALSE	FALSE	FALSE	TRUE	Root cap	ORTHO905GF001866	1	1725
TRUE	FALSE	FALSE	FALSE	Xylem	ORTHO905GF001195	1	1726	CARK5
FALSE	FALSE	FALSE	TRUE	Xylem	ORTHO905GF007475	1	1727
TRUE	FALSE	FALSE	FALSE	Pericycle	ORTHO905GF000089	1	1728	CYP71B37
TRUE	FALSE	FALSE	FALSE	Endodermis	ORTHO905GF004132	1	1729	AT5G61570
FALSE	TRUE	FALSE	FALSE	Endodermis	ORTHO905GF018477	1	1730
FALSE	FALSE	TRUE	FALSE	Endodermis	ORTHO905GF002397	1	1731				LOC_Os05g40820
TRUE	FALSE	FALSE	FALSE	Cortex	ORTHO905GF000956	1	1732	RBP47A
FALSE	FALSE	TRUE	FALSE	Cortex	ORTHO905GF007599	1	1733				LOC_Os11g05530
FALSE	FALSE	TRUE	FALSE	Epidermis	ORTHO905GF003956	1	1734				LOC_Os04g16970
TRUE	FALSE	FALSE	FALSE	Root cap	ORTHO905GF022114	1	1735	CEP14
FALSE	TRUE	FALSE	FALSE	Root cap	ORTHO905GF003159	1	1736
FALSE	FALSE	TRUE	FALSE	Xylem	ORTHO905GF005563	1	1737				LOC_Os09g26610
TRUE	FALSE	FALSE	FALSE	Pericycle	ORTHO905GF025502	1	1738	AtPFA-DSP2
TRUE	FALSE	FALSE	FALSE	Endodermis	ORTHO905GF000160	1	1739	AT4G12520
FALSE	TRUE	FALSE	FALSE	Endodermis	ORTHO905GF000298	1	1740
FALSE	FALSE	FALSE	TRUE	Endodermis	ORTHO905GF071125	1	1741
TRUE	FALSE	FALSE	FALSE	Phloem	ORTHO905GF000183	1	1742	UBC29
FALSE	TRUE	FALSE	FALSE	Phloem	ORTHO905GF013964	1	1743
TRUE	FALSE	FALSE	FALSE	Cortex	ORTHO905GF007489	1	1744	ATSTKL1
FALSE	FALSE	TRUE	FALSE	Cortex	ORTHO905GF001284	1	1745				LOC_Os02g45200
FALSE	FALSE	FALSE	TRUE	Cortex	ORTHO905GF068409	1	1746
FALSE	TRUE	FALSE	FALSE	Epidermis	ORTHO905GF016080	1	1747
FALSE	FALSE	TRUE	FALSE	Epidermis	ORTHO905GF001713	1	1748				LOC_Os10g38820	LOC_Os03g03550
FALSE	FALSE	FALSE	TRUE	Epidermis	ORTHO905GF016887	1	1749
FALSE	FALSE	FALSE	TRUE	Root cap	ORTHO905GF016887	1	1750
TRUE	FALSE	FALSE	FALSE	Xylem	ORTHO905GF003232	1	1751	AtTCP15
FALSE	FALSE	TRUE	FALSE	Xylem	ORTHO905GF002874	1	1752				LOC_Os03g54050
FALSE	FALSE	FALSE	TRUE	Xylem	ORTHO905GF002507	1	1753
TRUE	FALSE	FALSE	FALSE	Pericycle	ORTHO905GF005256	1	1754	STY17
TRUE	FALSE	FALSE	FALSE	Endodermis	ORTHO905GF011507	1	1755	PYD1
FALSE	FALSE	FALSE	TRUE	Endodermis	ORTHO905GF028105	1	1756
TRUE	FALSE	FALSE	FALSE	Phloem	ORTHO905GF005313	1	1757	AT5G40980
FALSE	TRUE	FALSE	FALSE	Phloem	ORTHO905GF018807	1	1758
TRUE	FALSE	FALSE	FALSE	Cortex	ORTHO905GF001903	1	1759	ATRH25
FALSE	FALSE	TRUE	FALSE	Cortex	ORTHO905GF004104	1	1760				LOC_Os02g48470
FALSE	FALSE	TRUE	FALSE	Epidermis	ORTHO905GF002903	1	1761				LOC_Os01g09880
TRUE	FALSE	FALSE	FALSE	Root cap	ORTHO905GF036198	1	1762	AT3G13435
TRUE	FALSE	FALSE	FALSE	Xylem	ORTHO905GF000663	1	1763	ATAO1
FALSE	FALSE	FALSE	TRUE	Xylem	ORTHO905GF008023	1	1764
TRUE	FALSE	FALSE	FALSE	Pericycle	ORTHO905GF007256	1	1765	CAD-5
TRUE	FALSE	FALSE	FALSE	Endodermis	ORTHO905GF002804	1	1766	ATPAE12
FALSE	FALSE	TRUE	FALSE	Endodermis	ORTHO905GF049380	1	1767				LOC_Os01g04730
FALSE	FALSE	FALSE	TRUE	Endodermis	ORTHO905GF012929	1	1768
TRUE	FALSE	FALSE	FALSE	Phloem	ORTHO905GF008688	1	1769	KFB39
TRUE	FALSE	FALSE	FALSE	Cortex	ORTHO905GF009264	1	1770	HUP54
FALSE	FALSE	TRUE	FALSE	Cortex	ORTHO905GF001613	1	1771				LOC_Os03g13540
TRUE	FALSE	FALSE	FALSE	Epidermis	ORTHO905GF022063	1	1772	AT5G26080
FALSE	FALSE	FALSE	TRUE	Epidermis	ORTHO905GF005367	1	1773
TRUE	FALSE	FALSE	FALSE	Root cap	ORTHO905GF000413	1	1774	ATPMEI11
FALSE	TRUE	FALSE	FALSE	Root cap	ORTHO905GF000969	1	1775		stable	unspecific
FALSE	FALSE	FALSE	TRUE	Root cap	ORTHO905GF005367	1	1776
TRUE	FALSE	FALSE	FALSE	Xylem	ORTHO905GF000640	1	1777	AT5G57270
FALSE	TRUE	FALSE	FALSE	Xylem	ORTHO905GF000888	1	1778		stable	specific
TRUE	FALSE	FALSE	FALSE	Pericycle	ORTHO905GF037428	1	1779	FRB1
TRUE	FALSE	FALSE	FALSE	Endodermis	ORTHO905GF001445	1	1780	AT2G15300
TRUE	FALSE	FALSE	FALSE	Phloem	ORTHO905GF003420	1	1781	ATCMPG2
TRUE	FALSE	FALSE	FALSE	Cortex	ORTHO905GF007182	1	1782	EN7
[truncated: 6,465 more rows]

## Sheet: Z.mays
A. thaliana	T. aestivum	O. sativa	Z. mays	Cell type	Orthogroup	Conservation	Rank	Ath best marker alias	Wheat subgenome stability	Wheat subgenome specificity	Best marker	Other markers										Zm00001eb000010	Zm00001d027230
[truncated: 32,926 more rows]

[truncated: 1 more sheets: wheat triad DEG information]
