# Supplementary material for: A single-cell and spatial wheat root atlas with cross-species annotations delineates conserved tissue-specific marker genes and regulators
Source: Cell Rep. 2025 Feb 1;44(2):115240. doi: 10.1016/j.celrep.2025.115240 (PMC11860762; doi:10.1016/j.celrep.2025.115240)
Supplement: Table S10. A list of ranked regulons across Arabidopsis, wheat, maize, and rice, related to Figure 5 [file mmc11.xlsx]

## Sheet: Table legend
Table S10. A list of ranked regulons across Arabidopsis, wheat, maize and rice, related to Figure 5

## Sheet: A. thaliana
TF	alias	hasTFrelevantGOterm	GOterm	GOdescription	cluster	celltype	isTF_DE	totRegInCluster	#TGs	qval_cluster	out-degree	closeness	betweenness	borda_rank	borda_clusterRank
AT1G70000	MYBD	unknown_TF	-	-	Columella_Cluster_11	Columella	1	306	243	1.00755e-37	0.411864	0.391379	0.0431076	11	1
AT1G75710	BRON	unknown_TF	-	-	Columella_Cluster_11	Columella	1	306	236	1.1125e-36	0.4	0.356818	0.0364819	21	2
AT3G52440	AT3G52440	unknown_TF	-	-	Columella_Cluster_11	Columella	1	306	157	2.52181e-49	0.266102	0.360257	0.0207797	39	3
AT1G49475	AT1G49475	unknown_TF	-	-	Columella_Cluster_11	Columella	1	306	120	1.20276e-15	0.20339	0.369153	0.0159554	61	4
AT4G32890	GATA9	unknown_TF	-	-	Columella_Cluster_11	Columella	0	306	270	1.40156e-47	0.457627	0	0	277	5
AT3G57670	NTT/ WIP2	unknown_TF	-	-	Columella_Cluster_11	Columella	0	306	191	6.18162e-81	0.323729	0	0	357	9
AT1G79580	SMB/ ANAC033/ URP7	unknown_TF	-	-	Columella_Cluster_11	Columella	0	306	256	7.6258e-45	0.433898	0	0	373	7
AT1G21340	AT1G21340	unknown_TF	-	-	Columella_Cluster_11	Columella	0	306	235	1.84886e-56	0.398305	0	0	406	8
AT3G25790	HHO1/ NIGT1.3	unknown_TF	-	-	Columella_Cluster_11	Columella	0	306	234	1.47193e-44	0.39661	0	0	525	14
AT3G14230	RAP2.2	unknown_TF	-	-	Columella_Cluster_11	Columella	0	306	269	3.3433e-24	0.455932	0	0	539	6
AT5G10280	MYB92/ ATMYB92/ ATMYB64	unknown_TF	-	-	Columella_Cluster_11	Columella	0	306	218	1.2769e-52	0.369492	0	0	543	11
AT3G20840	PLT1/ ATPLT1	unknown_TF	-	-	Columella_Cluster_11	Columella	0	306	195	1.2452e-54	0.330508	0	0	625	13
AT1G22190	RAP2.4/ WIND2/ RAP2.4D/ ERF58/ OSH1	unknown_TF	-	-	Columella_Cluster_11	Columella	0	306	263	2.53111e-19	0.445763	0	0	682	10
AT2G23320	WRKY15/ ATWRKY15/ AtWRKY15	unknown_TF	-	-	Columella_Cluster_11	Columella	0	306	251	1.50273e-19	0.425424	0	0	834	17
AT3G54810	BME3/ BME3-ZF/ GATA8	unknown_TF	-	-	Columella_Cluster_11	Columella	0	306	250	1.99978e-19	0.423729	0	0	859	20
AT5G15160	BNQ2/ PRE2/ BHLH134	unknown_TF	-	-	Columella_Cluster_11	Columella	0	306	206	1.06769e-37	0.349153	0	0	866	24
AT1G01720	ATAF1/ ANAC2/ ANAC002	unknown_TF	-	-	Columella_Cluster_11	Columella	0	306	265	7.42184e-13	0.449153	0	0	868	12
AT1G65620	AS2	unknown_TF	-	-	Columella_Cluster_11	Columella	0	306	193	4.30665e-41	0.327119	0	0	877	25
AT4G17490	ERF6/ ATERF6/ ERF103/ ERF-6-6	unknown_TF	-	-	Columella_Cluster_11	Columella	0	306	255	3.33898e-16	0.432203	0	0	905	18
AT1G74930	ORA47/ ERF018	unknown_TF	-	-	Columella_Cluster_11	Columella	0	306	255	4.24878e-16	0.432203	0	0	911	19
AT1G74500	BS1/ ATBS1/ TMO7/ PRE3/ BHLH135/ bHLH135	unknown_TF	-	-	Columella_Cluster_11	Columella	0	306	236	1.07113e-23	0.4	0	0	923	23
AT5G63790	NAC102/ ANAC102	unknown_TF	-	-	Columella_Cluster_11	Columella	0	306	262	1.35446e-12	0.444068	0	0	942	15
AT3G16770	EBP/ RAP2.3/ ATEBP/ ERF72	unknown_TF	-	-	Columella_Cluster_11	Columella	0	306	190	2.89743e-39	0.322034	0	0	950	28
AT1G36060	TG/ WIND3/ ERF55	unknown_TF	-	-	Columella_Cluster_11	Columella	0	306	235	1.07312e-22	0.398305	0	0	981	30
AT2G24570	WRKY17/ AtWRKY17/ ATWRKY17	unknown_TF	-	-	Columella_Cluster_11	Columella	0	306	247	2.636e-17	0.418644	0	0	998	22
AT1G19210	ERF017/ ERF17	unknown_TF	-	-	Columella_Cluster_11	Columella	0	306	238	3.59278e-20	0.40339	0	0	1017	27
AT1G78080	RAP2.4/ ATWIND1/ WIND1/ ERF59/ AtWIND1	unknown_TF	-	-	Columella_Cluster_11	Columella	0	306	258	2.61182e-12	0.437288	0	0	1022	16
AT2G45050	GATA2	unknown_TF	-	-	Columella_Cluster_11	Columella	0	306	230	3.49633e-22	0.389831	0	0	1063	34
AT1G09530	PIF3/ PAP3/ POC1	unknown_TF	-	-	Columella_Cluster_11	Columella	0	306	122	1.70431e-46	0.20678	0	0	1075	37
AT1G27730	STZ/ ZAT10	unknown_TF	-	-	Columella_Cluster_11	Columella	0	306	255	6.24608e-12	0.432203	0	0	1076	26
AT3G44750	HDA3/ HD2A/ ATHD2A/ HDT1	unknown_TF	-	-	Columella_Cluster_11	Columella	0	306	238	1.95161e-18	0.40339	0	0	1087	33
AT2G40470	LBD15/ ASL11	unknown_TF	-	-	Columella_Cluster_11	Columella	0	306	216	1.64758e-26	0.366102	0	0	1101	29
AT1G74840	AT1G74840	unknown_TF	-	-	Columella_Cluster_11	Columella	0	306	254	1.49499e-11	0.430508	0	0	1124	31
AT1G62300	WRKY6/ ATWRKY6	unknown_TF	-	-	Columella_Cluster_11	Columella	0	306	237	3.59906e-18	0.401695	0	0	1135	35
AT5G59820	RHL41/ ATZAT12/ ZAT12/ AtZAT12	unknown_TF	-	-	Columella_Cluster_11	Columella	0	306	259	1.65297e-09	0.438983	0	0	1139	21
AT2G44840	ERF13/ ATERF13/ EREBP	unknown_TF	-	-	Columella_Cluster_11	Columella	0	306	242	8.80026e-16	0.410169	0	0	1161	36
AT5G67300	MYBR1/ ATMYBR1/ MYB44/ ATMYB44	unknown_TF	-	-	Columella_Cluster_11	Columella	0	306	246	6.43228e-13	0.416949	0	0	1211	38
AT5G05410	DREB2A/ DREB2	unknown_TF	-	-	Columella_Cluster_11	Columella	0	306	257	3.09659e-08	0.435593	0	0	1248	32
AT4G01250	WRKY22/ AtWRKY22	unknown_TF	-	-	Columella_Cluster_11	Columella	0	306	214	1.39286e-23	0.362712	0	0	1250	39
AT1G33280	NAC015/ ANAC015/ BRN1	unknown_TF	-	-	Columella_Cluster_11	Columella	0	306	223	2.35673e-20	0.377966	0	0	1260	40
AT3G24520	HSFC1/ AT-HSFC1	unknown_TF	-	-	Columella_Cluster_11	Columella	0	306	219	1.65805e-21	0.371186	0	0	1261	44
AT3G21270	DOF2/ ADOF2	unknown_TF	-	-	Columella_Cluster_11	Columella	0	306	189	1.32389e-29	0.320339	0	0	1268	41
AT3G19580	ZF2/ AZF2	unknown_TF	-	-	Columella_Cluster_11	Columella	0	306	246	9.06273e-12	0.416949	0	0	1277	42
AT4G34410	RRTF1/ ERF109	unknown_TF	-	-	Columella_Cluster_11	Columella	0	306	241	2.20142e-13	0.408475	0	0	1289	44
AT2G34140	CDF4/ COG1	unknown_TF	-	-	Columella_Cluster_11	Columella	0	306	210	6.88042e-23	0.355932	0	0	1327	45
AT3G62420	BZIP53/ ATBZIP53	unknown_TF	-	-	Columella_Cluster_11	Columella	0	306	250	5.3164e-09	0.423729	0	0	1338	48
AT1G80840	WRKY40/ ATWRKY40	unknown_TF	-	-	Columella_Cluster_11	Columella	0	306	237	1.51078e-13	0.401695	0	0	1348	46
AT4G17500	ERF-1/ ATERF-1/ ERF100/ ATERF#100/ ERF1A	unknown_TF	-	-	Columella_Cluster_11	Columella	0	306	245	9.32645e-11	0.415254	0	0	1354	49
AT1G51190	PLT2	unknown_TF	-	-	Columella_Cluster_11	Columella	0	306	153	2.69714e-34	0.259322	0	0	1355	54
AT3G49530	NAC062/ ANAC062/ NTL6	unknown_TF	-	-	Columella_Cluster_11	Columella	0	306	223	4.56918e-18	0.377966	0	0	1380	47
AT3G15210	ERF4/ RAP2.5/ ATERF4/ ATERF-4	unknown_TF	-	-	Columella_Cluster_11	Columella	0	306	246	1.98281e-09	0.416949	0	0	1397	50
AT1G32640	MYC2/ ATMYC2/ RD22BP1/ JAI1/ JIN1/ ZBF1	unknown_TF	-	-	Columella_Cluster_11	Columella	0	306	236	9.66894e-13	0.4	0	0	1406	55
AT5G08790	ATAF2/ anac081	unknown_TF	-	-	Columella_Cluster_11	Columella	0	306	251	7.47817e-07	0.425424	0	0	1425	56
AT2G22770	NAI1	unknown_TF	-	-	Columella_Cluster_11	Columella	0	306	201	1.06258e-22	0.340678	0	0	1431	51
AT3G28857	PRE5	unknown_TF	-	-	Columella_Cluster_11	Columella	0	306	92	2.21657e-37	0.155932	0	0	1436	65
AT5G17810	WOX12	unknown_TF	-	-	Columella_Cluster_11	Columella	0	306	147	1.72014e-32	0.249153	0	0	1444	57
AT5G10510	AIL6/ PLT3	unknown_TF	-	-	Columella_Cluster_11	Columella	0	306	203	7.91813e-22	0.344068	0	0	1451	52
AT1G53910	RAP2.12/ ERF74	unknown_TF	-	-	Columella_Cluster_11	Columella	0	306	234	3.62294e-12	0.39661	0	0	1486	63
AT1G77450	NAC032/ anac032/ NAC32	unknown_TF	-	-	Columella_Cluster_11	Columella	0	306	242	2.9745e-09	0.410169	0	0	1488	60
AT1G19000	AT1G19000	unknown_TF	-	-	Columella_Cluster_11	Columella	0	306	241	1.86317e-09	0.408475	0	0	1492	62
AT1G49560	HHO6	unknown_TF	-	-	Columella_Cluster_11	Columella	0	306	176	2.77543e-26	0.298305	0	0	1515	53
AT4G32880	HB-8/ ATHB-8/ ATHB8	unknown_TF	-	-	Columella_Cluster_11	Columella	0	306	186	2.02591e-23	0.315254	0	0	1545	58
AT4G38900	BZIP29/ DKML	unknown_TF	-	-	Columella_Cluster_11	Columella	1	306	174	2.17858e-25	0.294915	0	0	1556	59
AT2G28350	ARF10	unknown_TF	-	-	Columella_Cluster_11	Columella	0	306	168	9.09305e-26	0.284746	0	0	1596	61
AT5G62020	HSFB2A/ AT-HSFB2A	unknown_TF	-	-	Columella_Cluster_11	Columella	0	306	207	9.66857e-18	0.350847	0	0	1614	64
AT4G34590	GBF6/ ATB2/ ATBZIP11/ BZIP11/ AtbZIP11	unknown_TF	-	-	Columella_Cluster_11	Columella	0	306	178	5.4492e-23	0.301695	0	0	1633	67
AT4G31550	WRKY11/ AtWRKY11/ ATWRKY11	unknown_TF	-	-	Columella_Cluster_11	Columella	0	306	219	1.22896e-13	0.371186	0	0	1645	66
AT3G11020	DREB2B/ DREB2	unknown_TF	-	-	Columella_Cluster_11	Columella	0	306	205	4.70449e-17	0.347458	0	0	1667	69
AT5G24590	TIP/ ANAC91/ NAC091/ ANAC091	unknown_TF	-	-	Columella_Cluster_11	Columella	0	306	218	2.14048e-13	0.369492	0	0	1678	70
AT5G49450	bZIP1/ AtbZIP1	unknown_TF	-	-	Columella_Cluster_11	Columella	0	306	236	6.71231e-08	0.4	0	0	1682	78
AT2G44910	HB4/ ATHB4/ ATHB-4	unknown_TF	-	-	Columella_Cluster_11	Columella	0	306	114	3.78328e-29	0.19322	0	0	1698	74
AT3G61630	CRF6	unknown_TF	-	-	Columella_Cluster_11	Columella	0	306	154	1.70667e-25	0.261017	0	0	1699	68
AT1G72050	TFIIIA	unknown_TF	-	-	Columella_Cluster_11	Columella	0	306	210	2.85649e-15	0.355932	0	0	1717	71
AT2G38470	WRKY33/ ATWRKY33	unknown_TF	-	-	Columella_Cluster_11	Columella	0	306	217	5.88141e-13	0.367797	0	0	1735	72
AT5G03740	HD2C/ HDT3	unknown_TF	-	-	Columella_Cluster_11	Columella	0	306	230	3.64707e-09	0.389831	0	0	1743	81
AT5G65210	TGA1	unknown_TF	-	-	Columella_Cluster_11	Columella	0	306	228	1.1489e-09	0.386441	0	0	1744	76
AT5G66730	IDD1/ ENY	unknown_TF	-	-	Columella_Cluster_11	Columella	0	306	204	4.2179e-16	0.345763	0	0	1749	73
AT5G62430	CDF1	unknown_TF	-	-	Columella_Cluster_11	Columella	0	306	195	4.793e-17	0.330508	0	0	1792	75
AT3G01470	HB-1/ ATHB-1/ ATHB1/ HD-ZIP-1/ HAT5	unknown_TF	-	-	Columella_Cluster_11	Columella	0	306	233	1.90079e-07	0.394915	0	0	1793	91
AT1G32870	ANAC013/ ANAC13/ NAC13	unknown_TF	-	-	Columella_Cluster_11	Columella	0	306	166	9.21984e-22	0.281356	0	0	1802	80
AT5G14750	MYB66/ WER1/ ATMYB66/ WER	unknown_TF	-	-	Columella_Cluster_11	Columella	0	306	193	2.778e-16	0.327119	0	0	1844	79
AT2G38090	AT2G38090	unknown_TF	-	-	Columella_Cluster_11	Columella	1	306	197	1.79666e-15	0.333898	0	0	1852	82
AT4G16141	GATA17L/ ATGATA17L	unknown_TF	-	-	Columella_Cluster_11	Columella	0	306	210	1.4508e-12	0.355932	0	0	1860	77
AT1G50640	ERF3/ ATERF3	unknown_TF	-	-	Columella_Cluster_11	Columella	0	306	224	7.7339e-09	0.379661	0	0	1866	86
AT4G37260	MYB73/ ATMYB73	unknown_TF	-	-	Columella_Cluster_11	Columella	0	306	228	1.8767e-07	0.386441	0	0	1881	97
AT5G47370	HAT2	unknown_TF	-	-	Columella_Cluster_11	Columella	0	306	216	3.42405e-10	0.366102	0	0	1917	89
AT1G12610	DDF1/ ATDDF1	unknown_TF	-	-	Columella_Cluster_11	Columella	0	306	211	3.72391e-11	0.357627	0	0	1934	87
AT2G22430	HB6/ ATHB6	unknown_TF	-	-	Columella_Cluster_11	Columella	0	306	219	5.90845e-09	0.371186	0	0	1939	96
AT1G34190	NAC017/ anac017/ RAO2	unknown_TF	-	-	Columella_Cluster_11	Columella	0	306	205	2.18181e-12	0.347458	0	0	1941	83
AT5G60850	OBP4/ ATDOF5.4	unknown_TF	-	-	Columella_Cluster_11	Columella	0	306	204	1.6226e-12	0.345763	0	0	1943	84
AT1G20696	HMGB3/ NFD03/ NFD3	unknown_TF	-	-	Columella_Cluster_11	Columella	0	306	214	3.39248e-10	0.362712	0	0	1954	92
AT1G29280	WRKY65/ ATWRKY65/ ABT3	unknown_TF	-	-	Columella_Cluster_11	Columella	0	306	208	2.26158e-11	0.352542	0	0	1960	90
AT5G61600	ERF104	unknown_TF	-	-	Columella_Cluster_11	Columella	0	306	218	6.56057e-09	0.369492	0	0	1961	98
AT1G19850	MP/ ARF5/ IAA24	unknown_TF	-	-	Columella_Cluster_11	Columella	0	306	106	7.01336e-24	0.179661	0	0	1966	85
AT1G53170	ERF8/ ATERF-8/ ATERF8	unknown_TF	-	-	Columella_Cluster_11	Columella	0	306	207	1.50926e-11	0.350847	0	0	1972	88
AT2G18160	bZIP2/ ATBZIP2/ GBF5/ FTM3	unknown_TF	-	-	Columella_Cluster_11	Columella	0	306	226	1.96742e-06	0.383051	0	0	1986	105
AT4G16780	HB-2/ ATHB-2/ ATHB2/ HAT4	unknown_TF	-	-	Columella_Cluster_11	Columella	0	306	201	4.22602e-12	0.340678	0	0	2005	93
AT5G45420	maMYB	unknown_TF	-	-	Columella_Cluster_11	Columella	0	306	199	2.84234e-12	0.337288	0	0	2012	95
AT5G66320	GATA5	unknown_TF	-	-	Columella_Cluster_11	Columella	0	306	170	3.40513e-17	0.288136	0	0	2023	94
AT5G06110	ATGLSA2/ ATGLSA1/ ZRF1b	unknown_TF	-	-	Columella_Cluster_11	Columella	0	306	220	3.93271e-07	0.372881	0	0	2041	103
AT1G34370	STOP1/ ATSTOP1/ AtSTOP1	unknown_TF	-	-	Columella_Cluster_11	Columella	0	306	219	3.63858e-07	0.371186	0	0	2053	106
AT5G53290	CRF3	unknown_TF	-	-	Columella_Cluster_11	Columella	0	306	206	3.51824e-10	0.349153	0	0	2068	101
AT4G10350	NAC070/ BRN2/ ANAC070	unknown_TF	-	-	Columella_Cluster_11	Columella	0	306	196	8.89835e-12	0.332203	0	0	2084	102
AT5G14000	anac084/ NAC084	unknown_TF	-	-	Columella_Cluster_11	Columella	0	306	198	2.15669e-11	0.335593	0	0	2088	104
AT3G20770	EIN3/ AtEIN3	unknown_TF	-	-	Columella_Cluster_11	Columella	0	306	186	2.68498e-13	0.315254	0	0	2113	99
AT5G25830	GATA12	unknown_TF	-	-	Columella_Cluster_11	Columella	0	306	181	5.06127e-14	0.30678	0	0	2131	100
AT5G59570	BOA	unknown_TF	-	-	Columella_Cluster_11	Columella	0	306	200	5.61707e-10	0.338983	0	0	2179	109
AT3G10490	ANAC052/ SGS1/ NAC052/ ANAC051	unknown_TF	-	-	Columella_Cluster_11	Columella	0	306	168	2.52023e-15	0.284746	0	0	2197	107
AT1G25550	HHO3/ NIGT1.1	unknown_TF	-	-	Columella_Cluster_11	Columella	0	306	215	1.14839e-06	0.364407	0	0	2200	117
AT3G22830	HSFA6B/ AT-HSFA6B	unknown_TF	-	-	Columella_Cluster_11	Columella	0	306	205	1.21777e-08	0.347458	0	0	2229	114
AT4G23750	CRF2/ TMO3	unknown_TF	-	-	Columella_Cluster_11	Columella	0	306	198	7.81086e-10	0.335593	0	0	2235	111
AT2G16720	MYB7/ ATMYB7/ ATY49	unknown_TF	-	-	Columella_Cluster_11	Columella	0	306	219	2.27822e-05	0.371186	0	0	2248	122
AT3G06740	GATA15	unknown_TF	-	-	Columella_Cluster_11	Columella	0	306	168	2.22008e-14	0.284746	0	0	2263	110
AT2G01430	HB17/ ATHB17/ ATHB-17	unknown_TF	-	-	Columella_Cluster_11	Columella	0	306	127	2.34478e-18	0.215254	0	0	2269	108
AT1G20693	HMGB2/ NFD02/ NFD2/ HMG BETA 1	unknown_TF	-	-	Columella_Cluster_11	Columella	0	306	201	1.35332e-08	0.340678	0	0	2312	120
AT3G58710	WRKY69/ ATWRKY69/ ABT4	unknown_TF	-	-	Columella_Cluster_11	Columella	0	306	185	4.10598e-11	0.313559	0	0	2339	118
AT4G32010	HSL1/ HSI2-L1/ VAL2	unknown_TF	-	-	Columella_Cluster_11	Columella	0	306	140	1.93874e-16	0.237288	0	0	2344	113
AT1G05805	AKS2	unknown_TF	-	-	Columella_Cluster_11	Columella	0	306	143	4.57755e-16	0.242373	0	0	2363	116
AT3G03660	WOX11	unknown_TF	-	-	Columella_Cluster_11	Columella	0	306	61	1.35547e-19	0.10339	0	0	2367	115
AT2G30340	LBD13	unknown_TF	-	-	Columella_Cluster_11	Columella	0	306	170	5.84449e-13	0.288136	0	0	2372	112
AT4G31920	RR10/ ARR10	unknown_TF	-	-	Columella_Cluster_11	Columella	0	306	194	4.47145e-09	0.328814	0	0	2374	126
AT5G51990	CBF4/ DREB1D	unknown_TF	-	-	Columella_Cluster_11	Columella	0	306	190	7.00867e-10	0.322034	0	0	2375	121
AT5G67420	LBD37/ ASL39	unknown_TF	-	-	Columella_Cluster_11	Columella	0	306	184	9.25041e-11	0.311864	0	0	2383	123
AT4G17460	HAT1/ JAB	unknown_TF	-	-	Columella_Cluster_11	Columella	0	306	202	1.91094e-07	0.342373	0	0	2402	128
AT5G39820	NAC094/ anac094	unknown_TF	-	-	Columella_Cluster_11	Columella	0	306	85	2.67398e-18	0.144068	0	0	2421	119
AT3G26744	ICE1/ ATICE1/ SCRM/ SCREAM	unknown_TF	-	-	Columella_Cluster_11	Columella	0	306	145	6.78146e-15	0.245763	0	0	2431	124
AT3G17609	HYH	unknown_TF	-	-	Columella_Cluster_11	Columella	0	306	210	1.62766e-05	0.355932	0	0	2447	134
AT5G57390	AIL5/ EMK/ CHO1/ PLT5	unknown_TF	-	-	Columella_Cluster_11	Columella	0	306	87	4.85649e-18	0.147458	0	0	2448	125
AT4G25470	CBF2/ ATCBF2/ FTQ4/ DREB1C	unknown_TF	-	-	Columella_Cluster_11	Columella	0	306	202	1.09456e-06	0.342373	0	0	2467	135
AT1G51070	bHLH115	unknown_TF	-	-	Columella_Cluster_11	Columella	0	306	200	5.39127e-07	0.338983	0	0	2472	136
AT5G42630	ATS/ KAN4	unknown_TF	-	-	Columella_Cluster_11	Columella	0	306	180	3.2938e-10	0.305085	0	0	2489	127
AT5G47230	ERF5/ ATMACD1/ ERF102/ ATERF5/ ATERF-5/ AtMACD1	unknown_TF	-	-	Columella_Cluster_11	Columella	0	306	186	4.89928e-09	0.315254	0	0	2503	133
AT5G66870	ASL1/ LBD36	unknown_TF	-	-	Columella_Cluster_11	Columella	0	306	131	3.73931e-15	0.222034	0	0	2509	129
AT1G77080	AGL27/ FLM/ MAF1	unknown_TF	-	-	Columella_Cluster_11	Columella	0	306	183	2.30232e-09	0.310169	0	0	2514	131
AT1G68840	RAV2/ rap2.8/ TEM2/ EDF2/ AtRAV2/ RAP2.8	unknown_TF	-	-	Columella_Cluster_11	Columella	0	306	192	1.02497e-07	0.325424	0	0	2527	138
AT5G52020	AT5G52020	unknown_TF	-	-	Columella_Cluster_11	Columella	0	306	169	3.68386e-11	0.286441	0	0	2533	132
AT3G11450	ATGLSA1/ ATGLSA2/ ZRF1a	unknown_TF	-	-	Columella_Cluster_11	Columella	0	306	207	2.87592e-05	0.350847	0	0	2534	139
AT4G30080	ARF16	unknown_TF	-	-	Columella_Cluster_11	Columella	0	306	115	8.56084e-16	0.194915	0	0	2544	130
AT3G04670	WRKY39/ ATWRKY39	unknown_TF	-	-	Columella_Cluster_11	Columella	0	306	198	2.27696e-06	0.335593	0	0	2559	145
AT2G29660	AT2G29660	unknown_TF	-	-	Columella_Cluster_11	Columella	0	306	186	4.85652e-08	0.315254	0	0	2598	140
AT1G68670	HHO2/ NIGT1.2	unknown_TF	-	-	Columella_Cluster_11	Columella	0	306	193	1.9434e-06	0.327119	0	0	2632	151
AT1G49720	ABF1/ ATABF1/ AtABF1	unknown_TF	-	-	Columella_Cluster_11	Columella	0	306	159	2.72336e-11	0.269492	0	0	2634	138
AT4G36990	HSF4/ HSFB1/ AT-HSFB1/ ATHSF4/ TBF1	unknown_TF	-	-	Columella_Cluster_11	Columella	0	306	194	3.72231e-06	0.328814	0	0	2651	153
AT3G50060	MYB77	unknown_TF	-	-	Columella_Cluster_11	Columella	0	306	184	1.24544e-07	0.311864	0	0	2663	146
AT2G37430	ZAT11	unknown_TF	-	-	Columella_Cluster_11	Columella	0	306	173	3.11492e-09	0.29322	0	0	2669	144
AT2G33710	AT2G33710	unknown_TF	-	-	Columella_Cluster_11	Columella	0	306	166	4.79786e-10	0.281356	0	0	2672	142
AT4G25490	CBF1/ ATCBF1/ DREB1B	unknown_TF	-	-	Columella_Cluster_11	Columella	0	306	191	2.30992e-06	0.323729	0	0	2682	159
AT4G28610	PHR1/ AtPHR1	unknown_TF	-	-	Columella_Cluster_11	Columella	0	306	174	7.96919e-09	0.294915	0	0	2688	148
AT3G06590	AIF2/ RITF1	unknown_TF	-	-	Columella_Cluster_11	Columella	0	306	184	4.41158e-07	0.311864	0	0	2704	155
AT1G68920	CIL1/ BHLH49	unknown_TF	-	-	Columella_Cluster_11	Columella	0	306	145	1.66097e-11	0.245763	0	0	2716	143
AT2G46400	WRKY46/ ATWRKY46	unknown_TF	-	-	Columella_Cluster_11	Columella	0	306	171	7.72472e-09	0.289831	0	0	2717	152
AT5G62610	AT5G62610	unknown_TF	-	-	Columella_Cluster_11	Columella	0	306	122	4.27e-13	0.20678	0	0	2720	141
AT5G54680	ILR3/ bHLH105	unknown_TF	-	-	Columella_Cluster_11	Columella	0	306	178	9.81291e-08	0.301695	0	0	2729	154
AT1G51600	ZML2/ TIFY2A/ GATA28	unknown_TF	-	-	Columella_Cluster_11	Columella	0	306	163	9.06038e-10	0.276271	0	0	2730	147
AT2G36080	ABS2/ NGAL1	unknown_TF	-	-	Columella_Cluster_11	Columella	0	306	172	1.74708e-08	0.291525	0	0	2752	156
AT5G37260	RVE2/ CIR1	unknown_TF	-	-	Columella_Cluster_11	Columella	0	306	196	6.10243e-05	0.332203	0	0	2755	167
AT4G16430	JAM3/ BHLH03/ BHLH3/ BHLH003	unknown_TF	-	-	Columella_Cluster_11	Columella	0	306	139	1.96019e-11	0.235593	0	0	2766	150
AT4G14410	bHLH104	unknown_TF	-	-	Columella_Cluster_11	Columella	0	306	194	4.597e-05	0.328814	0	0	2768	169
AT1G71520	AT1G71520	unknown_TF	-	-	Columella_Cluster_11	Columella	0	306	177	2.22626e-07	0.3	0	0	2775	166
AT2G27050	EIL1/ AtEIL1	unknown_TF	-	-	Columella_Cluster_11	Columella	0	306	151	2.11847e-10	0.255932	0	0	2782	149
AT1G08010	GATA11	unknown_TF	-	-	Columella_Cluster_11	Columella	0	306	174	9.99693e-08	0.294915	0	0	2783	160
AT5G18830	SPL7/ ATSPL7	unknown_TF	-	-	Columella_Cluster_11	Columella	0	306	158	2.06346e-09	0.267797	0	0	2804	157
AT3G10800	BZIP28	unknown_TF	-	-	Columella_Cluster_11	Columella	0	306	172	1.13331e-07	0.291525	0	0	2816	164
AT3G54620	BZIP25/ AtbZIP25/ BZO2H4/ ATBZIP25	unknown_TF	-	-	Columella_Cluster_11	Columella	0	306	181	2.20567e-06	0.30678	0	0	2820	170
AT4G37940	AGL21	unknown_TF	-	-	Columella_Cluster_11	Columella	0	306	115	4.23943e-12	0.194915	0	0	2838	158
AT4G24470	ZIM/ EDD1/ TIFY1/ GATA25/ ATTIFY1	unknown_TF	-	-	Columella_Cluster_11	Columella	0	306	155	3.60635e-09	0.262712	0	0	2847	165
AT1G74660	MIF1	unknown_TF	-	-	Columella_Cluster_11	Columella	0	306	152	2.38358e-09	0.257627	0	0	2859	162
AT5G60690	REV/ AVB1/ IFL1/ IFL	unknown_TF	-	-	Columella_Cluster_11	Columella	0	306	140	3.27687e-10	0.237288	0	0	2861	161
AT1G01260	JAM2/ BHLH13/ BHLH013	unknown_TF	-	-	Columella_Cluster_11	Columella	0	306	125	2.73639e-11	0.211864	0	0	2866	168
AT4G25400	AT4G25400	unknown_TF	-	-	Columella_Cluster_11	Columella	0	306	183	1.53306e-05	0.310169	0	0	2892	178
AT5G67450	ZF1/ AZF1	unknown_TF	-	-	Columella_Cluster_11	Columella	0	306	102	4.95351e-12	0.172881	0	0	2898	163
AT3G10480	NAC050/ ANAC050/ NAC50	unknown_TF	-	-	Columella_Cluster_11	Columella	0	306	162	6.36231e-08	0.274576	0	0	2912	172
AT1G49480	RTV1	unknown_TF	-	-	Columella_Cluster_11	Columella	0	306	178	5.71046e-06	0.301695	0	0	2915	179
AT4G37180	UIF1/ HHO5	unknown_TF	-	-	Columella_Cluster_11	Columella	0	306	174	2.32596e-06	0.294915	0	0	2924	180
AT3G48160	DEL1/ E2L3/ E2FE	unknown_TF	-	-	Columella_Cluster_11	Columella	0	306	121	7.92679e-11	0.205085	0	0	2943	173
AT1G21200	AT1G21200	unknown_TF	-	-	Columella_Cluster_11	Columella	0	306	142	3.08872e-09	0.240678	0	0	2947	177
AT3G02990	HSFA1E/ ATHSFA1E	unknown_TF	-	-	Columella_Cluster_11	Columella	0	306	111	4.01429e-11	0.188136	0	0	2952	176
AT1G76880	DF1	unknown_TF	-	-	Columella_Cluster_11	Columella	0	306	167	7.55935e-07	0.283051	0	0	2953	184
AT3G24050	GATA1	unknown_TF	-	-	Columella_Cluster_11	Columella	0	306	180	1.97718e-05	0.305085	0	0	2955	183
AT1G32360	C3H12/ HIZ1/ ATC3H12	unknown_TF	-	-	Columella_Cluster_11	Columella	1	306	108	3.27547e-11	0.183051	0	0	2959	175
AT2G42280	AKS3/ FBH4	unknown_TF	-	-	Columella_Cluster_11	Columella	0	306	90	9.49493e-12	0.152542	0	0	2963	171
AT5G22220	E2F1/ ATE2FB/ E2FB	unknown_TF	-	-	Columella_Cluster_11	Columella	0	306	97	1.6789e-11	0.164407	0	0	2969	174
AT1G42990	BZIP60/ ATBZIP60	unknown_TF	-	-	Columella_Cluster_11	Columella	0	306	162	4.76297e-07	0.274576	0	0	2992	185
AT3G20310	ERF7/ ATERF-7/ ATERF7	unknown_TF	-	-	Columella_Cluster_11	Columella	0	306	179	4.3285e-05	0.30339	0	0	3001	186
AT1G68550	CRF10	unknown_TF	-	-	Columella_Cluster_11	Columella	0	306	151	6.56124e-08	0.255932	0	0	3019	181
AT2G28200	ZAT5	unknown_TF	-	-	Columella_Cluster_11	Columella	0	306	165	2.12664e-06	0.279661	0	0	3023	188
AT2G19810	OZF1/ AtOZF1/ ATTZF2/ TZF2/ ATC3H20/ AtTZF2	unknown_TF	-	-	Columella_Cluster_11	Columella	1	306	131	3.29543e-09	0.222034	0	0	3024	182
AT1G13260	RAV1/ ATRAV1/ EDF4	unknown_TF	-	-	Columella_Cluster_11	Columella	0	306	185	0.000571093	0.313559	0	0	3044	187
AT2G17560	HMGB4/ NFD4/ NFD04	unknown_TF	-	-	Columella_Cluster_11	Columella	0	306	171	2.00848e-05	0.289831	0	0	3073	193
AT3G16350	NID1	unknown_TF	-	-	Columella_Cluster_11	Columella	0	306	168	1.36025e-05	0.284746	0	0	3084	195
AT3G47640	PYE	unknown_TF	-	-	Columella_Cluster_11	Columella	0	306	127	7.45032e-09	0.215254	0	0	3085	189
AT2G24260	LRL1/ DROP1	unknown_TF	-	-	Columella_Cluster_11	Columella	0	306	184	0.000879685	0.311864	0	0	3088	196
AT2G40340	AtERF48/ DREB2C	unknown_TF	-	-	Columella_Cluster_11	Columella	0	306	134	2.22608e-08	0.227119	0	0	3091	190
AT4G37540	LBD39	unknown_TF	-	-	Columella_Cluster_11	Columella	0	306	134	2.40364e-08	0.227119	0	0	3095	192
AT5G41020	AT5G41020	unknown_TF	-	-	Columella_Cluster_11	Columella	0	306	151	5.55806e-07	0.255932	0	0	3107	194
AT1G25560	TEM1/ EDF1/ ATTEM1/ AtTEM1	unknown_TF	-	-	Columella_Cluster_11	Columella	0	306	169	2.52964e-05	0.286441	0	0	3110	200
AT1G22640	MYB3/ ATMYB3	unknown_TF	-	-	Columella_Cluster_11	Columella	0	306	181	0.000641098	0.30678	0	0	3119	199
AT3G23690	CIL2	unknown_TF	-	-	Columella_Cluster_11	Columella	0	306	179	0.000450727	0.30339	0	0	3122	202
AT2G46310	CRF5	unknown_TF	-	-	Columella_Cluster_11	Columella	0	306	84	5.26345e-10	0.142373	0	0	3129	192
AT2G46510	AIB/ ATAIB/ JAM1/ BHLH17/ BHLH017	unknown_TF	-	-	Columella_Cluster_11	Columella	0	306	145	4.70759e-07	0.245763	0	0	3134	198
AT2G44430	AT2G44430	unknown_TF	-	-	Columella_Cluster_11	Columella	0	306	145	6.35278e-07	0.245763	0	0	3153	205
AT3G46640	PCL1/ LUX	unknown_TF	-	-	Columella_Cluster_11	Columella	0	306	177	0.000499828	0.3	0	0	3156	207
AT4G02590	UNE12/ PFB1/ BHLH059	unknown_TF	-	-	Columella_Cluster_11	Columella	0	306	180	0.000871473	0.305085	0	0	3157	209
AT5G43270	SPL2	unknown_TF	-	-	Columella_Cluster_11	Columella	0	306	106	3.9988e-09	0.179661	0	0	3158	197
AT4G24240	WRKY7/ ATWRKY7	unknown_TF	-	-	Columella_Cluster_11	Columella	0	306	136	1.66472e-07	0.230508	0	0	3160	203
AT4G36920	AP2/ FLO2/ FL1/ ATAP2/ AtAP2	unknown_TF	-	-	Columella_Cluster_11	Columella	0	306	135	1.62609e-07	0.228814	0	0	3168	204
AT5G08130	BIM1	unknown_TF	-	-	Columella_Cluster_11	Columella	0	306	173	0.000215074	0.29322	0	0	3176	208
AT2G03470	AT2G03470	unknown_TF	-	-	Columella_Cluster_11	Columella	0	306	160	1.41111e-05	0.271186	0	0	3178	210
AT3G25730	EDF3	unknown_TF	-	-	Columella_Cluster_11	Columella	0	306	157	7.73281e-06	0.266102	0	0	3184	211
AT2G28160	FIT/ FIT1/ ATBHLH029/ FRU/ BHLH029/ ATBHLH29/ ATFIT1	unknown_TF	-	-	Columella_Cluster_11	Columella	0	306	143	1.20323e-06	0.242373	0	0	3199	215
AT2G41070	ATBZIP12/ DPBF4/ EEL	unknown_TF	-	-	Columella_Cluster_11	Columella	0	306	88	2.58257e-09	0.149153	0	0	3201	201
AT5G04410	NAC2/ NAC78/ NTL11/ anac078	unknown_TF	-	-	Columella_Cluster_11	Columella	0	306	166	7.31737e-05	0.281356	0	0	3206	218
AT5G06960	OBF5/ TGA5	unknown_TF	-	-	Columella_Cluster_11	Columella	0	306	142	1.3263e-06	0.240678	0	0	3212	217
AT5G49520	WRKY48/ ATWRKY48	unknown_TF	-	-	Columella_Cluster_11	Columella	0	306	153	7.26029e-06	0.259322	0	0	3220	212
AT2G48100	AT2G48100	unknown_TF	-	-	Columella_Cluster_11	Columella	0	306	145	2.55444e-06	0.245763	0	0	3227	221
AT1G75080	BZR1	unknown_TF	-	-	Columella_Cluster_11	Columella	0	306	73	2.20409e-09	0.123729	0	0	3230	206
AT5G17300	RVE1	unknown_TF	-	-	Columella_Cluster_11	Columella	0	306	141	1.79575e-06	0.238983	0	0	3235	219
AT1G30970	SUF4	unknown_TF	-	-	Columella_Cluster_11	Columella	0	306	123	1.24726e-07	0.208475	0	0	3243	213
AT1G47870	ATE2F2/ E2FC/ ATE2FC	unknown_TF	-	-	Columella_Cluster_11	Columella	0	306	98	1.19754e-08	0.166102	0	0	3245	216
AT1G21700	SWI3C/ CHB4/ ATSWI3C	unknown_TF	-	-	Columella_Cluster_11	Columella	0	306	118	7.35966e-08	0.2	0	0	3246	214
AT5G52660	RVE6	unknown_TF	-	-	Columella_Cluster_11	Columella	0	306	132	5.4922e-07	0.223729	0	0	3249	220
AT2G28510	DOF2.1	unknown_TF	-	-	Columella_Cluster_11	Columella	0	306	151	8.75847e-06	0.255932	0	0	3253	222
AT5G60890	MYB34/ ATMYB34/ ATATR1/ ATR1	unknown_TF	-	-	Columella_Cluster_11	Columella	0	306	170	0.000408159	0.288136	0	0	3255	223
AT2G30130	ASL5/ LBD12/ PCK1	unknown_TF	-	-	Columella_Cluster_11	Columella	0	306	139	2.25665e-06	0.235593	0	0	3261	227
AT3G55980	TZF11/ ATC3H47/ ATSZF1/ SZF1	unknown_TF	-	-	Columella_Cluster_11	Columella	0	306	131	1.09093e-06	0.222034	0	0	3271	226
AT3G10760	AT3G10760	unknown_TF	-	-	Columella_Cluster_11	Columella	0	306	158	6.26852e-05	0.267797	0	0	3284	228
AT3G50700	IDD2/ AtIDD2	unknown_TF	-	-	Columella_Cluster_11	Columella	0	306	93	2.50502e-08	0.157627	0	0	3289	225
AT4G01120	GBF2/ ATBZIP54	unknown_TF	-	-	Columella_Cluster_11	Columella	0	306	168	0.000591233	0.284746	0	0	3292	231
AT1G74250	AT1G74250	unknown_TF	-	-	Columella_Cluster_11	Columella	0	306	109	1.03527e-07	0.184746	0	0	3294	224
AT2G25180	RR12/ ARR12/ ATARR12	unknown_TF	-	-	Columella_Cluster_11	Columella	0	306	161	0.000171233	0.272881	0	0	3306	229
AT4G35570	HMGB5/ NFD05/ HMGD/ NFD5	unknown_TF	-	-	Columella_Cluster_11	Columella	0	306	150	2.33725e-05	0.254237	0	0	3317	232
AT1G20980	SPL14/ FBR6/ SPL1R2/ ATSPL14	unknown_TF	-	-	Columella_Cluster_11	Columella	0	306	120	4.91212e-07	0.20339	0	0	3319	233
AT4G34000	ABF3/ DPBF5/ ATABF3/ AtABF3	unknown_TF	-	-	Columella_Cluster_11	Columella	0	306	167	0.000755173	0.283051	0	0	3335	238
AT5G06950	AHBP-1B/ TGA2/ ATTGA2	unknown_TF	-	-	Columella_Cluster_11	Columella	0	306	126	1.25171e-06	0.213559	0	0	3338	234
AT1G69010	BIM2	unknown_TF	-	-	Columella_Cluster_11	Columella	0	306	105	1.31313e-07	0.177966	0	0	3339	230
AT1G48610	AT1G48610	unknown_TF	-	-	Columella_Cluster_11	Columella	0	306	143	1.35389e-05	0.242373	0	0	3340	235
AT2G40140	CZF1/ TZF10/ ATC3H29/ ATSZF2/ ZFAR1/ SZF2	unknown_TF	-	-	Columella_Cluster_11	Columella	0	306	148	2.82168e-05	0.250847	0	0	3346	236
AT1G03970	GBF4	unknown_TF	-	-	Columella_Cluster_11	Columella	0	306	138	9.82958e-06	0.233898	0	0	3355	241
AT5G65050	AGL31/ MAF2	unknown_TF	-	-	Columella_Cluster_11	Columella	0	306	140	1.3506e-05	0.237288	0	0	3357	240
AT1G49950	TRB1/ ATTRB1	unknown_TF	-	-	Columella_Cluster_11	Columella	0	306	158	0.000237744	0.267797	0	0	3368	239
AT4G16420	ADA2B/ PRZ1	unknown_TF	-	-	Columella_Cluster_11	Columella	0	306	130	5.30368e-06	0.220339	0	0	3376	242
AT2G42300	BHLH48	unknown_TF	-	-	Columella_Cluster_11	Columella	0	306	58	3.02631e-08	0.0983051	0	0	3391	237
AT1G06070	BZIP69	unknown_TF	-	-	Columella_Cluster_11	Columella	0	306	121	2.27077e-06	0.205085	0	0	3396	245
AT1G54060	ASIL1	unknown_TF	-	-	Columella_Cluster_11	Columella	0	306	135	1.54783e-05	0.228814	0	0	3415	247
AT3G25890	CRF11	unknown_TF	-	-	Columella_Cluster_11	Columella	0	306	78	1.35219e-07	0.132203	0	0	3422	243
AT2G47070	SPL1	unknown_TF	-	-	Columella_Cluster_11	Columella	0	306	128	8.00525e-06	0.216949	0	0	3427	248
AT2G01060	AT2G01060	unknown_TF	-	-	Columella_Cluster_11	Columella	0	306	148	0.000134714	0.250847	0	0	3438	244
AT1G76350	NLP5	unknown_TF	-	-	Columella_Cluster_11	Columella	0	306	76	1.85074e-07	0.128814	0	0	3441	246
AT1G58110	AT1G58110	unknown_TF	-	-	Columella_Cluster_11	Columella	0	306	158	0.000821969	0.267797	0	0	3455	249
AT4G13980	AT-HSFA5/ HSFA5	unknown_TF	-	-	Columella_Cluster_11	Columella	0	306	103	1.87712e-06	0.174576	0	0	3468	254
AT2G47850	ATC3H32	unknown_TF	-	-	Columella_Cluster_11	Columella	0	306	81	4.50655e-07	0.137288	0	0	3472	252
AT4G36780	BEH2	unknown_TF	-	-	Columella_Cluster_11	Columella	0	306	98	1.5848e-06	0.166102	0	0	3479	256
AT5G39660	CDF2	unknown_TF	-	-	Columella_Cluster_11	Columella	0	306	154	0.00071187	0.261017	0	0	3488	251
AT3G57800	BHLH60	unknown_TF	-	-	Columella_Cluster_11	Columella	0	306	114	5.32801e-06	0.19322	0	0	3489	259
AT3G10500	NAC053/ anac053/ NTL4/ AIF/ ANAC053	unknown_TF	-	-	Columella_Cluster_11	Columella	0	306	152	0.000590998	0.257627	0	0	3491	253
AT4G18890	BEH3	unknown_TF	-	-	Columella_Cluster_11	Columella	0	306	41	1.31383e-07	0.0694915	0	0	3502	250
AT4G26640	WRKY20/ AtWRKY20	unknown_TF	-	-	Columella_Cluster_11	Columella	0	306	84	1.06159e-06	0.142373	0	0	3504	258
AT3G21175	ZML1/ GATA24/ TIFY2B	unknown_TF	-	-	Columella_Cluster_11	Columella	0	306	125	1.696e-05	0.211864	0	0	3505	261
AT4G18880	HSF A4A/ AT-HSFA4A	unknown_TF	-	-	Columella_Cluster_11	Columella	0	306	125	1.84228e-05	0.211864	0	0	3511	262
AT2G31370	POSF21/ ATBZIP59/ BZIP59	unknown_TF	-	-	Columella_Cluster_11	Columella	0	306	152	0.000715533	0.257627	0	0	3514	255
AT1G13960	WRKY4	unknown_TF	-	-	Columella_Cluster_11	Columella	0	306	144	0.000267162	0.244068	0	0	3519	257
AT5G64810	WRKY51/ ATWRKY51	unknown_TF	-	-	Columella_Cluster_11	Columella	0	306	145	0.000369875	0.245763	0	0	3540	260
AT3G19860	bHLH121/ URI	unknown_TF	-	-	Columella_Cluster_11	Columella	0	306	129	5.10926e-05	0.218644	0	0	3545	264
AT2G40950	BZIP17	unknown_TF	-	-	Columella_Cluster_11	Columella	0	306	102	4.97411e-06	0.172881	0	0	3555	265
AT4G36240	GATA7	unknown_TF	-	-	Columella_Cluster_11	Columella	0	306	37	4.21367e-07	0.0627119	0	0	3575	263
AT5G65640	bHLH093/ NFL	unknown_TF	-	-	Columella_Cluster_11	Columella	0	306	108	1.37451e-05	0.183051	0	0	3591	266
AT1G14350	FLP/ AtMYB124/ MYB124	unknown_TF	-	-	Columella_Cluster_11	Columella	0	306	111	1.93152e-05	0.188136	0	0	3597	270
AT1G03040	BHLH007/ PFB2	unknown_TF	-	-	Columella_Cluster_11	Columella	0	306	142	0.000615152	0.240678	0	0	3599	268
AT5G51980	ATC3H63	unknown_TF	-	-	Columella_Cluster_11	Columella	0	306	100	1.06356e-05	0.169492	0	0	3600	271
AT2G46270	GBF3	unknown_TF	-	-	Columella_Cluster_11	Columella	0	306	134	0.00023269	0.227119	0	0	3604	267
AT5G65060	MAF3/ FCL3/ AGL70	unknown_TF	-	-	Columella_Cluster_11	Columella	0	306	122	6.28769e-05	0.20678	0	0	3610	272
AT2G21230	BZIP30/ DKM	unknown_TF	-	-	Columella_Cluster_11	Columella	0	306	75	3.83879e-06	0.127119	0	0	3615	275
AT5G67580	TRB2/ ATTBP3/ TBP3/ ATTRB2	unknown_TF	-	-	Columella_Cluster_11	Columella	0	306	144	0.000978541	0.244068	0	0	3617	269
AT1G55520	TBP2/ ATTBP2	unknown_TF	-	-	Columella_Cluster_11	Columella	0	306	120	6.2431e-05	0.20339	0	0	3620	274
AT4G36730	GBF1/ ATGBF1/ AtGBF1	unknown_TF	-	-	Columella_Cluster_11	Columella	0	306	140	0.000769701	0.237288	0	0	3628	276
AT1G72740	AT1G72740	unknown_TF	-	-	Columella_Cluster_11	Columella	0	306	108	3.22165e-05	0.183051	0	0	3633	277
AT2G35530	bZIP16/ AtbZIP16	unknown_TF	-	-	Columella_Cluster_11	Columella	0	306	75	6.55807e-06	0.127119	0	0	3641	279
AT3G60490	ERF35/ ERF035	unknown_TF	-	-	Columella_Cluster_11	Columella	0	306	127	0.000213615	0.215254	0	0	3646	273
AT5G63280	AT5G63280	unknown_TF	-	-	Columella_Cluster_11	Columella	0	306	130	0.000419769	0.220339	0	0	3658	278
AT5G44080	AT5G44080	unknown_TF	-	-	Columella_Cluster_11	Columella	0	306	114	9.68701e-05	0.19322	0	0	3670	280
AT1G14685	BPC2/ ATBPC2/ BBR/BPC2	unknown_TF	-	-	Columella_Cluster_11	Columella	0	306	52	7.40306e-06	0.0881356	0	0	3691	281
AT2G47210	SWC4/ ATSWC4	unknown_TF	-	-	Columella_Cluster_11	Columella	0	306	122	0.000369799	0.20678	0	0	3704	282
AT3G16870	GATA17	unknown_TF	-	-	Columella_Cluster_11	Columella	0	306	117	0.000238289	0.198305	0	0	3705	283
AT5G40880	C3H59/ ATC3H59/ ZFWD3	unknown_TF	-	-	Columella_Cluster_11	Columella	0	306	89	4.75115e-05	0.150847	0	0	3709	284
AT1G25470	CRF12	unknown_TF	-	-	Columella_Cluster_11	Columella	0	306	83	5.38461e-05	0.140678	0	0	3732	286
AT1G04990	ATC3H3	unknown_TF	-	-	Columella_Cluster_11	Columella	0	306	99	0.000143031	0.167797	0	0	3737	285
AT4G06634	YY1/ ATYY1/ AtYY1	unknown_TF	-	-	Columella_Cluster_11	Columella	0	306	84	7.41448e-05	0.142373	0	0	3746	289
AT3G49850	TRB3/ ATTRB3/ TBP2	unknown_TF	-	-	Columella_Cluster_11	Columella	0	306	100	0.000218508	0.169492	0	0	3760	287
AT2G44150	ASHH3/ SDG7	unknown_TF	-	-	Columella_Cluster_11	Columella	0	306	103	0.000297607	0.174576	0	0	3766	289
AT1G17520	AT1G17520	unknown_TF	-	-	Columella_Cluster_11	Columella	0	306	114	0.000657303	0.19322	0	0	3770	290
AT2G47260	WRKY23/ ATWRKY23	unknown_TF	-	-	Columella_Cluster_11	Columella	0	306	56	4.65355e-05	0.0949153	0	0	3778	291
AT1G01350	AT1G01350	unknown_TF	-	-	Columella_Cluster_11	Columella	0	306	58	5.37336e-05	0.0983051	0	0	3781	292
AT2G22300	SR1/ CAMTA3	unknown_TF	-	-	Columella_Cluster_11	Columella	0	306	83	0.000166883	0.140678	0	0	3792	293
AT4G13640	UNE16/ PHL3	unknown_TF	-	-	Columella_Cluster_11	Columella	0	306	99	0.000586101	0.167797	0	0	3805	295
AT2G25650	GPL1	unknown_TF	-	-	Columella_Cluster_11	Columella	0	306	53	8.41718e-05	0.0898305	0	0	3806	296
AT3G62260	PP2C49	unknown_TF	-	-	Columella_Cluster_11	Columella	1	306	61	0.000129742	0.10339	0	0	3809	294
AT2G01930	BPC1/ BBR/ ATBPC1	unknown_TF	-	-	Columella_Cluster_11	Columella	0	306	39	9.49504e-05	0.0661017	0	0	3827	297
AT4G04770	ABCI8/ ATABC1/ LAF6/ ABC1/ ATNAP1	unknown_TF	-	-	Columella_Cluster_11	Columella	0	306	49	0.000184756	0.0830508	0	0	3847	299
AT1G19860	ATC3H6	unknown_TF	-	-	Columella_Cluster_11	Columella	0	306	42	0.000165178	0.0711864	0	0	3850	298
AT5G42820	U2AF35B/ ATU2AF35B/ ATC3H60	unknown_TF	-	-	Columella_Cluster_11	Columella	0	306	70	0.000527045	0.118644	0	0	3857	300
AT1G78700	BEH4	unknown_TF	-	-	Columella_Cluster_11	Columella	0	306	40	0.000277964	0.0677966	0	0	3873	301
AT3G22170	fhy3/ CPD45/ FHY3	unknown_TF	-	-	Columella_Cluster_11	Columella	0	306	39	0.000327694	0.0661017	0	0	3881	302
AT2G01570	RGA1/ RGA/ RGA24	unknown_TF	-	-	Columella_Cluster_11	Columella	0	306	50	0.000611137	0.0847458	0	0	3893	303
AT5G04940	SUVH1	unknown_TF	-	-	Columella_Cluster_11	Columella	0	306	56	0.00076945	0.0949153	0	0	3898	304
AT4G00270	GeBP/ STKR1	unknown_TF	-	-	Columella_Cluster_11	Columella	0	306	61	0.00094942	0.10339	0	0	3899	305
AT5G17430	BBM/ PLT4	unknown_TF	-	-	Columella_Cluster_11	Columella	0	306	37	0.00071337	0.0627119	0	0	3903	306
AT3G24120	PHL2	unknown_TF	-	-	Cortex_Cluster_6	Cortex	1	197	208	3.57001e-21	0.453159	0.323606	0.0303545	29	1
AT2G40260	MYS2	unknown_TF	-	-	Cortex_Cluster_6	Cortex	1	197	124	1.43112e-38	0.270153	0.318627	0.0176251	50	2
AT2G38300	MYS1	unknown_TF	-	-	Cortex_Cluster_6	Cortex	1	197	140	1.42391e-25	0.305011	0.267236	0.0159827	54	3
AT2G42280	AKS3/ FBH4	unknown_TF	-	-	Cortex_Cluster_6	Cortex	1	197	108	1.27793e-22	0.235294	0.312616	0.0144779	62	5
AT5G05550	VFP5/ At5g05550/ ENAP2	unknown_TF	-	-	Cortex_Cluster_6	Cortex	1	197	83	8.83901e-15	0.180828	0.330052	0.0115984	68	4
AT2G02160	ATC3H17/ C3H17	unknown_TF	-	-	Cortex_Cluster_6	Cortex	1	197	109	1.78847e-06	0.237473	0.301248	0.0155759	73	8
AT1G09770	CDC5/ ATCDC5/ ATMYBCDC5	unknown_TF	-	-	Cortex_Cluster_6	Cortex	0	197	262	9.468e-39	0.570806	0	0	74	6
AT2G41710	SMOS1	unknown_TF	-	-	Cortex_Cluster_6	Cortex	1	197	54	3.71733e-06	0.117647	0.30457	0.0046071	85	10
AT5G03150	JKD	unknown_TF	-	-	Cortex_Cluster_6	Cortex	0	197	249	5.72985e-73	0.542484	0	0	86	7
AT2G23320	WRKY15/ ATWRKY15/ AtWRKY15	unknown_TF	-	-	Cortex_Cluster_6	Cortex	0	197	257	4.86947e-34	0.559913	0	0	97	9
AT3G14230	RAP2.2	unknown_TF	-	-	Cortex_Cluster_6	Cortex	0	197	250	5.23327e-21	0.544662	0	0	156	11
AT5G06110	ATGLSA2/ ATGLSA1/ ZRF1b	unknown_TF	-	-	Cortex_Cluster_6	Cortex	1	197	247	1.93394e-26	0.538126	0	0	161	13
AT3G11450	ATGLSA1/ ATGLSA2/ ZRF1a	unknown_TF	-	-	Cortex_Cluster_6	Cortex	1	197	244	2.65598e-27	0.53159	0	0	177	12
AT1G01720	ATAF1/ ANAC2/ ANAC002	unknown_TF	-	-	Cortex_Cluster_6	Cortex	0	197	249	2.78132e-12	0.542484	0	0	201	18
AT3G60530	GATA4	unknown_TF	-	-	Cortex_Cluster_6	Cortex	0	197	241	5.45164e-27	0.525054	0	0	203	14
AT5G59820	RHL41/ ATZAT12/ ZAT12/ AtZAT12	unknown_TF	-	-	Cortex_Cluster_6	Cortex	0	197	249	9.21877e-12	0.542484	0	0	205	19
AT3G62420	BZIP53/ ATBZIP53	unknown_TF	-	-	Cortex_Cluster_6	Cortex	0	197	247	3.09389e-14	0.538126	0	0	220	20
AT5G63790	NAC102/ ANAC102	unknown_TF	-	-	Cortex_Cluster_6	Cortex	0	197	247	1.89065e-12	0.538126	0	0	231	23
AT2G47460	MYB12/ PFG1/ ATMYB12	unknown_TF	-	-	Cortex_Cluster_6	Cortex	0	197	232	1.25121e-31	0.505447	0	0	247	15
AT5G05410	DREB2A/ DREB2	unknown_TF	-	-	Cortex_Cluster_6	Cortex	0	197	245	2.31728e-09	0.533769	0	0	283	32
AT3G15210	ERF4/ RAP2.5/ ATERF4/ ATERF-4	unknown_TF	-	-	Cortex_Cluster_6	Cortex	0	197	242	7.02808e-14	0.527233	0	0	285	25
AT1G34370	STOP1/ ATSTOP1/ AtSTOP1	unknown_TF	-	-	Cortex_Cluster_6	Cortex	0	197	236	9.63169e-20	0.514161	0	0	317	24
AT5G02840	LCL1/ RVE4	unknown_TF	-	-	Cortex_Cluster_6	Cortex	0	197	233	1.7381e-21	0.507625	0	0	328	22
AT1G22190	RAP2.4/ WIND2/ RAP2.4D/ ERF58/ OSH1	unknown_TF	-	-	Cortex_Cluster_6	Cortex	0	197	239	8.53113e-14	0.520697	0	0	347	27
AT1G74840	AT1G74840	unknown_TF	-	-	Cortex_Cluster_6	Cortex	0	197	240	1.20351e-11	0.522876	0	0	362	34
AT1G78080	RAP2.4/ ATWIND1/ WIND1/ ERF59/ AtWIND1	unknown_TF	-	-	Cortex_Cluster_6	Cortex	0	197	240	1.24128e-10	0.522876	0	0	375	35
AT2G45050	GATA2	unknown_TF	-	-	Cortex_Cluster_6	Cortex	0	197	221	8.48262e-24	0.481481	0	0	418	26
AT1G06180	MYB13/ ATMYB13/ ATMYBLFGN	unknown_TF	-	-	Cortex_Cluster_6	Cortex	0	197	201	1.39207e-36	0.437908	0	0	444	17
AT5G49450	bZIP1/ AtbZIP1	unknown_TF	-	-	Cortex_Cluster_6	Cortex	0	197	233	6.8013e-12	0.507625	0	0	455	39
AT1G19000	AT1G19000	unknown_TF	-	-	Cortex_Cluster_6	Cortex	0	197	233	1.06834e-11	0.507625	0	0	458	41
AT5G08790	ATAF2/ anac081	unknown_TF	-	-	Cortex_Cluster_6	Cortex	0	197	238	2.41723e-07	0.518519	0	0	461	49
AT2G18160	bZIP2/ ATBZIP2/ GBF5/ FTM3	unknown_TF	-	-	Cortex_Cluster_6	Cortex	0	197	231	5.58918e-13	0.503268	0	0	476	37
AT3G29035	NAC3/ ANAC059/ ATNAC3/ ORS1	unknown_TF	-	-	Cortex_Cluster_6	Cortex	0	197	209	2.22165e-27	0.455338	0	0	492	21
AT2G24260	LRL1/ DROP1	unknown_TF	-	-	Cortex_Cluster_6	Cortex	0	197	220	6.40666e-20	0.479303	0	0	500	33
AT5G14000	anac084/ NAC084	unknown_TF	-	-	Cortex_Cluster_6	Cortex	0	197	213	4.16203e-23	0.464052	0	0	518	30
AT5G03740	HD2C/ HDT3	unknown_TF	-	-	Cortex_Cluster_6	Cortex	0	197	227	4.55251e-13	0.494553	0	0	533	40
AT3G44750	HDA3/ HD2A/ ATHD2A/ HDT1	unknown_TF	-	-	Cortex_Cluster_6	Cortex	0	197	221	3.48854e-16	0.481481	0	0	557	38
AT5G11260	HY5/ TED 5	unknown_TF	-	-	Cortex_Cluster_6	Cortex	0	197	223	3.3161e-13	0.485839	0	0	593	43
AT1G72050	TFIIIA	unknown_TF	-	-	Cortex_Cluster_6	Cortex	0	197	210	1.65997e-20	0.457516	0	0	595	36
AT2G40970	MYBC1	unknown_TF	-	-	Cortex_Cluster_6	Cortex	0	197	217	1.14333e-15	0.472767	0	0	621	45
AT3G01470	HB-1/ ATHB-1/ ATHB1/ HD-ZIP-1/ HAT5	unknown_TF	-	-	Cortex_Cluster_6	Cortex	0	197	225	3.29877e-09	0.490196	0	0	646	58
AT1G77450	NAC032/ anac032/ NAC32	unknown_TF	-	-	Cortex_Cluster_6	Cortex	0	197	226	2.36206e-08	0.492375	0	0	654	61
AT3G58120	BZIP61/ ATBZIP61	unknown_TF	-	-	Cortex_Cluster_6	Cortex	0	197	221	6.30474e-11	0.481481	0	0	661	55
AT5G61600	ERF104	unknown_TF	-	-	Cortex_Cluster_6	Cortex	0	197	217	4.56136e-13	0.472767	0	0	674	51
AT1G27730	STZ/ ZAT10	unknown_TF	-	-	Cortex_Cluster_6	Cortex	0	197	227	1.43876e-06	0.494553	0	0	680	69
AT1G53910	RAP2.12/ ERF74	unknown_TF	-	-	Cortex_Cluster_6	Cortex	0	197	219	3.05358e-11	0.477124	0	0	696	57
AT3G54320	WRI1/ ASML1/ WRI/ ATWRI1	unknown_TF	-	-	Cortex_Cluster_6	Cortex	0	197	169	8.25013e-39	0.368192	0	0	735	16
AT3G19580	ZF2/ AZF2	unknown_TF	-	-	Cortex_Cluster_6	Cortex	0	197	222	9.07398e-08	0.48366	0	0	751	70
AT4G16141	GATA17L/ ATGATA17L	unknown_TF	-	-	Cortex_Cluster_6	Cortex	1	197	207	5.11403e-16	0.45098	0	0	752	50
AT5G28770	BZO2H3/ BZIP63/ AtbZIP63	unknown_TF	-	-	Cortex_Cluster_6	Cortex	0	197	198	6.65436e-21	0.431373	0	0	754	47
AT4G27950	CRF4	unknown_TF	-	-	Cortex_Cluster_6	Cortex	0	197	193	7.06439e-23	0.420479	0	0	771	42
AT5G13330	Rap2.6L	unknown_TF	-	-	Cortex_Cluster_6	Cortex	0	197	178	6.67405e-31	0.3878	0	0	802	31
AT5G44160	NUC/ AtIDD8/ IDD8	unknown_TF	-	-	Cortex_Cluster_6	Cortex	0	197	193	9.75822e-22	0.420479	0	0	803	46
AT1G50640	ERF3/ ATERF3	unknown_TF	-	-	Cortex_Cluster_6	Cortex	0	197	213	2.62447e-09	0.464052	0	0	876	71
AT1G74930	ORA47/ ERF018	unknown_TF	-	-	Cortex_Cluster_6	Cortex	0	197	218	1.54578e-06	0.474946	0	0	894	75
AT4G23750	CRF2/ TMO3	unknown_TF	-	-	Cortex_Cluster_6	Cortex	0	197	201	4.70072e-15	0.437908	0	0	906	60
AT5G47390	MYBH/ KUA1	unknown_TF	-	-	Cortex_Cluster_6	Cortex	0	197	192	3.31711e-19	0.418301	0	0	924	52
AT5G16560	KAN/ KAN1	unknown_TF	-	-	Cortex_Cluster_6	Cortex	0	197	181	3.53837e-25	0.394336	0	0	930	44
AT1G74500	BS1/ ATBS1/ TMO7/ PRE3/ BHLH135/ bHLH135	unknown_TF	-	-	Cortex_Cluster_6	Cortex	0	197	203	2.98344e-13	0.442266	0	0	931	63
AT5G13180	NAC083/ ANAC083/ VNI2	unknown_TF	-	-	Cortex_Cluster_6	Cortex	0	197	212	2.16162e-08	0.461874	0	0	951	72
AT5G65640	bHLH093/ NFL	unknown_TF	-	-	Cortex_Cluster_6	Cortex	0	197	163	3.97365e-32	0.35512	0	0	989	28
AT5G67300	MYBR1/ ATMYBR1/ MYB44/ ATMYB44	unknown_TF	-	-	Cortex_Cluster_6	Cortex	0	197	214	3.83631e-06	0.466231	0	0	1005	81
AT5G42630	ATS/ KAN4	unknown_TF	-	-	Cortex_Cluster_6	Cortex	0	197	190	5.63541e-18	0.413943	0	0	1025	64
AT5G25830	GATA12	unknown_TF	-	-	Cortex_Cluster_6	Cortex	0	197	185	7.34925e-20	0.40305	0	0	1031	59
AT5G06800	AT5G06800	unknown_TF	-	-	Cortex_Cluster_6	Cortex	1	197	189	4.31405e-18	0.411765	0	0	1036	62
AT3G54810	BME3/ BME3-ZF/ GATA8	unknown_TF	-	-	Cortex_Cluster_6	Cortex	0	197	209	1.99836e-07	0.455338	0	0	1054	82
AT3G17609	HYH	unknown_TF	-	-	Cortex_Cluster_6	Cortex	0	197	207	5.60393e-08	0.45098	0	0	1073	84
AT4G17500	ERF-1/ ATERF-1/ ERF100/ ATERF#100/ ERF1A	unknown_TF	-	-	Cortex_Cluster_6	Cortex	0	197	213	8.51066e-05	0.464052	0	0	1100	93
AT1G77920	TGA7	unknown_TF	-	-	Cortex_Cluster_6	Cortex	0	197	183	3.85416e-19	0.398693	0	0	1111	65
AT3G13040	GAMMAMYB2	unknown_TF	-	-	Cortex_Cluster_6	Cortex	0	197	187	3.68625e-17	0.407407	0	0	1113	68
AT1G18330	EPR1/ RVE7	unknown_TF	-	-	Cortex_Cluster_6	Cortex	0	197	167	9.48391e-26	0.363834	0	0	1154	48
AT4G37260	MYB73/ ATMYB73	unknown_TF	-	-	Cortex_Cluster_6	Cortex	0	197	209	1.13813e-05	0.455338	0	0	1156	92
AT1G25550	HHO3/ NIGT1.1	unknown_TF	-	-	Cortex_Cluster_6	Cortex	0	197	205	3.05329e-07	0.446623	0	0	1159	88
AT3G04670	WRKY39/ ATWRKY39	unknown_TF	-	-	Cortex_Cluster_6	Cortex	0	197	199	5.43596e-10	0.433551	0	0	1169	77
AT1G29280	WRKY65/ ATWRKY65/ ABT3	unknown_TF	-	-	Cortex_Cluster_6	Cortex	0	197	196	4.9737e-11	0.427015	0	0	1183	74
AT4G32890	GATA9	unknown_TF	-	-	Cortex_Cluster_6	Cortex	0	197	198	2.93874e-10	0.431373	0	0	1184	80
AT4G36730	GBF1/ ATGBF1/ AtGBF1	unknown_TF	-	-	Cortex_Cluster_6	Cortex	0	197	179	5.12892e-19	0.389978	0	0	1218	67
AT2G02080	IDD4/ AtIDD4/ IME	unknown_TF	-	-	Cortex_Cluster_6	Cortex	0	197	126	8.72433e-36	0.27451	0	0	1259	29
AT4G34410	RRTF1/ ERF109	unknown_TF	-	-	Cortex_Cluster_6	Cortex	0	197	205	2.00691e-05	0.446623	0	0	1276	100
AT1G70000	MYBD	unknown_TF	-	-	Cortex_Cluster_6	Cortex	1	197	187	9.04805e-13	0.407407	0	0	1333	78
AT1G43700	VIP1/ SUE3/ ATVIP1	unknown_TF	-	-	Cortex_Cluster_6	Cortex	0	197	185	3.39174e-13	0.40305	0	0	1349	73
AT2G24570	WRKY17/ AtWRKY17/ ATWRKY17	unknown_TF	-	-	Cortex_Cluster_6	Cortex	0	197	202	2.99485e-05	0.440087	0	0	1374	103
AT5G53290	CRF3	unknown_TF	-	-	Cortex_Cluster_6	Cortex	0	197	192	3.46865e-09	0.418301	0	0	1387	91
AT5G60890	MYB34/ ATMYB34/ ATATR1/ ATR1	unknown_TF	-	-	Cortex_Cluster_6	Cortex	0	197	187	2.1872e-11	0.407407	0	0	1401	85
AT4G14410	bHLH104	unknown_TF	-	-	Cortex_Cluster_6	Cortex	0	197	194	6.61449e-08	0.422658	0	0	1403	96
AT2G16720	MYB7/ ATMYB7/ ATY49	unknown_TF	-	-	Cortex_Cluster_6	Cortex	0	197	202	0.00025869	0.440087	0	0	1429	111
AT1G03840	MGP/ IDD3	unknown_TF	-	-	Cortex_Cluster_6	Cortex	0	197	157	1.93194e-22	0.342048	0	0	1432	66
AT2G46830	CCA1/ AtCCA1	unknown_TF	-	-	Cortex_Cluster_6	Cortex	0	197	145	3.10017e-25	0.315904	0	0	1464	54
AT3G01220	HB20/ ATHB20	unknown_TF	-	-	Cortex_Cluster_6	Cortex	0	197	190	9.33219e-09	0.413943	0	0	1477	95
AT2G22430	HB6/ ATHB6	unknown_TF	-	-	Cortex_Cluster_6	Cortex	0	197	196	9.53221e-06	0.427015	0	0	1482	105
AT1G32640	MYC2/ ATMYC2/ RD22BP1/ JAI1/ JIN1/ ZBF1	unknown_TF	-	-	Cortex_Cluster_6	Cortex	0	197	198	0.000123562	0.431373	0	0	1522	114
AT5G65310	HB5/ ATHB5/ ATHB-5	unknown_TF	-	-	Cortex_Cluster_6	Cortex	0	197	178	1.00637e-12	0.3878	0	0	1541	86
AT1G62300	WRKY6/ ATWRKY6	unknown_TF	-	-	Cortex_Cluster_6	Cortex	0	197	193	4.24842e-06	0.420479	0	0	1542	108
AT2G40620	BZIP18	unknown_TF	-	-	Cortex_Cluster_6	Cortex	0	197	190	1.10566e-06	0.413943	0	0	1593	107
AT2G44840	ERF13/ ATERF13/ EREBP	unknown_TF	-	-	Cortex_Cluster_6	Cortex	0	197	195	0.000362891	0.424837	0	0	1620	119
AT2G33610	SWI3B/ ATSWI3B/ CHB2	unknown_TF	-	-	Cortex_Cluster_6	Cortex	0	197	159	1.05354e-17	0.346405	0	0	1644	76
AT1G72210	BHLH096/ BHLH96	unknown_TF	-	-	Cortex_Cluster_6	Cortex	0	197	124	6.29392e-26	0.270153	0	0	1647	56
AT3G19290	ABF4/ ATAREB2/ AREB2	unknown_TF	-	-	Cortex_Cluster_6	Cortex	0	197	177	8.4136e-11	0.385621	0	0	1676	94
AT1G21910	DREB26	unknown_TF	-	-	Cortex_Cluster_6	Cortex	0	197	170	3.45441e-13	0.37037	0	0	1687	87
AT5G37260	RVE2/ CIR1	unknown_TF	-	-	Cortex_Cluster_6	Cortex	0	197	188	1.23066e-05	0.409586	0	0	1723	118
AT2G46410	CPC	unknown_TF	-	-	Cortex_Cluster_6	Cortex	0	197	179	3.85691e-09	0.389978	0	0	1741	102
AT3G14180	ASIL2	unknown_TF	-	-	Cortex_Cluster_6	Cortex	0	197	162	8.17891e-15	0.352941	0	0	1766	84
AT4G01120	GBF2/ ATBZIP54	unknown_TF	-	-	Cortex_Cluster_6	Cortex	0	197	178	1.03334e-08	0.3878	0	0	1795	106
AT2G02070	IDD5/ AtIDD5/ RVN	unknown_TF	-	-	Cortex_Cluster_6	Cortex	0	197	84	7.39049e-27	0.183007	0	0	1825	53
AT1G01060	LHY/ LHY1	unknown_TF	-	-	Cortex_Cluster_6	Cortex	0	197	144	2.3447e-18	0.313725	0	0	1826	79
AT2G36080	ABS2/ NGAL1	unknown_TF	-	-	Cortex_Cluster_6	Cortex	0	197	170	9.37749e-11	0.37037	0	0	1840	99
AT4G34000	ABF3/ DPBF5/ ATABF3/ AtABF3	unknown_TF	-	-	Cortex_Cluster_6	Cortex	0	197	176	3.23518e-08	0.383442	0	0	1864	113
AT5G10510	AIL6/ PLT3	unknown_TF	-	-	Cortex_Cluster_6	Cortex	0	197	168	5.42541e-11	0.366013	0	0	1869	101
AT5G04340	ZAT6/ C2H2/ CZF2/ ATZAT6	unknown_TF	-	-	Cortex_Cluster_6	Cortex	0	197	183	4.76867e-05	0.398693	0	0	1910	124
AT1G49950	TRB1/ ATTRB1	unknown_TF	-	-	Cortex_Cluster_6	Cortex	0	197	169	2.03873e-09	0.368192	0	0	1944	109
AT5G39660	CDF2	unknown_TF	-	-	Cortex_Cluster_6	Cortex	0	197	168	1.64518e-09	0.366013	0	0	1959	110
AT5G47370	HAT2	unknown_TF	-	-	Cortex_Cluster_6	Cortex	0	197	183	0.000268575	0.398693	0	0	1968	129
AT5G17300	RVE1	unknown_TF	-	-	Cortex_Cluster_6	Cortex	0	197	154	5.74233e-13	0.335512	0	0	1985	98
AT1G68670	HHO2/ NIGT1.2	unknown_TF	-	-	Cortex_Cluster_6	Cortex	0	197	178	2.29204e-05	0.3878	0	0	2022	127
AT4G28610	PHR1/ AtPHR1	unknown_TF	-	-	Cortex_Cluster_6	Cortex	0	197	166	3.508e-09	0.361656	0	0	2025	116
AT5G10280	MYB92/ ATMYB92/ ATMYB64	unknown_TF	-	-	Cortex_Cluster_6	Cortex	0	197	146	2.97201e-14	0.318083	0	0	2029	90
AT1G20696	HMGB3/ NFD03/ NFD3	unknown_TF	-	-	Cortex_Cluster_6	Cortex	0	197	180	0.00042515	0.392157	0	0	2075	135
AT3G09600	RVE8/ LCL5	unknown_TF	-	-	Cortex_Cluster_6	Cortex	0	197	131	2.04812e-16	0.285403	0	0	2097	89
AT1G51070	bHLH115	unknown_TF	-	-	Cortex_Cluster_6	Cortex	0	197	178	0.000226422	0.3878	0	0	2119	139
AT1G13960	WRKY4	unknown_TF	-	-	Cortex_Cluster_6	Cortex	0	197	158	5.04393e-10	0.344227	0	0	2132	112
AT5G60850	OBP4/ ATDOF5.4	unknown_TF	-	-	Cortex_Cluster_6	Cortex	0	197	172	7.37899e-06	0.374728	0	0	2143	125
AT1G20693	HMGB2/ NFD02/ NFD2/ HMG BETA 1	unknown_TF	-	-	Cortex_Cluster_6	Cortex	0	197	175	0.000115871	0.381264	0	0	2175	141
AT5G66730	IDD1/ ENY	unknown_TF	-	-	Cortex_Cluster_6	Cortex	0	197	167	9.05074e-07	0.363834	0	0	2201	126
AT5G44190	GLK2/ GPRI2/ ATGLK2	unknown_TF	-	-	Cortex_Cluster_6	Cortex	0	197	142	1.7125e-12	0.309368	0	0	2242	104
AT2G29660	AT2G29660	unknown_TF	-	-	Cortex_Cluster_6	Cortex	0	197	168	6.73179e-06	0.366013	0	0	2266	134
AT1G22640	MYB3/ ATMYB3	unknown_TF	-	-	Cortex_Cluster_6	Cortex	0	197	173	0.000240759	0.376906	0	0	2293	148
AT4G36900	RAP2.10/ DEAR4	unknown_TF	-	-	Cortex_Cluster_6	Cortex	0	197	171	8.29194e-05	0.372549	0	0	2295	142
AT4G18020	APRR2/ PRR2	unknown_TF	-	-	Cortex_Cluster_6	Cortex	0	197	118	5.89067e-16	0.257081	0	0	2317	97
AT3G22830	HSFA6B/ AT-HSFA6B	unknown_TF	-	-	Cortex_Cluster_6	Cortex	0	197	174	0.00095508	0.379085	0	0	2349	153
AT2G48100	AT2G48100	unknown_TF	-	-	Cortex_Cluster_6	Cortex	1	197	149	1.15309e-09	0.324619	0	0	2361	117
AT3G11100	VFP3/ AITF1/ ENAP1	unknown_TF	-	-	Cortex_Cluster_6	Cortex	1	197	144	1.81175e-10	0.313725	0	0	2390	115
AT5G41020	AT5G41020	unknown_TF	-	-	Cortex_Cluster_6	Cortex	1	197	150	5.60174e-09	0.326797	0	0	2399	121
AT3G49530	NAC062/ ANAC062/ NTL6	unknown_TF	-	-	Cortex_Cluster_6	Cortex	0	197	170	0.000379963	0.37037	0	0	2404	152
AT1G10120	CIB4	unknown_TF	-	-	Cortex_Cluster_6	Cortex	0	197	159	8.49764e-07	0.346405	0	0	2409	130
AT4G25490	CBF1/ ATCBF1/ DREB1B	unknown_TF	-	-	Cortex_Cluster_6	Cortex	0	197	169	0.000759769	0.368192	0	0	2484	160
AT3G46640	PCL1/ LUX	unknown_TF	-	-	Cortex_Cluster_6	Cortex	0	197	167	0.000510455	0.363834	0	0	2515	163
AT5G54680	ILR3/ bHLH105	unknown_TF	-	-	Cortex_Cluster_6	Cortex	0	197	160	1.50015e-05	0.348584	0	0	2519	149
AT2G01060	AT2G01060	unknown_TF	-	-	Cortex_Cluster_6	Cortex	0	197	151	3.17665e-07	0.328976	0	0	2539	131
AT3G24520	HSFC1/ AT-HSFC1	unknown_TF	-	-	Cortex_Cluster_6	Cortex	0	197	162	9.08091e-05	0.352941	0	0	2563	157
AT2G22770	NAI1	unknown_TF	-	-	Cortex_Cluster_6	Cortex	0	197	150	1.25386e-06	0.326797	0	0	2618	140
AT5G61590	DEWAX/ ERF107	unknown_TF	-	-	Cortex_Cluster_6	Cortex	0	197	146	2.29772e-07	0.318083	0	0	2641	133
AT1G17520	AT1G17520	unknown_TF	-	-	Cortex_Cluster_6	Cortex	1	197	131	5.80904e-10	0.285403	0	0	2656	122
AT3G19860	bHLH121/ URI	unknown_TF	-	-	Cortex_Cluster_6	Cortex	0	197	136	1.1757e-08	0.296296	0	0	2691	128
AT2G37630	AS1/ LL2/ MYB91/ ATMYB91/ ATPHAN	unknown_TF	-	-	Cortex_Cluster_6	Cortex	0	197	143	1.97045e-07	0.311547	0	0	2692	136
AT1G13450	GT-1	unknown_TF	-	-	Cortex_Cluster_6	Cortex	0	197	143	5.08732e-07	0.311547	0	0	2721	145
AT3G56850	AREB3/ DPBF3	unknown_TF	-	-	Cortex_Cluster_6	Cortex	0	197	135	8.83468e-08	0.294118	0	0	2786	144
AT5G62610	AT5G62610	unknown_TF	-	-	Cortex_Cluster_6	Cortex	0	197	110	1.13243e-10	0.239651	0	0	2818	123
AT5G62020	HSFB2A/ AT-HSFB2A	unknown_TF	-	-	Cortex_Cluster_6	Cortex	0	197	154	0.000510312	0.335512	0	0	2819	167
AT1G02340	HFR1/ REP1/ FBI1/ RSF1	unknown_TF	-	-	Cortex_Cluster_6	Cortex	0	197	76	1.01597e-12	0.165577	0	0	2837	120
AT3G15500	NAC3/ ATNAC3/ ANAC055/ NAC055/ ANAC55	unknown_TF	-	-	Cortex_Cluster_6	Cortex	0	197	146	4.64329e-05	0.318083	0	0	2868	162
AT4G35570	HMGB5/ NFD05/ HMGD/ NFD5	unknown_TF	-	-	Cortex_Cluster_6	Cortex	0	197	143	1.32184e-05	0.311547	0	0	2869	161
AT3G16870	GATA17	unknown_TF	-	-	Cortex_Cluster_6	Cortex	0	197	126	3.56788e-08	0.27451	0	0	2883	143
AT1G69600	ZFHD1/ ATHB29/ ZHD11	unknown_TF	-	-	Cortex_Cluster_6	Cortex	0	197	137	2.45515e-06	0.298475	0	0	2895	155
AT1G54060	ASIL1	unknown_TF	-	-	Cortex_Cluster_6	Cortex	0	197	133	8.1752e-07	0.28976	0	0	2913	151
AT2G25900	ATCTH/ ATTZF1/ TZF1/ ATC3H23	unknown_TF	-	-	Cortex_Cluster_6	Cortex	0	197	138	6.02478e-06	0.300654	0	0	2926	159
AT5G29000	PHL1	unknown_TF	-	-	Cortex_Cluster_6	Cortex	0	197	122	2.6532e-08	0.265795	0	0	2937	147
AT3G26744	ICE1/ ATICE1/ SCRM/ SCREAM	unknown_TF	-	-	Cortex_Cluster_6	Cortex	0	197	120	2.41296e-08	0.261438	0	0	2954	146
AT3G10030	AT3G10030	unknown_TF	-	-	Cortex_Cluster_6	Cortex	1	197	118	3.98533e-08	0.257081	0	0	2994	150
AT1G05710	AT1G05710	unknown_TF	-	-	Cortex_Cluster_6	Cortex	1	197	99	1.53644e-09	0.215686	0	0	3012	132
AT5G67580	TRB2/ ATTBP3/ TBP3/ ATTRB2	unknown_TF	-	-	Cortex_Cluster_6	Cortex	0	197	141	0.000110101	0.30719	0	0	3015	171
AT1G03040	BHLH007/ PFB2	unknown_TF	-	-	Cortex_Cluster_6	Cortex	0	197	139	6.85163e-05	0.302832	0	0	3028	168
AT3G61890	HB-12/ ATHB-12/ ATHB12/ HB12	unknown_TF	-	-	Cortex_Cluster_6	Cortex	0	197	100	2.45516e-09	0.217865	0	0	3030	137
AT4G13640	UNE16/ PHL3	unknown_TF	-	-	Cortex_Cluster_6	Cortex	0	197	110	4.69908e-08	0.239651	0	0	3070	154
AT1G71130	CRF8/ ERF070/ ATERF070/ AtERF070	unknown_TF	-	-	Cortex_Cluster_6	Cortex	0	197	129	1.29584e-05	0.281046	0	0	3109	166
AT1G72360	ERF73/ HRE1/ AtERF73	unknown_TF	-	-	Cortex_Cluster_6	Cortex	0	197	60	1.01547e-09	0.130719	0	0	3189	138
AT3G28730	HMG/ ATHMG/ SSRP1/ NFD	unknown_TF	-	-	Cortex_Cluster_6	Cortex	0	197	110	1.17305e-06	0.239651	0	0	3210	165
AT3G51880	HMGB1/ NFD1/ AtHMGB1	unknown_TF	-	-	Cortex_Cluster_6	Cortex	0	197	135	0.00072149	0.294118	0	0	3242	182
AT4G32040	KNAT5	unknown_TF	-	-	Cortex_Cluster_6	Cortex	0	197	116	1.51685e-05	0.252723	0	0	3286	174
AT4G34990	MYB32/ AtMYB32	unknown_TF	-	-	Cortex_Cluster_6	Cortex	0	197	119	3.71137e-05	0.259259	0	0	3312	178
AT2G04880	ZAP1/ ATWRKY1/ WRKY1	unknown_TF	-	-	Cortex_Cluster_6	Cortex	0	197	127	0.000334641	0.276688	0	0	3323	180
AT2G22540	SVP/ AGL22/ FAQ1	unknown_TF	-	-	Cortex_Cluster_6	Cortex	0	197	48	1.1252e-08	0.104575	0	0	3329	157
AT5G46760	MYC3/ ATR2	unknown_TF	-	-	Cortex_Cluster_6	Cortex	0	197	54	1.48369e-08	0.117647	0	0	3332	158
AT4G16420	ADA2B/ PRZ1	unknown_TF	-	-	Cortex_Cluster_6	Cortex	0	197	119	5.11062e-05	0.259259	0	0	3334	179
AT1G23380	KNAT6/ KNAT6L/ KNAT6S	unknown_TF	-	-	Cortex_Cluster_6	Cortex	0	197	97	1.49703e-06	0.211329	0	0	3349	169
AT2G19810	OZF1/ AtOZF1/ ATTZF2/ TZF2/ ATC3H20/ AtTZF2	unknown_TF	-	-	Cortex_Cluster_6	Cortex	0	197	111	1.92839e-05	0.24183	0	0	3359	177
AT1G03970	GBF4	unknown_TF	-	-	Cortex_Cluster_6	Cortex	0	197	124	0.000278401	0.270153	0	0	3364	183
AT3G24490	AT3G24490	unknown_TF	-	-	Cortex_Cluster_6	Cortex	0	197	103	7.60882e-06	0.224401	0	0	3388	173
AT2G01930	BPC1/ BBR/ ATBPC1	unknown_TF	-	-	Cortex_Cluster_6	Cortex	0	197	46	3.79279e-08	0.100218	0	0	3399	164
AT1G24625	ZFP7	unknown_TF	-	-	Cortex_Cluster_6	Cortex	0	197	124	0.000488364	0.270153	0	0	3400	186
AT1G49720	ABF1/ ATABF1/ AtABF1	unknown_TF	-	-	Cortex_Cluster_6	Cortex	0	197	124	0.000528116	0.270153	0	0	3405	187
AT1G69010	BIM2	unknown_TF	-	-	Cortex_Cluster_6	Cortex	0	197	95	3.25054e-06	0.206972	0	0	3410	172
AT1G72740	AT1G72740	unknown_TF	-	-	Cortex_Cluster_6	Cortex	1	197	103	2.34068e-05	0.224401	0	0	3460	181
AT4G31270	IDAP2/ HDP2	unknown_TF	-	-	Cortex_Cluster_6	Cortex	1	197	54	4.07169e-07	0.117647	0	0	3490	170
AT3G07740	ADA2A/ ATADA2A/ HAC10/ HXA02/ HXA2	unknown_TF	-	-	Cortex_Cluster_6	Cortex	0	197	82	4.75997e-06	0.178649	0	0	3536	175
AT1G46264	HSFB4/ SCZ/ AT-HSFB4	unknown_TF	-	-	Cortex_Cluster_6	Cortex	0	197	55	2.67154e-06	0.119826	0	0	3603	176
AT2G21240	BPC4/ BBR/ ATBPC4	unknown_TF	-	-	Cortex_Cluster_6	Cortex	0	197	48	1.0441e-05	0.104575	0	0	3685	184
AT4G00150	HAM3/ SCL6-IV/ LOM3/ ATHAM3	unknown_TF	-	-	Cortex_Cluster_6	Cortex	0	197	46	1.28012e-05	0.100218	0	0	3707	185
AT2G30590	WRKY21	unknown_TF	-	-	Cortex_Cluster_6	Cortex	0	197	79	0.000158138	0.172113	0	0	3735	188
AT5G47660	AT5G47660	unknown_TF	-	-	Cortex_Cluster_6	Cortex	0	197	77	0.000186626	0.167756	0	0	3749	189
AT5G22290	NAC089/ anac089/ NTL14/ FSQ6	unknown_TF	-	-	Cortex_Cluster_6	Cortex	0	197	42	6.07796e-05	0.0915033	0	0	3790	190
AT3G01330	DEL3/ E2L2/ E2FF	unknown_TF	-	-	Cortex_Cluster_6	Cortex	0	197	75	0.00035322	0.163399	0	0	3794	192
AT5G42520	BPC6/ BBR/BPC6/ ATBPC6	unknown_TF	-	-	Cortex_Cluster_6	Cortex	0	197	40	6.88502e-05	0.087146	0	0	3803	191
AT4G35580	NTL9/ CBNAC	unknown_TF	-	-	Cortex_Cluster_6	Cortex	0	197	81	0.000932418	0.176471	0	0	3818	194
AT3G50870	MNP/ ATGATA18/ HAN/ GATA18	unknown_TF	-	-	Cortex_Cluster_6	Cortex	0	197	29	0.000104453	0.0631808	0	0	3831	193
AT5G42820	U2AF35B/ ATU2AF35B/ ATC3H60	unknown_TF	-	-	Cortex_Cluster_6	Cortex	0	197	66	0.000664838	0.143791	0	0	3846	195
AT1G14685	BPC2/ ATBPC2/ BBR/BPC2	unknown_TF	-	-	Cortex_Cluster_6	Cortex	0	197	44	0.000408404	0.0958606	0	0	3866	196
AT2G44020	AT2G44020	unknown_TF	-	-	Cortex_Cluster_6	Cortex	1	197	33	0.000626584	0.0718954	0	0	3902	197
AT4G16141	GATA17L/ ATGATA17L	unknown_TF	-	-	Dividing_Cluster_9	Dividing	1	199	233	3.84922e-33	0.506522	0.3	0.0515558	5	1
AT5G14140	AT5G14140	unknown_TF	-	-	Dividing_Cluster_9	Dividing	1	199	48	2.05541e-09	0.104348	0.266477	0.00495169	81	2
AT5G11510	MYB3R-4/ AtMYB3R4	unknown_TF	-	-	Dividing_Cluster_9	Dividing	0	199	203	2.45607e-104	0.441304	0	0	137	4
AT5G03740	HD2C/ HDT3	unknown_TF	-	-	Dividing_Cluster_9	Dividing	0	199	247	7.16145e-27	0.536957	0	0	160	3
AT3G44750	HDA3/ HD2A/ ATHD2A/ HDT1	unknown_TF	-	-	Dividing_Cluster_9	Dividing	0	199	239	7.91603e-29	0.519565	0	0	212	6
AT1G72050	TFIIIA	unknown_TF	-	-	Dividing_Cluster_9	Dividing	0	199	233	2.73196e-37	0.506522	0	0	219	5
AT1G75710	BRON	unknown_TF	-	-	Dividing_Cluster_9	Dividing	1	199	225	5.27233e-39	0.48913	0	0	254	8
AT5G06110	ATGLSA2/ ATGLSA1/ ZRF1b	unknown_TF	-	-	Dividing_Cluster_9	Dividing	1	199	238	2.69259e-22	0.517391	0	0	260	11
AT2G39880	MYB25/ AtMYB25	unknown_TF	-	-	Dividing_Cluster_9	Dividing	0	199	182	2.11098e-75	0.395652	0	0	269	9
AT1G01720	ATAF1/ ANAC2/ ANAC002	unknown_TF	-	-	Dividing_Cluster_9	Dividing	0	199	244	2.08338e-11	0.530435	0	0	284	7
AT1G74840	AT1G74840	unknown_TF	-	-	Dividing_Cluster_9	Dividing	0	199	242	2.77229e-14	0.526087	0	0	303	12
AT1G14350	FLP/ AtMYB124/ MYB124	unknown_TF	-	-	Dividing_Cluster_9	Dividing	0	199	198	5.91325e-57	0.430435	0	0	305	10
AT1G78080	RAP2.4/ ATWIND1/ WIND1/ ERF59/ AtWIND1	unknown_TF	-	-	Dividing_Cluster_9	Dividing	0	199	242	3.64795e-13	0.526087	0	0	321	13
AT5G08790	ATAF2/ anac081	unknown_TF	-	-	Dividing_Cluster_9	Dividing	0	199	242	2.46761e-10	0.526087	0	0	359	16
AT5G59820	RHL41/ ATZAT12/ ZAT12/ AtZAT12	unknown_TF	-	-	Dividing_Cluster_9	Dividing	0	199	242	5.83183e-10	0.526087	0	0	363	18
AT1G09770	CDC5/ ATCDC5/ ATMYBCDC5	unknown_TF	-	-	Dividing_Cluster_9	Dividing	0	199	233	1.99278e-18	0.506522	0	0	372	18
AT1G34370	STOP1/ ATSTOP1/ AtSTOP1	unknown_TF	-	-	Dividing_Cluster_9	Dividing	0	199	232	3.84423e-19	0.504348	0	0	374	14
AT5G63790	NAC102/ ANAC102	unknown_TF	-	-	Dividing_Cluster_9	Dividing	0	199	240	1.30014e-10	0.521739	0	0	384	21
AT5G53290	CRF3	unknown_TF	-	-	Dividing_Cluster_9	Dividing	0	199	223	8.91868e-25	0.484783	0	0	399	15
AT1G77450	NAC032/ anac032/ NAC32	unknown_TF	-	-	Dividing_Cluster_9	Dividing	0	199	235	1.90883e-13	0.51087	0	0	408	22
AT5G05410	DREB2A/ DREB2	unknown_TF	-	-	Dividing_Cluster_9	Dividing	0	199	240	1.25774e-08	0.521739	0	0	411	24
AT3G15210	ERF4/ RAP2.5/ ATERF4/ ATERF-4	unknown_TF	-	-	Dividing_Cluster_9	Dividing	0	199	233	4.67847e-11	0.506522	0	0	499	29
AT3G11450	ATGLSA1/ ATGLSA2/ ZRF1a	unknown_TF	-	-	Dividing_Cluster_9	Dividing	1	199	225	2.66643e-17	0.48913	0	0	504	25
AT1G22190	RAP2.4/ WIND2/ RAP2.4D/ ERF58/ OSH1	unknown_TF	-	-	Dividing_Cluster_9	Dividing	0	199	231	1.82862e-11	0.502174	0	0	516	33
AT5G14750	MYB66/ WER1/ ATMYB66/ WER	unknown_TF	-	-	Dividing_Cluster_9	Dividing	0	199	204	2.15428e-28	0.443478	0	0	530	23
AT4G37260	MYB73/ ATMYB73	unknown_TF	-	-	Dividing_Cluster_9	Dividing	0	199	227	4.203e-13	0.493478	0	0	544	31
AT4G23750	CRF2/ TMO3	unknown_TF	-	-	Dividing_Cluster_9	Dividing	0	199	211	3.46074e-21	0.458696	0	0	579	26
AT3G62420	BZIP53/ ATBZIP53	unknown_TF	-	-	Dividing_Cluster_9	Dividing	0	199	230	5.85678e-08	0.5	0	0	617	40
AT3G14230	RAP2.2	unknown_TF	-	-	Dividing_Cluster_9	Dividing	0	199	226	6.63226e-10	0.491304	0	0	628	37
AT1G74930	ORA47/ ERF018	unknown_TF	-	-	Dividing_Cluster_9	Dividing	0	199	225	5.76321e-10	0.48913	0	0	639	38
AT4G32890	GATA9	unknown_TF	-	-	Dividing_Cluster_9	Dividing	0	199	212	3.16315e-17	0.46087	0	0	640	34
AT2G45050	GATA2	unknown_TF	-	-	Dividing_Cluster_9	Dividing	0	199	209	1.21672e-18	0.454348	0	0	643	30
AT2G23320	WRKY15/ ATWRKY15/ AtWRKY15	unknown_TF	-	-	Dividing_Cluster_9	Dividing	0	199	217	6.50166e-11	0.471739	0	0	758	43
AT5G02320	MYB3R-5/ ATMYB3R5	unknown_TF	-	-	Dividing_Cluster_9	Dividing	0	199	147	2.37403e-47	0.319565	0	0	761	19
AT3G58120	BZIP61/ ATBZIP61	unknown_TF	-	-	Dividing_Cluster_9	Dividing	0	199	217	1.77575e-10	0.471739	0	0	769	44
AT1G27730	STZ/ ZAT10	unknown_TF	-	-	Dividing_Cluster_9	Dividing	0	199	224	1.38599e-06	0.486957	0	0	777	52
AT1G36060	TG/ WIND3/ ERF55	unknown_TF	-	-	Dividing_Cluster_9	Dividing	0	199	206	2.48265e-15	0.447826	0	0	790	39
AT3G09370	AtMYB3R3/ MYB3R-3	unknown_TF	-	-	Dividing_Cluster_9	Dividing	0	199	163	4.56091e-39	0.354348	0	0	798	20
AT1G19000	AT1G19000	unknown_TF	-	-	Dividing_Cluster_9	Dividing	0	199	220	8.19024e-08	0.478261	0	0	807	49
AT3G16870	GATA17	unknown_TF	-	-	Dividing_Cluster_9	Dividing	0	199	175	1.7783e-31	0.380435	0	0	841	28
AT4G31550	WRKY11/ AtWRKY11/ ATWRKY11	unknown_TF	-	-	Dividing_Cluster_9	Dividing	0	199	205	1.01066e-13	0.445652	0	0	867	45
AT3G48160	DEL1/ E2L3/ E2FE	unknown_TF	-	-	Dividing_Cluster_9	Dividing	0	199	163	2.21007e-36	0.354348	0	0	874	27
AT1G49950	TRB1/ ATTRB1	unknown_TF	-	-	Dividing_Cluster_9	Dividing	0	199	193	3.74644e-20	0.419565	0	0	875	35
AT5G66320	GATA5	unknown_TF	-	-	Dividing_Cluster_9	Dividing	0	199	180	1.43018e-27	0.391304	0	0	883	32
AT4G17500	ERF-1/ ATERF-1/ ERF100/ ATERF#100/ ERF1A	unknown_TF	-	-	Dividing_Cluster_9	Dividing	0	199	218	5.75397e-07	0.473913	0	0	889	55
AT3G01470	HB-1/ ATHB-1/ ATHB1/ HD-ZIP-1/ HAT5	unknown_TF	-	-	Dividing_Cluster_9	Dividing	0	199	217	1.8767e-07	0.471739	0	0	897	57
AT3G60530	GATA4	unknown_TF	-	-	Dividing_Cluster_9	Dividing	0	199	208	6.20624e-11	0.452174	0	0	934	50
AT4G17490	ERF6/ ATERF6/ ERF103/ ERF-6-6	unknown_TF	-	-	Dividing_Cluster_9	Dividing	0	199	215	1.42457e-06	0.467391	0	0	976	65
AT5G65210	TGA1	unknown_TF	-	-	Dividing_Cluster_9	Dividing	0	199	210	9.95815e-09	0.456522	0	0	987	55
AT5G49450	bZIP1/ AtbZIP1	unknown_TF	-	-	Dividing_Cluster_9	Dividing	0	199	215	2.19966e-06	0.467391	0	0	988	67
AT5G67300	MYBR1/ ATMYBR1/ MYB44/ ATMYB44	unknown_TF	-	-	Dividing_Cluster_9	Dividing	0	199	213	1.11909e-06	0.463043	0	0	1015	66
AT2G24570	WRKY17/ AtWRKY17/ ATWRKY17	unknown_TF	-	-	Dividing_Cluster_9	Dividing	0	199	208	1.14632e-07	0.452174	0	0	1070	63
AT1G62300	WRKY6/ ATWRKY6	unknown_TF	-	-	Dividing_Cluster_9	Dividing	0	199	203	6.01257e-10	0.441304	0	0	1080	59
AT5G45420	maMYB	unknown_TF	-	-	Dividing_Cluster_9	Dividing	0	199	192	1.36576e-14	0.417391	0	0	1131	47
AT5G02840	LCL1/ RVE4	unknown_TF	-	-	Dividing_Cluster_9	Dividing	0	199	203	5.84261e-09	0.441304	0	0	1137	64
AT5G41020	AT5G41020	unknown_TF	-	-	Dividing_Cluster_9	Dividing	1	199	178	3.82132e-21	0.386957	0	0	1145	41
AT2G02820	MYB88/ AtMYB88	unknown_TF	-	-	Dividing_Cluster_9	Dividing	0	199	187	2.04812e-16	0.406522	0	0	1158	46
AT3G01330	DEL3/ E2L2/ E2FF	unknown_TF	-	-	Dividing_Cluster_9	Dividing	0	199	140	3.53441e-34	0.304348	0	0	1174	36
AT5G61600	ERF104	unknown_TF	-	-	Dividing_Cluster_9	Dividing	0	199	202	1.86929e-08	0.43913	0	0	1189	68
AT2G18160	bZIP2/ ATBZIP2/ GBF5/ FTM3	unknown_TF	-	-	Dividing_Cluster_9	Dividing	0	199	207	1.6663e-05	0.45	0	0	1225	75
AT5G16560	KAN/ KAN1	unknown_TF	-	-	Dividing_Cluster_9	Dividing	0	199	172	1.9473e-21	0.373913	0	0	1244	42
AT3G54810	BME3/ BME3-ZF/ GATA8	unknown_TF	-	-	Dividing_Cluster_9	Dividing	0	199	203	1.80922e-06	0.441304	0	0	1278	78
AT1G53910	RAP2.12/ ERF74	unknown_TF	-	-	Dividing_Cluster_9	Dividing	0	199	202	1.92027e-06	0.43913	0	0	1304	82
AT1G25550	HHO3/ NIGT1.1	unknown_TF	-	-	Dividing_Cluster_9	Dividing	0	199	201	7.41375e-07	0.436957	0	0	1310	74
AT1G79580	SMB/ ANAC033/ URP7	unknown_TF	-	-	Dividing_Cluster_9	Dividing	0	199	186	1.42738e-11	0.404348	0	0	1421	62
AT5G42630	ATS/ KAN4	unknown_TF	-	-	Dividing_Cluster_9	Dividing	0	199	179	4.10751e-14	0.38913	0	0	1462	60
AT3G06740	GATA15	unknown_TF	-	-	Dividing_Cluster_9	Dividing	0	199	167	2.21188e-18	0.363043	0	0	1484	53
AT1G68550	CRF10	unknown_TF	-	-	Dividing_Cluster_9	Dividing	0	199	167	2.18554e-17	0.363043	0	0	1533	56
AT3G17609	HYH	unknown_TF	-	-	Dividing_Cluster_9	Dividing	0	199	194	3.85284e-05	0.421739	0	0	1590	96
AT2G47620	SWI3A/ ATSWI3A/ CHB1	unknown_TF	-	-	Dividing_Cluster_9	Dividing	0	199	144	2.62658e-22	0.313043	0	0	1605	48
AT2G40620	BZIP18	unknown_TF	-	-	Dividing_Cluster_9	Dividing	0	199	189	4.30191e-07	0.41087	0	0	1607	83
AT4G24240	WRKY7/ ATWRKY7	unknown_TF	-	-	Dividing_Cluster_9	Dividing	0	199	157	1.26228e-18	0.341304	0	0	1627	58
AT5G14000	anac084/ NAC084	unknown_TF	-	-	Dividing_Cluster_9	Dividing	0	199	181	6.71315e-10	0.393478	0	0	1653	72
AT3G04670	WRKY39/ ATWRKY39	unknown_TF	-	-	Dividing_Cluster_9	Dividing	0	199	186	9.80449e-07	0.404348	0	0	1696	93
AT3G50700	IDD2/ AtIDD2	unknown_TF	-	-	Dividing_Cluster_9	Dividing	0	199	123	1.75529e-24	0.267391	0	0	1727	51
AT1G50640	ERF3/ ATERF3	unknown_TF	-	-	Dividing_Cluster_9	Dividing	0	199	192	0.000305873	0.417391	0	0	1728	109
AT1G29280	WRKY65/ ATWRKY65/ ABT3	unknown_TF	-	-	Dividing_Cluster_9	Dividing	0	199	183	1.41301e-07	0.397826	0	0	1747	88
AT1G32640	MYC2/ ATMYC2/ RD22BP1/ JAI1/ JIN1/ ZBF1	unknown_TF	-	-	Dividing_Cluster_9	Dividing	0	199	192	0.000615152	0.417391	0	0	1760	112
AT1G68670	HHO2/ NIGT1.2	unknown_TF	-	-	Dividing_Cluster_9	Dividing	0	199	183	3.0074e-07	0.397826	0	0	1767	94
AT4G10350	NAC070/ BRN2/ ANAC070	unknown_TF	-	-	Dividing_Cluster_9	Dividing	0	199	177	1.59601e-09	0.384783	0	0	1771	79
AT1G12610	DDF1/ ATDDF1	unknown_TF	-	-	Dividing_Cluster_9	Dividing	0	199	183	1.27417e-06	0.397826	0	0	1804	97
AT1G20696	HMGB3/ NFD03/ NFD3	unknown_TF	-	-	Dividing_Cluster_9	Dividing	0	199	185	9.97154e-06	0.402174	0	0	1808	98
AT1G68840	RAV2/ rap2.8/ TEM2/ EDF2/ AtRAV2/ RAP2.8	unknown_TF	-	-	Dividing_Cluster_9	Dividing	0	199	180	6.30695e-08	0.391304	0	0	1813	89
AT5G44210	ERF9/ ATERF-9/ ATERF9	unknown_TF	-	-	Dividing_Cluster_9	Dividing	0	199	141	5.07049e-19	0.306522	0	0	1837	61
AT3G14180	ASIL2	unknown_TF	-	-	Dividing_Cluster_9	Dividing	0	199	159	2.38384e-14	0.345652	0	0	1839	70
AT4G17460	HAT1/ JAB	unknown_TF	-	-	Dividing_Cluster_9	Dividing	0	199	183	5.76613e-06	0.397826	0	0	1845	103
AT2G22430	HB6/ ATHB6	unknown_TF	-	-	Dividing_Cluster_9	Dividing	0	199	187	0.000276877	0.406522	0	0	1859	111
AT1G70000	MYBD	unknown_TF	-	-	Dividing_Cluster_9	Dividing	0	199	174	5.3941e-09	0.378261	0	0	1868	86
AT5G37260	RVE2/ CIR1	unknown_TF	-	-	Dividing_Cluster_9	Dividing	0	199	184	2.83903e-05	0.4	0	0	1872	107
AT4G35570	HMGB5/ NFD05/ HMGD/ NFD5	unknown_TF	-	-	Dividing_Cluster_9	Dividing	0	199	163	3.45757e-12	0.354348	0	0	1900	80
AT4G25470	CBF2/ ATCBF2/ FTQ4/ DREB1C	unknown_TF	-	-	Dividing_Cluster_9	Dividing	0	199	183	2.4683e-05	0.397826	0	0	1907	108
AT3G11020	DREB2B/ DREB2	unknown_TF	-	-	Dividing_Cluster_9	Dividing	0	199	172	3.55309e-09	0.373913	0	0	1908	91
AT1G30970	SUF4	unknown_TF	-	-	Dividing_Cluster_9	Dividing	0	199	141	3.54025e-17	0.306522	0	0	1929	69
AT5G52830	WRKY27/ ATWRKY27	unknown_TF	-	-	Dividing_Cluster_9	Dividing	0	199	145	1.48648e-15	0.315217	0	0	1979	71
AT1G48610	AT1G48610	unknown_TF	-	-	Dividing_Cluster_9	Dividing	1	199	156	2.23951e-12	0.33913	0	0	2001	84
AT2G33610	SWI3B/ ATSWI3B/ CHB2	unknown_TF	-	-	Dividing_Cluster_9	Dividing	0	199	149	3.71861e-14	0.323913	0	0	2002	77
AT2G46410	CPC	unknown_TF	-	-	Dividing_Cluster_9	Dividing	0	199	171	2.06029e-07	0.371739	0	0	2035	105
AT3G24490	AT3G24490	unknown_TF	-	-	Dividing_Cluster_9	Dividing	0	199	133	5.88575e-17	0.28913	0	0	2039	73
AT5G66730	IDD1/ ENY	unknown_TF	-	-	Dividing_Cluster_9	Dividing	0	199	169	6.4125e-08	0.367391	0	0	2051	100
AT4G25490	CBF1/ ATCBF1/ DREB1B	unknown_TF	-	-	Dividing_Cluster_9	Dividing	0	199	175	1.40437e-05	0.380435	0	0	2087	114
AT3G21175	ZML1/ GATA24/ TIFY2B	unknown_TF	-	-	Dividing_Cluster_9	Dividing	0	199	143	9.06107e-14	0.31087	0	0	2114	85
AT1G33280	NAC015/ ANAC015/ BRN1	unknown_TF	-	-	Dividing_Cluster_9	Dividing	0	199	172	4.00433e-06	0.373913	0	0	2127	116
AT2G30130	ASL5/ LBD12/ PCK1	unknown_TF	-	-	Dividing_Cluster_9	Dividing	0	199	149	2.55158e-12	0.323913	0	0	2130	92
AT5G28770	BZO2H3/ BZIP63/ AtbZIP63	unknown_TF	-	-	Dividing_Cluster_9	Dividing	0	199	164	3.96788e-08	0.356522	0	0	2158	104
AT5G10510	AIL6/ PLT3	unknown_TF	-	-	Dividing_Cluster_9	Dividing	0	199	160	5.1347e-09	0.347826	0	0	2176	99
AT5G47370	HAT2	unknown_TF	-	-	Dividing_Cluster_9	Dividing	0	199	178	0.000838032	0.386957	0	0	2193	134
AT4G01120	GBF2/ ATBZIP54	unknown_TF	-	-	Dividing_Cluster_9	Dividing	0	199	168	1.68082e-06	0.365217	0	0	2199	117
AT1G17520	AT1G17520	unknown_TF	-	-	Dividing_Cluster_9	Dividing	0	199	139	1.91907e-13	0.302174	0	0	2208	95
AT5G24590	TIP/ ANAC91/ NAC091/ ANAC091	unknown_TF	-	-	Dividing_Cluster_9	Dividing	0	199	175	0.000176826	0.380435	0	0	2215	125
AT1G19210	ERF017/ ERF17	unknown_TF	-	-	Dividing_Cluster_9	Dividing	0	199	177	0.000872408	0.384783	0	0	2236	139
AT1G77200	AT1G77200	unknown_TF	-	-	Dividing_Cluster_9	Dividing	0	199	114	4.95384e-17	0.247826	0	0	2253	76
AT1G74500	BS1/ ATBS1/ TMO7/ PRE3/ BHLH135/ bHLH135	unknown_TF	-	-	Dividing_Cluster_9	Dividing	0	199	173	9.67291e-05	0.376087	0	0	2256	127
AT2G38470	WRKY33/ ATWRKY33	unknown_TF	-	-	Dividing_Cluster_9	Dividing	0	199	174	0.000295149	0.378261	0	0	2275	132
AT1G49480	RTV1	unknown_TF	-	-	Dividing_Cluster_9	Dividing	0	199	167	3.44496e-06	0.363043	0	0	2276	120
AT3G22830	HSFA6B/ AT-HSFA6B	unknown_TF	-	-	Dividing_Cluster_9	Dividing	0	199	174	0.000348209	0.378261	0	0	2284	137
AT4G27950	CRF4	unknown_TF	-	-	Dividing_Cluster_9	Dividing	0	199	157	1.01562e-08	0.341304	0	0	2287	106
AT5G59570	BOA	unknown_TF	-	-	Dividing_Cluster_9	Dividing	0	199	170	3.42768e-05	0.369565	0	0	2292	124
AT1G74250	AT1G74250	unknown_TF	-	-	Dividing_Cluster_9	Dividing	0	199	123	2.4452e-15	0.267391	0	0	2320	81
AT1G20693	HMGB2/ NFD02/ NFD2/ HMG BETA 1	unknown_TF	-	-	Dividing_Cluster_9	Dividing	0	199	172	0.00016133	0.373913	0	0	2325	138
AT2G17560	HMGB4/ NFD4/ NFD04	unknown_TF	-	-	Dividing_Cluster_9	Dividing	0	199	164	1.66865e-06	0.356522	0	0	2333	119
AT4G01250	WRKY22/ AtWRKY22	unknown_TF	-	-	Dividing_Cluster_9	Dividing	0	199	161	3.67136e-07	0.35	0	0	2347	115
AT3G46640	PCL1/ LUX	unknown_TF	-	-	Dividing_Cluster_9	Dividing	0	199	169	7.17892e-05	0.367391	0	0	2373	131
AT4G39160	AT4G39160	unknown_TF	-	-	Dividing_Cluster_9	Dividing	0	199	120	6.84143e-15	0.26087	0	0	2382	87
AT1G13260	RAV1/ ATRAV1/ EDF4	unknown_TF	-	-	Dividing_Cluster_9	Dividing	0	199	172	0.000624017	0.373913	0	0	2387	146
AT3G49530	NAC062/ ANAC062/ NTL6	unknown_TF	-	-	Dividing_Cluster_9	Dividing	0	199	168	0.000339385	0.365217	0	0	2476	145
AT3G07740	ADA2A/ ATADA2A/ HAC10/ HXA02/ HXA2	unknown_TF	-	-	Dividing_Cluster_9	Dividing	0	199	106	2.89358e-15	0.230435	0	0	2482	90
AT5G39660	CDF2	unknown_TF	-	-	Dividing_Cluster_9	Dividing	0	199	155	2.3153e-06	0.336957	0	0	2548	130
AT5G47230	ERF5/ ATMACD1/ ERF102/ ATERF5/ ATERF-5/ AtMACD1	unknown_TF	-	-	Dividing_Cluster_9	Dividing	0	199	160	2.82358e-05	0.347826	0	0	2571	140
AT5G05090	AT5G05090	unknown_TF	-	-	Dividing_Cluster_9	Dividing	0	199	124	1.12255e-11	0.269565	0	0	2596	101
AT3G25790	HHO1/ NIGT1.3	unknown_TF	-	-	Dividing_Cluster_9	Dividing	0	199	149	3.62645e-07	0.323913	0	0	2602	123
AT2G48100	AT2G48100	unknown_TF	-	-	Dividing_Cluster_9	Dividing	0	199	143	2.36364e-08	0.31087	0	0	2616	118
AT3G24520	HSFC1/ AT-HSFC1	unknown_TF	-	-	Dividing_Cluster_9	Dividing	0	199	160	8.59436e-05	0.347826	0	0	2627	148
AT3G24050	GATA1	unknown_TF	-	-	Dividing_Cluster_9	Dividing	0	199	162	0.000347145	0.352174	0	0	2640	150
AT5G06950	AHBP-1B/ TGA2/ ATTGA2	unknown_TF	-	-	Dividing_Cluster_9	Dividing	0	199	130	2.95719e-10	0.282609	0	0	2647	110
AT5G47660	AT5G47660	unknown_TF	-	-	Dividing_Cluster_9	Dividing	0	199	103	2.3965e-13	0.223913	0	0	2649	102
AT2G44430	AT2G44430	unknown_TF	-	-	Dividing_Cluster_9	Dividing	0	199	140	3.9748e-08	0.304348	0	0	2684	121
AT1G08010	GATA11	unknown_TF	-	-	Dividing_Cluster_9	Dividing	0	199	153	2.88997e-05	0.332609	0	0	2709	147
AT4G36730	GBF1/ ATGBF1/ AtGBF1	unknown_TF	-	-	Dividing_Cluster_9	Dividing	0	199	144	7.9131e-07	0.313043	0	0	2714	135
AT3G28910	MYB30/ ATMYB30	unknown_TF	-	-	Dividing_Cluster_9	Dividing	0	199	141	1.78963e-07	0.306522	0	0	2726	126
AT1G51600	ZML2/ TIFY2A/ GATA28	unknown_TF	-	-	Dividing_Cluster_9	Dividing	0	199	143	7.07856e-07	0.31087	0	0	2744	136
AT3G54620	BZIP25/ AtbZIP25/ BZO2H4/ ATBZIP25	unknown_TF	-	-	Dividing_Cluster_9	Dividing	0	199	158	0.000570588	0.343478	0	0	2760	160
AT1G68150	WRKY9/ AtWRKY9/ ATWRKY9	unknown_TF	-	-	Dividing_Cluster_9	Dividing	0	199	151	4.54215e-05	0.328261	0	0	2770	149
AT2G01060	AT2G01060	unknown_TF	-	-	Dividing_Cluster_9	Dividing	0	199	145	3.76493e-06	0.315217	0	0	2772	142
AT1G77080	AGL27/ FLM/ MAF1	unknown_TF	-	-	Dividing_Cluster_9	Dividing	0	199	153	0.000137954	0.332609	0	0	2787	154
AT3G10490	ANAC052/ SGS1/ NAC052/ ANAC051	unknown_TF	-	-	Dividing_Cluster_9	Dividing	0	199	136	1.35855e-07	0.295652	0	0	2793	128
AT3G24120	PHL2	unknown_TF	-	-	Dividing_Cluster_9	Dividing	0	199	156	0.000735675	0.33913	0	0	2806	163
AT4G24470	ZIM/ EDD1/ TIFY1/ GATA25/ ATTIFY1	unknown_TF	-	-	Dividing_Cluster_9	Dividing	0	199	137	9.08422e-07	0.297826	0	0	2843	141
AT5G65310	HB5/ ATHB5/ ATHB-5	unknown_TF	-	-	Dividing_Cluster_9	Dividing	0	199	149	8.80196e-05	0.323913	0	0	2849	159
AT3G46080	ZAT8	unknown_TF	-	-	Dividing_Cluster_9	Dividing	0	199	150	0.000154669	0.326087	0	0	2854	156
AT2G40470	LBD15/ ASL11	unknown_TF	-	-	Dividing_Cluster_9	Dividing	0	199	148	8.4836e-05	0.321739	0	0	2872	157
AT1G06850	bZIP52/ AtbZIP52	unknown_TF	-	-	Dividing_Cluster_9	Dividing	0	199	147	8.22103e-05	0.319565	0	0	2889	158
AT3G10030	AT3G10030	unknown_TF	-	-	Dividing_Cluster_9	Dividing	0	199	119	7.24582e-09	0.258696	0	0	2914	122
AT2G25180	RR12/ ARR12/ ATARR12	unknown_TF	-	-	Dividing_Cluster_9	Dividing	0	199	149	0.000286901	0.323913	0	0	2923	161
AT3G25890	CRF11	unknown_TF	-	-	Dividing_Cluster_9	Dividing	0	199	84	1.53967e-11	0.182609	0	0	2931	113
AT1G06070	BZIP69	unknown_TF	-	-	Dividing_Cluster_9	Dividing	0	199	120	3.05141e-08	0.26087	0	0	2973	129
AT4G28610	PHR1/ AtPHR1	unknown_TF	-	-	Dividing_Cluster_9	Dividing	0	199	144	0.000387296	0.313043	0	0	3031	172
AT5G67420	LBD37/ ASL39	unknown_TF	-	-	Dividing_Cluster_9	Dividing	0	199	146	0.000768135	0.317391	0	0	3036	174
AT5G47390	MYBH/ KUA1	unknown_TF	-	-	Dividing_Cluster_9	Dividing	0	199	144	0.000556908	0.313043	0	0	3048	177
AT1G25580	SOG1/ ANAC008	unknown_TF	-	-	Dividing_Cluster_9	Dividing	0	199	133	1.27457e-05	0.28913	0	0	3053	155
AT1G71130	CRF8/ ERF070/ ATERF070/ AtERF070	unknown_TF	-	-	Dividing_Cluster_9	Dividing	0	199	129	5.30951e-06	0.280435	0	0	3068	152
AT1G05805	AKS2	unknown_TF	-	-	Dividing_Cluster_9	Dividing	0	199	111	2.29251e-07	0.241304	0	0	3125	144
AT2G13960	AT2G13960	unknown_TF	-	-	Dividing_Cluster_9	Dividing	1	199	94	1.1339e-08	0.204348	0	0	3141	133
AT3G10480	NAC050/ ANAC050/ NAC50	unknown_TF	-	-	Dividing_Cluster_9	Dividing	0	199	135	0.000552292	0.293478	0	0	3226	181
AT1G49720	ABF1/ ATABF1/ AtABF1	unknown_TF	-	-	Dividing_Cluster_9	Dividing	0	199	127	6.16551e-05	0.276087	0	0	3236	167
AT3G56850	AREB3/ DPBF3	unknown_TF	-	-	Dividing_Cluster_9	Dividing	0	199	122	6.61979e-05	0.265217	0	0	3303	171
AT5G62260	AHL6	unknown_TF	-	-	Dividing_Cluster_9	Dividing	0	199	69	2.88252e-08	0.15	0	0	3304	143
AT1G54060	ASIL1	unknown_TF	-	-	Dividing_Cluster_9	Dividing	0	199	123	8.32502e-05	0.267391	0	0	3309	175
AT1G51190	PLT2	unknown_TF	-	-	Dividing_Cluster_9	Dividing	0	199	90	3.09986e-07	0.195652	0	0	3322	151
AT4G38900	BZIP29/ DKML	unknown_TF	-	-	Dividing_Cluster_9	Dividing	0	199	114	1.79647e-05	0.247826	0	0	3331	165
AT2G23290	MYB70/ AtMYB70	unknown_TF	-	-	Dividing_Cluster_9	Dividing	0	199	127	0.00042515	0.276087	0	0	3348	184
AT3G11100	VFP3/ AITF1/ ENAP1	unknown_TF	-	-	Dividing_Cluster_9	Dividing	0	199	121	0.000130683	0.263043	0	0	3363	179
AT5G14260	SAFE1	unknown_TF	-	-	Dividing_Cluster_9	Dividing	0	199	103	5.11745e-06	0.223913	0	0	3367	162
AT3G28730	HMG/ ATHMG/ SSRP1/ NFD	unknown_TF	-	-	Dividing_Cluster_9	Dividing	0	199	105	1.06418e-05	0.228261	0	0	3379	164
AT2G40750	WRKY54/ ATWRKY54	unknown_TF	-	-	Dividing_Cluster_9	Dividing	0	199	107	2.50762e-05	0.232609	0	0	3423	169
AT1G69010	BIM2	unknown_TF	-	-	Dividing_Cluster_9	Dividing	0	199	93	5.5866e-06	0.202174	0	0	3462	166
AT5G66870	ASL1/ LBD36	unknown_TF	-	-	Dividing_Cluster_9	Dividing	0	199	96	1.21314e-05	0.208696	0	0	3483	168
AT4G11080	3xHMG-box1	unknown_TF	-	-	Dividing_Cluster_9	Dividing	0	199	38	1.79192e-07	0.0826087	0	0	3507	153
AT4G13640	UNE16/ PHL3	unknown_TF	-	-	Dividing_Cluster_9	Dividing	0	199	99	2.22359e-05	0.215217	0	0	3508	173
AT2G40950	BZIP17	unknown_TF	-	-	Dividing_Cluster_9	Dividing	0	199	94	1.37895e-05	0.204348	0	0	3517	170
AT2G47210	SWC4/ ATSWC4	unknown_TF	-	-	Dividing_Cluster_9	Dividing	0	199	114	0.000363992	0.247826	0	0	3525	189
AT5G02470	DPA	unknown_TF	-	-	Dividing_Cluster_9	Dividing	0	199	104	0.000149522	0.226087	0	0	3581	186
AT2G44150	ASHH3/ SDG7	unknown_TF	-	-	Dividing_Cluster_9	Dividing	0	199	99	7.97793e-05	0.215217	0	0	3593	183
AT4G25210	AT4G25210	unknown_TF	-	-	Dividing_Cluster_9	Dividing	0	199	93	4.73372e-05	0.202174	0	0	3605	180
AT2G23380	CLF/ ICU1/ SDG1/ SET1	unknown_TF	-	-	Dividing_Cluster_9	Dividing	0	199	82	1.92166e-05	0.178261	0	0	3619	178
AT5G44080	AT5G44080	unknown_TF	-	-	Dividing_Cluster_9	Dividing	0	199	104	0.000349624	0.226087	0	0	3626	191
AT1G76350	NLP5	unknown_TF	-	-	Dividing_Cluster_9	Dividing	0	199	66	1.14941e-05	0.143478	0	0	3650	176
AT1G61730	AT1G61730	unknown_TF	-	-	Dividing_Cluster_9	Dividing	0	199	106	0.000932418	0.230435	0	0	3669	194
AT4G06634	YY1/ ATYY1/ AtYY1	unknown_TF	-	-	Dividing_Cluster_9	Dividing	0	199	79	6.67327e-05	0.171739	0	0	3690	187
AT1G24610	AT1G24610	unknown_TF	-	-	Dividing_Cluster_9	Dividing	0	199	57	3.83944e-05	0.123913	0	0	3733	185
AT1G62150	MTERF20	unknown_TF	-	-	Dividing_Cluster_9	Dividing	1	199	29	1.72305e-05	0.0630435	0	0	3753	182
AT4G35390	AHL25/ AGF1	unknown_TF	-	-	Dividing_Cluster_9	Dividing	0	199	81	0.000356793	0.176087	0	0	3773	195
AT5G62610	AT5G62610	unknown_TF	-	-	Dividing_Cluster_9	Dividing	0	199	85	0.000672129	0.184783	0	0	3787	197
AT2G41070	ATBZIP12/ DPBF4/ EEL	unknown_TF	-	-	Dividing_Cluster_9	Dividing	0	199	67	0.000213615	0.145652	0	0	3798	192
AT4G23800	3xHMG-box2	unknown_TF	-	-	Dividing_Cluster_9	Dividing	0	199	39	5.96576e-05	0.0847826	0	0	3799	188
AT2G35530	bZIP16/ AtbZIP16	unknown_TF	-	-	Dividing_Cluster_9	Dividing	0	199	65	0.000208426	0.141304	0	0	3800	193
AT5G17430	BBM/ PLT4	unknown_TF	-	-	Dividing_Cluster_9	Dividing	0	199	38	7.43112e-05	0.0826087	0	0	3808	190
AT1G19850	MP/ ARF5/ IAA24	unknown_TF	-	-	Dividing_Cluster_9	Dividing	0	199	56	0.000332004	0.121739	0	0	3834	196
AT3G24860	AST1	unknown_TF	-	-	Dividing_Cluster_9	Dividing	0	199	36	0.000410884	0.0782609	0	0	3884	198
AT2G01930	BPC1/ BBR/ ATBPC1	unknown_TF	-	-	Dividing_Cluster_9	Dividing	0	199	34	0.000769815	0.073913	0	0	3904	199
AT1G14580	ATIDD6	unknown_TF	-	-	Endodermis_Cluster_8	Endodermis	1	305	272	2.59485e-140	0.473868	0.39793	0.025926	1	1
AT5G43540	AT5G43540	unknown_TF	-	-	Endodermis_Cluster_8	Endodermis	1	305	214	3.80819e-141	0.372822	0.332481	0.00977437	12	3
AT4G05170	AT4G05170	unknown_TF	-	-	Endodermis_Cluster_12	Endodermis	1	380	190	6.30169e-76	0.284431	0.430834	0.0207188	16	1
AT5G03510	ZAT14	unknown_TF	-	-	Endodermis_Cluster_8	Endodermis	1	305	249	4.62715e-62	0.433798	0.383827	0.0176441	19	2
AT1G14580	ATIDD6	unknown_TF	-	-	Endodermis_Cluster_12	Endodermis	1	380	228	9.79346e-72	0.341317	0.397693	0.0230725	20	2
AT4G05170	AT4G05170	unknown_TF	-	-	Endodermis_Cluster_8	Endodermis	1	305	190	2.27924e-82	0.33101	0.398978	0.0131475	27	4
AT3G49930	AT3G49930	unknown_TF	-	-	Endodermis_Cluster_12	Endodermis	1	380	209	9.84717e-39	0.312874	0.384058	0.0202212	41	3
AT1G05710	AT1G05710	unknown_TF	-	-	Endodermis_Cluster_12	Endodermis	1	380	162	6.75775e-38	0.242515	0.399268	0.0160341	46	4
AT2G38300	MYS1	unknown_TF	-	-	Endodermis_Cluster_12	Endodermis	1	380	174	2.97189e-41	0.260479	0.362644	0.0161321	47	5
AT1G28310	AT1G28310	unknown_TF	-	-	Endodermis_Cluster_8	Endodermis	1	305	135	6.41252e-28	0.235192	0.355062	0.0109507	57	5
AT2G27930	AT2G27930	unknown_TF	-	-	Endodermis_Cluster_8	Endodermis	1	305	58	1.73777e-12	0.101045	0.412617	0.00447727	65	7
AT3G55770	WLIM2b	unknown_TF	-	-	Endodermis_Cluster_8	Endodermis	1	305	78	5.79022e-05	0.135889	0.422316	0.00750794	66	6
AT3G45260	BIB/ IDD9	unknown_TF	-	-	Endodermis_Cluster_8	Endodermis	0	305	252	5.43407e-149	0.439024	0	0	76	12
AT4G05100	MYB74/ AtMYB74	unknown_TF	-	-	Endodermis_Cluster_8	Endodermis	0	305	270	1.04713e-141	0.470383	0	0	78	8
AT2G40260	MYS2	unknown_TF	-	-	Endodermis_Cluster_12	Endodermis	1	380	66	1.66418e-05	0.0988024	0.333825	0.00414093	82	6
AT5G65790	MYB68/ ATMYB68	unknown_TF	-	-	Endodermis_Cluster_8	Endodermis	0	305	274	3.14261e-108	0.477352	0	0	101	11
AT5G57620	MYB36/ AtMYB36	unknown_TF	-	-	Endodermis_Cluster_8	Endodermis	0	305	275	1.37357e-107	0.479094	0	0	102	10
AT2G36890	ATMYB38/ BIT1/ MYB38/ RAX2	unknown_TF	-	-	Endodermis_Cluster_8	Endodermis	0	305	276	5.68503e-98	0.480836	0	0	115	9
AT1G13300	HRS1/ NIGT1.4/ ATNIGT1	unknown_TF	-	-	Endodermis_Cluster_8	Endodermis	0	305	264	1.0038e-93	0.45993	0	0	141	14
AT4G36540	BEE2	unknown_TF	-	-	Endodermis_Cluster_8	Endodermis	0	305	218	1.86841e-115	0.379791	0	0	162	19
AT1G22640	MYB3/ ATMYB3	unknown_TF	-	-	Endodermis_Cluster_8	Endodermis	0	305	276	3.61814e-67	0.480836	0	0	174	13
AT5G15150	HB-3/ ATHB-3/ ATHB3/ HAT7	unknown_TF	-	-	Endodermis_Cluster_8	Endodermis	0	305	260	1.75517e-75	0.452962	0	0	178	15
AT5G06839	TGA10/ bZIP65	unknown_TF	-	-	Endodermis_Cluster_12	Endodermis	0	380	239	5.7696e-107	0.357784	0	0	195	7
AT1G69780	ATHB13	unknown_TF	-	-	Endodermis_Cluster_8	Endodermis	0	305	254	1.39585e-70	0.442509	0	0	209	18
AT1G08320	TGA9/ bZIP21	unknown_TF	-	-	Endodermis_Cluster_12	Endodermis	0	380	244	1.36285e-100	0.365269	0	0	218	8
AT3G01220	HB20/ ATHB20	unknown_TF	-	-	Endodermis_Cluster_8	Endodermis	0	305	264	5.14033e-52	0.45993	0	0	252	17
AT1G26960	AtHB23/ HB23	unknown_TF	-	-	Endodermis_Cluster_8	Endodermis	0	305	256	1.95175e-53	0.445993	0	0	274	20
AT5G14340	MYB40/ AtMYB40	unknown_TF	-	-	Endodermis_Cluster_8	Endodermis	0	305	256	6.07783e-53	0.445993	0	0	280	21
AT5G13910	LEP	unknown_TF	-	-	Endodermis_Cluster_8	Endodermis	0	305	241	2.07691e-62	0.419861	0	0	293	24
AT5G03150	JKD	unknown_TF	-	-	Endodermis_Cluster_8	Endodermis	0	305	243	7.1671e-61	0.423345	0	0	296	26
AT5G10280	MYB92/ ATMYB92/ ATMYB64	unknown_TF	-	-	Endodermis_Cluster_8	Endodermis	0	305	231	2.82842e-69	0.402439	0	0	298	29
AT5G13180	NAC083/ ANAC083/ VNI2	unknown_TF	-	-	Endodermis_Cluster_8	Endodermis	0	305	269	3.86453e-40	0.468641	0	0	310	16
AT3G23690	CIL2	unknown_TF	-	-	Endodermis_Cluster_8	Endodermis	0	305	257	1.21767e-46	0.447735	0	0	325	22
AT5G60890	MYB34/ ATMYB34/ ATATR1/ ATR1	unknown_TF	-	-	Endodermis_Cluster_8	Endodermis	0	305	251	2.75386e-47	0.437282	0	0	350	25
AT2G31730	AT2G31730	unknown_TF	-	-	Endodermis_Cluster_8	Endodermis	0	305	182	1.18015e-84	0.317073	0	0	353	42
AT4G05100	MYB74/ AtMYB74	unknown_TF	-	-	Endodermis_Cluster_12	Endodermis	0	380	229	1.58283e-76	0.342814	0	0	367	11
AT2G45120	ZAT4	unknown_TF	-	-	Endodermis_Cluster_8	Endodermis	0	305	193	7.60365e-77	0.336237	0	0	370	39
AT4G09460	MYB6/ ATMYB6/ AtMYB6	unknown_TF	-	-	Endodermis_Cluster_8	Endodermis	0	305	244	3.15785e-47	0.425087	0	0	382	30
AT5G16770	MYB9/ AtMYB9	unknown_TF	-	-	Endodermis_Cluster_12	Endodermis	0	380	186	3.0099e-80	0.278443	0	0	419	17
AT3G06590	AIF2/ RITF1	unknown_TF	-	-	Endodermis_Cluster_8	Endodermis	0	305	245	1.43618e-41	0.426829	0	0	427	34
AT3G61850	DAG1	unknown_TF	-	-	Endodermis_Cluster_8	Endodermis	0	305	255	9.19532e-35	0.444251	0	0	437	33
AT5G51780	BHLH	unknown_TF	-	-	Endodermis_Cluster_8	Endodermis	1	305	252	4.17717e-36	0.439024	0	0	449	36
AT2G23290	MYB70/ AtMYB70	unknown_TF	-	-	Endodermis_Cluster_8	Endodermis	0	305	227	1.21576e-50	0.39547	0	0	464	40
AT5G57620	MYB36/ AtMYB36	unknown_TF	-	-	Endodermis_Cluster_12	Endodermis	0	380	247	9.59837e-60	0.36976	0	0	468	15
AT4G38620	MYB4/ ATMYB4	unknown_TF	-	-	Endodermis_Cluster_12	Endodermis	0	380	263	3.75846e-50	0.393713	0	0	480	13
AT3G58120	BZIP61/ ATBZIP61	unknown_TF	-	-	Endodermis_Cluster_8	Endodermis	0	305	259	1.73175e-29	0.45122	0	0	483	28
AT1G74840	AT1G74840	unknown_TF	-	-	Endodermis_Cluster_8	Endodermis	0	305	267	1.29812e-24	0.465157	0	0	490	23
AT1G74080	MYB122/ ATMYB122	unknown_TF	-	-	Endodermis_Cluster_12	Endodermis	0	380	181	2.76494e-75	0.270958	0	0	501	30
AT4G24060	VDOF1/ DOF4.6	unknown_TF	-	-	Endodermis_Cluster_8	Endodermis	0	305	244	2.76171e-36	0.425087	0	0	509	38
AT2G16720	MYB7/ ATMYB7/ ATY49	unknown_TF	-	-	Endodermis_Cluster_8	Endodermis	0	305	259	1.14039e-27	0.45122	0	0	513	31
AT5G49450	bZIP1/ AtbZIP1	unknown_TF	-	-	Endodermis_Cluster_8	Endodermis	0	305	261	9.03446e-25	0.454704	0	0	538	32
AT2G28200	ZAT5	unknown_TF	-	-	Endodermis_Cluster_8	Endodermis	0	305	231	4.54441e-41	0.402439	0	0	542	43
AT5G43540	AT5G43540	unknown_TF	-	-	Endodermis_Cluster_12	Endodermis	0	380	162	3.99616e-73	0.242515	0	0	547	35
AT5G08130	BIM1	unknown_TF	-	-	Endodermis_Cluster_8	Endodermis	0	305	239	2.84923e-36	0.416376	0	0	555	44
AT1G33240	GTL1/ AT-GTL1/ ATGTL1/ AT-GTL2	unknown_TF	-	-	Endodermis_Cluster_8	Endodermis	0	305	238	1.52806e-36	0.414634	0	0	556	45
AT2G36890	ATMYB38/ BIT1/ MYB38/ RAX2	unknown_TF	-	-	Endodermis_Cluster_12	Endodermis	0	380	244	3.42706e-48	0.365269	0	0	597	22
AT2G24260	LRL1/ DROP1	unknown_TF	-	-	Endodermis_Cluster_8	Endodermis	0	305	242	3.96185e-30	0.421603	0	0	605	46
AT1G01720	ATAF1/ ANAC2/ ANAC002	unknown_TF	-	-	Endodermis_Cluster_8	Endodermis	0	305	266	1.06189e-18	0.463415	0	0	607	27
AT1G62975	AT1G62975	unknown_TF	-	-	Endodermis_Cluster_12	Endodermis	0	380	204	7.6441e-61	0.305389	0	0	616	31
AT5G59820	RHL41/ ATZAT12/ ZAT12/ AtZAT12	unknown_TF	-	-	Endodermis_Cluster_8	Endodermis	0	305	265	2.37704e-17	0.461672	0	0	635	35
AT2G38470	WRKY33/ ATWRKY33	unknown_TF	-	-	Endodermis_Cluster_12	Endodermis	0	380	263	1.55004e-36	0.393713	0	0	644	21
AT5G05410	DREB2A/ DREB2	unknown_TF	-	-	Endodermis_Cluster_8	Endodermis	0	305	265	1.01371e-16	0.461672	0	0	645	37
AT1G76890	GT2/ AT-GT2	unknown_TF	-	-	Endodermis_Cluster_8	Endodermis	0	305	217	5.56264e-40	0.378049	0	0	660	52
AT1G43160	RAP2.6/ ERF113	unknown_TF	-	-	Endodermis_Cluster_12	Endodermis	0	380	257	6.32959e-38	0.384731	0	0	664	25
AT5G10280	MYB92/ ATMYB92/ ATMYB64	unknown_TF	-	-	Endodermis_Cluster_12	Endodermis	0	380	219	1.70599e-50	0.327844	0	0	673	34
AT4G31550	WRKY11/ AtWRKY11/ ATWRKY11	unknown_TF	-	-	Endodermis_Cluster_8	Endodermis	0	305	239	9.58379e-28	0.416376	0	0	676	49
AT5G23280	TCP7/ ATTCP7	unknown_TF	-	-	Endodermis_Cluster_8	Endodermis	0	305	212	6.43157e-41	0.369338	0	0	690	53
AT1G22640	MYB3/ ATMYB3	unknown_TF	-	-	Endodermis_Cluster_12	Endodermis	0	380	259	5.50396e-36	0.387725	0	0	697	23
AT2G16720	MYB7/ ATMYB7/ ATY49	unknown_TF	-	-	Endodermis_Cluster_12	Endodermis	0	380	274	7.63838e-29	0.41018	0	0	698	14
AT5G57150	AT5G57150	unknown_TF	-	-	Endodermis_Cluster_8	Endodermis	1	305	220	2.8705e-36	0.383275	0	0	712	56
AT5G08790	ATAF2/ anac081	unknown_TF	-	-	Endodermis_Cluster_8	Endodermis	0	305	262	7.78188e-16	0.456446	0	0	716	41
AT4G01680	MYB55/ AtMYB55	unknown_TF	-	-	Endodermis_Cluster_8	Endodermis	0	305	198	1.06832e-44	0.344948	0	0	717	57
AT5G13180	NAC083/ ANAC083/ VNI2	unknown_TF	-	-	Endodermis_Cluster_12	Endodermis	0	380	270	5.25196e-29	0.404192	0	0	727	16
AT4G25560	LAF1/ MYB18/ AtMYB18	unknown_TF	-	-	Endodermis_Cluster_12	Endodermis	0	380	175	1.72438e-58	0.261976	0	0	736	48
AT1G56010	NAC1/ ANAC022/ anac021	unknown_TF	-	-	Endodermis_Cluster_12	Endodermis	0	380	169	1.36131e-59	0.252994	0	0	737	44
AT5G52260	MYB19/ AtMYB19	unknown_TF	-	-	Endodermis_Cluster_12	Endodermis	0	380	144	4.45628e-62	0.215569	0	0	738	42
AT5G67300	MYBR1/ ATMYBR1/ MYB44/ ATMYB44	unknown_TF	-	-	Endodermis_Cluster_8	Endodermis	0	305	251	1.39121e-19	0.437282	0	0	749	51
AT3G15210	ERF4/ RAP2.5/ ATERF4/ ATERF-4	unknown_TF	-	-	Endodermis_Cluster_8	Endodermis	0	305	255	1.26649e-17	0.444251	0	0	753	47
AT4G16750	ERF39	unknown_TF	-	-	Endodermis_Cluster_12	Endodermis	0	380	185	9.944e-55	0.276946	0	0	763	49
AT1G62300	WRKY6/ ATWRKY6	unknown_TF	-	-	Endodermis_Cluster_8	Endodermis	0	305	240	8.09068e-24	0.418118	0	0	764	55
AT1G74840	AT1G74840	unknown_TF	-	-	Endodermis_Cluster_12	Endodermis	0	380	280	1.36147e-23	0.419162	0	0	765	12
AT5G51790	AT5G51790	unknown_TF	-	-	Endodermis_Cluster_8	Endodermis	1	305	194	2.87878e-43	0.337979	0	0	767	61
AT2G18160	bZIP2/ ATBZIP2/ GBF5/ FTM3	unknown_TF	-	-	Endodermis_Cluster_8	Endodermis	0	305	249	2.75796e-19	0.433798	0	0	779	54
AT2G40970	MYBC1	unknown_TF	-	-	Endodermis_Cluster_8	Endodermis	0	305	238	4.74281e-24	0.414634	0	0	787	60
AT5G08330	TCP21/ TCP11/ AtTCP11/ ATTCP21/ CHE	unknown_TF	-	-	Endodermis_Cluster_8	Endodermis	0	305	218	3.94067e-33	0.379791	0	0	791	63
AT4G38620	MYB4/ ATMYB4	unknown_TF	-	-	Endodermis_Cluster_8	Endodermis	0	305	225	1.22835e-29	0.391986	0	0	801	62
AT1G78080	RAP2.4/ ATWIND1/ WIND1/ ERF59/ AtWIND1	unknown_TF	-	-	Endodermis_Cluster_8	Endodermis	0	305	256	1.58133e-15	0.445993	0	0	804	50
AT5G54230	MYB49/ AtMYB49	unknown_TF	-	-	Endodermis_Cluster_12	Endodermis	0	380	148	9.1328e-58	0.221557	0	0	810	60
AT5G04340	ZAT6/ C2H2/ CZF2/ ATZAT6	unknown_TF	-	-	Endodermis_Cluster_12	Endodermis	0	380	258	6.00016e-31	0.386228	0	0	812	28
AT1G74930	ORA47/ ERF018	unknown_TF	-	-	Endodermis_Cluster_12	Endodermis	0	380	274	1.77421e-24	0.41018	0	0	814	20
AT5G63790	NAC102/ ANAC102	unknown_TF	-	-	Endodermis_Cluster_8	Endodermis	0	305	257	2.61037e-14	0.447735	0	0	830	48
AT5G59820	RHL41/ ATZAT12/ ZAT12/ AtZAT12	unknown_TF	-	-	Endodermis_Cluster_12	Endodermis	0	380	283	7.78445e-20	0.423653	0	0	843	9
AT3G53600	ZAT18	unknown_TF	-	-	Endodermis_Cluster_12	Endodermis	1	380	256	2.10956e-30	0.383234	0	0	847	32
AT1G10120	CIB4	unknown_TF	-	-	Endodermis_Cluster_8	Endodermis	0	305	218	5.29718e-31	0.379791	0	0	856	65
AT1G01720	ATAF1/ ANAC2/ ANAC002	unknown_TF	-	-	Endodermis_Cluster_12	Endodermis	0	380	282	8.82498e-20	0.422156	0	0	858	10
AT1G79180	ATMYB63/ MYB63	unknown_TF	-	-	Endodermis_Cluster_8	Endodermis	0	305	196	3.32724e-39	0.341463	0	0	860	67
AT1G77450	NAC032/ anac032/ NAC32	unknown_TF	-	-	Endodermis_Cluster_8	Endodermis	0	305	250	1.98017e-16	0.43554	0	0	869	58
AT3G01470	HB-1/ ATHB-1/ ATHB1/ HD-ZIP-1/ HAT5	unknown_TF	-	-	Endodermis_Cluster_8	Endodermis	0	305	248	4.95439e-17	0.432056	0	0	884	64
AT1G25550	HHO3/ NIGT1.1	unknown_TF	-	-	Endodermis_Cluster_12	Endodermis	0	380	263	3.96903e-26	0.393713	0	0	908	29
AT5G65790	MYB68/ ATMYB68	unknown_TF	-	-	Endodermis_Cluster_12	Endodermis	0	380	219	3.1637e-39	0.327844	0	0	917	43
AT1G27730	STZ/ ZAT10	unknown_TF	-	-	Endodermis_Cluster_8	Endodermis	0	305	252	2.13343e-14	0.439024	0	0	919	59
AT1G43160	RAP2.6/ ERF113	unknown_TF	-	-	Endodermis_Cluster_8	Endodermis	0	305	227	2.66788e-25	0.39547	0	0	920	71
AT1G09540	MYB61/ ATMYB61	unknown_TF	-	-	Endodermis_Cluster_8	Endodermis	0	305	187	1.12432e-39	0.325784	0	0	925	73
AT4G17500	ERF-1/ ATERF-1/ ERF100/ ATERF#100/ ERF1A	unknown_TF	-	-	Endodermis_Cluster_8	Endodermis	0	305	248	9.09203e-16	0.432056	0	0	939	66
AT3G15210	ERF4/ RAP2.5/ ATERF4/ ATERF-4	unknown_TF	-	-	Endodermis_Cluster_12	Endodermis	0	380	274	5.54601e-21	0.41018	0	0	941	24
AT5G47370	HAT2	unknown_TF	-	-	Endodermis_Cluster_8	Endodermis	0	305	234	2.38119e-21	0.407666	0	0	946	69
AT1G62300	WRKY6/ ATWRKY6	unknown_TF	-	-	Endodermis_Cluster_12	Endodermis	0	380	257	7.62026e-27	0.384731	0	0	955	37
AT3G50260	CEJ1/ DEAR1/ ATERF#011	unknown_TF	-	-	Endodermis_Cluster_12	Endodermis	0	380	204	1.93439e-41	0.305389	0	0	956	52
AT5G02840	LCL1/ RVE4	unknown_TF	-	-	Endodermis_Cluster_8	Endodermis	0	305	236	6.77344e-20	0.41115	0	0	964	70
AT1G13300	HRS1/ NIGT1.4/ ATNIGT1	unknown_TF	-	-	Endodermis_Cluster_12	Endodermis	0	380	217	2.23014e-38	0.32485	0	0	968	50
AT2G18160	bZIP2/ ATBZIP2/ GBF5/ FTM3	unknown_TF	-	-	Endodermis_Cluster_12	Endodermis	0	380	267	2.82686e-22	0.399701	0	0	970	27
AT5G26660	MYB86/ ATMYB4-old/ ATMYB86/ ATMYB4	unknown_TF	-	-	Endodermis_Cluster_12	Endodermis	0	380	194	1.27464e-42	0.290419	0	0	972	51
AT4G09460	MYB6/ ATMYB6/ AtMYB6	unknown_TF	-	-	Endodermis_Cluster_12	Endodermis	0	380	236	8.79039e-33	0.353293	0	0	974	40
AT4G25400	AT4G25400	unknown_TF	-	-	Endodermis_Cluster_8	Endodermis	1	305	225	2.14306e-24	0.391986	0	0	982	77
AT1G69310	WRKY57/ AtWRKY57/ ATWRKY57	unknown_TF	-	-	Endodermis_Cluster_12	Endodermis	0	380	188	2.3053e-43	0.281437	0	0	986	56
AT5G65310	HB5/ ATHB5/ ATHB-5	unknown_TF	-	-	Endodermis_Cluster_8	Endodermis	0	305	214	3.52415e-28	0.372822	0	0	994	74
AT4G25470	CBF2/ ATCBF2/ FTQ4/ DREB1C	unknown_TF	-	-	Endodermis_Cluster_12	Endodermis	0	380	253	7.13868e-27	0.378743	0	0	997	38
AT3G62420	BZIP53/ ATBZIP53	unknown_TF	-	-	Endodermis_Cluster_8	Endodermis	0	305	251	6.2447e-13	0.437282	0	0	1000	68
AT1G27730	STZ/ ZAT10	unknown_TF	-	-	Endodermis_Cluster_12	Endodermis	0	380	274	2.94343e-19	0.41018	0	0	1002	26
AT5G05410	DREB2A/ DREB2	unknown_TF	-	-	Endodermis_Cluster_12	Endodermis	0	380	280	4.80783e-17	0.419162	0	0	1003	18
AT1G78080	RAP2.4/ ATWIND1/ WIND1/ ERF59/ AtWIND1	unknown_TF	-	-	Endodermis_Cluster_12	Endodermis	0	380	275	1.28563e-18	0.411677	0	0	1007	19
AT5G65210	TGA1	unknown_TF	-	-	Endodermis_Cluster_8	Endodermis	0	305	239	1.35624e-17	0.416376	0	0	1013	72
AT5G04340	ZAT6/ C2H2/ CZF2/ ATZAT6	unknown_TF	-	-	Endodermis_Cluster_8	Endodermis	0	305	230	7.0318e-21	0.400697	0	0	1016	76
AT5G48560	CIB2	unknown_TF	-	-	Endodermis_Cluster_8	Endodermis	0	305	216	1.18596e-26	0.376307	0	0	1018	78
AT1G12610	DDF1/ ATDDF1	unknown_TF	-	-	Endodermis_Cluster_8	Endodermis	0	305	228	8.16646e-22	0.397213	0	0	1021	76
AT2G20880	ERF53/ ATERF53/ AtERF53	unknown_TF	-	-	Endodermis_Cluster_12	Endodermis	0	380	186	4.12678e-42	0.278443	0	0	1024	69
AT1G51070	bHLH115	unknown_TF	-	-	Endodermis_Cluster_8	Endodermis	0	305	228	1.112e-20	0.397213	0	0	1065	79
AT4G25470	CBF2/ ATCBF2/ FTQ4/ DREB1C	unknown_TF	-	-	Endodermis_Cluster_8	Endodermis	0	305	229	9.62973e-20	0.398955	0	0	1074	80
AT1G58110	AT1G58110	unknown_TF	-	-	Endodermis_Cluster_8	Endodermis	1	305	213	9.69589e-26	0.37108	0	0	1081	85
AT1G77450	NAC032/ anac032/ NAC32	unknown_TF	-	-	Endodermis_Cluster_12	Endodermis	0	380	268	4.26076e-19	0.401198	0	0	1082	33
AT3G17609	HYH	unknown_TF	-	-	Endodermis_Cluster_8	Endodermis	0	305	235	3.46819e-17	0.409408	0	0	1088	81
AT1G01060	LHY/ LHY1	unknown_TF	-	-	Endodermis_Cluster_12	Endodermis	0	380	191	3.19015e-39	0.285928	0	0	1090	77
AT1G19700	BEL10/ BLH10	unknown_TF	-	-	Endodermis_Cluster_12	Endodermis	0	380	188	9.07653e-40	0.281437	0	0	1094	74
AT1G62975	AT1G62975	unknown_TF	-	-	Endodermis_Cluster_8	Endodermis	0	305	168	1.3505e-38	0.292683	0	0	1095	89
AT2G23320	WRKY15/ ATWRKY15/ AtWRKY15	unknown_TF	-	-	Endodermis_Cluster_8	Endodermis	0	305	237	5.13729e-16	0.412892	0	0	1109	83
AT2G40620	BZIP18	unknown_TF	-	-	Endodermis_Cluster_8	Endodermis	0	305	228	1.28187e-19	0.397213	0	0	1112	82
AT4G24060	VDOF1/ DOF4.6	unknown_TF	-	-	Endodermis_Cluster_12	Endodermis	0	380	242	6.26394e-27	0.362275	0	0	1114	46
AT1G06850	bZIP52/ AtbZIP52	unknown_TF	-	-	Endodermis_Cluster_8	Endodermis	0	305	209	1.85721e-26	0.364111	0	0	1121	86
AT2G23290	MYB70/ AtMYB70	unknown_TF	-	-	Endodermis_Cluster_12	Endodermis	0	380	213	2.01212e-33	0.318862	0	0	1132	72
AT2G29660	AT2G29660	unknown_TF	-	-	Endodermis_Cluster_8	Endodermis	0	305	217	3.05207e-23	0.378049	0	0	1134	87
AT2G22430	HB6/ ATHB6	unknown_TF	-	-	Endodermis_Cluster_8	Endodermis	0	305	232	4.17301e-17	0.404181	0	0	1148	84
AT3G57230	AGL16	unknown_TF	-	-	Endodermis_Cluster_12	Endodermis	0	380	216	6.65098e-32	0.323353	0	0	1167	70
AT5G49450	bZIP1/ AtbZIP1	unknown_TF	-	-	Endodermis_Cluster_12	Endodermis	0	380	265	2.12533e-18	0.396707	0	0	1173	36
AT1G25550	HHO3/ NIGT1.1	unknown_TF	-	-	Endodermis_Cluster_8	Endodermis	0	305	233	5.47571e-16	0.405923	0	0	1175	88
AT4G36900	RAP2.10/ DEAR4	unknown_TF	-	-	Endodermis_Cluster_12	Endodermis	0	380	240	6.93605e-26	0.359281	0	0	1180	55
AT4G25480	DREB1A/ ATCBF3/ CBF3	unknown_TF	-	-	Endodermis_Cluster_8	Endodermis	0	305	218	1.54618e-21	0.379791	0	0	1182	91
AT5G65210	TGA1	unknown_TF	-	-	Endodermis_Cluster_12	Endodermis	0	380	257	1.32871e-20	0.384731	0	0	1186	54
AT5G58900	DIV1	unknown_TF	-	-	Endodermis_Cluster_8	Endodermis	0	305	205	5.87052e-26	0.357143	0	0	1188	92
AT4G37260	MYB73/ ATMYB73	unknown_TF	-	-	Endodermis_Cluster_12	Endodermis	0	380	261	2.03926e-19	0.390719	0	0	1190	41
AT4G34410	RRTF1/ ERF109	unknown_TF	-	-	Endodermis_Cluster_12	Endodermis	0	380	259	7.3838e-20	0.387725	0	0	1193	45
AT1G68920	CIL1/ BHLH49	unknown_TF	-	-	Endodermis_Cluster_8	Endodermis	0	305	183	7.46636e-32	0.318815	0	0	1194	95
AT4G25480	DREB1A/ ATCBF3/ CBF3	unknown_TF	-	-	Endodermis_Cluster_12	Endodermis	0	380	237	4.32715e-26	0.35479	0	0	1201	62
AT3G57230	AGL16	unknown_TF	-	-	Endodermis_Cluster_8	Endodermis	0	305	199	2.67665e-27	0.34669	0	0	1203	94
AT5G37260	RVE2/ CIR1	unknown_TF	-	-	Endodermis_Cluster_8	Endodermis	0	305	227	4.30399e-18	0.39547	0	0	1209	93
AT5G02840	LCL1/ RVE4	unknown_TF	-	-	Endodermis_Cluster_12	Endodermis	0	380	251	1.71485e-21	0.375749	0	0	1220	57
AT4G29100	BHLH68/ PFA3	unknown_TF	-	-	Endodermis_Cluster_8	Endodermis	0	305	209	8.13156e-24	0.364111	0	0	1223	96
AT5G04760	DIV2	unknown_TF	-	-	Endodermis_Cluster_12	Endodermis	0	380	248	4.50584e-22	0.371257	0	0	1226	58
AT1G19000	AT1G19000	unknown_TF	-	-	Endodermis_Cluster_8	Endodermis	0	305	240	4.20011e-12	0.418118	0	0	1235	90
AT4G27410	RD26/ ATRD26/ ANAC72/ ANAC072	unknown_TF	-	-	Endodermis_Cluster_12	Endodermis	0	380	228	3.39442e-27	0.341317	0	0	1243	66
AT4G21340	B70	unknown_TF	-	-	Endodermis_Cluster_12	Endodermis	0	380	108	3.18803e-42	0.161677	0	0	1246	95
AT3G49930	AT3G49930	unknown_TF	-	-	Endodermis_Cluster_8	Endodermis	0	305	186	1.68919e-29	0.324042	0	0	1247	97
AT5G03150	JKD	unknown_TF	-	-	Endodermis_Cluster_12	Endodermis	0	380	213	5.06422e-30	0.318862	0	0	1257	82
AT4G31550	WRKY11/ AtWRKY11/ ATWRKY11	unknown_TF	-	-	Endodermis_Cluster_12	Endodermis	0	380	243	5.37697e-23	0.363772	0	0	1263	67
AT3G54620	BZIP25/ AtbZIP25/ BZO2H4/ ATBZIP25	unknown_TF	-	-	Endodermis_Cluster_12	Endodermis	0	380	233	1.35589e-25	0.348802	0	0	1265	71
AT3G49530	NAC062/ ANAC062/ NTL6	unknown_TF	-	-	Endodermis_Cluster_12	Endodermis	0	380	239	4.93781e-24	0.357784	0	0	1266	68
AT5G57150	AT5G57150	unknown_TF	-	-	Endodermis_Cluster_12	Endodermis	0	380	218	1.24162e-28	0.326347	0	0	1267	78
AT4G34590	GBF6/ ATB2/ ATBZIP11/ BZIP11/ AtbZIP11	unknown_TF	-	-	Endodermis_Cluster_8	Endodermis	0	305	185	1.89096e-29	0.3223	0	0	1273	101
AT5G67300	MYBR1/ ATMYBR1/ MYB44/ ATMYB44	unknown_TF	-	-	Endodermis_Cluster_12	Endodermis	0	380	261	9.69769e-18	0.390719	0	0	1282	47
AT2G31730	AT2G31730	unknown_TF	-	-	Endodermis_Cluster_12	Endodermis	0	380	137	5.15016e-40	0.20509	0	0	1288	99
AT1G32640	MYC2/ ATMYC2/ RD22BP1/ JAI1/ JIN1/ ZBF1	unknown_TF	-	-	Endodermis_Cluster_8	Endodermis	0	305	232	3.98071e-14	0.404181	0	0	1292	98
AT2G22430	HB6/ ATHB6	unknown_TF	-	-	Endodermis_Cluster_12	Endodermis	0	380	250	3.34347e-20	0.374251	0	0	1295	64
AT5G14340	MYB40/ AtMYB40	unknown_TF	-	-	Endodermis_Cluster_12	Endodermis	0	380	231	2.8147e-25	0.345808	0	0	1297	75
AT2G23340	DEAR3	unknown_TF	-	-	Endodermis_Cluster_12	Endodermis	0	380	226	2.35775e-26	0.338323	0	0	1299	76
AT4G13620	AT4G13620	unknown_TF	-	-	Endodermis_Cluster_8	Endodermis	0	305	190	3.3934e-27	0.33101	0	0	1300	105
AT3G17609	HYH	unknown_TF	-	-	Endodermis_Cluster_12	Endodermis	0	380	252	1.10951e-19	0.377246	0	0	1302	63
AT4G37790	HAT22/ BHB3/ ABIG1	unknown_TF	-	-	Endodermis_Cluster_12	Endodermis	0	380	225	1.73269e-26	0.336826	0	0	1303	73
AT1G75410	BLH3	unknown_TF	-	-	Endodermis_Cluster_12	Endodermis	0	380	162	4.1905e-37	0.242515	0	0	1306	105
AT4G37260	MYB73/ ATMYB73	unknown_TF	-	-	Endodermis_Cluster_8	Endodermis	0	305	235	1.05688e-12	0.409408	0	0	1314	100
AT1G74930	ORA47/ ERF018	unknown_TF	-	-	Endodermis_Cluster_8	Endodermis	0	305	238	1.31428e-11	0.414634	0	0	1316	103
AT4G02590	UNE12/ PFB1/ BHLH059	unknown_TF	-	-	Endodermis_Cluster_8	Endodermis	0	305	219	1.94388e-18	0.381533	0	0	1321	99
AT3G58710	WRKY69/ ATWRKY69/ ABT4	unknown_TF	-	-	Endodermis_Cluster_12	Endodermis	0	380	223	1.75898e-26	0.333832	0	0	1324	81
AT1G22190	RAP2.4/ WIND2/ RAP2.4D/ ERF58/ OSH1	unknown_TF	-	-	Endodermis_Cluster_8	Endodermis	0	305	239	5.89606e-11	0.416376	0	0	1331	106
AT5G04760	DIV2	unknown_TF	-	-	Endodermis_Cluster_8	Endodermis	0	305	225	3.08337e-16	0.391986	0	0	1334	104
AT5G03510	ZAT14	unknown_TF	-	-	Endodermis_Cluster_12	Endodermis	0	380	215	9.67471e-28	0.321856	0	0	1337	86
AT2G30250	WRKY25/ AtWRKY25/ ATWRKY25	unknown_TF	-	-	Endodermis_Cluster_12	Endodermis	0	380	195	9.30928e-32	0.291916	0	0	1342	91
AT1G29280	WRKY65/ ATWRKY65/ ABT3	unknown_TF	-	-	Endodermis_Cluster_12	Endodermis	0	380	237	2.33958e-22	0.35479	0	0	1351	80
AT2G36080	ABS2/ NGAL1	unknown_TF	-	-	Endodermis_Cluster_8	Endodermis	0	305	202	8.55151e-23	0.351916	0	0	1357	107
AT3G19580	ZF2/ AZF2	unknown_TF	-	-	Endodermis_Cluster_8	Endodermis	0	305	237	3.74974e-11	0.412892	0	0	1358	111
AT5G61600	ERF104	unknown_TF	-	-	Endodermis_Cluster_8	Endodermis	0	305	227	4.64876e-15	0.39547	0	0	1361	109
AT3G18990	REM39/ VRN1	unknown_TF	-	-	Endodermis_Cluster_8	Endodermis	0	305	210	2.89364e-20	0.365854	0	0	1368	108
AT4G17460	HAT1/ JAB	unknown_TF	-	-	Endodermis_Cluster_8	Endodermis	0	305	221	6.13834e-17	0.385017	0	0	1369	102
AT2G31230	ERF15/ ATERF15	unknown_TF	-	-	Endodermis_Cluster_8	Endodermis	0	305	135	6.53845e-36	0.235192	0	0	1372	115
AT1G74660	MIF1	unknown_TF	-	-	Endodermis_Cluster_8	Endodermis	0	305	187	1.99982e-26	0.325784	0	0	1377	113
AT1G01060	LHY/ LHY1	unknown_TF	-	-	Endodermis_Cluster_8	Endodermis	0	305	169	6.06668e-30	0.294425	0	0	1381	112
AT3G19580	ZF2/ AZF2	unknown_TF	-	-	Endodermis_Cluster_12	Endodermis	0	380	260	7.56927e-16	0.389222	0	0	1383	59
AT5G24590	TIP/ ANAC91/ NAC091/ ANAC091	unknown_TF	-	-	Endodermis_Cluster_12	Endodermis	0	380	239	5.0408e-21	0.357784	0	0	1396	85
AT1G51070	bHLH115	unknown_TF	-	-	Endodermis_Cluster_12	Endodermis	0	380	240	6.00031e-21	0.359281	0	0	1399	83
AT3G01220	HB20/ ATHB20	unknown_TF	-	-	Endodermis_Cluster_12	Endodermis	0	380	236	1.90701e-21	0.353293	0	0	1404	89
AT2G38470	WRKY33/ ATWRKY33	unknown_TF	-	-	Endodermis_Cluster_8	Endodermis	0	305	219	1.28932e-16	0.381533	0	0	1408	110
AT3G46640	PCL1/ LUX	unknown_TF	-	-	Endodermis_Cluster_12	Endodermis	0	380	233	5.52901e-22	0.348802	0	0	1413	87
AT4G17500	ERF-1/ ATERF-1/ ERF100/ ATERF#100/ ERF1A	unknown_TF	-	-	Endodermis_Cluster_12	Endodermis	0	380	260	3.93631e-15	0.389222	0	0	1420	65
AT5G08790	ATAF2/ anac081	unknown_TF	-	-	Endodermis_Cluster_12	Endodermis	0	380	269	7.68585e-12	0.402695	0	0	1423	39
AT5G58900	DIV1	unknown_TF	-	-	Endodermis_Cluster_12	Endodermis	0	380	214	1.32172e-25	0.320359	0	0	1430	100
AT3G16350	NID1	unknown_TF	-	-	Endodermis_Cluster_12	Endodermis	1	380	221	5.24878e-24	0.330838	0	0	1434	93
AT2G46810	MYC70	unknown_TF	-	-	Endodermis_Cluster_12	Endodermis	0	380	103	1.43312e-37	0.154192	0	0	1435	116
AT3G24120	PHL2	unknown_TF	-	-	Endodermis_Cluster_8	Endodermis	1	305	209	3.57459e-19	0.364111	0	0	1438	114
AT3G10500	NAC053/ anac053/ NTL4/ AIF/ ANAC053	unknown_TF	-	-	Endodermis_Cluster_12	Endodermis	0	380	215	6.92726e-25	0.321856	0	0	1454	103
AT5G37260	RVE2/ CIR1	unknown_TF	-	-	Endodermis_Cluster_12	Endodermis	0	380	241	2.70294e-19	0.360778	0	0	1461	88
AT2G02080	IDD4/ AtIDD4/ IME	unknown_TF	-	-	Endodermis_Cluster_12	Endodermis	0	380	132	3.44003e-35	0.197605	0	0	1463	117
AT2G16400	BLH7	unknown_TF	-	-	Endodermis_Cluster_8	Endodermis	0	305	150	4.97645e-31	0.261324	0	0	1465	116
AT3G01470	HB-1/ ATHB-1/ ATHB1/ HD-ZIP-1/ HAT5	unknown_TF	-	-	Endodermis_Cluster_12	Endodermis	0	380	257	6.93111e-15	0.384731	0	0	1467	84
AT3G62420	BZIP53/ ATBZIP53	unknown_TF	-	-	Endodermis_Cluster_12	Endodermis	0	380	264	1.28672e-12	0.39521	0	0	1474	53
AT3G18990	REM39/ VRN1	unknown_TF	-	-	Endodermis_Cluster_12	Endodermis	0	380	224	3.95201e-22	0.335329	0	0	1481	98
AT3G23690	CIL2	unknown_TF	-	-	Endodermis_Cluster_12	Endodermis	0	380	232	1.2777e-20	0.347305	0	0	1487	97
AT2G44840	ERF13/ ATERF13/ EREBP	unknown_TF	-	-	Endodermis_Cluster_8	Endodermis	0	305	227	2.95825e-12	0.39547	0	0	1494	119
AT4G36900	RAP2.10/ DEAR4	unknown_TF	-	-	Endodermis_Cluster_8	Endodermis	0	305	212	6.55001e-17	0.369338	0	0	1502	118
AT4G31800	WRKY18/ ATWRKY18	unknown_TF	-	-	Endodermis_Cluster_12	Endodermis	0	380	238	6.26495e-19	0.356287	0	0	1503	94
AT5G44160	NUC/ AtIDD8/ IDD8	unknown_TF	-	-	Endodermis_Cluster_8	Endodermis	0	305	196	5.25832e-21	0.341463	0	0	1505	117
AT1G80840	WRKY40/ ATWRKY40	unknown_TF	-	-	Endodermis_Cluster_12	Endodermis	0	380	248	2.63921e-16	0.371257	0	0	1507	90
AT2G28200	ZAT5	unknown_TF	-	-	Endodermis_Cluster_12	Endodermis	0	380	214	1.27199e-23	0.320359	0	0	1511	106
AT1G22190	RAP2.4/ WIND2/ RAP2.4D/ ERF58/ OSH1	unknown_TF	-	-	Endodermis_Cluster_12	Endodermis	0	380	258	1.29604e-13	0.386228	0	0	1512	79
AT5G47390	MYBH/ KUA1	unknown_TF	-	-	Endodermis_Cluster_12	Endodermis	0	380	214	3.87159e-23	0.320359	0	0	1526	108
AT3G10760	AT3G10760	unknown_TF	-	-	Endodermis_Cluster_12	Endodermis	1	380	213	2.45273e-23	0.318862	0	0	1528	110
AT1G62990	KNAT7/ IRX11/ IXR11	unknown_TF	-	-	Endodermis_Cluster_12	Endodermis	0	380	183	4.10408e-28	0.273952	0	0	1531	114
AT4G36990	HSF4/ HSFB1/ AT-HSFB1/ ATHSF4/ TBF1	unknown_TF	-	-	Endodermis_Cluster_8	Endodermis	0	305	215	1.92091e-15	0.374564	0	0	1534	120
AT1G68130	IDD14/ IDD14alpha/ AtIDD14/ IDD14beta	unknown_TF	-	-	Endodermis_Cluster_8	Endodermis	0	305	184	1.23576e-22	0.320557	0	0	1548	122
AT1G49480	RTV1	unknown_TF	-	-	Endodermis_Cluster_12	Endodermis	0	380	223	7.10537e-21	0.333832	0	0	1554	107
AT1G43700	VIP1/ SUE3/ ATVIP1	unknown_TF	-	-	Endodermis_Cluster_12	Endodermis	0	380	218	1.56105e-21	0.326347	0	0	1560	109
AT2G31230	ERF15/ ATERF15	unknown_TF	-	-	Endodermis_Cluster_12	Endodermis	0	380	134	5.81314e-32	0.200599	0	0	1566	121
AT2G24570	WRKY17/ AtWRKY17/ ATWRKY17	unknown_TF	-	-	Endodermis_Cluster_12	Endodermis	0	380	248	2.87632e-15	0.371257	0	0	1568	92
AT5G61590	DEWAX/ ERF107	unknown_TF	-	-	Endodermis_Cluster_12	Endodermis	0	380	201	1.73361e-24	0.300898	0	0	1577	112
AT1G04990	ATC3H3	unknown_TF	-	-	Endodermis_Cluster_8	Endodermis	1	305	154	1.16047e-27	0.268293	0	0	1578	123
AT5G63790	NAC102/ ANAC102	unknown_TF	-	-	Endodermis_Cluster_12	Endodermis	0	380	264	7.33635e-11	0.39521	0	0	1581	61
AT1G50640	ERF3/ ATERF3	unknown_TF	-	-	Endodermis_Cluster_12	Endodermis	0	380	246	1.26619e-15	0.368263	0	0	1587	96
AT1G77920	TGA7	unknown_TF	-	-	Endodermis_Cluster_12	Endodermis	0	380	205	1.88216e-23	0.306886	0	0	1591	113
AT2G22850	bZIP6/ AtbZIP6	unknown_TF	-	-	Endodermis_Cluster_8	Endodermis	0	305	198	9.61018e-19	0.344948	0	0	1601	121
AT3G54810	BME3/ BME3-ZF/ GATA8	unknown_TF	-	-	Endodermis_Cluster_8	Endodermis	0	305	225	4.91551e-11	0.391986	0	0	1602	127
AT2G23320	WRKY15/ ATWRKY15/ AtWRKY15	unknown_TF	-	-	Endodermis_Cluster_12	Endodermis	0	380	247	7.24029e-15	0.36976	0	0	1604	101
AT3G09600	RVE8/ LCL5	unknown_TF	-	-	Endodermis_Cluster_12	Endodermis	0	380	164	1.56921e-28	0.245509	0	0	1606	124
AT1G77640	AT1G77640	unknown_TF	-	-	Endodermis_Cluster_8	Endodermis	0	305	179	3.1629e-22	0.311847	0	0	1616	129
AT1G32640	MYC2/ ATMYC2/ RD22BP1/ JAI1/ JIN1/ ZBF1	unknown_TF	-	-	Endodermis_Cluster_12	Endodermis	0	380	246	6.14354e-15	0.368263	0	0	1618	104
AT1G58100	TCP8/ ATTCP8	unknown_TF	-	-	Endodermis_Cluster_8	Endodermis	0	305	176	6.80076e-23	0.30662	0	0	1619	128
AT3G15500	NAC3/ ATNAC3/ ANAC055/ NAC055/ ANAC55	unknown_TF	-	-	Endodermis_Cluster_12	Endodermis	0	380	207	2.10628e-22	0.30988	0	0	1621	115
AT4G31800	WRKY18/ ATWRKY18	unknown_TF	-	-	Endodermis_Cluster_8	Endodermis	0	305	215	1.47997e-13	0.374564	0	0	1623	125
AT1G53910	RAP2.12/ ERF74	unknown_TF	-	-	Endodermis_Cluster_8	Endodermis	0	305	224	5.38205e-11	0.390244	0	0	1624	133
AT5G25160	ZFP3	unknown_TF	-	-	Endodermis_Cluster_8	Endodermis	0	305	159	1.25015e-25	0.277003	0	0	1630	126
AT5G01200	AT5G01200	unknown_TF	-	-	Endodermis_Cluster_12	Endodermis	0	380	131	7.29092e-30	0.196108	0	0	1657	132
AT5G07680	NAC080/ ANAC080/ ANAC079/ NAC4/ ATNAC4	unknown_TF	-	-	Endodermis_Cluster_12	Endodermis	0	380	134	1.73509e-29	0.200599	0	0	1670	131
AT5G67190	DEAR2	unknown_TF	-	-	Endodermis_Cluster_12	Endodermis	0	380	210	5.81561e-21	0.314371	0	0	1673	126
AT3G58710	WRKY69/ ATWRKY69/ ABT4	unknown_TF	-	-	Endodermis_Cluster_8	Endodermis	0	305	196	1.08903e-17	0.341463	0	0	1683	124
AT3G22830	HSFA6B/ AT-HSFA6B	unknown_TF	-	-	Endodermis_Cluster_8	Endodermis	0	305	212	2.22242e-13	0.369338	0	0	1686	131
AT3G55730	MYB109/ AtMYB109	unknown_TF	-	-	Endodermis_Cluster_12	Endodermis	0	380	192	2.42946e-23	0.287425	0	0	1693	130
AT2G43140	BHLH129	unknown_TF	-	-	Endodermis_Cluster_8	Endodermis	1	305	152	2.53575e-25	0.264808	0	0	1695	135
AT5G47370	HAT2	unknown_TF	-	-	Endodermis_Cluster_12	Endodermis	0	380	235	6.58347e-16	0.351796	0	0	1701	111
AT1G45249	ABF2/ AREB1/ AtABF2/ ATAREB1	unknown_TF	-	-	Endodermis_Cluster_12	Endodermis	0	380	178	6.41194e-25	0.266467	0	0	1706	134
AT1G19000	AT1G19000	unknown_TF	-	-	Endodermis_Cluster_12	Endodermis	0	380	252	1.03074e-11	0.377246	0	0	1710	102
AT4G34410	RRTF1/ ERF109	unknown_TF	-	-	Endodermis_Cluster_8	Endodermis	0	305	224	1.78256e-09	0.390244	0	0	1711	138
AT4G40060	HB16/ ATHB16/ ATHB-16	unknown_TF	-	-	Endodermis_Cluster_8	Endodermis	0	305	205	6.96736e-15	0.357143	0	0	1721	132
AT1G68840	RAV2/ rap2.8/ TEM2/ EDF2/ AtRAV2/ RAP2.8	unknown_TF	-	-	Endodermis_Cluster_8	Endodermis	0	305	206	1.09668e-14	0.358885	0	0	1722	130
AT5G08130	BIM1	unknown_TF	-	-	Endodermis_Cluster_12	Endodermis	0	380	220	2.5259e-18	0.329341	0	0	1725	123
AT2G33480	NAC041/ ANAC041	unknown_TF	-	-	Endodermis_Cluster_12	Endodermis	0	380	153	1.0207e-26	0.229042	0	0	1732	137
AT3G06590	AIF2/ RITF1	unknown_TF	-	-	Endodermis_Cluster_12	Endodermis	0	380	219	3.106e-18	0.327844	0	0	1739	127
AT4G40060	HB16/ ATHB16/ ATHB-16	unknown_TF	-	-	Endodermis_Cluster_12	Endodermis	0	380	222	8.68076e-18	0.332335	0	0	1740	119
AT4G30980	LRL2/ DROP2	unknown_TF	-	-	Endodermis_Cluster_8	Endodermis	0	305	179	5.41804e-20	0.311847	0	0	1742	136
AT5G59570	BOA	unknown_TF	-	-	Endodermis_Cluster_12	Endodermis	0	380	223	2.69882e-17	0.333832	0	0	1759	122
AT3G20310	ERF7/ ATERF-7/ ATERF7	unknown_TF	-	-	Endodermis_Cluster_12	Endodermis	0	380	221	1.19013e-17	0.330838	0	0	1761	125
AT1G02030	AT1G02030	unknown_TF	-	-	Endodermis_Cluster_12	Endodermis	0	380	107	1.21915e-28	0.16018	0	0	1770	143
AT4G32040	KNAT5	unknown_TF	-	-	Endodermis_Cluster_12	Endodermis	0	380	175	3.76832e-24	0.261976	0	0	1773	142
AT1G80840	WRKY40/ ATWRKY40	unknown_TF	-	-	Endodermis_Cluster_8	Endodermis	0	305	220	1.26828e-09	0.383275	0	0	1782	139
AT5G62020	HSFB2A/ AT-HSFB2A	unknown_TF	-	-	Endodermis_Cluster_8	Endodermis	0	305	197	7.21209e-16	0.343206	0	0	1783	134
AT3G51910	HSFA7A/ AT-HSFA7A	unknown_TF	-	-	Endodermis_Cluster_8	Endodermis	0	305	214	2.72454e-11	0.372822	0	0	1786	141
AT5G51780	BHLH	unknown_TF	-	-	Endodermis_Cluster_12	Endodermis	0	380	230	1.78771e-15	0.344311	0	0	1796	118
AT3G07340	CIB3	unknown_TF	-	-	Endodermis_Cluster_8	Endodermis	0	305	191	1.42309e-16	0.332753	0	0	1797	137
AT2G44730	AT2G44730	unknown_TF	-	-	Endodermis_Cluster_12	Endodermis	0	380	191	1.84193e-21	0.285928	0	0	1805	145
AT5G52020	AT5G52020	unknown_TF	-	-	Endodermis_Cluster_12	Endodermis	0	380	196	8.98054e-21	0.293413	0	0	1806	138
AT4G13620	AT4G13620	unknown_TF	-	-	Endodermis_Cluster_12	Endodermis	0	380	188	1.14523e-21	0.281437	0	0	1809	148
AT2G40140	CZF1/ TZF10/ ATC3H29/ ATSZF2/ ZFAR1/ SZF2	unknown_TF	-	-	Endodermis_Cluster_8	Endodermis	0	305	182	3.28609e-18	0.317073	0	0	1819	140
AT1G53170	ERF8/ ATERF-8/ ATERF8	unknown_TF	-	-	Endodermis_Cluster_12	Endodermis	0	380	223	3.22538e-16	0.333832	0	0	1820	128
AT1G01010	NAC001/ ANAC001/ NTL10	unknown_TF	-	-	Endodermis_Cluster_12	Endodermis	0	380	181	6.75113e-22	0.270958	0	0	1836	155
AT4G25400	AT4G25400	unknown_TF	-	-	Endodermis_Cluster_12	Endodermis	0	380	220	2.32818e-16	0.329341	0	0	1838	133
AT1G26960	AtHB23/ HB23	unknown_TF	-	-	Endodermis_Cluster_12	Endodermis	0	380	214	4.56887e-17	0.320359	0	0	1849	139
AT1G33240	GTL1/ AT-GTL1/ ATGTL1/ AT-GTL2	unknown_TF	-	-	Endodermis_Cluster_12	Endodermis	0	380	215	8.51803e-17	0.321856	0	0	1858	140
AT1G57560	MYB50/ AtMYB50	unknown_TF	-	-	Endodermis_Cluster_12	Endodermis	0	380	152	5.00327e-24	0.227545	0	0	1862	159
AT1G22985	CRF7	unknown_TF	-	-	Endodermis_Cluster_12	Endodermis	0	380	201	1.48216e-18	0.300898	0	0	1874	151
AT3G14230	RAP2.2	unknown_TF	-	-	Endodermis_Cluster_8	Endodermis	0	305	225	1.65207e-06	0.391986	0	0	1875	149
AT5G25810	tny/ ERF040	unknown_TF	-	-	Endodermis_Cluster_12	Endodermis	0	380	175	9.87321e-22	0.261976	0	0	1876	161
AT4G25490	CBF1/ ATCBF1/ DREB1B	unknown_TF	-	-	Endodermis_Cluster_8	Endodermis	0	305	204	2.47533e-12	0.355401	0	0	1879	143
AT3G46640	PCL1/ LUX	unknown_TF	-	-	Endodermis_Cluster_8	Endodermis	0	305	202	1.14044e-12	0.351916	0	0	1880	142
AT5G06800	AT5G06800	unknown_TF	-	-	Endodermis_Cluster_8	Endodermis	0	305	188	1.11559e-15	0.327526	0	0	1887	145
AT3G48920	MYB45/ AtMYB45	unknown_TF	-	-	Endodermis_Cluster_12	Endodermis	0	380	119	1.67461e-25	0.178144	0	0	1893	168
AT5G05790	AT5G05790	unknown_TF	-	-	Endodermis_Cluster_12	Endodermis	0	380	215	3.49498e-16	0.321856	0	0	1903	147
AT5G65310	HB5/ ATHB5/ ATHB-5	unknown_TF	-	-	Endodermis_Cluster_12	Endodermis	0	380	204	7.754e-18	0.305389	0	0	1909	152
AT5G47140	GATA27	unknown_TF	-	-	Endodermis_Cluster_8	Endodermis	0	305	153	5.48435e-21	0.266551	0	0	1913	148
AT4G27410	RD26/ ATRD26/ ANAC72/ ANAC072	unknown_TF	-	-	Endodermis_Cluster_8	Endodermis	0	305	192	2.32886e-14	0.334495	0	0	1914	146
AT1G44830	ERF014/ ATERF014/ EPI1	unknown_TF	-	-	Endodermis_Cluster_8	Endodermis	0	305	192	2.52404e-14	0.334495	0	0	1916	147
AT4G35040	bZIP19/ ATBZIP19	unknown_TF	-	-	Endodermis_Cluster_12	Endodermis	0	380	213	3.75577e-16	0.318862	0	0	1918	153
AT3G20310	ERF7/ ATERF-7/ ATERF7	unknown_TF	-	-	Endodermis_Cluster_8	Endodermis	0	305	199	1.01893e-12	0.34669	0	0	1921	144
AT3G53600	ZAT18	unknown_TF	-	-	Endodermis_Cluster_8	Endodermis	0	305	207	5.20652e-11	0.360627	0	0	1925	151
AT2G16400	BLH7	unknown_TF	-	-	Endodermis_Cluster_12	Endodermis	0	380	142	3.89461e-23	0.212575	0	0	1946	175
AT1G10120	CIB4	unknown_TF	-	-	Endodermis_Cluster_12	Endodermis	0	380	202	3.34394e-17	0.302395	0	0	1947	156
AT1G69580	AT1G69580	unknown_TF	-	-	Endodermis_Cluster_12	Endodermis	0	380	187	3.39736e-19	0.27994	0	0	1952	169
AT4G17490	ERF6/ ATERF6/ ERF103/ ERF-6-6	unknown_TF	-	-	Endodermis_Cluster_12	Endodermis	0	380	245	1.91174e-09	0.366766	0	0	1953	120
AT5G07580	ERF106/ DEWAX2	unknown_TF	-	-	Endodermis_Cluster_8	Endodermis	0	305	160	3.75019e-19	0.278746	0	0	1957	150
AT1G28370	ATERF11/ ERF11	unknown_TF	-	-	Endodermis_Cluster_12	Endodermis	0	380	163	2.98405e-21	0.244012	0	0	1963	173
AT5G51990	CBF4/ DREB1D	unknown_TF	-	-	Endodermis_Cluster_12	Endodermis	0	380	210	8.12197e-16	0.314371	0	0	1967	158
AT5G11260	HY5/ TED 5	unknown_TF	-	-	Endodermis_Cluster_8	Endodermis	0	305	215	4.29512e-08	0.374564	0	0	1969	153
AT2G40970	MYBC1	unknown_TF	-	-	Endodermis_Cluster_12	Endodermis	0	380	227	8.61706e-13	0.33982	0	0	1970	136
AT3G11580	NGAL2/ SOD7	unknown_TF	-	-	Endodermis_Cluster_12	Endodermis	1	380	153	1.4006e-21	0.229042	0	0	1981	179
AT1G58110	AT1G58110	unknown_TF	-	-	Endodermis_Cluster_12	Endodermis	0	380	204	2.46353e-16	0.305389	0	0	1987	162
AT3G57480	SAP13	unknown_TF	-	-	Endodermis_Cluster_12	Endodermis	0	380	188	2.35248e-18	0.281437	0	0	1993	172
AT1G49480	RTV1	unknown_TF	-	-	Endodermis_Cluster_8	Endodermis	0	305	194	1.45473e-12	0.337979	0	0	1994	152
AT5G23280	TCP7/ ATTCP7	unknown_TF	-	-	Endodermis_Cluster_12	Endodermis	0	380	183	6.95587e-19	0.273952	0	0	1997	178
AT3G50060	MYB77	unknown_TF	-	-	Endodermis_Cluster_12	Endodermis	0	380	210	3.56635e-15	0.314371	0	0	2003	166
AT2G40620	BZIP18	unknown_TF	-	-	Endodermis_Cluster_12	Endodermis	0	380	224	1.2045e-12	0.335329	0	0	2004	144
AT2G46400	WRKY46/ ATWRKY46	unknown_TF	-	-	Endodermis_Cluster_12	Endodermis	0	380	197	5.86843e-17	0.29491	0	0	2006	170
AT3G58120	BZIP61/ ATBZIP61	unknown_TF	-	-	Endodermis_Cluster_12	Endodermis	0	380	237	2.93407e-10	0.35479	0	0	2008	135
AT2G46510	AIB/ ATAIB/ JAM1/ BHLH17/ BHLH017	unknown_TF	-	-	Endodermis_Cluster_12	Endodermis	0	380	181	1.07221e-18	0.270958	0	0	2011	182
AT4G37180	UIF1/ HHO5	unknown_TF	-	-	Endodermis_Cluster_12	Endodermis	0	380	206	1.28615e-15	0.308383	0	0	2018	165
AT4G39780	ERF60	unknown_TF	-	-	Endodermis_Cluster_12	Endodermis	0	380	158	2.26579e-20	0.236527	0	0	2027	187
AT3G14230	RAP2.2	unknown_TF	-	-	Endodermis_Cluster_12	Endodermis	0	380	244	1.47926e-08	0.365269	0	0	2028	129
AT1G13960	WRKY4	unknown_TF	-	-	Endodermis_Cluster_12	Endodermis	0	380	190	1.47249e-17	0.284431	0	0	2030	177
AT1G12610	DDF1/ ATDDF1	unknown_TF	-	-	Endodermis_Cluster_12	Endodermis	0	380	220	7.26012e-13	0.329341	0	0	2033	154
AT5G59780	MYB59/ ATMYB59-3/ ATMYB59/ ATMYB59-1/ ATMYB59-2	unknown_TF	-	-	Endodermis_Cluster_12	Endodermis	0	380	192	5.17092e-17	0.287425	0	0	2045	180
AT4G30980	LRL2/ DROP2	unknown_TF	-	-	Endodermis_Cluster_12	Endodermis	0	380	183	4.98981e-18	0.273952	0	0	2047	185
AT2G24260	LRL1/ DROP1	unknown_TF	-	-	Endodermis_Cluster_12	Endodermis	0	380	220	1.7055e-12	0.329341	0	0	2054	157
AT1G71520	AT1G71520	unknown_TF	-	-	Endodermis_Cluster_12	Endodermis	0	380	204	3.42191e-15	0.305389	0	0	2056	174
AT1G69600	ZFHD1/ ATHB29/ ZHD11	unknown_TF	-	-	Endodermis_Cluster_12	Endodermis	0	380	182	5.16089e-18	0.272455	0	0	2061	188
AT5G61600	ERF104	unknown_TF	-	-	Endodermis_Cluster_12	Endodermis	0	380	229	4.41668e-11	0.342814	0	0	2062	141
AT3G61850	DAG1	unknown_TF	-	-	Endodermis_Cluster_12	Endodermis	0	380	226	2.05045e-11	0.338323	0	0	2066	149
AT1G29280	WRKY65/ ATWRKY65/ ABT3	unknown_TF	-	-	Endodermis_Cluster_8	Endodermis	0	305	199	2.33047e-10	0.34669	0	0	2076	155
AT3G21270	DOF2/ ADOF2	unknown_TF	-	-	Endodermis_Cluster_12	Endodermis	0	380	171	1.13187e-18	0.255988	0	0	2077	190
AT5G47140	GATA27	unknown_TF	-	-	Endodermis_Cluster_12	Endodermis	0	380	157	1.09397e-19	0.23503	0	0	2079	195
AT4G25490	CBF1/ ATCBF1/ DREB1B	unknown_TF	-	-	Endodermis_Cluster_12	Endodermis	0	380	216	6.63507e-13	0.323353	0	0	2081	163
AT3G55730	MYB109/ AtMYB109	unknown_TF	-	-	Endodermis_Cluster_8	Endodermis	0	305	168	5.60033e-16	0.292683	0	0	2086	154
AT1G53910	RAP2.12/ ERF74	unknown_TF	-	-	Endodermis_Cluster_12	Endodermis	0	380	233	6.04421e-10	0.348802	0	0	2091	147
AT1G75390	bZIP44/ AtbZIP44	unknown_TF	-	-	Endodermis_Cluster_8	Endodermis	0	305	179	7.45768e-14	0.311847	0	0	2092	157
AT3G50060	MYB77	unknown_TF	-	-	Endodermis_Cluster_8	Endodermis	0	305	191	1.24648e-11	0.332753	0	0	2096	158
AT1G20696	HMGB3/ NFD03/ NFD3	unknown_TF	-	-	Endodermis_Cluster_8	Endodermis	0	305	204	5.41943e-09	0.355401	0	0	2099	159
AT4G31920	RR10/ ARR10	unknown_TF	-	-	Endodermis_Cluster_8	Endodermis	0	305	194	5.42445e-11	0.337979	0	0	2102	163
AT3G54620	BZIP25/ AtbZIP25/ BZO2H4/ ATBZIP25	unknown_TF	-	-	Endodermis_Cluster_8	Endodermis	0	305	192	2.20154e-11	0.334495	0	0	2104	160
AT5G24590	TIP/ ANAC91/ NAC091/ ANAC091	unknown_TF	-	-	Endodermis_Cluster_8	Endodermis	0	305	201	1.72508e-09	0.350174	0	0	2112	162
AT5G10030	TGA4/ OBF4	unknown_TF	-	-	Endodermis_Cluster_8	Endodermis	0	305	183	5.54758e-13	0.318815	0	0	2116	156
AT1G20693	HMGB2/ NFD02/ NFD2/ HMG BETA 1	unknown_TF	-	-	Endodermis_Cluster_8	Endodermis	0	305	199	6.78986e-10	0.34669	0	0	2122	161
AT5G52660	RVE6	unknown_TF	-	-	Endodermis_Cluster_12	Endodermis	0	380	167	2.19294e-18	0.25	0	0	2128	202
AT1G42990	BZIP60/ ATBZIP60	unknown_TF	-	-	Endodermis_Cluster_12	Endodermis	0	380	192	6.09859e-16	0.287425	0	0	2129	186
AT2G44840	ERF13/ ATERF13/ EREBP	unknown_TF	-	-	Endodermis_Cluster_12	Endodermis	0	380	232	1.1884e-09	0.347305	0	0	2136	150
AT2G23340	DEAR3	unknown_TF	-	-	Endodermis_Cluster_8	Endodermis	0	305	186	3.0883e-12	0.324042	0	0	2138	164
AT1G06850	bZIP52/ AtbZIP52	unknown_TF	-	-	Endodermis_Cluster_12	Endodermis	0	380	196	2.04316e-15	0.293413	0	0	2139	183
AT1G68670	HHO2/ NIGT1.2	unknown_TF	-	-	Endodermis_Cluster_12	Endodermis	0	380	216	2.83934e-12	0.323353	0	0	2140	167
AT1G34370	STOP1/ ATSTOP1/ AtSTOP1	unknown_TF	-	-	Endodermis_Cluster_8	Endodermis	0	305	211	8.19175e-07	0.367596	0	0	2141	165
AT1G19210	ERF017/ ERF17	unknown_TF	-	-	Endodermis_Cluster_12	Endodermis	0	380	222	4.96449e-11	0.332335	0	0	2155	160
AT3G19290	ABF4/ ATAREB2/ AREB2	unknown_TF	-	-	Endodermis_Cluster_8	Endodermis	0	305	185	4.26976e-12	0.3223	0	0	2157	169
AT1G43700	VIP1/ SUE3/ ATVIP1	unknown_TF	-	-	Endodermis_Cluster_8	Endodermis	0	305	186	6.92426e-12	0.324042	0	0	2160	168
AT4G35040	bZIP19/ ATBZIP19	unknown_TF	-	-	Endodermis_Cluster_8	Endodermis	0	305	190	4.80943e-11	0.33101	0	0	2164	172
AT5G04410	NAC2/ NAC78/ NTL11/ anac078	unknown_TF	-	-	Endodermis_Cluster_12	Endodermis	0	380	201	3.99382e-14	0.300898	0	0	2165	184
AT3G22830	HSFA6B/ AT-HSFA6B	unknown_TF	-	-	Endodermis_Cluster_12	Endodermis	0	380	218	1.6362e-11	0.326347	0	0	2167	171
AT4G24240	WRKY7/ ATWRKY7	unknown_TF	-	-	Endodermis_Cluster_12	Endodermis	0	380	168	7.22139e-18	0.251497	0	0	2168	204
AT3G61890	HB-12/ ATHB-12/ ATHB12/ HB12	unknown_TF	-	-	Endodermis_Cluster_12	Endodermis	0	380	133	5.17556e-20	0.199102	0	0	2169	212
AT2G45680	TCP9	unknown_TF	-	-	Endodermis_Cluster_12	Endodermis	0	380	177	5.53573e-17	0.26497	0	0	2172	206
AT5G48560	CIB2	unknown_TF	-	-	Endodermis_Cluster_12	Endodermis	0	380	200	4.73726e-14	0.299401	0	0	2178	189
AT3G10480	NAC050/ ANAC050/ NAC50	unknown_TF	-	-	Endodermis_Cluster_8	Endodermis	0	305	174	1.6842e-13	0.303136	0	0	2192	171
AT5G47220	ERF2/ ATERF2/ ATERF-2	unknown_TF	-	-	Endodermis_Cluster_12	Endodermis	0	380	190	2.72334e-15	0.284431	0	0	2202	201
AT5G49520	WRKY48/ ATWRKY48	unknown_TF	-	-	Endodermis_Cluster_12	Endodermis	0	380	187	1.25749e-15	0.27994	0	0	2203	203
AT5G14000	anac084/ NAC084	unknown_TF	-	-	Endodermis_Cluster_8	Endodermis	0	305	190	1.29143e-10	0.33101	0	0	2207	176
AT4G14410	bHLH104	unknown_TF	-	-	Endodermis_Cluster_8	Endodermis	0	305	201	1.62535e-08	0.350174	0	0	2209	167
AT1G03040	BHLH007/ PFB2	unknown_TF	-	-	Endodermis_Cluster_8	Endodermis	0	305	172	1.17349e-13	0.299652	0	0	2213	170
AT4G17490	ERF6/ ATERF6/ ERF103/ ERF-6-6	unknown_TF	-	-	Endodermis_Cluster_8	Endodermis	0	305	217	8.05943e-05	0.378049	0	0	2216	166
AT2G47460	MYB12/ PFG1/ ATMYB12	unknown_TF	-	-	Endodermis_Cluster_8	Endodermis	0	305	194	8.71179e-10	0.337979	0	0	2217	174
AT2G03470	AT2G03470	unknown_TF	-	-	Endodermis_Cluster_12	Endodermis	0	380	193	1.15048e-14	0.288922	0	0	2223	200
AT2G38090	AT2G38090	unknown_TF	-	-	Endodermis_Cluster_12	Endodermis	0	380	197	6.38261e-14	0.29491	0	0	2227	191
AT1G25560	TEM1/ EDF1/ ATTEM1/ AtTEM1	unknown_TF	-	-	Endodermis_Cluster_8	Endodermis	0	305	185	2.19335e-11	0.3223	0	0	2230	177
AT2G38090	AT2G38090	unknown_TF	-	-	Endodermis_Cluster_8	Endodermis	0	305	182	9.02929e-12	0.317073	0	0	2239	182
AT2G22850	bZIP6/ AtbZIP6	unknown_TF	-	-	Endodermis_Cluster_12	Endodermis	0	380	196	7.65531e-14	0.293413	0	0	2251	197
AT5G16600	MYB43/ AtMYB43	unknown_TF	-	-	Endodermis_Cluster_8	Endodermis	0	305	192	8.35516e-10	0.334495	0	0	2252	179
AT4G01120	GBF2/ ATBZIP54	unknown_TF	-	-	Endodermis_Cluster_8	Endodermis	0	305	188	1.72081e-10	0.327526	0	0	2254	181
AT5G51990	CBF4/ DREB1D	unknown_TF	-	-	Endodermis_Cluster_8	Endodermis	0	305	187	9.61338e-11	0.325784	0	0	2255	180
AT5G15150	HB-3/ ATHB-3/ ATHB3/ HAT7	unknown_TF	-	-	Endodermis_Cluster_12	Endodermis	0	380	187	6.68185e-15	0.27994	0	0	2258	210
AT5G62020	HSFB2A/ AT-HSFB2A	unknown_TF	-	-	Endodermis_Cluster_12	Endodermis	0	380	200	3.54564e-13	0.299401	0	0	2261	196
AT1G76890	GT2/ AT-GT2	unknown_TF	-	-	Endodermis_Cluster_12	Endodermis	0	380	182	1.8505e-15	0.272455	0	0	2268	214
AT3G10760	AT3G10760	unknown_TF	-	-	Endodermis_Cluster_8	Endodermis	1	305	178	5.37969e-12	0.310105	0	0	2277	184
AT1G50640	ERF3/ ATERF3	unknown_TF	-	-	Endodermis_Cluster_8	Endodermis	0	305	208	4.01304e-06	0.362369	0	0	2300	175
AT3G07340	CIB3	unknown_TF	-	-	Endodermis_Cluster_12	Endodermis	0	380	193	1.27784e-13	0.288922	0	0	2301	205
AT1G69600	ZFHD1/ ATHB29/ ZHD11	unknown_TF	-	-	Endodermis_Cluster_8	Endodermis	0	305	164	7.34799e-14	0.285714	0	0	2306	173
AT3G04670	WRKY39/ ATWRKY39	unknown_TF	-	-	Endodermis_Cluster_8	Endodermis	0	305	198	4.69443e-08	0.344948	0	0	2322	178
AT1G42990	BZIP60/ ATBZIP60	unknown_TF	-	-	Endodermis_Cluster_8	Endodermis	0	305	174	2.51635e-12	0.303136	0	0	2324	183
AT1G34370	STOP1/ ATSTOP1/ AtSTOP1	unknown_TF	-	-	Endodermis_Cluster_12	Endodermis	0	380	228	1.93588e-08	0.341317	0	0	2334	164
AT3G51910	HSFA7A/ AT-HSFA7A	unknown_TF	-	-	Endodermis_Cluster_12	Endodermis	0	380	220	1.72361e-09	0.329341	0	0	2338	181
AT5G64810	WRKY51/ ATWRKY51	unknown_TF	-	-	Endodermis_Cluster_12	Endodermis	0	380	184	2.42067e-14	0.275449	0	0	2342	217
AT5G10030	TGA4/ OBF4	unknown_TF	-	-	Endodermis_Cluster_12	Endodermis	0	380	193	2.57882e-13	0.288922	0	0	2343	207
AT3G10800	BZIP28	unknown_TF	-	-	Endodermis_Cluster_12	Endodermis	0	380	193	2.79683e-13	0.288922	0	0	2345	208
AT4G36990	HSF4/ HSFB1/ AT-HSFB1/ ATHSF4/ TBF1	unknown_TF	-	-	Endodermis_Cluster_12	Endodermis	0	380	213	1.87073e-10	0.318862	0	0	2351	192
AT3G24120	PHL2	unknown_TF	-	-	Endodermis_Cluster_12	Endodermis	0	380	202	5.58105e-12	0.302395	0	0	2353	199
AT5G54680	ILR3/ bHLH105	unknown_TF	-	-	Endodermis_Cluster_8	Endodermis	0	305	182	1.30974e-10	0.317073	0	0	2360	196
AT2G47460	MYB12/ PFG1/ ATMYB12	unknown_TF	-	-	Endodermis_Cluster_12	Endodermis	0	380	208	4.33868e-11	0.311377	0	0	2365	193
AT2G31370	POSF21/ ATBZIP59/ BZIP59	unknown_TF	-	-	Endodermis_Cluster_8	Endodermis	0	305	176	1.95257e-11	0.30662	0	0	2369	193
AT1G34190	NAC017/ anac017/ RAO2	unknown_TF	-	-	Endodermis_Cluster_12	Endodermis	0	380	206	3.00164e-11	0.308383	0	0	2371	198
AT5G67420	LBD37/ ASL39	unknown_TF	-	-	Endodermis_Cluster_8	Endodermis	0	305	179	7.19662e-11	0.311847	0	0	2376	197
AT5G52020	AT5G52020	unknown_TF	-	-	Endodermis_Cluster_8	Endodermis	0	305	168	1.64654e-12	0.292683	0	0	2377	188
AT4G37180	UIF1/ HHO5	unknown_TF	-	-	Endodermis_Cluster_8	Endodermis	0	305	182	3.391e-10	0.317073	0	0	2388	199
AT4G32890	GATA9	unknown_TF	-	-	Endodermis_Cluster_8	Endodermis	0	305	195	1.02393e-07	0.339721	0	0	2391	187
AT4G14410	bHLH104	unknown_TF	-	-	Endodermis_Cluster_12	Endodermis	0	380	215	1.46505e-09	0.321856	0	0	2401	194
AT2G44730	AT2G44730	unknown_TF	-	-	Endodermis_Cluster_8	Endodermis	0	305	163	6.32358e-13	0.283972	0	0	2403	186
AT1G51700	DOF1/ ADOF1	unknown_TF	-	-	Endodermis_Cluster_12	Endodermis	0	380	138	4.81222e-17	0.206587	0	0	2408	225
AT5G65060	MAF3/ FCL3/ AGL70	unknown_TF	-	-	Endodermis_Cluster_12	Endodermis	0	380	159	1.38391e-15	0.238024	0	0	2414	223
AT2G44430	AT2G44430	unknown_TF	-	-	Endodermis_Cluster_8	Endodermis	0	305	160	4.60396e-13	0.278746	0	0	2415	185
AT3G49530	NAC062/ ANAC062/ NTL6	unknown_TF	-	-	Endodermis_Cluster_8	Endodermis	0	305	191	3.92852e-08	0.332753	0	0	2417	194
AT5G61590	DEWAX/ ERF107	unknown_TF	-	-	Endodermis_Cluster_8	Endodermis	0	305	165	2.99121e-12	0.287456	0	0	2429	192
AT2G25180	RR12/ ARR12/ ATARR12	unknown_TF	-	-	Endodermis_Cluster_8	Endodermis	0	305	178	2.78605e-10	0.310105	0	0	2432	204
AT2G37430	ZAT11	unknown_TF	-	-	Endodermis_Cluster_12	Endodermis	0	380	187	1.02829e-12	0.27994	0	0	2435	220
AT2G43140	BHLH129	unknown_TF	-	-	Endodermis_Cluster_12	Endodermis	0	380	140	1.98195e-16	0.209581	0	0	2436	228
AT5G54680	ILR3/ bHLH105	unknown_TF	-	-	Endodermis_Cluster_12	Endodermis	0	380	195	6.93693e-12	0.291916	0	0	2437	211
AT1G09770	CDC5/ ATCDC5/ ATMYBCDC5	unknown_TF	-	-	Endodermis_Cluster_8	Endodermis	0	305	207	4.42452e-05	0.360627	0	0	2440	189
AT4G14465	AHL20	unknown_TF	-	-	Endodermis_Cluster_12	Endodermis	0	380	127	4.78468e-17	0.19012	0	0	2446	233
AT5G45710	RHA1/ AT-HSFA4C/ HSFA4C	unknown_TF	-	-	Endodermis_Cluster_8	Endodermis	0	305	136	3.52865e-15	0.236934	0	0	2452	190
AT5G13330	Rap2.6L	unknown_TF	-	-	Endodermis_Cluster_12	Endodermis	0	380	158	3.19325e-15	0.236527	0	0	2459	229
AT4G34000	ABF3/ DPBF5/ ATABF3/ AtABF3	unknown_TF	-	-	Endodermis_Cluster_12	Endodermis	0	380	199	4.46271e-11	0.297904	0	0	2465	213
AT5G11260	HY5/ TED 5	unknown_TF	-	-	Endodermis_Cluster_12	Endodermis	0	380	224	2.50282e-07	0.335329	0	0	2475	176
AT3G51950	ATC3H46	unknown_TF	-	-	Endodermis_Cluster_8	Endodermis	0	305	153	2.81543e-13	0.266551	0	0	2478	191
AT3G04670	WRKY39/ ATWRKY39	unknown_TF	-	-	Endodermis_Cluster_12	Endodermis	0	380	212	4.15563e-09	0.317365	0	0	2485	209
AT3G19290	ABF4/ ATAREB2/ AREB2	unknown_TF	-	-	Endodermis_Cluster_12	Endodermis	0	380	193	1.22837e-11	0.288922	0	0	2487	219
AT1G68840	RAV2/ rap2.8/ TEM2/ EDF2/ AtRAV2/ RAP2.8	unknown_TF	-	-	Endodermis_Cluster_12	Endodermis	0	380	204	4.09305e-10	0.305389	0	0	2495	215
AT5G45420	maMYB	unknown_TF	-	-	Endodermis_Cluster_8	Endodermis	0	305	183	8.3892e-09	0.318815	0	0	2500	205
AT3G49940	LBD38	unknown_TF	-	-	Endodermis_Cluster_8	Endodermis	0	305	175	4.12782e-10	0.304878	0	0	2504	207
AT5G18830	SPL7/ ATSPL7	unknown_TF	-	-	Endodermis_Cluster_8	Endodermis	0	305	161	6.31746e-12	0.280488	0	0	2506	198
AT2G28160	FIT/ FIT1/ ATBHLH029/ FRU/ BHLH029/ ATBHLH29/ ATFIT1	unknown_TF	-	-	Endodermis_Cluster_12	Endodermis	0	380	168	1.5951e-13	0.251497	0	0	2511	232
AT1G13260	RAV1/ ATRAV1/ EDF4	unknown_TF	-	-	Endodermis_Cluster_8	Endodermis	0	305	192	7.34139e-07	0.334495	0	0	2513	200
AT3G24050	GATA1	unknown_TF	-	-	Endodermis_Cluster_8	Endodermis	0	305	185	3.70646e-08	0.3223	0	0	2521	203
AT5G04410	NAC2/ NAC78/ NTL11/ anac078	unknown_TF	-	-	Endodermis_Cluster_8	Endodermis	0	305	178	2.59642e-09	0.310105	0	0	2522	209
AT4G31920	RR10/ ARR10	unknown_TF	-	-	Endodermis_Cluster_12	Endodermis	0	380	201	5.21913e-10	0.300898	0	0	2528	218
AT4G06746	RAP2.9/ DEAR5	unknown_TF	-	-	Endodermis_Cluster_12	Endodermis	0	380	142	2.20711e-15	0.212575	0	0	2535	242
AT2G33710	AT2G33710	unknown_TF	-	-	Endodermis_Cluster_12	Endodermis	0	380	177	1.20891e-12	0.26497	0	0	2537	231
AT5G18830	SPL7/ ATSPL7	unknown_TF	-	-	Endodermis_Cluster_12	Endodermis	0	380	172	4.73102e-13	0.257485	0	0	2542	234
AT5G45580	GFR	unknown_TF	-	-	Endodermis_Cluster_12	Endodermis	0	380	147	9.81902e-15	0.22006	0	0	2551	244
AT2G46830	CCA1/ AtCCA1	unknown_TF	-	-	Endodermis_Cluster_12	Endodermis	0	380	134	1.38428e-15	0.200599	0	0	2552	247
AT2G28160	FIT/ FIT1/ ATBHLH029/ FRU/ BHLH029/ ATBHLH29/ ATFIT1	unknown_TF	-	-	Endodermis_Cluster_8	Endodermis	0	305	156	6.43219e-12	0.271777	0	0	2562	206
AT4G02590	UNE12/ PFB1/ BHLH059	unknown_TF	-	-	Endodermis_Cluster_12	Endodermis	0	380	206	4.8056e-09	0.308383	0	0	2565	216
AT4G29930	AT4G29930	unknown_TF	-	-	Endodermis_Cluster_12	Endodermis	0	380	126	1.1135e-15	0.188623	0	0	2570	249
AT5G58620	TZF9/ ATC3H66	unknown_TF	-	-	Endodermis_Cluster_8	Endodermis	0	305	99	5.35051e-16	0.172474	0	0	2572	195
AT3G24050	GATA1	unknown_TF	-	-	Endodermis_Cluster_12	Endodermis	0	380	200	9.24944e-10	0.299401	0	0	2573	221
AT1G75390	bZIP44/ AtbZIP44	unknown_TF	-	-	Endodermis_Cluster_12	Endodermis	0	380	182	9.51021e-12	0.272455	0	0	2577	230
AT1G79180	ATMYB63/ MYB63	unknown_TF	-	-	Endodermis_Cluster_12	Endodermis	0	380	155	2.00121e-13	0.232036	0	0	2607	246
AT4G16110	RR2/ ARR2	unknown_TF	-	-	Endodermis_Cluster_12	Endodermis	0	380	158	3.33422e-13	0.236527	0	0	2608	245
AT1G76880	DF1	unknown_TF	-	-	Endodermis_Cluster_8	Endodermis	0	305	171	2.03423e-09	0.297909	0	0	2609	213
AT5G60850	OBP4/ ATDOF5.4	unknown_TF	-	-	Endodermis_Cluster_8	Endodermis	0	305	183	1.49158e-07	0.318815	0	0	2617	210
AT5G45710	RHA1/ AT-HSFA4C/ HSFA4C	unknown_TF	-	-	Endodermis_Cluster_12	Endodermis	0	380	140	2.57613e-14	0.209581	0	0	2620	255
AT1G72010	TCP22/ ATTCP22	unknown_TF	-	-	Endodermis_Cluster_8	Endodermis	0	305	125	6.67012e-14	0.21777	0	0	2621	202
AT2G28510	DOF2.1	unknown_TF	-	-	Endodermis_Cluster_8	Endodermis	0	305	163	1.92017e-10	0.283972	0	0	2624	211
AT1G01010	NAC001/ ANAC001/ NTL10	unknown_TF	-	-	Endodermis_Cluster_8	Endodermis	0	305	150	6.291e-12	0.261324	0	0	2625	208
AT5G66730	IDD1/ ENY	unknown_TF	-	-	Endodermis_Cluster_12	Endodermis	0	380	192	3.87908e-10	0.287425	0	0	2628	227
AT1G69780	ATHB13	unknown_TF	-	-	Endodermis_Cluster_12	Endodermis	0	380	176	9.96398e-12	0.263473	0	0	2629	239
AT3G49690	MYB84/ SKI2/ ATMYB84/ RAX3	unknown_TF	-	-	Endodermis_Cluster_8	Endodermis	0	305	133	4.02822e-13	0.231707	0	0	2638	201
AT1G70000	MYBD	unknown_TF	-	-	Endodermis_Cluster_12	Endodermis	0	380	193	6.03145e-10	0.288922	0	0	2639	226
AT5G59570	BOA	unknown_TF	-	-	Endodermis_Cluster_8	Endodermis	0	305	184	5.94776e-07	0.320557	0	0	2652	212
AT3G29035	NAC3/ ANAC059/ ATNAC3/ ORS1	unknown_TF	-	-	Endodermis_Cluster_12	Endodermis	0	380	186	1.95429e-10	0.278443	0	0	2657	235
AT1G08010	GATA11	unknown_TF	-	-	Endodermis_Cluster_8	Endodermis	0	305	172	1.22897e-08	0.299652	0	0	2676	215
AT3G46080	ZAT8	unknown_TF	-	-	Endodermis_Cluster_12	Endodermis	0	380	186	4.49112e-10	0.278443	0	0	2681	241
AT1G77080	AGL27/ FLM/ MAF1	unknown_TF	-	-	Endodermis_Cluster_12	Endodermis	0	380	188	9.37429e-10	0.281437	0	0	2696	238
AT1G03040	BHLH007/ PFB2	unknown_TF	-	-	Endodermis_Cluster_12	Endodermis	0	380	173	4.85756e-11	0.258982	0	0	2706	251
AT4G01680	MYB55/ AtMYB55	unknown_TF	-	-	Endodermis_Cluster_12	Endodermis	0	380	147	1.18114e-12	0.22006	0	0	2707	260
AT2G31370	POSF21/ ATBZIP59/ BZIP59	unknown_TF	-	-	Endodermis_Cluster_12	Endodermis	0	380	181	3.51065e-10	0.270958	0	0	2713	253
AT5G08330	TCP21/ TCP11/ AtTCP11/ ATTCP21/ CHE	unknown_TF	-	-	Endodermis_Cluster_12	Endodermis	0	380	180	2.70497e-10	0.269461	0	0	2715	250
AT1G20696	HMGB3/ NFD03/ NFD3	unknown_TF	-	-	Endodermis_Cluster_12	Endodermis	0	380	208	5.01855e-07	0.311377	0	0	2723	222
AT4G34000	ABF3/ DPBF5/ ATABF3/ AtABF3	unknown_TF	-	-	Endodermis_Cluster_8	Endodermis	0	305	177	3.02365e-07	0.308362	0	0	2728	218
AT4G16110	RR2/ ARR2	unknown_TF	-	-	Endodermis_Cluster_8	Endodermis	0	305	145	4.49531e-11	0.252613	0	0	2734	217
AT3G11020	DREB2B/ DREB2	unknown_TF	-	-	Endodermis_Cluster_12	Endodermis	0	380	188	2.82619e-09	0.281437	0	0	2736	243
AT2G45680	TCP9	unknown_TF	-	-	Endodermis_Cluster_8	Endodermis	0	305	152	2.02066e-10	0.264808	0	0	2746	221
AT2G46510	AIB/ ATAIB/ JAM1/ BHLH17/ BHLH017	unknown_TF	-	-	Endodermis_Cluster_8	Endodermis	0	305	152	2.12684e-10	0.264808	0	0	2749	222
AT1G08010	GATA11	unknown_TF	-	-	Endodermis_Cluster_12	Endodermis	0	380	184	1.38064e-09	0.275449	0	0	2750	254
AT1G13600	bZIP58/ AtbZIP58	unknown_TF	-	-	Endodermis_Cluster_12	Endodermis	0	380	104	4.98529e-14	0.155689	0	0	2751	269
AT5G58620	TZF9/ ATC3H66	unknown_TF	-	-	Endodermis_Cluster_12	Endodermis	1	380	99	3.60053e-14	0.148204	0	0	2753	270
AT3G57480	SAP13	unknown_TF	-	-	Endodermis_Cluster_8	Endodermis	0	305	157	1.21861e-09	0.273519	0	0	2754	219
AT5G06800	AT5G06800	unknown_TF	-	-	Endodermis_Cluster_12	Endodermis	0	380	181	8.06953e-10	0.270958	0	0	2756	256
AT1G71200	CITF1/ BHLH160	unknown_TF	-	-	Endodermis_Cluster_8	Endodermis	0	305	125	2.99873e-12	0.21777	0	0	2767	216
AT5G60890	MYB34/ ATMYB34/ ATATR1/ ATR1	unknown_TF	-	-	Endodermis_Cluster_12	Endodermis	0	380	192	2.09519e-08	0.287425	0	0	2781	240
AT5G12850	TZF8/ ATC3H56	unknown_TF	-	-	Endodermis_Cluster_8	Endodermis	1	305	120	2.37448e-12	0.209059	0	0	2784	214
AT4G16780	HB-2/ ATHB-2/ ATHB2/ HAT4	unknown_TF	-	-	Endodermis_Cluster_12	Endodermis	0	380	193	3.31729e-08	0.288922	0	0	2791	237
AT5G67190	DEAR2	unknown_TF	-	-	Endodermis_Cluster_8	Endodermis	0	305	167	6.47066e-08	0.290941	0	0	2796	223
AT2G46410	CPC	unknown_TF	-	-	Endodermis_Cluster_8	Endodermis	0	305	175	1.01935e-06	0.304878	0	0	2799	224
AT5G01380	AT5G01380	unknown_TF	-	-	Endodermis_Cluster_12	Endodermis	0	380	148	1.45171e-11	0.221557	0	0	2800	263
AT4G39780	ERF60	unknown_TF	-	-	Endodermis_Cluster_8	Endodermis	0	305	130	2.31037e-11	0.226481	0	0	2807	220
AT4G28610	PHR1/ AtPHR1	unknown_TF	-	-	Endodermis_Cluster_12	Endodermis	0	380	179	2.93869e-09	0.267964	0	0	2812	261
AT1G25560	TEM1/ EDF1/ ATTEM1/ AtTEM1	unknown_TF	-	-	Endodermis_Cluster_12	Endodermis	0	380	185	1.9488e-08	0.276946	0	0	2835	257
AT3G16857	RR1/ ARR1	unknown_TF	-	-	Endodermis_Cluster_8	Endodermis	0	305	166	1.66472e-07	0.289199	0	0	2842	225
AT1G04990	ATC3H3	unknown_TF	-	-	Endodermis_Cluster_12	Endodermis	0	380	127	4.0614e-12	0.19012	0	0	2845	280
AT5G64750	ABR1/ ERF111	unknown_TF	-	-	Endodermis_Cluster_12	Endodermis	0	380	147	4.57982e-11	0.22006	0	0	2851	272
AT1G77640	AT1G77640	unknown_TF	-	-	Endodermis_Cluster_12	Endodermis	0	380	158	2.40451e-10	0.236527	0	0	2853	266
AT5G67580	TRB2/ ATTBP3/ TBP3/ ATTRB2	unknown_TF	-	-	Endodermis_Cluster_12	Endodermis	0	380	171	2.28273e-09	0.255988	0	0	2867	265
AT1G69810	WRKY36/ AtWRKY36/ ATWRKY36	unknown_TF	-	-	Endodermis_Cluster_12	Endodermis	0	380	147	6.66233e-11	0.22006	0	0	2874	275
AT2G27050	EIL1/ AtEIL1	unknown_TF	-	-	Endodermis_Cluster_8	Endodermis	0	305	144	1.70596e-09	0.250871	0	0	2878	228
AT5G16540	ZFN3/ ATC3H57	unknown_TF	-	-	Endodermis_Cluster_12	Endodermis	0	380	57	1.95769e-13	0.0853293	0	0	2880	289
AT1G68920	CIL1/ BHLH49	unknown_TF	-	-	Endodermis_Cluster_12	Endodermis	0	380	146	6.54056e-11	0.218563	0	0	2881	277
AT1G03970	GBF4	unknown_TF	-	-	Endodermis_Cluster_12	Endodermis	0	380	157	3.77625e-10	0.23503	0	0	2884	273
AT2G46270	GBF3	unknown_TF	-	-	Endodermis_Cluster_12	Endodermis	0	380	159	5.84777e-10	0.238024	0	0	2886	271
AT1G72010	TCP22/ ATTCP22	unknown_TF	-	-	Endodermis_Cluster_12	Endodermis	0	380	125	8.9109e-12	0.187126	0	0	2890	286
AT5G60120	TOE2	unknown_TF	-	-	Endodermis_Cluster_12	Endodermis	0	380	114	4.51853e-12	0.170659	0	0	2896	285
AT1G13260	RAV1/ ATRAV1/ EDF4	unknown_TF	-	-	Endodermis_Cluster_12	Endodermis	0	380	200	2.72773e-06	0.299401	0	0	2897	236
AT4G23810	WRKY53/ ATWRKY53	unknown_TF	-	-	Endodermis_Cluster_12	Endodermis	0	380	152	2.42403e-10	0.227545	0	0	2900	276
AT2G17560	HMGB4/ NFD4/ NFD04	unknown_TF	-	-	Endodermis_Cluster_8	Endodermis	0	305	170	2.04521e-06	0.296167	0	0	2908	226
AT3G13040	GAMMAMYB2	unknown_TF	-	-	Endodermis_Cluster_12	Endodermis	0	380	177	1.30158e-08	0.26497	0	0	2909	264
AT1G55520	TBP2/ ATTBP2	unknown_TF	-	-	Endodermis_Cluster_12	Endodermis	0	380	144	8.15674e-11	0.215569	0	0	2911	282
AT5G60850	OBP4/ ATDOF5.4	unknown_TF	-	-	Endodermis_Cluster_12	Endodermis	0	380	191	4.04606e-07	0.285928	0	0	2916	252
AT1G22070	TGA3	unknown_TF	-	-	Endodermis_Cluster_12	Endodermis	0	380	145	1.02206e-10	0.217066	0	0	2918	281
AT2G46680	HB-7/ ATHB-7/ ATHB7	unknown_TF	-	-	Endodermis_Cluster_12	Endodermis	0	380	150	2.6783e-10	0.224551	0	0	2920	278
AT3G28920	HB34/ AtHB34/ ZHD9	unknown_TF	-	-	Endodermis_Cluster_12	Endodermis	0	380	125	1.48998e-11	0.187126	0	0	2921	292
AT4G18880	HSF A4A/ AT-HSFA4A	unknown_TF	-	-	Endodermis_Cluster_12	Endodermis	0	380	146	1.42752e-10	0.218563	0	0	2922	279
AT2G46410	CPC	unknown_TF	-	-	Endodermis_Cluster_12	Endodermis	0	380	187	1.93086e-07	0.27994	0	0	2928	258
AT1G45249	ABF2/ AREB1/ AtABF2/ ATAREB1	unknown_TF	-	-	Endodermis_Cluster_8	Endodermis	0	305	135	1.17262e-09	0.235192	0	0	2936	229
AT5G07580	ERF106/ DEWAX2	unknown_TF	-	-	Endodermis_Cluster_12	Endodermis	0	380	145	1.90209e-10	0.217066	0	0	2940	283
AT3G20770	EIN3/ AtEIN3	unknown_TF	-	-	Endodermis_Cluster_12	Endodermis	0	380	175	1.80582e-08	0.261976	0	0	2941	268
AT3G49690	MYB84/ SKI2/ ATMYB84/ RAX3	unknown_TF	-	-	Endodermis_Cluster_12	Endodermis	0	380	133	6.32165e-11	0.199102	0	0	2948	290
AT5G47230	ERF5/ ATMACD1/ ERF102/ ATERF5/ ATERF-5/ AtMACD1	unknown_TF	-	-	Endodermis_Cluster_12	Endodermis	0	380	184	2.17046e-07	0.275449	0	0	2960	262
AT3G49850	TRB3/ ATTRB3/ TBP2	unknown_TF	-	-	Endodermis_Cluster_8	Endodermis	0	305	119	1.58264e-10	0.207317	0	0	2965	231
AT1G53170	ERF8/ ATERF-8/ ATERF8	unknown_TF	-	-	Endodermis_Cluster_8	Endodermis	0	305	178	6.16921e-05	0.310105	0	0	2975	233
AT1G09770	CDC5/ ATCDC5/ ATMYBCDC5	unknown_TF	-	-	Endodermis_Cluster_12	Endodermis	0	380	214	0.000374385	0.320359	0	0	2978	224
AT1G02340	HFR1/ REP1/ FBI1/ RSF1	unknown_TF	-	-	Endodermis_Cluster_12	Endodermis	0	380	79	5.14186e-12	0.118263	0	0	2982	298
AT1G74660	MIF1	unknown_TF	-	-	Endodermis_Cluster_12	Endodermis	0	380	155	2.38257e-09	0.232036	0	0	2983	284
AT1G19210	ERF017/ ERF17	unknown_TF	-	-	Endodermis_Cluster_8	Endodermis	0	305	185	0.000629876	0.3223	0	0	2985	227
AT2G04880	ZAP1/ ATWRKY1/ WRKY1	unknown_TF	-	-	Endodermis_Cluster_8	Endodermis	0	305	147	3.1559e-08	0.256098	0	0	2989	234
AT1G68670	HHO2/ NIGT1.2	unknown_TF	-	-	Endodermis_Cluster_8	Endodermis	0	305	179	0.000140254	0.311847	0	0	2993	235
AT3G63350	AT-HSFA7B/ HSFA7B	unknown_TF	-	-	Endodermis_Cluster_8	Endodermis	0	305	93	4.69218e-11	0.162021	0	0	3006	232
AT4G11660	AT-HSFB2B/ HSFB2B/ HSF7	unknown_TF	-	-	Endodermis_Cluster_12	Endodermis	0	380	131	2.60988e-10	0.196108	0	0	3007	299
AT1G34190	NAC017/ anac017/ RAO2	unknown_TF	-	-	Endodermis_Cluster_8	Endodermis	0	305	174	5.31946e-05	0.303136	0	0	3009	236
AT2G47810	NF-YB5	unknown_TF	-	-	Endodermis_Cluster_12	Endodermis	0	380	36	3.0155e-12	0.0538922	0	0	3011	305
AT2G44430	AT2G44430	unknown_TF	-	-	Endodermis_Cluster_12	Endodermis	0	380	155	7.2513e-09	0.232036	0	0	3017	288
AT4G17460	HAT1/ JAB	unknown_TF	-	-	Endodermis_Cluster_12	Endodermis	0	380	198	2.19924e-05	0.296407	0	0	3025	248
AT2G42040	AT2G42040	unknown_TF	-	-	Endodermis_Cluster_8	Endodermis	1	305	62	1.2911e-11	0.108014	0	0	3026	230
AT3G10500	NAC053/ anac053/ NTL4/ AIF/ ANAC053	unknown_TF	-	-	Endodermis_Cluster_8	Endodermis	0	305	159	1.82554e-06	0.277003	0	0	3029	237
AT2G29660	AT2G29660	unknown_TF	-	-	Endodermis_Cluster_12	Endodermis	0	380	184	1.71121e-06	0.275449	0	0	3038	267
AT3G12560	TRFL9/ ATTBP2	unknown_TF	-	-	Endodermis_Cluster_8	Endodermis	0	305	116	8.93794e-10	0.202091	0	0	3041	240
AT1G58100	TCP8/ ATTCP8	unknown_TF	-	-	Endodermis_Cluster_12	Endodermis	0	380	149	5.82734e-09	0.223054	0	0	3047	294
AT1G55520	TBP2/ ATTBP2	unknown_TF	-	-	Endodermis_Cluster_8	Endodermis	0	305	131	1.00015e-08	0.228223	0	0	3051	239
AT3G55980	TZF11/ ATC3H47/ ATSZF1/ SZF1	unknown_TF	-	-	Endodermis_Cluster_12	Endodermis	0	380	143	2.55735e-09	0.214072	0	0	3052	300
AT2G47070	SPL1	unknown_TF	-	-	Endodermis_Cluster_8	Endodermis	0	305	134	1.96244e-08	0.233449	0	0	3060	238
AT1G20693	HMGB2/ NFD02/ NFD2/ HMG BETA 1	unknown_TF	-	-	Endodermis_Cluster_12	Endodermis	0	380	193	2.0108e-05	0.288922	0	0	3076	259
AT5G14000	anac084/ NAC084	unknown_TF	-	-	Endodermis_Cluster_12	Endodermis	0	380	184	3.8977e-06	0.275449	0	0	3078	274
AT2G40140	CZF1/ TZF10/ ATC3H29/ ATSZF2/ ZFAR1/ SZF2	unknown_TF	-	-	Endodermis_Cluster_12	Endodermis	0	380	161	1.14068e-07	0.241018	0	0	3094	291
AT1G21200	AT1G21200	unknown_TF	-	-	Endodermis_Cluster_12	Endodermis	0	380	143	1.04544e-08	0.214072	0	0	3111	303
AT1G25580	SOG1/ ANAC008	unknown_TF	-	-	Endodermis_Cluster_8	Endodermis	0	305	144	4.31358e-07	0.250871	0	0	3116	241
AT2G25900	ATCTH/ ATTZF1/ TZF1/ ATC3H23	unknown_TF	-	-	Endodermis_Cluster_8	Endodermis	0	305	145	7.94415e-07	0.252613	0	0	3126	242
AT5G67420	LBD37/ ASL39	unknown_TF	-	-	Endodermis_Cluster_12	Endodermis	0	380	173	1.57518e-06	0.258982	0	0	3127	287
AT1G51600	ZML2/ TIFY2A/ GATA28	unknown_TF	-	-	Endodermis_Cluster_12	Endodermis	0	380	158	2.12019e-07	0.236527	0	0	3144	296
AT1G51600	ZML2/ TIFY2A/ GATA28	unknown_TF	-	-	Endodermis_Cluster_8	Endodermis	0	305	147	1.6007e-06	0.256098	0	0	3151	243
AT4G16430	JAM3/ BHLH03/ BHLH3/ BHLH003	unknown_TF	-	-	Endodermis_Cluster_8	Endodermis	0	305	125	4.17663e-08	0.21777	0	0	3155	247
AT2G27050	EIL1/ AtEIL1	unknown_TF	-	-	Endodermis_Cluster_12	Endodermis	0	380	146	5.21415e-08	0.218563	0	0	3159	306
AT4G32040	KNAT5	unknown_TF	-	-	Endodermis_Cluster_8	Endodermis	0	305	127	1.1773e-07	0.221254	0	0	3181	248
AT2G45160	HAM1/ SCL27/ ATHAM1/ LOM1	unknown_TF	-	-	Endodermis_Cluster_8	Endodermis	0	305	62	5.90144e-10	0.108014	0	0	3191	251
AT2G46400	WRKY46/ ATWRKY46	unknown_TF	-	-	Endodermis_Cluster_8	Endodermis	0	305	154	1.20604e-05	0.268293	0	0	3192	246
AT1G22810	ATERF019/ ERF19/ ERF019	unknown_TF	-	-	Endodermis_Cluster_12	Endodermis	0	380	128	1.42189e-08	0.191617	0	0	3198	315
AT3G49940	LBD38	unknown_TF	-	-	Endodermis_Cluster_12	Endodermis	0	380	170	2.95846e-06	0.254491	0	0	3202	295
AT2G03470	AT2G03470	unknown_TF	-	-	Endodermis_Cluster_8	Endodermis	0	305	155	1.55938e-05	0.270035	0	0	3203	244
AT5G09740	HAM2/ HAG05/ HAC11/ HAG5	unknown_TF	-	-	Endodermis_Cluster_12	Endodermis	0	380	137	4.16531e-08	0.20509	0	0	3204	310
AT4G13110	AT4G13110	unknown_TF	-	-	Endodermis_Cluster_12	Endodermis	1	380	55	3.9679e-10	0.0823353	0	0	3207	322
AT2G47070	SPL1	unknown_TF	-	-	Endodermis_Cluster_12	Endodermis	0	380	139	5.56673e-08	0.208084	0	0	3209	309
AT3G10800	BZIP28	unknown_TF	-	-	Endodermis_Cluster_8	Endodermis	0	305	157	3.24811e-05	0.273519	0	0	3216	245
AT5G06950	AHBP-1B/ TGA2/ ATTGA2	unknown_TF	-	-	Endodermis_Cluster_12	Endodermis	0	380	134	4.10612e-08	0.200599	0	0	3218	313
AT2G46830	CCA1/ AtCCA1	unknown_TF	-	-	Endodermis_Cluster_8	Endodermis	0	305	109	2.1224e-08	0.189895	0	0	3221	252
AT5G47390	MYBH/ KUA1	unknown_TF	-	-	Endodermis_Cluster_8	Endodermis	0	305	156	3.07417e-05	0.271777	0	0	3223	249
AT1G22070	TGA3	unknown_TF	-	-	Endodermis_Cluster_8	Endodermis	0	305	127	3.22551e-07	0.221254	0	0	3232	253
AT5G06960	OBF5/ TGA5	unknown_TF	-	-	Endodermis_Cluster_12	Endodermis	0	380	147	3.82866e-07	0.22006	0	0	3247	308
AT3G20770	EIN3/ AtEIN3	unknown_TF	-	-	Endodermis_Cluster_8	Endodermis	0	305	154	2.90391e-05	0.268293	0	0	3250	250
AT3G16350	NID1	unknown_TF	-	-	Endodermis_Cluster_8	Endodermis	0	305	159	9.60885e-05	0.277003	0	0	3252	254
AT1G21910	DREB26	unknown_TF	-	-	Endodermis_Cluster_8	Endodermis	0	305	149	1.37176e-05	0.259582	0	0	3254	255
AT1G61730	AT1G61730	unknown_TF	-	-	Endodermis_Cluster_8	Endodermis	0	305	125	3.8531e-07	0.21777	0	0	3259	256
AT2G04880	ZAP1/ ATWRKY1/ WRKY1	unknown_TF	-	-	Endodermis_Cluster_12	Endodermis	0	380	149	8.61065e-07	0.223054	0	0	3263	307
AT1G77080	AGL27/ FLM/ MAF1	unknown_TF	-	-	Endodermis_Cluster_8	Endodermis	0	305	159	0.000141074	0.277003	0	0	3264	257
AT2G25180	RR12/ ARR12/ ATARR12	unknown_TF	-	-	Endodermis_Cluster_12	Endodermis	0	380	170	1.20604e-05	0.254491	0	0	3268	301
AT3G04930	AT3G04930	unknown_TF	-	-	Endodermis_Cluster_12	Endodermis	0	380	133	1.28432e-07	0.199102	0	0	3269	318
AT4G36920	AP2/ FLO2/ FL1/ ATAP2/ AtAP2	unknown_TF	-	-	Endodermis_Cluster_8	Endodermis	0	305	128	1.16341e-06	0.222997	0	0	3274	258
AT3G24520	HSFC1/ AT-HSFC1	unknown_TF	-	-	Endodermis_Cluster_12	Endodermis	0	380	177	3.81815e-05	0.26497	0	0	3275	297
AT4G34990	MYB32/ AtMYB32	unknown_TF	-	-	Endodermis_Cluster_12	Endodermis	0	380	137	2.86443e-07	0.20509	0	0	3276	316
AT2G36080	ABS2/ NGAL1	unknown_TF	-	-	Endodermis_Cluster_12	Endodermis	0	380	165	8.66498e-06	0.247006	0	0	3279	302
AT4G36780	BEH2	unknown_TF	-	-	Endodermis_Cluster_8	Endodermis	0	305	100	6.66786e-08	0.174216	0	0	3298	260
AT4G36920	AP2/ FLO2/ FL1/ ATAP2/ AtAP2	unknown_TF	-	-	Endodermis_Cluster_12	Endodermis	0	380	136	4.56121e-07	0.203593	0	0	3315	319
AT1G24625	ZFP7	unknown_TF	-	-	Endodermis_Cluster_8	Endodermis	0	305	136	6.5439e-06	0.236934	0	0	3316	259
AT3G16940	CAMTA6	unknown_TF	-	-	Endodermis_Cluster_12	Endodermis	0	380	80	1.49703e-08	0.11976	0	0	3327	328
AT2G02160	ATC3H17/ C3H17	unknown_TF	-	-	Endodermis_Cluster_8	Endodermis	0	305	114	3.99652e-07	0.198606	0	0	3328	262
AT5G65060	MAF3/ FCL3/ AGL70	unknown_TF	-	-	Endodermis_Cluster_8	Endodermis	0	305	125	1.75552e-06	0.21777	0	0	3333	264
AT3G04930	AT3G04930	unknown_TF	-	-	Endodermis_Cluster_8	Endodermis	0	305	123	1.35115e-06	0.214286	0	0	3336	263
AT5G66730	IDD1/ ENY	unknown_TF	-	-	Endodermis_Cluster_8	Endodermis	0	305	159	0.000459176	0.277003	0	0	3343	261
AT3G26744	ICE1/ ATICE1/ SCRM/ SCREAM	unknown_TF	-	-	Endodermis_Cluster_8	Endodermis	0	305	117	1.08087e-06	0.203833	0	0	3351	265
AT1G20980	SPL14/ FBR6/ SPL1R2/ ATSPL14	unknown_TF	-	-	Endodermis_Cluster_12	Endodermis	0	380	123	3.29003e-07	0.184132	0	0	3358	325
AT4G28610	PHR1/ AtPHR1	unknown_TF	-	-	Endodermis_Cluster_8	Endodermis	0	305	152	0.000139459	0.264808	0	0	3362	266
AT5G43650	BHLH92	unknown_TF	-	-	Endodermis_Cluster_12	Endodermis	0	380	130	8.97294e-07	0.194611	0	0	3373	324
AT1G74500	BS1/ ATBS1/ TMO7/ PRE3/ BHLH135/ bHLH135	unknown_TF	-	-	Endodermis_Cluster_12	Endodermis	0	380	185	0.000749031	0.276946	0	0	3374	293
AT4G01120	GBF2/ ATBZIP54	unknown_TF	-	-	Endodermis_Cluster_12	Endodermis	0	380	175	0.000141244	0.261976	0	0	3377	304
AT3G51880	HMGB1/ NFD1/ AtHMGB1	unknown_TF	-	-	Endodermis_Cluster_8	Endodermis	0	305	144	6.16551e-05	0.250871	0	0	3381	267
AT5G65050	AGL31/ MAF2	unknown_TF	-	-	Endodermis_Cluster_12	Endodermis	0	380	145	4.42314e-06	0.217066	0	0	3394	320
AT1G49950	TRB1/ ATTRB1	unknown_TF	-	-	Endodermis_Cluster_8	Endodermis	0	305	152	0.000393928	0.264808	0	0	3426	273
AT5G06950	AHBP-1B/ TGA2/ ATTGA2	unknown_TF	-	-	Endodermis_Cluster_8	Endodermis	0	305	120	5.07762e-06	0.209059	0	0	3431	272
AT3G11020	DREB2B/ DREB2	unknown_TF	-	-	Endodermis_Cluster_8	Endodermis	0	305	156	0.000965038	0.271777	0	0	3435	268
AT4G24470	ZIM/ EDD1/ TIFY1/ GATA25/ ATTIFY1	unknown_TF	-	-	Endodermis_Cluster_12	Endodermis	0	380	145	1.00016e-05	0.217066	0	0	3436	323
AT2G40340	AtERF48/ DREB2C	unknown_TF	-	-	Endodermis_Cluster_12	Endodermis	0	380	129	2.47994e-06	0.193114	0	0	3443	329
AT1G21200	AT1G21200	unknown_TF	-	-	Endodermis_Cluster_8	Endodermis	0	305	125	1.15004e-05	0.21777	0	0	3446	270
AT3G56850	AREB3/ DPBF3	unknown_TF	-	-	Endodermis_Cluster_8	Endodermis	0	305	129	2.012e-05	0.224739	0	0	3449	269
AT2G22800	HAT9	unknown_TF	-	-	Endodermis_Cluster_12	Endodermis	0	380	90	2.94798e-07	0.134731	0	0	3451	334
AT5G40330	MYB23/ ATMYBRTF/ ATMYB23	unknown_TF	-	-	Endodermis_Cluster_12	Endodermis	0	380	57	8.38014e-08	0.0853293	0	0	3454	341
AT5G47640	NF-YB2	unknown_TF	-	-	Endodermis_Cluster_12	Endodermis	0	380	101	6.7307e-07	0.151198	0	0	3458	333
AT1G72210	BHLH096/ BHLH96	unknown_TF	-	-	Endodermis_Cluster_8	Endodermis	0	305	84	5.11546e-07	0.146341	0	0	3461	274
AT4G34610	BLH6	unknown_TF	-	-	Endodermis_Cluster_12	Endodermis	0	380	42	7.63185e-08	0.0628743	0	0	3470	346
AT1G03970	GBF4	unknown_TF	-	-	Endodermis_Cluster_8	Endodermis	0	305	131	4.5352e-05	0.228223	0	0	3475	271
AT4G01250	WRKY22/ AtWRKY22	unknown_TF	-	-	Endodermis_Cluster_12	Endodermis	0	380	164	0.000171362	0.245509	0	0	3476	312
AT1G21910	DREB26	unknown_TF	-	-	Endodermis_Cluster_12	Endodermis	0	380	154	5.44112e-05	0.230539	0	0	3477	317
AT1G02220	NAC003/ XVP/ ANAC003	unknown_TF	-	-	Endodermis_Cluster_12	Endodermis	0	380	111	1.57893e-06	0.166168	0	0	3478	332
AT1G44830	ERF014/ ATERF014/ EPI1	unknown_TF	-	-	Endodermis_Cluster_12	Endodermis	0	380	167	0.000234798	0.25	0	0	3480	311
AT1G01780	PLIM2b	unknown_TF	-	-	Endodermis_Cluster_8	Endodermis	0	305	64	3.11957e-07	0.111498	0	0	3482	275
AT4G35570	HMGB5/ NFD05/ HMGD/ NFD5	unknown_TF	-	-	Endodermis_Cluster_8	Endodermis	0	305	141	0.000205173	0.245645	0	0	3485	278
AT3G25790	HHO1/ NIGT1.3	unknown_TF	-	-	Endodermis_Cluster_12	Endodermis	0	380	153	5.95215e-05	0.229042	0	0	3486	321
AT4G00150	HAM3/ SCL6-IV/ LOM3/ ATHAM3	unknown_TF	-	-	Endodermis_Cluster_8	Endodermis	0	305	52	1.89844e-07	0.0905923	0	0	3493	277
AT1G49950	TRB1/ ATTRB1	unknown_TF	-	-	Endodermis_Cluster_12	Endodermis	0	380	162	0.000182036	0.242515	0	0	3494	314
AT4G16420	ADA2B/ PRZ1	unknown_TF	-	-	Endodermis_Cluster_12	Endodermis	0	380	132	7.44402e-06	0.197605	0	0	3496	330
AT4G36780	BEH2	unknown_TF	-	-	Endodermis_Cluster_12	Endodermis	0	380	100	1.46966e-06	0.149701	0	0	3510	337
AT2G46270	GBF3	unknown_TF	-	-	Endodermis_Cluster_8	Endodermis	0	305	132	9.06058e-05	0.229965	0	0	3527	276
AT5G28040	VFP4	unknown_TF	-	-	Endodermis_Cluster_12	Endodermis	0	380	101	2.01278e-06	0.151198	0	0	3531	340
AT3G13445	TBP1/ TFIID-1	unknown_TF	-	-	Endodermis_Cluster_8	Endodermis	0	305	92	2.6135e-06	0.160279	0	0	3537	282
AT5G47640	NF-YB2	unknown_TF	-	-	Endodermis_Cluster_8	Endodermis	0	305	94	3.1386e-06	0.163763	0	0	3542	281
AT5G08520	MYBS2	unknown_TF	-	-	Endodermis_Cluster_12	Endodermis	0	380	122	6.0297e-06	0.182635	0	0	3543	338
AT1G32700	AT1G32700	unknown_TF	-	-	Endodermis_Cluster_12	Endodermis	0	380	78	8.78507e-07	0.116766	0	0	3544	345
AT3G26744	ICE1/ ATICE1/ SCRM/ SCREAM	unknown_TF	-	-	Endodermis_Cluster_12	Endodermis	0	380	120	5.32801e-06	0.179641	0	0	3546	339
AT5G09740	HAM2/ HAG05/ HAC11/ HAG5	unknown_TF	-	-	Endodermis_Cluster_8	Endodermis	0	305	120	2.35937e-05	0.209059	0	0	3548	279
AT1G46768	RAP2.1	unknown_TF	-	-	Endodermis_Cluster_12	Endodermis	0	380	98	2.35368e-06	0.146707	0	0	3564	343
AT4G25210	AT4G25210	unknown_TF	-	-	Endodermis_Cluster_8	Endodermis	0	305	100	6.26045e-06	0.174216	0	0	3565	280
AT1G07360	MAC5A/ ATC3H4	unknown_TF	-	-	Endodermis_Cluster_8	Endodermis	0	305	94	4.33106e-06	0.163763	0	0	3566	283
AT2G26150	HSFA2/ ATHSFA2	unknown_TF	-	-	Endodermis_Cluster_12	Endodermis	0	380	131	1.98014e-05	0.196108	0	0	3579	336
AT2G22300	SR1/ CAMTA3	unknown_TF	-	-	Endodermis_Cluster_12	Endodermis	0	380	92	2.53224e-06	0.137725	0	0	3582	347
AT4G17900	PLATZ11	unknown_TF	-	-	Endodermis_Cluster_12	Endodermis	1	380	70	1.43876e-06	0.10479	0	0	3585	348
AT2G42040	AT2G42040	unknown_TF	-	-	Endodermis_Cluster_12	Endodermis	1	380	53	7.20296e-07	0.0793413	0	0	3587	353
AT1G54060	ASIL1	unknown_TF	-	-	Endodermis_Cluster_12	Endodermis	0	380	136	3.76719e-05	0.203593	0	0	3590	331
AT3G12560	TRFL9/ ATTBP2	unknown_TF	-	-	Endodermis_Cluster_12	Endodermis	0	380	108	6.40796e-06	0.161677	0	0	3594	344
AT3G55980	TZF11/ ATC3H47/ ATSZF1/ SZF1	unknown_TF	-	-	Endodermis_Cluster_8	Endodermis	0	305	120	5.81672e-05	0.209059	0	0	3595	284
AT5G08190	NF-YB12	unknown_TF	-	-	Endodermis_Cluster_12	Endodermis	0	380	94	4.18858e-06	0.140719	0	0	3607	349
AT3G49760	bZIP5/ AtbZIP5	unknown_TF	-	-	Endodermis_Cluster_12	Endodermis	0	380	101	8.08822e-06	0.151198	0	0	3622	350
AT4G25210	AT4G25210	unknown_TF	-	-	Endodermis_Cluster_12	Endodermis	0	380	104	1.04516e-05	0.155689	0	0	3625	351
AT5G28040	VFP4	unknown_TF	-	-	Endodermis_Cluster_8	Endodermis	0	305	93	1.51773e-05	0.162021	0	0	3632	285
AT1G48610	AT1G48610	unknown_TF	-	-	Endodermis_Cluster_8	Endodermis	0	305	131	0.0005463	0.228223	0	0	3637	286
AT2G39900	WLIM2a	unknown_TF	-	-	Endodermis_Cluster_8	Endodermis	0	305	77	7.14775e-06	0.134146	0	0	3638	287
AT1G18570	MYB51/ AtMYB51/ BW51A/ BW51B/ HIG1	unknown_TF	-	-	Endodermis_Cluster_12	Endodermis	0	380	133	7.98808e-05	0.199102	0	0	3639	342
AT5G44160	NUC/ AtIDD8/ IDD8	unknown_TF	-	-	Endodermis_Cluster_12	Endodermis	0	380	153	0.000615272	0.229042	0	0	3643	326
AT1G24625	ZFP7	unknown_TF	-	-	Endodermis_Cluster_12	Endodermis	0	380	137	0.000126798	0.20509	0	0	3649	335
AT3G54990	SMZ	unknown_TF	-	-	Endodermis_Cluster_12	Endodermis	0	380	59	3.98624e-06	0.0883234	0	0	3660	355
AT5G62430	CDF1	unknown_TF	-	-	Endodermis_Cluster_12	Endodermis	0	380	154	0.000951454	0.230539	0	0	3667	327
AT3G49800	AT3G49800	unknown_TF	-	-	Endodermis_Cluster_12	Endodermis	0	380	60	5.07112e-06	0.0898204	0	0	3671	357
AT1G23380	KNAT6/ KNAT6L/ KNAT6S	unknown_TF	-	-	Endodermis_Cluster_8	Endodermis	0	305	94	3.33005e-05	0.163763	0	0	3675	288
AT4G37540	LBD39	unknown_TF	-	-	Endodermis_Cluster_8	Endodermis	0	305	115	0.00016425	0.200348	0	0	3679	290
AT2G44150	ASHH3/ SDG7	unknown_TF	-	-	Endodermis_Cluster_12	Endodermis	0	380	109	4.51553e-05	0.163174	0	0	3684	352
AT3G06410	ATC3H34	unknown_TF	-	-	Endodermis_Cluster_12	Endodermis	0	380	53	8.21473e-06	0.0793413	0	0	3708	363
AT2G44150	ASHH3/ SDG7	unknown_TF	-	-	Endodermis_Cluster_8	Endodermis	0	305	102	0.000112371	0.1777	0	0	3713	289
AT5G51980	ATC3H63	unknown_TF	-	-	Endodermis_Cluster_12	Endodermis	0	380	99	5.31186e-05	0.148204	0	0	3719	356
AT2G37120	AT2G37120	unknown_TF	-	-	Endodermis_Cluster_12	Endodermis	0	380	73	1.9903e-05	0.109281	0	0	3721	360
AT1G10200	WLIM1/ ATWLIM1/ AtWLIM1	unknown_TF	-	-	Endodermis_Cluster_8	Endodermis	0	305	79	6.01358e-05	0.137631	0	0	3738	291
AT2G26150	HSFA2/ ATHSFA2	unknown_TF	-	-	Endodermis_Cluster_8	Endodermis	0	305	117	0.000732668	0.203833	0	0	3745	294
AT1G71130	CRF8/ ERF070/ ATERF070/ AtERF070	unknown_TF	-	-	Endodermis_Cluster_12	Endodermis	0	380	131	0.000544825	0.196108	0	0	3748	354
AT1G76350	NLP5	unknown_TF	-	-	Endodermis_Cluster_8	Endodermis	0	305	66	4.81107e-05	0.114983	0	0	3751	292
AT1G69010	BIM2	unknown_TF	-	-	Endodermis_Cluster_12	Endodermis	0	380	96	8.7122e-05	0.143713	0	0	3754	361
AT5G40880	C3H59/ ATC3H59/ ZFWD3	unknown_TF	-	-	Endodermis_Cluster_8	Endodermis	0	305	85	0.000107642	0.148084	0	0	3757	293
AT1G21000	PLATZ1/ AIN1	unknown_TF	-	-	Endodermis_Cluster_12	Endodermis	0	380	54	2.2112e-05	0.0808383	0	0	3759	367
AT4G02640	BZO2H1/ ATBZIP10	unknown_TF	-	-	Endodermis_Cluster_12	Endodermis	0	380	125	0.000546465	0.187126	0	0	3772	358
AT3G12130	KHZ1/ ATKH13/ ATC3H36	unknown_TF	-	-	Endodermis_Cluster_8	Endodermis	0	305	94	0.000232959	0.163763	0	0	3774	296
AT3G51950	ATC3H46	unknown_TF	-	-	Endodermis_Cluster_12	Endodermis	0	380	126	0.000706263	0.188623	0	0	3784	359
AT3G09735	AT3G09735	unknown_TF	-	-	Endodermis_Cluster_12	Endodermis	0	380	70	7.13375e-05	0.10479	0	0	3785	366
AT5G62610	AT5G62610	unknown_TF	-	-	Endodermis_Cluster_8	Endodermis	0	305	90	0.000284789	0.156794	0	0	3789	297
AT1G07360	MAC5A/ ATC3H4	unknown_TF	-	-	Endodermis_Cluster_12	Endodermis	0	380	92	0.000156174	0.137725	0	0	3791	364
AT5G65910	AT5G65910	unknown_TF	-	-	Endodermis_Cluster_12	Endodermis	0	380	58	5.56284e-05	0.0868263	0	0	3795	368
AT1G20980	SPL14/ FBR6/ SPL1R2/ ATSPL14	unknown_TF	-	-	Endodermis_Cluster_8	Endodermis	0	305	103	0.000706805	0.179443	0	0	3802	295
AT1G64530	NLP6	unknown_TF	-	-	Endodermis_Cluster_8	Endodermis	0	305	75	0.000181827	0.130662	0	0	3804	298
AT5G12850	TZF8/ ATC3H56	unknown_TF	-	-	Endodermis_Cluster_12	Endodermis	0	380	97	0.000361537	0.14521	0	0	3812	365
AT3G46600	AT3G46600	unknown_TF	-	-	Endodermis_Cluster_8	Endodermis	0	305	57	0.000129742	0.0993031	0	0	3813	299
AT2G37120	AT2G37120	unknown_TF	-	-	Endodermis_Cluster_8	Endodermis	0	305	66	0.000186176	0.114983	0	0	3815	300
AT1G61730	AT1G61730	unknown_TF	-	-	Endodermis_Cluster_12	Endodermis	0	380	116	0.000884549	0.173653	0	0	3819	362
AT2G42400	VOZ2/ ATVOZ2	unknown_TF	-	-	Endodermis_Cluster_8	Endodermis	0	305	51	0.00011707	0.0888502	0	0	3820	301
AT4G04770	ABCI8/ ATABC1/ LAF6/ ABC1/ ATNAP1	unknown_TF	-	-	Endodermis_Cluster_12	Endodermis	0	380	51	9.01937e-05	0.0763473	0	0	3823	373
AT3G06410	ATC3H34	unknown_TF	-	-	Endodermis_Cluster_8	Endodermis	0	305	47	0.000125618	0.0818815	0	0	3829	302
AT1G03350	AT1G03350	unknown_TF	-	-	Endodermis_Cluster_12	Endodermis	0	380	52	0.000129742	0.0778443	0	0	3837	374
AT5G52510	SCL8	unknown_TF	-	-	Endodermis_Cluster_8	Endodermis	0	305	55	0.000191188	0.0958188	0	0	3838	303
AT1G69030	AT1G69030	unknown_TF	-	-	Endodermis_Cluster_12	Endodermis	0	380	61	0.000222941	0.0913174	0	0	3849	371
AT1G64530	NLP6	unknown_TF	-	-	Endodermis_Cluster_12	Endodermis	0	380	77	0.000424824	0.115269	0	0	3851	370
AT5G62000	ARF2/ ARF1-BP/ ATARF2/ ORE14/ HSS	unknown_TF	-	-	Endodermis_Cluster_12	Endodermis	0	380	87	0.000550858	0.13024	0	0	3852	369
AT5G65910	AT5G65910	unknown_TF	-	-	Endodermis_Cluster_8	Endodermis	1	305	53	0.000263024	0.0923345	0	0	3854	305
AT4G00150	HAM3/ SCL6-IV/ LOM3/ ATHAM3	unknown_TF	-	-	Endodermis_Cluster_12	Endodermis	0	380	45	0.000217424	0.0673653	0	0	3863	378
AT3G09735	AT3G09735	unknown_TF	-	-	Endodermis_Cluster_8	Endodermis	0	305	63	0.000613606	0.109756	0	0	3870	304
AT5G40880	C3H59/ ATC3H59/ ZFWD3	unknown_TF	-	-	Endodermis_Cluster_12	Endodermis	0	380	85	0.000822446	0.127246	0	0	3875	372
AT4G13460	SUVH9/ SET22/ SDG22	unknown_TF	-	-	Endodermis_Cluster_12	Endodermis	0	380	56	0.000500815	0.0838323	0	0	3886	376
AT2G37060	NF-YB8	unknown_TF	-	-	Endodermis_Cluster_12	Endodermis	0	380	75	0.000924465	0.112275	0	0	3888	375
AT2G21230	BZIP30/ DKM	unknown_TF	-	-	Endodermis_Cluster_12	Endodermis	0	380	67	0.000863616	0.100299	0	0	3894	377
AT1G76590	PLATZ2	unknown_TF	-	-	Endodermis_Cluster_12	Endodermis	0	380	50	0.000586101	0.0748503	0	0	3896	379
AT4G24020	NLP7	unknown_TF	-	-	Endodermis_Cluster_12	Endodermis	0	380	41	0.000914811	0.0613772	0	0	3905	380
AT5G06110	ATGLSA2/ ATGLSA1/ ZRF1b	unknown_TF	-	-	Epidermis_Cluster_2	Epidermis	1	167	227	2.74529e-32	0.566085	0.287651	0.0367238	2	1
AT3G11450	ATGLSA1/ ATGLSA2/ ZRF1a	unknown_TF	-	-	Epidermis_Cluster_2	Epidermis	1	167	221	9.59972e-30	0.551122	0.255331	0.0246914	8	2
AT1G09770	CDC5/ ATCDC5/ ATMYBCDC5	unknown_TF	-	-	Epidermis_Cluster_2	Epidermis	0	167	231	1.44413e-35	0.57606	0	0	70	3
AT5G59820	RHL41/ ATZAT12/ ZAT12/ AtZAT12	unknown_TF	-	-	Epidermis_Cluster_2	Epidermis	0	167	232	5.50787e-20	0.578554	0	0	72	4
AT3G62420	BZIP53/ ATBZIP53	unknown_TF	-	-	Epidermis_Cluster_2	Epidermis	0	167	228	1.74263e-20	0.568579	0	0	96	7
AT3G15210	ERF4/ RAP2.5/ ATERF4/ ATERF-4	unknown_TF	-	-	Epidermis_Cluster_2	Epidermis	0	167	227	3.02382e-22	0.566085	0	0	100	11
AT5G05410	DREB2A/ DREB2	unknown_TF	-	-	Epidermis_Cluster_2	Epidermis	0	167	228	4.58452e-16	0.568579	0	0	103	12
AT1G34370	STOP1/ ATSTOP1/ AtSTOP1	unknown_TF	-	-	Epidermis_Cluster_2	Epidermis	0	167	222	2.94608e-28	0.553616	0	0	108	9
AT5G08790	ATAF2/ anac081	unknown_TF	-	-	Epidermis_Cluster_2	Epidermis	0	167	225	6.96669e-15	0.561097	0	0	133	18
AT5G03740	HD2C/ HDT3	unknown_TF	-	-	Epidermis_Cluster_2	Epidermis	0	167	220	2.90217e-24	0.548628	0	0	139	16
AT3G14230	RAP2.2	unknown_TF	-	-	Epidermis_Cluster_2	Epidermis	0	167	221	6.99895e-20	0.551122	0	0	142	19
AT1G78080	RAP2.4/ ATWIND1/ WIND1/ ERF59/ AtWIND1	unknown_TF	-	-	Epidermis_Cluster_2	Epidermis	0	167	223	1.5044e-16	0.55611	0	0	143	21
AT1G01720	ATAF1/ ANAC2/ ANAC002	unknown_TF	-	-	Epidermis_Cluster_2	Epidermis	0	167	224	2.55227e-14	0.558603	0	0	147	24
AT1G19000	AT1G19000	unknown_TF	-	-	Epidermis_Cluster_2	Epidermis	0	167	220	2.52033e-19	0.548628	0	0	153	26
AT3G01470	HB-1/ ATHB-1/ ATHB1/ HD-ZIP-1/ HAT5	unknown_TF	-	-	Epidermis_Cluster_2	Epidermis	0	167	219	1.43553e-19	0.546135	0	0	159	28
AT3G44750	HDA3/ HD2A/ ATHD2A/ HDT1	unknown_TF	-	-	Epidermis_Cluster_2	Epidermis	0	167	215	1.30624e-27	0.53616	0	0	163	17
AT3G60530	GATA4	unknown_TF	-	-	Epidermis_Cluster_2	Epidermis	0	167	215	1.43789e-26	0.53616	0	0	166	20
AT2G23320	WRKY15/ ATWRKY15/ AtWRKY15	unknown_TF	-	-	Epidermis_Cluster_2	Epidermis	0	167	216	2.30543e-22	0.538653	0	0	171	27
AT5G53290	CRF3	unknown_TF	-	-	Epidermis_Cluster_2	Epidermis	0	167	212	6.72108e-32	0.528678	0	0	173	14
AT1G74840	AT1G74840	unknown_TF	-	-	Epidermis_Cluster_2	Epidermis	0	167	219	4.80578e-15	0.546135	0	0	179	33
AT5G63790	NAC102/ ANAC102	unknown_TF	-	-	Epidermis_Cluster_2	Epidermis	0	167	219	1.98601e-12	0.546135	0	0	186	38
AT3G19580	ZF2/ AZF2	unknown_TF	-	-	Epidermis_Cluster_2	Epidermis	0	167	216	4.87063e-17	0.538653	0	0	187	32
AT1G72050	TFIIIA	unknown_TF	-	-	Epidermis_Cluster_2	Epidermis	0	167	208	7.06539e-34	0.518703	0	0	190	13
AT1G22190	RAP2.4/ WIND2/ RAP2.4D/ ERF58/ OSH1	unknown_TF	-	-	Epidermis_Cluster_2	Epidermis	0	167	216	6.99697e-16	0.538653	0	0	194	34
AT4G16141	GATA17L/ ATGATA17L	unknown_TF	-	-	Epidermis_Cluster_2	Epidermis	1	167	209	6.00999e-31	0.521197	0	0	196	15
AT2G45050	GATA2	unknown_TF	-	-	Epidermis_Cluster_2	Epidermis	0	167	204	1.03918e-27	0.508728	0	0	255	23
AT4G27950	CRF4	unknown_TF	-	-	Epidermis_Cluster_2	Epidermis	0	167	196	6.79571e-38	0.488778	0	0	265	10
AT4G23750	CRF2/ TMO3	unknown_TF	-	-	Epidermis_Cluster_2	Epidermis	0	167	203	1.19335e-28	0.506234	0	0	266	22
AT1G27730	STZ/ ZAT10	unknown_TF	-	-	Epidermis_Cluster_2	Epidermis	0	167	212	4.3372e-11	0.528678	0	0	316	40
AT5G41020	AT5G41020	unknown_TF	-	-	Epidermis_Cluster_2	Epidermis	1	167	189	1.48964e-38	0.471322	0	0	322	8
AT3G58120	BZIP61/ ATBZIP61	unknown_TF	-	-	Epidermis_Cluster_2	Epidermis	0	167	208	1.21049e-16	0.518703	0	0	326	39
AT5G16560	KAN/ KAN1	unknown_TF	-	-	Epidermis_Cluster_2	Epidermis	0	167	186	1.54448e-40	0.46384	0	0	327	6
AT4G32890	GATA9	unknown_TF	-	-	Epidermis_Cluster_2	Epidermis	0	167	202	4.37549e-23	0.503741	0	0	335	30
AT1G25550	HHO3/ NIGT1.1	unknown_TF	-	-	Epidermis_Cluster_2	Epidermis	0	167	206	7.22549e-18	0.513716	0	0	343	37
AT5G53200	TRY/ MAU5	unknown_TF	-	-	Epidermis_Cluster_2	Epidermis	0	167	153	2.17367e-64	0.381546	0	0	389	5
AT5G14000	anac084/ NAC084	unknown_TF	-	-	Epidermis_Cluster_2	Epidermis	0	167	193	3.64428e-24	0.481297	0	0	416	35
AT1G75710	BRON	unknown_TF	-	-	Epidermis_Cluster_2	Epidermis	1	167	188	3.51575e-26	0.468828	0	0	446	31
AT3G54810	BME3/ BME3-ZF/ GATA8	unknown_TF	-	-	Epidermis_Cluster_2	Epidermis	0	167	201	1.00773e-13	0.501247	0	0	485	42
AT2G18160	bZIP2/ ATBZIP2/ GBF5/ FTM3	unknown_TF	-	-	Epidermis_Cluster_2	Epidermis	0	167	203	8.9109e-12	0.506234	0	0	488	45
AT5G49450	bZIP1/ AtbZIP1	unknown_TF	-	-	Epidermis_Cluster_2	Epidermis	0	167	203	4.75787e-10	0.506234	0	0	524	49
AT5G42630	ATS/ KAN4	unknown_TF	-	-	Epidermis_Cluster_2	Epidermis	0	167	183	8.77718e-25	0.456359	0	0	531	36
AT1G50640	ERF3/ ATERF3	unknown_TF	-	-	Epidermis_Cluster_2	Epidermis	0	167	198	5.91762e-13	0.493766	0	0	548	44
AT5G02840	LCL1/ RVE4	unknown_TF	-	-	Epidermis_Cluster_2	Epidermis	0	167	196	1.71164e-14	0.488778	0	0	558	43
AT1G53910	RAP2.12/ ERF74	unknown_TF	-	-	Epidermis_Cluster_2	Epidermis	0	167	197	3.62952e-12	0.491272	0	0	583	48
AT1G77450	NAC032/ anac032/ NAC32	unknown_TF	-	-	Epidermis_Cluster_2	Epidermis	0	167	201	1.46187e-08	0.501247	0	0	592	55
AT1G74930	ORA47/ ERF018	unknown_TF	-	-	Epidermis_Cluster_2	Epidermis	0	167	197	7.92532e-08	0.491272	0	0	689	62
AT4G34410	RRTF1/ ERF109	unknown_TF	-	-	Epidermis_Cluster_2	Epidermis	0	167	193	4.46696e-09	0.481297	0	0	728	58
AT3G54320	WRI1/ ASML1/ WRI/ ATWRI1	unknown_TF	-	-	Epidermis_Cluster_2	Epidermis	0	167	151	3.74463e-36	0.376559	0	0	755	25
AT2G40620	BZIP18	unknown_TF	-	-	Epidermis_Cluster_2	Epidermis	0	167	185	1.82692e-12	0.461347	0	0	781	52
AT5G44210	ERF9/ ATERF-9/ ATERF9	unknown_TF	-	-	Epidermis_Cluster_2	Epidermis	0	167	153	4.28088e-33	0.381546	0	0	783	29
AT5G61600	ERF104	unknown_TF	-	-	Epidermis_Cluster_2	Epidermis	0	167	186	6.55797e-10	0.46384	0	0	862	63
AT5G14750	MYB66/ WER1/ ATMYB66/ WER	unknown_TF	-	-	Epidermis_Cluster_2	Epidermis	0	167	169	2.24881e-18	0.421446	0	0	927	47
AT5G25830	GATA12	unknown_TF	-	-	Epidermis_Cluster_2	Epidermis	0	167	166	1.67701e-19	0.413965	0	0	961	46
AT3G01220	HB20/ ATHB20	unknown_TF	-	-	Epidermis_Cluster_2	Epidermis	0	167	178	5.28659e-12	0.44389	0	0	965	60
AT5G67300	MYBR1/ ATMYBR1/ MYB44/ ATMYB44	unknown_TF	-	-	Epidermis_Cluster_2	Epidermis	0	167	189	5.92066e-06	0.471322	0	0	983	68
AT3G24120	PHL2	unknown_TF	-	-	Epidermis_Cluster_2	Epidermis	0	167	172	1.01626e-13	0.428928	0	0	1032	59
AT4G37260	MYB73/ ATMYB73	unknown_TF	-	-	Epidermis_Cluster_2	Epidermis	0	167	186	6.73204e-06	0.46384	0	0	1048	72
AT1G49950	TRB1/ ATTRB1	unknown_TF	-	-	Epidermis_Cluster_2	Epidermis	0	167	167	8.49708e-16	0.416459	0	0	1077	56
AT3G16870	GATA17	unknown_TF	-	-	Epidermis_Cluster_2	Epidermis	0	167	150	1.10827e-24	0.374065	0	0	1107	41
AT2G24570	WRKY17/ AtWRKY17/ ATWRKY17	unknown_TF	-	-	Epidermis_Cluster_2	Epidermis	0	167	182	4.61078e-06	0.453865	0	0	1149	78
AT1G36060	TG/ WIND3/ ERF55	unknown_TF	-	-	Epidermis_Cluster_2	Epidermis	0	167	174	5.51933e-10	0.433915	0	0	1163	65
AT5G47370	HAT2	unknown_TF	-	-	Epidermis_Cluster_2	Epidermis	0	167	177	2.23556e-08	0.441397	0	0	1164	71
AT5G11260	HY5/ TED 5	unknown_TF	-	-	Epidermis_Cluster_2	Epidermis	0	167	180	3.80726e-06	0.448878	0	0	1191	79
AT1G32640	MYC2/ ATMYC2/ RD22BP1/ JAI1/ JIN1/ ZBF1	unknown_TF	-	-	Epidermis_Cluster_2	Epidermis	0	167	180	8.00525e-06	0.448878	0	0	1214	80
AT4G17500	ERF-1/ ATERF-1/ ERF100/ ATERF#100/ ERF1A	unknown_TF	-	-	Epidermis_Cluster_2	Epidermis	0	167	184	0.000930738	0.458853	0	0	1237	93
AT1G68670	HHO2/ NIGT1.2	unknown_TF	-	-	Epidermis_Cluster_2	Epidermis	0	167	172	1.51086e-09	0.428928	0	0	1239	69
AT2G24260	LRL1/ DROP1	unknown_TF	-	-	Epidermis_Cluster_2	Epidermis	0	167	172	1.37897e-08	0.428928	0	0	1298	76
AT3G17609	HYH	unknown_TF	-	-	Epidermis_Cluster_2	Epidermis	0	167	177	7.52278e-06	0.441397	0	0	1313	83
AT1G06180	MYB13/ ATMYB13/ ATMYBLFGN	unknown_TF	-	-	Epidermis_Cluster_2	Epidermis	0	167	153	1.86549e-18	0.381546	0	0	1318	53
AT2G30130	ASL5/ LBD12/ PCK1	unknown_TF	-	-	Epidermis_Cluster_2	Epidermis	0	167	151	3.06079e-19	0.376559	0	0	1336	54
AT1G22640	MYB3/ ATMYB3	unknown_TF	-	-	Epidermis_Cluster_2	Epidermis	0	167	170	6.46419e-09	0.42394	0	0	1340	75
AT1G13260	RAV1/ ATRAV1/ EDF4	unknown_TF	-	-	Epidermis_Cluster_2	Epidermis	0	167	170	6.06124e-08	0.42394	0	0	1386	81
AT2G48100	AT2G48100	unknown_TF	-	-	Epidermis_Cluster_2	Epidermis	1	167	152	3.49703e-17	0.379052	0	0	1405	61
AT2G47460	MYB12/ PFG1/ ATMYB12	unknown_TF	-	-	Epidermis_Cluster_2	Epidermis	0	167	167	4.0214e-09	0.416459	0	0	1422	77
AT2G16720	MYB7/ ATMYB7/ ATY49	unknown_TF	-	-	Epidermis_Cluster_2	Epidermis	0	167	177	0.000627129	0.441397	0	0	1441	105
AT2G40970	MYBC1	unknown_TF	-	-	Epidermis_Cluster_2	Epidermis	0	167	170	2.28532e-06	0.42394	0	0	1473	85
AT2G22430	HB6/ ATHB6	unknown_TF	-	-	Epidermis_Cluster_2	Epidermis	0	167	172	2.98631e-05	0.428928	0	0	1498	96
AT2G44840	ERF13/ ATERF13/ EREBP	unknown_TF	-	-	Epidermis_Cluster_2	Epidermis	0	167	173	0.000298361	0.431421	0	0	1543	104
AT1G74500	BS1/ ATBS1/ TMO7/ PRE3/ BHLH135/ bHLH135	unknown_TF	-	-	Epidermis_Cluster_2	Epidermis	0	167	166	1.64204e-07	0.413965	0	0	1544	86
AT2G47620	SWI3A/ ATSWI3A/ CHB1	unknown_TF	-	-	Epidermis_Cluster_2	Epidermis	0	167	131	1.56771e-21	0.326683	0	0	1558	57
AT4G39160	AT4G39160	unknown_TF	-	-	Epidermis_Cluster_2	Epidermis	1	167	126	4.92221e-23	0.314214	0	0	1562	51
AT3G14180	ASIL2	unknown_TF	-	-	Epidermis_Cluster_2	Epidermis	0	167	148	9.64861e-16	0.369077	0	0	1570	66
AT3G29035	NAC3/ ANAC059/ ATNAC3/ ORS1	unknown_TF	-	-	Epidermis_Cluster_2	Epidermis	0	167	156	6.34859e-11	0.389027	0	0	1639	74
AT1G17520	AT1G17520	unknown_TF	-	-	Epidermis_Cluster_2	Epidermis	0	167	137	5.00126e-18	0.341646	0	0	1662	64
AT2G33610	SWI3B/ ATSWI3B/ CHB2	unknown_TF	-	-	Epidermis_Cluster_2	Epidermis	0	167	141	2.0419e-16	0.351621	0	0	1665	67
AT5G06800	AT5G06800	unknown_TF	-	-	Epidermis_Cluster_2	Epidermis	1	167	153	1.0191e-10	0.381546	0	0	1729	82
AT1G71030	MYBL2/ ATMYBL2	unknown_TF	-	-	Epidermis_Cluster_2	Epidermis	0	167	94	1.58056e-26	0.234414	0	0	1731	50
AT1G68840	RAV2/ rap2.8/ TEM2/ EDF2/ AtRAV2/ RAP2.8	unknown_TF	-	-	Epidermis_Cluster_2	Epidermis	0	167	160	3.64729e-07	0.399002	0	0	1751	90
AT5G60850	OBP4/ ATDOF5.4	unknown_TF	-	-	Epidermis_Cluster_2	Epidermis	0	167	158	3.07889e-07	0.394015	0	0	1818	92
AT1G29280	WRKY65/ ATWRKY65/ ABT3	unknown_TF	-	-	Epidermis_Cluster_2	Epidermis	0	167	160	4.12475e-06	0.399002	0	0	1822	103
AT5G10510	AIL6/ PLT3	unknown_TF	-	-	Epidermis_Cluster_2	Epidermis	0	167	148	4.6521e-10	0.369077	0	0	1896	89
AT5G24590	TIP/ ANAC91/ NAC091/ ANAC091	unknown_TF	-	-	Epidermis_Cluster_2	Epidermis	0	167	160	4.26887e-05	0.399002	0	0	1899	110
AT4G25400	AT4G25400	unknown_TF	-	-	Epidermis_Cluster_2	Epidermis	0	167	157	2.13165e-06	0.391521	0	0	1901	98
AT4G36730	GBF1/ ATGBF1/ AtGBF1	unknown_TF	-	-	Epidermis_Cluster_2	Epidermis	0	167	144	2.54249e-11	0.359102	0	0	1919	88
AT1G62300	WRKY6/ ATWRKY6	unknown_TF	-	-	Epidermis_Cluster_2	Epidermis	0	167	162	0.00071707	0.40399	0	0	1927	118
AT5G28770	BZO2H3/ BZIP63/ AtbZIP63	unknown_TF	-	-	Epidermis_Cluster_2	Epidermis	0	167	150	1.18004e-08	0.374065	0	0	1933	101
AT4G35570	HMGB5/ NFD05/ HMGD/ NFD5	unknown_TF	-	-	Epidermis_Cluster_2	Epidermis	0	167	144	1.26164e-10	0.359102	0	0	1965	97
AT1G20696	HMGB3/ NFD03/ NFD3	unknown_TF	-	-	Epidermis_Cluster_2	Epidermis	0	167	160	0.000335052	0.399002	0	0	1973	117
AT3G19290	ABF4/ ATAREB2/ AREB2	unknown_TF	-	-	Epidermis_Cluster_2	Epidermis	0	167	150	6.08767e-08	0.374065	0	0	1983	108
AT5G39660	CDF2	unknown_TF	-	-	Epidermis_Cluster_2	Epidermis	0	167	147	2.03424e-08	0.366584	0	0	2024	109
AT3G23690	CIL2	unknown_TF	-	-	Epidermis_Cluster_2	Epidermis	0	167	155	3.20618e-05	0.386534	0	0	2043	111
AT1G48610	AT1G48610	unknown_TF	-	-	Epidermis_Cluster_2	Epidermis	0	167	138	7.13444e-11	0.34414	0	0	2069	100
AT1G68550	CRF10	unknown_TF	-	-	Epidermis_Cluster_2	Epidermis	0	167	137	7.25911e-11	0.341646	0	0	2089	106
AT2G37260	TTG2/ ATWRKY44/ WRKY44/ DSL1	unknown_TF	-	-	Epidermis_Cluster_2	Epidermis	0	167	103	2.35603e-18	0.256858	0	0	2107	70
AT4G14410	bHLH104	unknown_TF	-	-	Epidermis_Cluster_2	Epidermis	0	167	157	0.000740344	0.391521	0	0	2125	124
AT3G20310	ERF7/ ATERF-7/ ATERF7	unknown_TF	-	-	Epidermis_Cluster_2	Epidermis	0	167	152	1.64687e-05	0.379052	0	0	2126	116
AT5G47660	AT5G47660	unknown_TF	-	-	Epidermis_Cluster_2	Epidermis	0	167	103	2.56704e-17	0.256858	0	0	2180	73
AT4G31550	WRKY11/ AtWRKY11/ ATWRKY11	unknown_TF	-	-	Epidermis_Cluster_2	Epidermis	0	167	155	0.000633639	0.386534	0	0	2181	128
AT1G70000	MYBD	unknown_TF	-	-	Epidermis_Cluster_2	Epidermis	1	167	148	3.50214e-06	0.369077	0	0	2182	113
AT5G17300	RVE1	unknown_TF	-	-	Epidermis_Cluster_2	Epidermis	0	167	133	8.76362e-11	0.331671	0	0	2183	107
AT1G51070	bHLH115	unknown_TF	-	-	Epidermis_Cluster_2	Epidermis	0	167	155	0.00086282	0.386534	0	0	2204	134
AT3G24490	AT3G24490	unknown_TF	-	-	Epidermis_Cluster_2	Epidermis	0	167	117	1.24283e-14	0.291771	0	0	2206	84
AT1G18330	EPR1/ RVE7	unknown_TF	-	-	Epidermis_Cluster_2	Epidermis	0	167	125	1.8112e-12	0.311721	0	0	2224	91
AT1G20693	HMGB2/ NFD02/ NFD2/ HMG BETA 1	unknown_TF	-	-	Epidermis_Cluster_2	Epidermis	0	167	153	0.000362796	0.381546	0	0	2237	133
AT1G43700	VIP1/ SUE3/ ATVIP1	unknown_TF	-	-	Epidermis_Cluster_2	Epidermis	0	167	146	2.18096e-06	0.36409	0	0	2241	115
AT3G24050	GATA1	unknown_TF	-	-	Epidermis_Cluster_2	Epidermis	0	167	149	6.64442e-05	0.371571	0	0	2290	131
AT3G10030	AT3G10030	unknown_TF	-	-	Epidermis_Cluster_2	Epidermis	1	167	119	7.91551e-13	0.296758	0	0	2319	94
AT4G34000	ABF3/ DPBF5/ ATABF3/ AtABF3	unknown_TF	-	-	Epidermis_Cluster_2	Epidermis	0	167	147	2.11573e-05	0.366584	0	0	2329	126
AT5G66730	IDD1/ ENY	unknown_TF	-	-	Epidermis_Cluster_2	Epidermis	0	167	145	9.60525e-06	0.361596	0	0	2362	130
AT5G67420	LBD37/ ASL39	unknown_TF	-	-	Epidermis_Cluster_2	Epidermis	0	167	142	2.87938e-06	0.354115	0	0	2384	121
AT1G21910	DREB26	unknown_TF	-	-	Epidermis_Cluster_2	Epidermis	0	167	137	1.29937e-07	0.341646	0	0	2392	122
AT3G12560	TRFL9/ ATTBP2	unknown_TF	-	-	Epidermis_Cluster_2	Epidermis	0	167	111	3.84505e-13	0.276808	0	0	2418	95
AT3G16857	RR1/ ARR1	unknown_TF	-	-	Epidermis_Cluster_2	Epidermis	0	167	140	3.28593e-06	0.349127	0	0	2444	125
AT5G08130	BIM1	unknown_TF	-	-	Epidermis_Cluster_2	Epidermis	0	167	146	0.000134149	0.36409	0	0	2449	140
AT2G46410	CPC	unknown_TF	-	-	Epidermis_Cluster_2	Epidermis	0	167	145	6.24605e-05	0.361596	0	0	2450	138
AT5G45420	maMYB	unknown_TF	-	-	Epidermis_Cluster_2	Epidermis	0	167	145	8.24853e-05	0.361596	0	0	2470	141
AT1G33240	GTL1/ AT-GTL1/ ATGTL1/ AT-GTL2	unknown_TF	-	-	Epidermis_Cluster_2	Epidermis	0	167	144	0.000182891	0.359102	0	0	2531	142
AT5G47390	MYBH/ KUA1	unknown_TF	-	-	Epidermis_Cluster_2	Epidermis	0	167	138	7.21995e-06	0.34414	0	0	2540	136
AT3G25890	CRF11	unknown_TF	-	-	Epidermis_Cluster_2	Epidermis	0	167	85	3.94411e-15	0.21197	0	0	2556	87
AT3G07740	ADA2A/ ATADA2A/ HAC10/ HXA02/ HXA2	unknown_TF	-	-	Epidermis_Cluster_2	Epidermis	0	167	94	1.40285e-13	0.234414	0	0	2585	102
AT1G25560	TEM1/ EDF1/ ATTEM1/ AtTEM1	unknown_TF	-	-	Epidermis_Cluster_2	Epidermis	0	167	140	8.03213e-05	0.349127	0	0	2604	143
AT2G01060	AT2G01060	unknown_TF	-	-	Epidermis_Cluster_2	Epidermis	0	167	131	3.91618e-06	0.326683	0	0	2675	137
AT3G54620	BZIP25/ AtbZIP25/ BZO2H4/ ATBZIP25	unknown_TF	-	-	Epidermis_Cluster_2	Epidermis	0	167	141	0.000917698	0.351621	0	0	2694	150
AT1G32240	KAN2	unknown_TF	-	-	Epidermis_Cluster_2	Epidermis	0	167	77	8.06025e-14	0.19202	0	0	2699	99
AT2G17560	HMGB4/ NFD4/ NFD04	unknown_TF	-	-	Epidermis_Cluster_2	Epidermis	0	167	138	0.000398908	0.34414	0	0	2743	147
AT5G52830	WRKY27/ ATWRKY27	unknown_TF	-	-	Epidermis_Cluster_2	Epidermis	0	167	115	1.07681e-08	0.286783	0	0	2763	120
AT3G21175	ZML1/ GATA24/ TIFY2B	unknown_TF	-	-	Epidermis_Cluster_2	Epidermis	0	167	115	4.7706e-08	0.286783	0	0	2814	129
AT1G71130	CRF8/ ERF070/ ATERF070/ AtERF070	unknown_TF	-	-	Epidermis_Cluster_2	Epidermis	0	167	120	7.14603e-07	0.299252	0	0	2825	135
AT1G72740	AT1G72740	unknown_TF	-	-	Epidermis_Cluster_2	Epidermis	0	167	105	3.65854e-09	0.261845	0	0	2857	119
AT3G13040	GAMMAMYB2	unknown_TF	-	-	Epidermis_Cluster_2	Epidermis	0	167	131	0.000222941	0.326683	0	0	2864	149
AT2G36080	ABS2/ NGAL1	unknown_TF	-	-	Epidermis_Cluster_2	Epidermis	0	167	130	0.000240765	0.32419	0	0	2910	152
AT3G28730	HMG/ ATHMG/ SSRP1/ NFD	unknown_TF	-	-	Epidermis_Cluster_2	Epidermis	0	167	105	1.3751e-08	0.261845	0	0	2927	127
AT3G51880	HMGB1/ NFD1/ AtHMGB1	unknown_TF	-	-	Epidermis_Cluster_2	Epidermis	0	167	125	6.53519e-05	0.311721	0	0	2958	146
AT1G62150	MTERF20	unknown_TF	-	-	Epidermis_Cluster_2	Epidermis	1	167	39	4.87985e-12	0.0972569	0	0	3000	112
AT1G55110	IDD7/ AtIDD7/ REDSTART	unknown_TF	-	-	Epidermis_Cluster_2	Epidermis	0	167	50	1.7942e-11	0.124688	0	0	3016	114
AT2G30340	LBD13	unknown_TF	-	-	Epidermis_Cluster_2	Epidermis	0	167	119	9.83888e-05	0.296758	0	0	3096	151
AT5G05550	VFP5/ At5g05550/ ENAP2	unknown_TF	-	-	Epidermis_Cluster_2	Epidermis	1	167	66	5.21307e-10	0.164589	0	0	3097	123
AT3G50700	IDD2/ AtIDD2	unknown_TF	-	-	Epidermis_Cluster_2	Epidermis	0	167	82	5.64836e-09	0.204489	0	0	3108	132
AT4G24240	WRKY7/ ATWRKY7	unknown_TF	-	-	Epidermis_Cluster_2	Epidermis	0	167	110	6.6742e-06	0.274314	0	0	3118	145
AT3G56850	AREB3/ DPBF3	unknown_TF	-	-	Epidermis_Cluster_2	Epidermis	0	167	111	4.52806e-05	0.276808	0	0	3208	148
AT2G44020	AT2G44020	unknown_TF	-	-	Epidermis_Cluster_2	Epidermis	1	167	42	6.97288e-09	0.104738	0	0	3295	139
AT5G13330	Rap2.6L	unknown_TF	-	-	Epidermis_Cluster_2	Epidermis	0	167	103	6.88724e-05	0.256858	0	0	3365	154
AT1G54060	ASIL1	unknown_TF	-	-	Epidermis_Cluster_2	Epidermis	0	167	108	0.000399439	0.269327	0	0	3393	160
AT3G06740	GATA15	unknown_TF	-	-	Epidermis_Cluster_2	Epidermis	0	167	110	0.000787019	0.274314	0	0	3406	161
AT5G62260	AHL6	unknown_TF	-	-	Epidermis_Cluster_2	Epidermis	0	167	61	2.34246e-07	0.15212	0	0	3413	144
AT1G74250	AT1G74250	unknown_TF	-	-	Epidermis_Cluster_2	Epidermis	0	167	86	1.50956e-05	0.214464	0	0	3481	153
AT1G30970	SUF4	unknown_TF	-	-	Epidermis_Cluster_2	Epidermis	0	167	94	0.000115045	0.234414	0	0	3515	158
AT2G19810	OZF1/ AtOZF1/ ATTZF2/ TZF2/ ATC3H20/ AtTZF2	unknown_TF	-	-	Epidermis_Cluster_2	Epidermis	1	167	95	0.000209543	0.236908	0	0	3547	159
AT1G51190	PLT2	unknown_TF	-	-	Epidermis_Cluster_2	Epidermis	0	167	75	3.8056e-05	0.187032	0	0	3634	155
AT5G65640	bHLH093/ NFL	unknown_TF	-	-	Epidermis_Cluster_2	Epidermis	0	167	86	0.000356107	0.214464	0	0	3678	163
AT2G20280	ATC3H21	unknown_TF	-	-	Epidermis_Cluster_2	Epidermis	1	167	79	0.000210687	0.197007	0	0	3698	162
AT2G47260	WRKY23/ ATWRKY23	unknown_TF	-	-	Epidermis_Cluster_2	Epidermis	0	167	49	2.81604e-05	0.122195	0	0	3724	156
AT1G61990	MTERF13	unknown_TF	-	-	Epidermis_Cluster_2	Epidermis	1	167	34	2.00656e-05	0.084788	0	0	3743	157
AT2G41710	SMOS1	unknown_TF	-	-	Epidermis_Cluster_2	Epidermis	1	167	45	8.43771e-05	0.112219	0	0	3786	164
AT2G41070	ATBZIP12/ DPBF4/ EEL	unknown_TF	-	-	Epidermis_Cluster_2	Epidermis	0	167	59	0.000654417	0.147132	0	0	3840	165
AT2G42280	AKS3/ FBH4	unknown_TF	-	-	Epidermis_Cluster_2	Epidermis	1	167	55	0.000968387	0.137157	0	0	3878	167
AT4G27900	AT4G27900	unknown_TF	-	-	Epidermis_Cluster_2	Epidermis	1	167	36	0.000622353	0.0897756	0	0	3892	166
AT5G06110	ATGLSA2/ ATGLSA1/ ZRF1b	unknown_TF	-	-	Initials_Cluster_3	Initials	1	211	256	3.6919e-36	0.542373	0.283818	0.035077	6	2
AT3G11450	ATGLSA1/ ATGLSA2/ ZRF1a	unknown_TF	-	-	Initials_Cluster_3	Initials	1	211	260	4.79557e-44	0.550847	0.245176	0.019514	7	1
AT5G05550	VFP5/ At5g05550/ ENAP2	unknown_TF	-	-	Initials_Cluster_3	Initials	1	211	93	2.13936e-20	0.197034	0.329461	0.0120819	64	3
AT2G02160	ATC3H17/ C3H17	unknown_TF	-	-	Initials_Cluster_3	Initials	1	211	103	3.24712e-05	0.21822	0.300874	0.00871238	80	5
AT1G09770	CDC5/ ATCDC5/ ATMYBCDC5	unknown_TF	-	-	Initials_Cluster_3	Initials	0	211	266	1.1467e-46	0.563559	0	0	83	4
AT2G41710	SMOS1	unknown_TF	-	-	Initials_Cluster_3	Initials	1	211	53	5.7415e-06	0.112288	0.300331	0.00635121	84	6
AT3G60530	GATA4	unknown_TF	-	-	Initials_Cluster_3	Initials	0	211	253	7.55236e-39	0.536017	0	0	136	7
AT1G01720	ATAF1/ ANAC2/ ANAC002	unknown_TF	-	-	Initials_Cluster_3	Initials	0	211	253	3.73833e-16	0.536017	0	0	221	11
AT3G15210	ERF4/ RAP2.5/ ATERF4/ ATERF-4	unknown_TF	-	-	Initials_Cluster_3	Initials	0	211	250	3.39879e-20	0.529661	0	0	223	10
AT5G05410	DREB2A/ DREB2	unknown_TF	-	-	Initials_Cluster_3	Initials	0	211	252	2.40088e-14	0.533898	0	0	237	15
AT5G59820	RHL41/ ATZAT12/ ZAT12/ AtZAT12	unknown_TF	-	-	Initials_Cluster_3	Initials	0	211	251	2.6734e-14	0.53178	0	0	245	18
AT2G23320	WRKY15/ ATWRKY15/ AtWRKY15	unknown_TF	-	-	Initials_Cluster_3	Initials	0	211	244	2.78883e-25	0.516949	0	0	246	9
AT5G03150	JKD	unknown_TF	-	-	Initials_Cluster_3	Initials	0	211	221	4.40239e-47	0.46822	0	0	257	8
AT5G63790	NAC102/ ANAC102	unknown_TF	-	-	Initials_Cluster_3	Initials	0	211	249	5.80062e-15	0.527542	0	0	273	22
AT1G78080	RAP2.4/ ATWIND1/ WIND1/ ERF59/ AtWIND1	unknown_TF	-	-	Initials_Cluster_3	Initials	0	211	248	3.90492e-16	0.525424	0	0	281	23
AT3G62420	BZIP53/ ATBZIP53	unknown_TF	-	-	Initials_Cluster_3	Initials	0	211	247	1.18655e-15	0.523305	0	0	306	27
AT3G14230	RAP2.2	unknown_TF	-	-	Initials_Cluster_3	Initials	0	211	243	5.13381e-18	0.514831	0	0	337	26
AT3G44750	HDA3/ HD2A/ ATHD2A/ HDT1	unknown_TF	-	-	Initials_Cluster_3	Initials	0	211	234	8.3058e-25	0.495763	0	0	348	16
AT4G16141	GATA17L/ ATGATA17L	unknown_TF	-	-	Initials_Cluster_3	Initials	1	211	227	2.36921e-28	0.480932	0	0	371	13
AT1G22190	RAP2.4/ WIND2/ RAP2.4D/ ERF58/ OSH1	unknown_TF	-	-	Initials_Cluster_3	Initials	0	211	241	3.89186e-16	0.510593	0	0	376	33
AT1G34370	STOP1/ ATSTOP1/ AtSTOP1	unknown_TF	-	-	Initials_Cluster_3	Initials	0	211	236	4.26652e-21	0.5	0	0	379	20
AT5G03740	HD2C/ HDT3	unknown_TF	-	-	Initials_Cluster_3	Initials	0	211	237	1.79096e-19	0.502119	0	0	381	30
AT2G45050	GATA2	unknown_TF	-	-	Initials_Cluster_3	Initials	0	211	226	3.21543e-28	0.478814	0	0	383	14
AT1G06180	MYB13/ ATMYB13/ ATMYBLFGN	unknown_TF	-	-	Initials_Cluster_3	Initials	0	211	206	2.20238e-41	0.436441	0	0	397	12
AT2G40970	MYBC1	unknown_TF	-	-	Initials_Cluster_3	Initials	0	211	227	4.38498e-22	0.480932	0	0	450	28
AT1G72050	TFIIIA	unknown_TF	-	-	Initials_Cluster_3	Initials	0	211	219	7.96197e-27	0.463983	0	0	456	25
AT4G32890	GATA9	unknown_TF	-	-	Initials_Cluster_3	Initials	0	211	224	1.96785e-23	0.474576	0	0	462	31
AT5G08790	ATAF2/ anac081	unknown_TF	-	-	Initials_Cluster_3	Initials	0	211	242	5.89173e-10	0.512712	0	0	463	38
AT3G24120	PHL2	unknown_TF	-	-	Initials_Cluster_3	Initials	1	211	217	1.62559e-27	0.459746	0	0	466	21
AT5G02840	LCL1/ RVE4	unknown_TF	-	-	Initials_Cluster_3	Initials	0	211	228	7.94742e-20	0.483051	0	0	478	34
AT4G27950	CRF4	unknown_TF	-	-	Initials_Cluster_3	Initials	0	211	208	5.85883e-33	0.440678	0	0	481	19
AT4G23750	CRF2/ TMO3	unknown_TF	-	-	Initials_Cluster_3	Initials	0	211	219	1.87069e-25	0.463983	0	0	484	29
AT1G27730	STZ/ ZAT10	unknown_TF	-	-	Initials_Cluster_3	Initials	0	211	238	9.39475e-12	0.504237	0	0	502	36
AT3G19580	ZF2/ AZF2	unknown_TF	-	-	Initials_Cluster_3	Initials	0	211	235	4.29517e-14	0.497881	0	0	507	37
AT2G18160	bZIP2/ ATBZIP2/ GBF5/ FTM3	unknown_TF	-	-	Initials_Cluster_3	Initials	0	211	233	4.67547e-15	0.493644	0	0	514	35
AT5G25830	GATA12	unknown_TF	-	-	Initials_Cluster_3	Initials	0	211	204	1.21498e-31	0.432203	0	0	537	24
AT1G74840	AT1G74840	unknown_TF	-	-	Initials_Cluster_3	Initials	0	211	236	6.68605e-11	0.5	0	0	559	43
AT5G28770	BZO2H3/ BZIP63/ AtbZIP63	unknown_TF	-	-	Initials_Cluster_3	Initials	0	211	207	6.12375e-27	0.438559	0	0	581	32
AT5G13180	NAC083/ ANAC083/ VNI2	unknown_TF	-	-	Initials_Cluster_3	Initials	0	211	227	1.93073e-15	0.480932	0	0	582	42
AT3G01470	HB-1/ ATHB-1/ ATHB1/ HD-ZIP-1/ HAT5	unknown_TF	-	-	Initials_Cluster_3	Initials	0	211	231	1.22578e-12	0.489407	0	0	585	44
AT2G24260	LRL1/ DROP1	unknown_TF	-	-	Initials_Cluster_3	Initials	0	211	217	2.1472e-19	0.459746	0	0	612	41
AT1G77450	NAC032/ anac032/ NAC32	unknown_TF	-	-	Initials_Cluster_3	Initials	0	211	230	8.72174e-11	0.487288	0	0	634	50
AT3G54320	WRI1/ ASML1/ WRI/ ATWRI1	unknown_TF	-	-	Initials_Cluster_3	Initials	0	211	172	7.48708e-42	0.364407	0	0	691	17
AT1G74930	ORA47/ ERF018	unknown_TF	-	-	Initials_Cluster_3	Initials	0	211	227	1.80359e-10	0.480932	0	0	693	51
AT5G67300	MYBR1/ ATMYBR1/ MYB44/ ATMYB44	unknown_TF	-	-	Initials_Cluster_3	Initials	0	211	225	1.22429e-10	0.476695	0	0	723	53
AT5G53290	CRF3	unknown_TF	-	-	Initials_Cluster_3	Initials	0	211	211	1.03046e-17	0.447034	0	0	724	49
AT5G49450	bZIP1/ AtbZIP1	unknown_TF	-	-	Initials_Cluster_3	Initials	0	211	226	6.62348e-10	0.478814	0	0	725	55
AT2G47460	MYB12/ PFG1/ ATMYB12	unknown_TF	-	-	Initials_Cluster_3	Initials	0	211	209	7.64345e-19	0.442797	0	0	726	47
AT5G14000	anac084/ NAC084	unknown_TF	-	-	Initials_Cluster_3	Initials	0	211	205	8.40504e-20	0.434322	0	0	759	45
AT5G61600	ERF104	unknown_TF	-	-	Initials_Cluster_3	Initials	0	211	216	1.57017e-13	0.457627	0	0	768	52
AT1G75710	BRON	unknown_TF	-	-	Initials_Cluster_3	Initials	1	211	199	1.10677e-21	0.42161	0	0	788	39
AT1G19000	AT1G19000	unknown_TF	-	-	Initials_Cluster_3	Initials	0	211	224	5.77763e-09	0.474576	0	0	797	63
AT4G34410	RRTF1/ ERF109	unknown_TF	-	-	Initials_Cluster_3	Initials	0	211	219	1.52819e-10	0.463983	0	0	833	60
AT3G13040	GAMMAMYB2	unknown_TF	-	-	Initials_Cluster_3	Initials	0	211	195	6.44842e-22	0.413136	0	0	863	40
AT1G53910	RAP2.12/ ERF74	unknown_TF	-	-	Initials_Cluster_3	Initials	0	211	216	6.82642e-11	0.457627	0	0	878	61
AT1G50640	ERF3/ ATERF3	unknown_TF	-	-	Initials_Cluster_3	Initials	0	211	214	1.96269e-10	0.45339	0	0	944	67
AT5G11260	HY5/ TED 5	unknown_TF	-	-	Initials_Cluster_3	Initials	0	211	214	2.23384e-10	0.45339	0	0	945	68
AT3G58120	BZIP61/ ATBZIP61	unknown_TF	-	-	Initials_Cluster_3	Initials	0	211	215	1.85109e-09	0.455508	0	0	958	70
AT5G39660	CDF2	unknown_TF	-	-	Initials_Cluster_3	Initials	0	211	193	1.72582e-20	0.408898	0	0	967	46
AT3G61850	DAG1	unknown_TF	-	-	Initials_Cluster_3	Initials	0	211	208	1.22258e-11	0.440678	0	0	1010	65
AT3G54810	BME3/ BME3-ZF/ GATA8	unknown_TF	-	-	Initials_Cluster_3	Initials	0	211	210	2.10662e-08	0.444915	0	0	1118	76
AT2G48100	AT2G48100	unknown_TF	-	-	Initials_Cluster_3	Initials	1	211	177	5.87906e-22	0.375	0	0	1205	48
AT4G37260	MYB73/ ATMYB73	unknown_TF	-	-	Initials_Cluster_3	Initials	0	211	210	1.62475e-06	0.444915	0	0	1216	84
AT4G17500	ERF-1/ ATERF-1/ ERF100/ ATERF#100/ ERF1A	unknown_TF	-	-	Initials_Cluster_3	Initials	0	211	213	2.46231e-05	0.451271	0	0	1227	91
AT3G17609	HYH	unknown_TF	-	-	Initials_Cluster_3	Initials	0	211	206	2.61731e-08	0.436441	0	0	1232	82
AT5G44160	NUC/ AtIDD8/ IDD8	unknown_TF	-	-	Initials_Cluster_3	Initials	0	211	184	4.17814e-18	0.389831	0	0	1270	56
AT2G24570	WRKY17/ AtWRKY17/ ATWRKY17	unknown_TF	-	-	Initials_Cluster_3	Initials	0	211	207	3.80195e-07	0.438559	0	0	1274	86
AT4G36730	GBF1/ ATGBF1/ AtGBF1	unknown_TF	-	-	Initials_Cluster_3	Initials	0	211	178	2.83075e-19	0.377119	0	0	1326	58
AT4G01120	GBF2/ ATBZIP54	unknown_TF	-	-	Initials_Cluster_3	Initials	0	211	190	1.33898e-13	0.402542	0	0	1330	71
AT2G44840	ERF13/ ATERF13/ EREBP	unknown_TF	-	-	Initials_Cluster_3	Initials	0	211	204	7.3894e-07	0.432203	0	0	1356	92
AT3G04670	WRKY39/ ATWRKY39	unknown_TF	-	-	Initials_Cluster_3	Initials	0	211	197	5.89905e-10	0.417373	0	0	1373	79
AT2G40620	BZIP18	unknown_TF	-	-	Initials_Cluster_3	Initials	0	211	197	2.22795e-09	0.417373	0	0	1398	83
AT1G32640	MYC2/ ATMYC2/ RD22BP1/ JAI1/ JIN1/ ZBF1	unknown_TF	-	-	Initials_Cluster_3	Initials	0	211	203	2.29138e-06	0.430085	0	0	1412	98
AT5G42630	ATS/ KAN4	unknown_TF	-	-	Initials_Cluster_3	Initials	0	211	183	1.43201e-15	0.387712	0	0	1416	66
AT1G71130	CRF8/ ERF070/ ATERF070/ AtERF070	unknown_TF	-	-	Initials_Cluster_3	Initials	0	211	167	1.1428e-19	0.353814	0	0	1485	62
AT5G06800	AT5G06800	unknown_TF	-	-	Initials_Cluster_3	Initials	0	211	180	8.02338e-15	0.381356	0	0	1500	73
AT1G18330	EPR1/ RVE7	unknown_TF	-	-	Initials_Cluster_3	Initials	0	211	158	1.22802e-21	0.334746	0	0	1509	54
AT3G14180	ASIL2	unknown_TF	-	-	Initials_Cluster_3	Initials	0	211	169	1.59541e-18	0.358051	0	0	1510	64
AT2G33610	SWI3B/ ATSWI3B/ CHB2	unknown_TF	-	-	Initials_Cluster_3	Initials	0	211	163	3.15281e-20	0.345339	0	0	1518	59
AT4G14410	bHLH104	unknown_TF	-	-	Initials_Cluster_3	Initials	0	211	194	1.73533e-08	0.411017	0	0	1521	89
AT2G16720	MYB7/ ATMYB7/ ATY49	unknown_TF	-	-	Initials_Cluster_3	Initials	0	211	202	9.10183e-05	0.427966	0	0	1540	114
AT1G74500	BS1/ ATBS1/ TMO7/ PRE3/ BHLH135/ bHLH135	unknown_TF	-	-	Initials_Cluster_3	Initials	0	211	190	3.7145e-09	0.402542	0	0	1567	88
AT1G17520	AT1G17520	unknown_TF	-	-	Initials_Cluster_3	Initials	1	211	156	6.99512e-21	0.330508	0	0	1580	57
AT3G11100	VFP3/ AITF1/ ENAP1	unknown_TF	-	-	Initials_Cluster_3	Initials	1	211	162	3.21792e-18	0.34322	0	0	1641	72
AT2G37630	AS1/ LL2/ MYB91/ ATMYB91/ ATPHAN	unknown_TF	-	-	Initials_Cluster_3	Initials	0	211	167	1.71275e-16	0.353814	0	0	1646	74
AT4G36990	HSF4/ HSFB1/ AT-HSFB1/ ATHSF4/ TBF1	unknown_TF	-	-	Initials_Cluster_3	Initials	0	211	189	2.88996e-08	0.400424	0	0	1651	97
AT5G41020	AT5G41020	unknown_TF	-	-	Initials_Cluster_3	Initials	1	211	168	3.43487e-16	0.355932	0	0	1654	75
AT1G49950	TRB1/ ATTRB1	unknown_TF	-	-	Initials_Cluster_3	Initials	0	211	177	8.65445e-13	0.375	0	0	1660	80
AT3G19290	ABF4/ ATAREB2/ AREB2	unknown_TF	-	-	Initials_Cluster_3	Initials	0	211	179	4.09479e-12	0.379237	0	0	1661	81
AT1G25550	HHO3/ NIGT1.1	unknown_TF	-	-	Initials_Cluster_3	Initials	0	211	196	2.31638e-05	0.415254	0	0	1666	112
AT3G16870	GATA17	unknown_TF	-	-	Initials_Cluster_3	Initials	0	211	154	1.46176e-19	0.326271	0	0	1668	69
AT5G60890	MYB34/ ATMYB34/ ATATR1/ ATR1	unknown_TF	-	-	Initials_Cluster_3	Initials	0	211	182	3.11367e-10	0.385593	0	0	1712	90
AT5G51780	BHLH	unknown_TF	-	-	Initials_Cluster_3	Initials	0	211	189	3.81129e-07	0.400424	0	0	1724	105
AT1G43700	VIP1/ SUE3/ ATVIP1	unknown_TF	-	-	Initials_Cluster_3	Initials	0	211	178	3.41221e-11	0.377119	0	0	1756	87
AT3G01220	HB20/ ATHB20	unknown_TF	-	-	Initials_Cluster_3	Initials	0	211	186	4.43741e-08	0.394068	0	0	1763	101
AT3G22830	HSFA6B/ AT-HSFA6B	unknown_TF	-	-	Initials_Cluster_3	Initials	0	211	187	3.87232e-07	0.396186	0	0	1794	107
AT5G10510	AIL6/ PLT3	unknown_TF	-	-	Initials_Cluster_3	Initials	0	211	171	1.20423e-12	0.362288	0	0	1810	85
AT1G68670	HHO2/ NIGT1.2	unknown_TF	-	-	Initials_Cluster_3	Initials	0	211	185	1.18597e-07	0.391949	0	0	1816	104
AT5G54680	ILR3/ bHLH105	unknown_TF	-	-	Initials_Cluster_3	Initials	0	211	176	1.29842e-10	0.372881	0	0	1827	93
AT3G49530	NAC062/ ANAC062/ NTL6	unknown_TF	-	-	Initials_Cluster_3	Initials	0	211	183	1.07387e-07	0.387712	0	0	1850	108
AT5G60850	OBP4/ ATDOF5.4	unknown_TF	-	-	Initials_Cluster_3	Initials	0	211	180	1.61916e-08	0.381356	0	0	1873	103
AT1G66140	ZFP4	unknown_TF	-	-	Initials_Cluster_3	Initials	0	211	150	1.25117e-16	0.317797	0	0	1895	77
AT1G03840	MGP/ IDD3	unknown_TF	-	-	Initials_Cluster_3	Initials	0	211	146	1.12107e-17	0.309322	0	0	1897	78
AT2G01060	AT2G01060	unknown_TF	-	-	Initials_Cluster_3	Initials	0	211	165	3.54587e-12	0.349576	0	0	1932	96
AT5G47390	MYBH/ KUA1	unknown_TF	-	-	Initials_Cluster_3	Initials	0	211	170	9.70528e-11	0.360169	0	0	1949	99
AT5G57620	MYB36/ AtMYB36	unknown_TF	-	-	Initials_Cluster_3	Initials	0	211	158	5.07564e-13	0.334746	0	0	1988	94
AT3G24520	HSFC1/ AT-HSFC1	unknown_TF	-	-	Initials_Cluster_3	Initials	0	211	174	3.19061e-08	0.368644	0	0	2014	116
AT4G24060	VDOF1/ DOF4.6	unknown_TF	-	-	Initials_Cluster_3	Initials	0	211	178	7.73625e-07	0.377119	0	0	2020	120
AT1G10120	CIB4	unknown_TF	-	-	Initials_Cluster_3	Initials	0	211	168	6.41578e-10	0.355932	0	0	2031	110
AT1G22640	MYB3/ ATMYB3	unknown_TF	-	-	Initials_Cluster_3	Initials	0	211	179	4.37339e-06	0.379237	0	0	2055	125
AT2G22430	HB6/ ATHB6	unknown_TF	-	-	Initials_Cluster_3	Initials	0	211	186	0.000586338	0.394068	0	0	2057	131
AT5G17300	RVE1	unknown_TF	-	-	Initials_Cluster_3	Initials	0	211	152	1.02375e-12	0.322034	0	0	2103	102
AT1G62300	WRKY6/ ATWRKY6	unknown_TF	-	-	Initials_Cluster_3	Initials	0	211	183	0.000306287	0.387712	0	0	2142	134
AT5G66730	IDD1/ ENY	unknown_TF	-	-	Initials_Cluster_3	Initials	0	211	170	4.70446e-08	0.360169	0	0	2144	121
AT5G37260	RVE2/ CIR1	unknown_TF	-	-	Initials_Cluster_3	Initials	0	211	181	0.000178083	0.383475	0	0	2162	132
AT5G29000	PHL1	unknown_TF	-	-	Initials_Cluster_3	Initials	0	211	139	7.87787e-15	0.294492	0	0	2166	95
AT3G16857	RR1/ ARR1	unknown_TF	-	-	Initials_Cluster_3	Initials	0	211	165	7.48601e-09	0.349576	0	0	2170	119
AT2G46410	CPC	unknown_TF	-	-	Initials_Cluster_3	Initials	0	211	171	2.94607e-07	0.362288	0	0	2171	126
AT3G56850	AREB3/ DPBF3	unknown_TF	-	-	Initials_Cluster_3	Initials	0	211	148	1.69103e-12	0.313559	0	0	2194	109
AT5G24590	TIP/ ANAC91/ NAC091/ ANAC091	unknown_TF	-	-	Initials_Cluster_3	Initials	0	211	178	5.39094e-05	0.377119	0	0	2211	136
AT3G29035	NAC3/ ANAC059/ ATNAC3/ ORS1	unknown_TF	-	-	Initials_Cluster_3	Initials	0	211	165	1.92462e-08	0.349576	0	0	2221	124
AT3G28730	HMG/ ATHMG/ SSRP1/ NFD	unknown_TF	-	-	Initials_Cluster_3	Initials	0	211	132	1.36443e-14	0.279661	0	0	2288	100
AT4G17460	HAT1/ JAB	unknown_TF	-	-	Initials_Cluster_3	Initials	0	211	177	0.000184756	0.375	0	0	2303	140
AT4G35570	HMGB5/ NFD05/ HMGD/ NFD5	unknown_TF	-	-	Initials_Cluster_3	Initials	0	211	156	1.36056e-09	0.330508	0	0	2310	122
AT1G29280	WRKY65/ ATWRKY65/ ABT3	unknown_TF	-	-	Initials_Cluster_3	Initials	0	211	174	4.05868e-05	0.368644	0	0	2332	138
AT3G24490	AT3G24490	unknown_TF	-	-	Initials_Cluster_3	Initials	1	211	127	3.46292e-14	0.269068	0	0	2386	106
AT1G68130	IDD14/ IDD14alpha/ AtIDD14/ IDD14beta	unknown_TF	-	-	Initials_Cluster_3	Initials	0	211	149	4.76057e-10	0.315678	0	0	2406	123
AT3G10030	AT3G10030	unknown_TF	-	-	Initials_Cluster_3	Initials	1	211	131	5.3971e-13	0.277542	0	0	2425	111
AT5G04340	ZAT6/ C2H2/ CZF2/ ATZAT6	unknown_TF	-	-	Initials_Cluster_3	Initials	0	211	175	0.000866353	0.370763	0	0	2438	148
AT1G51070	bHLH115	unknown_TF	-	-	Initials_Cluster_3	Initials	0	211	174	0.000615703	0.368644	0	0	2461	152
AT1G77920	TGA7	unknown_TF	-	-	Initials_Cluster_3	Initials	0	211	154	1.81202e-08	0.326271	0	0	2462	130
AT3G24050	GATA1	unknown_TF	-	-	Initials_Cluster_3	Initials	0	211	168	2.45978e-05	0.355932	0	0	2477	142
AT4G13640	UNE16/ PHL3	unknown_TF	-	-	Initials_Cluster_3	Initials	0	211	124	2.36635e-13	0.262712	0	0	2491	113
AT5G60200	TMO6/ DOF5.3	unknown_TF	-	-	Initials_Cluster_3	Initials	0	211	153	3.81604e-08	0.324153	0	0	2505	136
AT5G62020	HSFB2A/ AT-HSFB2A	unknown_TF	-	-	Initials_Cluster_3	Initials	0	211	162	4.46982e-06	0.34322	0	0	2526	145
AT5G10280	MYB92/ ATMYB92/ ATMYB64	unknown_TF	-	-	Initials_Cluster_3	Initials	0	211	136	6.20624e-11	0.288136	0	0	2550	118
AT2G36080	ABS2/ NGAL1	unknown_TF	-	-	Initials_Cluster_3	Initials	0	211	156	6.09874e-07	0.330508	0	0	2553	139
AT1G20693	HMGB2/ NFD02/ NFD2/ HMG BETA 1	unknown_TF	-	-	Initials_Cluster_3	Initials	0	211	170	0.000520517	0.360169	0	0	2575	155
AT2G41130	BHLH106/ STC8	unknown_TF	-	-	Initials_Cluster_3	Initials	0	211	141	9.38605e-10	0.298729	0	0	2580	128
AT5G65640	bHLH093/ NFL	unknown_TF	-	-	Initials_Cluster_3	Initials	0	211	123	2.18908e-12	0.260593	0	0	2592	117
AT2G29660	AT2G29660	unknown_TF	-	-	Initials_Cluster_3	Initials	0	211	163	4.07563e-05	0.345339	0	0	2612	150
AT5G13330	Rap2.6L	unknown_TF	-	-	Initials_Cluster_3	Initials	0	211	134	1.82554e-10	0.283898	0	0	2623	127
AT3G07740	ADA2A/ ATADA2A/ HAC10/ HXA02/ HXA2	unknown_TF	-	-	Initials_Cluster_3	Initials	0	211	103	8.31956e-14	0.21822	0	0	2626	115
AT5G65790	MYB68/ ATMYB68	unknown_TF	-	-	Initials_Cluster_3	Initials	0	211	143	1.36643e-08	0.302966	0	0	2653	133
AT1G49480	RTV1	unknown_TF	-	-	Initials_Cluster_3	Initials	0	211	162	6.65629e-05	0.34322	0	0	2660	156
AT4G28610	PHR1/ AtPHR1	unknown_TF	-	-	Initials_Cluster_3	Initials	0	211	154	3.16421e-06	0.326271	0	0	2671	147
AT1G03040	BHLH007/ PFB2	unknown_TF	-	-	Initials_Cluster_3	Initials	1	211	148	1.99373e-07	0.313559	0	0	2673	141
AT3G46640	PCL1/ LUX	unknown_TF	-	-	Initials_Cluster_3	Initials	0	211	165	0.000591133	0.349576	0	0	2690	165
AT5G08130	BIM1	unknown_TF	-	-	Initials_Cluster_3	Initials	0	211	162	0.000191188	0.34322	0	0	2705	163
AT4G34000	ABF3/ DPBF5/ ATABF3/ AtABF3	unknown_TF	-	-	Initials_Cluster_3	Initials	0	211	160	0.000131845	0.338983	0	0	2725	160
AT1G33240	GTL1/ AT-GTL1/ ATGTL1/ AT-GTL2	unknown_TF	-	-	Initials_Cluster_3	Initials	0	211	160	0.000234102	0.338983	0	0	2757	167
AT2G17560	HMGB4/ NFD4/ NFD04	unknown_TF	-	-	Initials_Cluster_3	Initials	0	211	157	9.46759e-05	0.332627	0	0	2769	161
AT3G51880	HMGB1/ NFD1/ AtHMGB1	unknown_TF	-	-	Initials_Cluster_3	Initials	0	211	146	1.43637e-06	0.309322	0	0	2777	151
AT1G68550	CRF10	unknown_TF	-	-	Initials_Cluster_3	Initials	0	211	140	2.20368e-07	0.29661	0	0	2798	146
AT1G13450	GT-1	unknown_TF	-	-	Initials_Cluster_3	Initials	0	211	140	1.40959e-06	0.29661	0	0	2870	154
AT1G72210	BHLH096/ BHLH96	unknown_TF	-	-	Initials_Cluster_3	Initials	0	211	94	1.86642e-11	0.199153	0	0	2893	129
AT5G65310	HB5/ ATHB5/ ATHB-5	unknown_TF	-	-	Initials_Cluster_3	Initials	0	211	149	0.000111397	0.315678	0	0	2946	174
AT1G72740	AT1G72740	unknown_TF	-	-	Initials_Cluster_3	Initials	0	211	115	5.26782e-09	0.243644	0	0	2956	143
AT5G06960	OBF5/ TGA5	unknown_TF	-	-	Initials_Cluster_3	Initials	0	211	134	8.78567e-07	0.283898	0	0	2962	158
AT3G19860	bHLH121/ URI	unknown_TF	-	-	Initials_Cluster_3	Initials	0	211	130	2.9304e-07	0.275424	0	0	2971	153
AT1G13960	WRKY4	unknown_TF	-	-	Initials_Cluster_3	Initials	0	211	140	2.11958e-05	0.29661	0	0	3014	169
AT4G18020	APRR2/ PRR2	unknown_TF	-	-	Initials_Cluster_3	Initials	0	211	101	1.60162e-09	0.213983	0	0	3027	144
AT3G06740	GATA15	unknown_TF	-	-	Initials_Cluster_3	Initials	0	211	133	4.12787e-06	0.28178	0	0	3043	166
AT2G22540	SVP/ AGL22/ FAQ1	unknown_TF	-	-	Initials_Cluster_3	Initials	0	211	53	3.13161e-11	0.112288	0	0	3057	137
AT1G54060	ASIL1	unknown_TF	-	-	Initials_Cluster_3	Initials	0	211	130	2.36305e-06	0.275424	0	0	3062	168
AT2G28510	DOF2.1	unknown_TF	-	-	Initials_Cluster_3	Initials	0	211	139	3.3911e-05	0.294492	0	0	3066	175
AT1G77080	AGL27/ FLM/ MAF1	unknown_TF	-	-	Initials_Cluster_3	Initials	0	211	149	0.000990448	0.315678	0	0	3069	182
AT4G24470	ZIM/ EDD1/ TIFY1/ GATA25/ ATTIFY1	unknown_TF	-	-	Initials_Cluster_3	Initials	0	211	133	1.15004e-05	0.28178	0	0	3089	171
AT3G25710	BHLH32/ ATAIG1/ TMO5	unknown_TF	-	-	Initials_Cluster_3	Initials	0	211	117	5.8164e-07	0.247881	0	0	3133	162
AT1G15720	TRFL5	unknown_TF	-	-	Initials_Cluster_3	Initials	0	211	85	2.71258e-09	0.180085	0	0	3137	149
AT3G21175	ZML1/ GATA24/ TIFY2B	unknown_TF	-	-	Initials_Cluster_3	Initials	0	211	121	2.12728e-06	0.256356	0	0	3162	170
AT5G24800	BZIP9/ AtbZIP9/ BZO2H2/ ATBZIP9	unknown_TF	-	-	Initials_Cluster_3	Initials	0	211	139	0.000315001	0.294492	0	0	3183	187
AT3G10760	AT3G10760	unknown_TF	-	-	Initials_Cluster_3	Initials	0	211	142	0.000906116	0.300847	0	0	3195	188
AT5G47660	AT5G47660	unknown_TF	-	-	Initials_Cluster_3	Initials	0	211	90	2.47786e-08	0.190678	0	0	3228	159
AT1G72650	TRFL6	unknown_TF	-	-	Initials_Cluster_3	Initials	0	211	104	3.75553e-07	0.220339	0	0	3240	164
AT1G49720	ABF1/ ATABF1/ AtABF1	unknown_TF	-	-	Initials_Cluster_3	Initials	0	211	128	4.57262e-05	0.271186	0	0	3248	181
AT2G41070	ATBZIP12/ DPBF4/ EEL	unknown_TF	-	-	Initials_Cluster_3	Initials	0	211	81	1.7102e-08	0.17161	0	0	3251	157
AT2G25900	ATCTH/ ATTZF1/ TZF1/ ATC3H23	unknown_TF	-	-	Initials_Cluster_3	Initials	0	211	131	0.000116381	0.277542	0	0	3258	183
AT1G48610	AT1G48610	unknown_TF	-	-	Initials_Cluster_3	Initials	0	211	129	0.000176004	0.273305	0	0	3305	190
AT2G47620	SWI3A/ ATSWI3A/ CHB1	unknown_TF	-	-	Initials_Cluster_3	Initials	0	211	104	2.51565e-06	0.220339	0	0	3344	178
AT3G09600	RVE8/ LCL5	unknown_TF	-	-	Initials_Cluster_3	Initials	0	211	102	2.27555e-06	0.216102	0	0	3354	177
AT2G42280	AKS3/ FBH4	unknown_TF	-	-	Initials_Cluster_3	Initials	0	211	74	1.84085e-07	0.15678	0	0	3386	173
AT2G46680	HB-7/ ATHB-7/ ATHB7	unknown_TF	-	-	Initials_Cluster_3	Initials	0	211	119	7.25863e-05	0.252119	0	0	3390	189
AT5G22290	NAC089/ anac089/ NTL14/ FSQ6	unknown_TF	-	-	Initials_Cluster_3	Initials	0	211	50	4.67451e-08	0.105932	0	0	3398	172
AT1G06070	BZIP69	unknown_TF	-	-	Initials_Cluster_3	Initials	0	211	110	1.94897e-05	0.233051	0	0	3402	179
AT2G44020	AT2G44020	unknown_TF	-	-	Initials_Cluster_3	Initials	1	211	43	8.22581e-08	0.0911017	0	0	3448	176
AT4G35580	NTL9/ CBNAC	unknown_TF	-	-	Initials_Cluster_3	Initials	0	211	90	4.63681e-06	0.190678	0	0	3487	184
AT5G62260	AHL6	unknown_TF	-	-	Initials_Cluster_3	Initials	0	211	65	8.41827e-07	0.137712	0	0	3503	180
AT2G28810	AT2G28810	unknown_TF	-	-	Initials_Cluster_3	Initials	0	211	119	0.000452389	0.252119	0	0	3512	197
AT4G01280	RVE5	unknown_TF	-	-	Initials_Cluster_3	Initials	0	211	101	2.43753e-05	0.213983	0	0	3526	186
AT5G62610	AT5G62610	unknown_TF	-	-	Initials_Cluster_3	Initials	0	211	93	1.12047e-05	0.197034	0	0	3530	185
AT2G19810	OZF1/ AtOZF1/ ATTZF2/ TZF2/ ATC3H20/ AtTZF2	unknown_TF	-	-	Initials_Cluster_3	Initials	1	211	106	0.000152105	0.224576	0	0	3589	194
AT5G08520	MYBS2	unknown_TF	-	-	Initials_Cluster_3	Initials	0	211	106	0.0001799	0.224576	0	0	3598	195
AT1G27660	PFA5	unknown_TF	-	-	Initials_Cluster_3	Initials	0	211	111	0.000882602	0.235169	0	0	3645	201
AT3G12130	KHZ1/ ATKH13/ ATC3H36	unknown_TF	-	-	Initials_Cluster_3	Initials	1	211	93	7.98214e-05	0.197034	0	0	3651	196
AT5G46760	MYC3/ ATR2	unknown_TF	-	-	Initials_Cluster_3	Initials	0	211	47	5.40143e-06	0.0995763	0	0	3662	191
AT4G27900	AT4G27900	unknown_TF	-	-	Initials_Cluster_3	Initials	1	211	45	1.09665e-05	0.095339	0	0	3700	193
AT1G14350	FLP/ AtMYB124/ MYB124	unknown_TF	-	-	Initials_Cluster_3	Initials	0	211	98	0.000475618	0.207627	0	0	3712	203
AT1G46264	HSFB4/ SCZ/ AT-HSFB4	unknown_TF	-	-	Initials_Cluster_3	Initials	0	211	52	1.84183e-05	0.110169	0	0	3714	192
AT5G42820	U2AF35B/ ATU2AF35B/ ATC3H60	unknown_TF	-	-	Initials_Cluster_3	Initials	0	211	70	5.11062e-05	0.148305	0	0	3718	199
AT5G42520	BPC6/ BBR/BPC6/ ATBPC6	unknown_TF	-	-	Initials_Cluster_3	Initials	0	211	41	2.45468e-05	0.0868644	0	0	3758	198
AT2G30590	WRKY21	unknown_TF	-	-	Initials_Cluster_3	Initials	0	211	78	0.000184756	0.165254	0	0	3761	204
AT2G21240	BPC4/ BBR/ ATBPC4	unknown_TF	-	-	Initials_Cluster_3	Initials	0	211	46	3.56926e-05	0.0974576	0	0	3763	200
AT3G12560	TRFL9/ ATTBP2	unknown_TF	-	-	Initials_Cluster_3	Initials	0	211	91	0.000615071	0.192797	0	0	3764	208
AT3G02990	HSFA1E/ ATHSFA1E	unknown_TF	-	-	Initials_Cluster_3	Initials	0	211	82	0.000297078	0.173729	0	0	3767	205
AT1G23380	KNAT6/ KNAT6L/ KNAT6S	unknown_TF	-	-	Initials_Cluster_3	Initials	0	211	86	0.000448281	0.182203	0	0	3771	206
AT5G17430	BBM/ PLT4	unknown_TF	-	-	Initials_Cluster_3	Initials	0	211	39	3.64891e-05	0.0826271	0	0	3780	202
AT1G25470	CRF12	unknown_TF	-	-	Initials_Cluster_3	Initials	0	211	75	0.000300344	0.158898	0	0	3793	209
AT2G01930	BPC1/ BBR/ ATBPC1	unknown_TF	-	-	Initials_Cluster_3	Initials	0	211	37	9.22668e-05	0.0783898	0	0	3822	207
AT4G00150	HAM3/ SCL6-IV/ LOM3/ ATHAM3	unknown_TF	-	-	Initials_Cluster_3	Initials	0	211	42	0.000189515	0.0889831	0	0	3842	210
AT2G23380	CLF/ ICU1/ SDG1/ SET1	unknown_TF	-	-	Initials_Cluster_3	Initials	0	211	75	0.00093932	0.158898	0	0	3844	211
AT2G33710	AT2G33710	unknown_TF	-	-	LRC(Lateral Root Cap)_Cluster_1	LRC(Lateral Root Cap)	1	292	295	2.27735e-99	0.493311	0.329431	0.0391618	3	1
AT2G33710	AT2G33710	unknown_TF	-	-	LRC(Lateral Root Cap)_Cluster_10	LRC(Lateral Root Cap)	1	243	249	5.77976e-60	0.471591	0.321392	0.0256209	15	2
AT1G75710	BRON	unknown_TF	-	-	LRC(Lateral Root Cap)_Cluster_10	LRC(Lateral Root Cap)	1	243	240	1.30605e-39	0.454545	0.355788	0.0362993	17	1
AT1G48610	AT1G48610	unknown_TF	-	-	LRC(Lateral Root Cap)_Cluster_10	LRC(Lateral Root Cap)	1	243	191	3.50209e-23	0.361742	0.33453	0.0232747	45	3
AT2G43000	NAC042/ anac042/ JUB1/ ATJUB1/ ANAC042	unknown_TF	-	-	LRC(Lateral Root Cap)_Cluster_1	LRC(Lateral Root Cap)	0	292	280	8.03277e-156	0.468227	0	0	69	6
AT1G69030	AT1G69030	unknown_TF	-	-	LRC(Lateral Root Cap)_Cluster_1	LRC(Lateral Root Cap)	1	292	78	5.04261e-09	0.130435	0.355078	0.00765533	75	2
AT1G69030	AT1G69030	unknown_TF	-	-	LRC(Lateral Root Cap)_Cluster_10	LRC(Lateral Root Cap)	1	243	59	0.000365044	0.111742	0.365569	0.00902047	77	4
AT1G30650	WRKY14/ ABT1/ ATWRKY14/ AR411	unknown_TF	-	-	LRC(Lateral Root Cap)_Cluster_1	LRC(Lateral Root Cap)	0	292	303	1.02218e-119	0.506689	0	0	79	5
AT4G04450	WRKY42/ AtWRKY42	unknown_TF	-	-	LRC(Lateral Root Cap)_Cluster_1	LRC(Lateral Root Cap)	0	292	280	1.03996e-136	0.468227	0	0	87	8
AT5G15130	WRKY72/ ATWRKY72	unknown_TF	-	-	LRC(Lateral Root Cap)_Cluster_1	LRC(Lateral Root Cap)	0	292	299	9.95496e-119	0.5	0	0	88	7
AT1G21340	AT1G21340	unknown_TF	-	-	LRC(Lateral Root Cap)_Cluster_1	LRC(Lateral Root Cap)	0	292	298	1.62028e-116	0.498328	0	0	89	9
AT5G22570	WRKY38/ ATWRKY38	unknown_TF	-	-	LRC(Lateral Root Cap)_Cluster_1	LRC(Lateral Root Cap)	0	292	289	1.01937e-119	0.483278	0	0	90	11
AT4G10350	NAC070/ BRN2/ ANAC070	unknown_TF	-	-	LRC(Lateral Root Cap)_Cluster_1	LRC(Lateral Root Cap)	0	292	307	2.41953e-93	0.513378	0	0	98	3
AT1G68150	WRKY9/ AtWRKY9/ ATWRKY9	unknown_TF	-	-	LRC(Lateral Root Cap)_Cluster_1	LRC(Lateral Root Cap)	0	292	300	7.75092e-92	0.501672	0	0	105	13
AT4G01250	WRKY22/ AtWRKY22	unknown_TF	-	-	LRC(Lateral Root Cap)_Cluster_1	LRC(Lateral Root Cap)	0	292	300	2.90283e-90	0.501672	0	0	106	14
AT4G23810	WRKY53/ ATWRKY53	unknown_TF	-	-	LRC(Lateral Root Cap)_Cluster_1	LRC(Lateral Root Cap)	0	292	285	5.87568e-105	0.476589	0	0	107	17
AT1G33280	NAC015/ ANAC015/ BRN1	unknown_TF	-	-	LRC(Lateral Root Cap)_Cluster_1	LRC(Lateral Root Cap)	0	292	303	1.34471e-79	0.506689	0	0	109	12
AT3G04060	NAC046/ anac046	unknown_TF	-	-	LRC(Lateral Root Cap)_Cluster_1	LRC(Lateral Root Cap)	0	292	284	1.99413e-101	0.474916	0	0	110	18
AT1G36060	TG/ WIND3/ ERF55	unknown_TF	-	-	LRC(Lateral Root Cap)_Cluster_10	LRC(Lateral Root Cap)	0	243	279	2.50711e-59	0.528409	0	0	114	8
AT2G24570	WRKY17/ AtWRKY17/ ATWRKY17	unknown_TF	-	-	LRC(Lateral Root Cap)_Cluster_10	LRC(Lateral Root Cap)	0	243	283	7.0603e-46	0.535985	0	0	119	5
AT1G79580	SMB/ ANAC033/ URP7	unknown_TF	-	-	LRC(Lateral Root Cap)_Cluster_10	LRC(Lateral Root Cap)	0	243	275	3.6723e-64	0.520833	0	0	120	7
AT1G33280	NAC015/ ANAC015/ BRN1	unknown_TF	-	-	LRC(Lateral Root Cap)_Cluster_10	LRC(Lateral Root Cap)	0	243	276	3.29737e-62	0.522727	0	0	121	10
AT5G07100	WRKY26	unknown_TF	-	-	LRC(Lateral Root Cap)_Cluster_1	LRC(Lateral Root Cap)	0	292	259	2.18369e-112	0.43311	0	0	122	22
AT1G10480	ZFP5	unknown_TF	-	-	LRC(Lateral Root Cap)_Cluster_1	LRC(Lateral Root Cap)	0	292	278	1.55416e-99	0.464883	0	0	123	21
AT1G36060	TG/ WIND3/ ERF55	unknown_TF	-	-	LRC(Lateral Root Cap)_Cluster_1	LRC(Lateral Root Cap)	0	292	303	2.96758e-72	0.506689	0	0	124	15
AT4G10350	NAC070/ BRN2/ ANAC070	unknown_TF	-	-	LRC(Lateral Root Cap)_Cluster_10	LRC(Lateral Root Cap)	0	243	273	1.44739e-64	0.517045	0	0	125	9
AT1G21340	AT1G21340	unknown_TF	-	-	LRC(Lateral Root Cap)_Cluster_10	LRC(Lateral Root Cap)	0	243	259	1.88546e-80	0.49053	0	0	126	6
AT1G18835	MIF3	unknown_TF	-	-	LRC(Lateral Root Cap)_Cluster_1	LRC(Lateral Root Cap)	0	292	227	2.71321e-123	0.379599	0	0	127	19
AT1G79580	SMB/ ANAC033/ URP7	unknown_TF	-	-	LRC(Lateral Root Cap)_Cluster_1	LRC(Lateral Root Cap)	0	292	298	6.90547e-76	0.498328	0	0	131	20
AT2G24570	WRKY17/ AtWRKY17/ ATWRKY17	unknown_TF	-	-	LRC(Lateral Root Cap)_Cluster_1	LRC(Lateral Root Cap)	0	292	309	2.343e-61	0.516722	0	0	135	4
AT1G62300	WRKY6/ ATWRKY6	unknown_TF	-	-	LRC(Lateral Root Cap)_Cluster_1	LRC(Lateral Root Cap)	0	292	305	2.14152e-65	0.510033	0	0	138	11
AT1G69810	WRKY36/ AtWRKY36/ ATWRKY36	unknown_TF	-	-	LRC(Lateral Root Cap)_Cluster_1	LRC(Lateral Root Cap)	0	292	272	6.16962e-96	0.454849	0	0	144	23
AT5G18270	ANAC087	unknown_TF	-	-	LRC(Lateral Root Cap)_Cluster_1	LRC(Lateral Root Cap)	0	292	271	7.95386e-87	0.453177	0	0	150	28
AT3G54810	BME3/ BME3-ZF/ GATA8	unknown_TF	-	-	LRC(Lateral Root Cap)_Cluster_10	LRC(Lateral Root Cap)	0	243	278	5.70282e-41	0.526515	0	0	152	12
AT4G31550	WRKY11/ AtWRKY11/ ATWRKY11	unknown_TF	-	-	LRC(Lateral Root Cap)_Cluster_10	LRC(Lateral Root Cap)	0	243	273	3.65153e-50	0.517045	0	0	154	16
AT1G68150	WRKY9/ AtWRKY9/ ATWRKY9	unknown_TF	-	-	LRC(Lateral Root Cap)_Cluster_10	LRC(Lateral Root Cap)	0	243	264	4.90614e-63	0.5	0	0	157	13
AT3G28910	MYB30/ ATMYB30	unknown_TF	-	-	LRC(Lateral Root Cap)_Cluster_1	LRC(Lateral Root Cap)	0	292	273	1.34416e-78	0.456522	0	0	165	32
AT5G15130	WRKY72/ ATWRKY72	unknown_TF	-	-	LRC(Lateral Root Cap)_Cluster_10	LRC(Lateral Root Cap)	0	243	251	3.0367e-72	0.475379	0	0	167	11
AT4G32890	GATA9	unknown_TF	-	-	LRC(Lateral Root Cap)_Cluster_10	LRC(Lateral Root Cap)	0	243	270	1.40156e-47	0.511364	0	0	170	18
AT3G46080	ZAT8	unknown_TF	-	-	LRC(Lateral Root Cap)_Cluster_1	LRC(Lateral Root Cap)	0	292	284	1.38242e-69	0.474916	0	0	175	32
AT1G22190	RAP2.4/ WIND2/ RAP2.4D/ ERF58/ OSH1	unknown_TF	-	-	LRC(Lateral Root Cap)_Cluster_10	LRC(Lateral Root Cap)	0	243	279	9.67997e-32	0.528409	0	0	176	14
AT4G01250	WRKY22/ AtWRKY22	unknown_TF	-	-	LRC(Lateral Root Cap)_Cluster_10	LRC(Lateral Root Cap)	0	243	260	1.19816e-57	0.492424	0	0	180	22
AT4G31550	WRKY11/ AtWRKY11/ ATWRKY11	unknown_TF	-	-	LRC(Lateral Root Cap)_Cluster_1	LRC(Lateral Root Cap)	0	292	294	6.20853e-58	0.491639	0	0	181	26
AT1G22190	RAP2.4/ WIND2/ RAP2.4D/ ERF58/ OSH1	unknown_TF	-	-	LRC(Lateral Root Cap)_Cluster_1	LRC(Lateral Root Cap)	0	292	305	1.10666e-43	0.510033	0	0	182	16
AT2G40750	WRKY54/ ATWRKY54	unknown_TF	-	-	LRC(Lateral Root Cap)_Cluster_1	LRC(Lateral Root Cap)	0	292	253	3.90218e-86	0.423077	0	0	183	37
AT1G62300	WRKY6/ ATWRKY6	unknown_TF	-	-	LRC(Lateral Root Cap)_Cluster_10	LRC(Lateral Root Cap)	0	243	270	3.89596e-41	0.511364	0	0	184	20
AT5G15160	BNQ2/ PRE2/ BHLH134	unknown_TF	-	-	LRC(Lateral Root Cap)_Cluster_1	LRC(Lateral Root Cap)	0	292	262	2.74397e-76	0.438127	0	0	188	42
AT5G45580	GFR	unknown_TF	-	-	LRC(Lateral Root Cap)_Cluster_1	LRC(Lateral Root Cap)	0	292	251	1.07446e-83	0.419732	0	0	189	40
AT2G30250	WRKY25/ AtWRKY25/ ATWRKY25	unknown_TF	-	-	LRC(Lateral Root Cap)_Cluster_1	LRC(Lateral Root Cap)	0	292	258	3.27445e-77	0.431438	0	0	192	43
AT2G38470	WRKY33/ ATWRKY33	unknown_TF	-	-	LRC(Lateral Root Cap)_Cluster_1	LRC(Lateral Root Cap)	0	292	291	8.50893e-55	0.486622	0	0	193	29
AT3G28910	MYB30/ ATMYB30	unknown_TF	-	-	LRC(Lateral Root Cap)_Cluster_10	LRC(Lateral Root Cap)	0	243	246	1.24592e-62	0.465909	0	0	197	17
AT5G52830	WRKY27/ ATWRKY27	unknown_TF	-	-	LRC(Lateral Root Cap)_Cluster_1	LRC(Lateral Root Cap)	0	292	253	7.36106e-78	0.423077	0	0	200	44
AT5G52830	WRKY27/ ATWRKY27	unknown_TF	-	-	LRC(Lateral Root Cap)_Cluster_10	LRC(Lateral Root Cap)	0	243	235	4.54824e-70	0.445076	0	0	206	15
AT3G54810	BME3/ BME3-ZF/ GATA8	unknown_TF	-	-	LRC(Lateral Root Cap)_Cluster_1	LRC(Lateral Root Cap)	0	292	296	1.98198e-44	0.494983	0	0	207	27
AT2G37430	ZAT11	unknown_TF	-	-	LRC(Lateral Root Cap)_Cluster_1	LRC(Lateral Root Cap)	0	292	273	8.71869e-64	0.456522	0	0	215	39
AT5G42630	ATS/ KAN4	unknown_TF	-	-	LRC(Lateral Root Cap)_Cluster_10	LRC(Lateral Root Cap)	0	243	253	4.99506e-53	0.479167	0	0	216	23
AT4G17500	ERF-1/ ATERF-1/ ERF100/ ATERF#100/ ERF1A	unknown_TF	-	-	LRC(Lateral Root Cap)_Cluster_10	LRC(Lateral Root Cap)	0	243	274	5.78342e-28	0.518939	0	0	222	21
AT1G29280	WRKY65/ ATWRKY65/ ABT3	unknown_TF	-	-	LRC(Lateral Root Cap)_Cluster_1	LRC(Lateral Root Cap)	0	292	284	2.23183e-51	0.474916	0	0	227	41
AT3G19580	ZF2/ AZF2	unknown_TF	-	-	LRC(Lateral Root Cap)_Cluster_1	LRC(Lateral Root Cap)	0	292	299	1.78294e-38	0.5	0	0	232	25
AT3G46080	ZAT8	unknown_TF	-	-	LRC(Lateral Root Cap)_Cluster_10	LRC(Lateral Root Cap)	0	243	251	3.48097e-49	0.475379	0	0	235	28
AT1G30650	WRKY14/ ABT1/ ATWRKY14/ AR411	unknown_TF	-	-	LRC(Lateral Root Cap)_Cluster_10	LRC(Lateral Root Cap)	0	243	241	3.68365e-58	0.456439	0	0	238	24
AT1G19210	ERF017/ ERF17	unknown_TF	-	-	LRC(Lateral Root Cap)_Cluster_10	LRC(Lateral Root Cap)	0	243	263	5.1258e-37	0.498106	0	0	242	25
AT1G19210	ERF017/ ERF17	unknown_TF	-	-	LRC(Lateral Root Cap)_Cluster_1	LRC(Lateral Root Cap)	0	292	286	2.39615e-45	0.478261	0	0	243	38
AT5G59820	RHL41/ ATZAT12/ ZAT12/ AtZAT12	unknown_TF	-	-	LRC(Lateral Root Cap)_Cluster_10	LRC(Lateral Root Cap)	0	243	277	7.49889e-20	0.524621	0	0	250	19
AT3G01470	HB-1/ ATHB-1/ ATHB1/ HD-ZIP-1/ HAT5	unknown_TF	-	-	LRC(Lateral Root Cap)_Cluster_1	LRC(Lateral Root Cap)	0	292	296	3.36945e-36	0.494983	0	0	251	33
AT5G03510	ZAT14	unknown_TF	-	-	LRC(Lateral Root Cap)_Cluster_1	LRC(Lateral Root Cap)	0	292	265	9.41995e-60	0.443144	0	0	254	46
AT4G17500	ERF-1/ ATERF-1/ ERF100/ ATERF#100/ ERF1A	unknown_TF	-	-	LRC(Lateral Root Cap)_Cluster_1	LRC(Lateral Root Cap)	0	292	296	2.57391e-34	0.494983	0	0	258	34
AT1G71520	AT1G71520	unknown_TF	-	-	LRC(Lateral Root Cap)_Cluster_1	LRC(Lateral Root Cap)	0	292	271	2.79798e-53	0.453177	0	0	263	47
AT5G43650	BHLH92	unknown_TF	-	-	LRC(Lateral Root Cap)_Cluster_1	LRC(Lateral Root Cap)	0	292	246	1.85038e-71	0.411371	0	0	264	49
AT4G17490	ERF6/ ATERF6/ ERF103/ ERF-6-6	unknown_TF	-	-	LRC(Lateral Root Cap)_Cluster_1	LRC(Lateral Root Cap)	0	292	295	1.31898e-34	0.493311	0	0	270	35
AT5G08790	ATAF2/ anac081	unknown_TF	-	-	LRC(Lateral Root Cap)_Cluster_1	LRC(Lateral Root Cap)	0	292	301	9.69039e-28	0.503344	0	0	278	24
AT4G32890	GATA9	unknown_TF	-	-	LRC(Lateral Root Cap)_Cluster_1	LRC(Lateral Root Cap)	0	292	278	1.64744e-42	0.464883	0	0	289	48
AT5G42630	ATS/ KAN4	unknown_TF	-	-	LRC(Lateral Root Cap)_Cluster_1	LRC(Lateral Root Cap)	0	292	265	4.38377e-53	0.443144	0	0	290	50
AT4G17490	ERF6/ ATERF6/ ERF103/ ERF-6-6	unknown_TF	-	-	LRC(Lateral Root Cap)_Cluster_10	LRC(Lateral Root Cap)	0	243	268	2.43897e-24	0.507576	0	0	291	29
AT1G78080	RAP2.4/ ATWIND1/ WIND1/ ERF59/ AtWIND1	unknown_TF	-	-	LRC(Lateral Root Cap)_Cluster_1	LRC(Lateral Root Cap)	0	292	298	2.13482e-29	0.498328	0	0	292	36
AT1G69810	WRKY36/ AtWRKY36/ ATWRKY36	unknown_TF	-	-	LRC(Lateral Root Cap)_Cluster_10	LRC(Lateral Root Cap)	0	243	226	2.10557e-59	0.42803	0	0	294	27
AT1G78080	RAP2.4/ ATWIND1/ WIND1/ ERF59/ AtWIND1	unknown_TF	-	-	LRC(Lateral Root Cap)_Cluster_10	LRC(Lateral Root Cap)	0	243	272	1.5865e-20	0.515152	0	0	295	26
AT3G50260	CEJ1/ DEAR1/ ATERF#011	unknown_TF	-	-	LRC(Lateral Root Cap)_Cluster_1	LRC(Lateral Root Cap)	0	292	242	2.1075e-67	0.404682	0	0	301	55
AT4G23810	WRKY53/ ATWRKY53	unknown_TF	-	-	LRC(Lateral Root Cap)_Cluster_10	LRC(Lateral Root Cap)	0	243	228	1.17097e-55	0.431818	0	0	313	31
AT5G59820	RHL41/ ATZAT12/ ZAT12/ AtZAT12	unknown_TF	-	-	LRC(Lateral Root Cap)_Cluster_1	LRC(Lateral Root Cap)	0	292	300	3.92536e-26	0.501672	0	0	315	30
AT2G45050	GATA2	unknown_TF	-	-	LRC(Lateral Root Cap)_Cluster_10	LRC(Lateral Root Cap)	0	243	251	1.03292e-35	0.475379	0	0	330	35
AT2G23320	WRKY15/ ATWRKY15/ AtWRKY15	unknown_TF	-	-	LRC(Lateral Root Cap)_Cluster_10	LRC(Lateral Root Cap)	0	243	262	1.45517e-26	0.496212	0	0	333	33
AT1G27730	STZ/ ZAT10	unknown_TF	-	-	LRC(Lateral Root Cap)_Cluster_10	LRC(Lateral Root Cap)	0	243	269	9.46878e-20	0.50947	0	0	340	32
AT5G05410	DREB2A/ DREB2	unknown_TF	-	-	LRC(Lateral Root Cap)_Cluster_10	LRC(Lateral Root Cap)	0	243	273	2.32334e-16	0.517045	0	0	342	30
AT1G27730	STZ/ ZAT10	unknown_TF	-	-	LRC(Lateral Root Cap)_Cluster_1	LRC(Lateral Root Cap)	0	292	294	2.38571e-27	0.491639	0	0	345	45
AT2G37430	ZAT11	unknown_TF	-	-	LRC(Lateral Root Cap)_Cluster_10	LRC(Lateral Root Cap)	0	243	237	2.08481e-42	0.448864	0	0	346	37
AT2G38470	WRKY33/ ATWRKY33	unknown_TF	-	-	LRC(Lateral Root Cap)_Cluster_10	LRC(Lateral Root Cap)	0	243	252	4.86526e-32	0.477273	0	0	351	39
AT5G15160	BNQ2/ PRE2/ BHLH134	unknown_TF	-	-	LRC(Lateral Root Cap)_Cluster_10	LRC(Lateral Root Cap)	0	243	225	7.49329e-52	0.426136	0	0	352	36
AT1G80840	WRKY40/ ATWRKY40	unknown_TF	-	-	LRC(Lateral Root Cap)_Cluster_1	LRC(Lateral Root Cap)	0	292	283	3.15025e-33	0.473244	0	0	356	51
AT1G74930	ORA47/ ERF018	unknown_TF	-	-	LRC(Lateral Root Cap)_Cluster_1	LRC(Lateral Root Cap)	0	292	289	3.78328e-29	0.483278	0	0	358	52
AT1G29280	WRKY65/ ATWRKY65/ ABT3	unknown_TF	-	-	LRC(Lateral Root Cap)_Cluster_10	LRC(Lateral Root Cap)	0	243	249	7.65444e-33	0.471591	0	0	366	43
AT5G14750	MYB66/ WER1/ ATMYB66/ WER	unknown_TF	-	-	LRC(Lateral Root Cap)_Cluster_10	LRC(Lateral Root Cap)	0	243	235	1.7759e-40	0.445076	0	0	377	44
AT3G15210	ERF4/ RAP2.5/ ATERF4/ ATERF-4	unknown_TF	-	-	LRC(Lateral Root Cap)_Cluster_1	LRC(Lateral Root Cap)	0	292	290	4.62039e-26	0.48495	0	0	385	53
AT2G22770	NAI1	unknown_TF	-	-	LRC(Lateral Root Cap)_Cluster_1	LRC(Lateral Root Cap)	0	292	251	2.12641e-48	0.419732	0	0	391	60
AT2G23320	WRKY15/ ATWRKY15/ AtWRKY15	unknown_TF	-	-	LRC(Lateral Root Cap)_Cluster_1	LRC(Lateral Root Cap)	0	292	281	2.78408e-30	0.4699	0	0	393	57
AT2G38250	AT2G38250	unknown_TF	-	-	LRC(Lateral Root Cap)_Cluster_1	LRC(Lateral Root Cap)	0	292	233	3.50677e-61	0.389632	0	0	395	63
AT5G08790	ATAF2/ anac081	unknown_TF	-	-	LRC(Lateral Root Cap)_Cluster_10	LRC(Lateral Root Cap)	0	243	269	5.7334e-15	0.50947	0	0	396	41
AT5G63790	NAC102/ ANAC102	unknown_TF	-	-	LRC(Lateral Root Cap)_Cluster_1	LRC(Lateral Root Cap)	0	292	293	1.16722e-22	0.489967	0	0	402	54
AT3G58120	BZIP61/ ATBZIP61	unknown_TF	-	-	LRC(Lateral Root Cap)_Cluster_1	LRC(Lateral Root Cap)	0	292	281	1.68486e-29	0.4699	0	0	403	59
AT5G22570	WRKY38/ ATWRKY38	unknown_TF	-	-	LRC(Lateral Root Cap)_Cluster_10	LRC(Lateral Root Cap)	0	243	216	5.2829e-52	0.409091	0	0	405	38
AT2G28160	FIT/ FIT1/ ATBHLH029/ FRU/ BHLH029/ ATBHLH29/ ATFIT1	unknown_TF	-	-	LRC(Lateral Root Cap)_Cluster_1	LRC(Lateral Root Cap)	0	292	242	2.02546e-53	0.404682	0	0	407	61
AT3G01470	HB-1/ ATHB-1/ ATHB1/ HD-ZIP-1/ HAT5	unknown_TF	-	-	LRC(Lateral Root Cap)_Cluster_10	LRC(Lateral Root Cap)	0	243	261	4.24982e-20	0.494318	0	0	412	45
AT5G64810	WRKY51/ ATWRKY51	unknown_TF	-	-	LRC(Lateral Root Cap)_Cluster_1	LRC(Lateral Root Cap)	0	292	248	1.42154e-47	0.414716	0	0	415	64
AT3G15210	ERF4/ RAP2.5/ ATERF4/ ATERF-4	unknown_TF	-	-	LRC(Lateral Root Cap)_Cluster_10	LRC(Lateral Root Cap)	0	243	264	3.34446e-18	0.5	0	0	417	42
AT5G49450	bZIP1/ AtbZIP1	unknown_TF	-	-	LRC(Lateral Root Cap)_Cluster_10	LRC(Lateral Root Cap)	0	243	261	2.73794e-19	0.494318	0	0	422	47
AT1G44830	ERF014/ ATERF014/ EPI1	unknown_TF	-	-	LRC(Lateral Root Cap)_Cluster_10	LRC(Lateral Root Cap)	0	243	236	4.9764e-35	0.44697	0	0	424	50
AT1G01720	ATAF1/ ANAC2/ ANAC002	unknown_TF	-	-	LRC(Lateral Root Cap)_Cluster_1	LRC(Lateral Root Cap)	0	292	293	5.76691e-21	0.489967	0	0	426	56
AT3G62420	BZIP53/ ATBZIP53	unknown_TF	-	-	LRC(Lateral Root Cap)_Cluster_10	LRC(Lateral Root Cap)	0	243	265	3.8329e-16	0.501894	0	0	429	46
AT2G40750	WRKY54/ ATWRKY54	unknown_TF	-	-	LRC(Lateral Root Cap)_Cluster_10	LRC(Lateral Root Cap)	0	243	209	7.45901e-54	0.395833	0	0	432	41
AT3G58120	BZIP61/ ATBZIP61	unknown_TF	-	-	LRC(Lateral Root Cap)_Cluster_10	LRC(Lateral Root Cap)	0	243	256	7.11494e-22	0.484848	0	0	433	51
AT1G77450	NAC032/ anac032/ NAC32	unknown_TF	-	-	LRC(Lateral Root Cap)_Cluster_10	LRC(Lateral Root Cap)	0	243	261	3.14338e-18	0.494318	0	0	440	52
AT3G19580	ZF2/ AZF2	unknown_TF	-	-	LRC(Lateral Root Cap)_Cluster_10	LRC(Lateral Root Cap)	0	243	260	7.00966e-19	0.492424	0	0	441	53
AT5G45420	maMYB	unknown_TF	-	-	LRC(Lateral Root Cap)_Cluster_10	LRC(Lateral Root Cap)	0	243	238	3.14981e-32	0.450758	0	0	442	54
AT5G05410	DREB2A/ DREB2	unknown_TF	-	-	LRC(Lateral Root Cap)_Cluster_1	LRC(Lateral Root Cap)	0	292	293	1.54704e-19	0.489967	0	0	448	58
AT3G62420	BZIP53/ ATBZIP53	unknown_TF	-	-	LRC(Lateral Root Cap)_Cluster_1	LRC(Lateral Root Cap)	0	292	288	2.19693e-21	0.481605	0	0	452	62
AT1G10480	ZFP5	unknown_TF	-	-	LRC(Lateral Root Cap)_Cluster_10	LRC(Lateral Root Cap)	0	243	214	7.32647e-47	0.405303	0	0	460	49
AT5G63790	NAC102/ ANAC102	unknown_TF	-	-	LRC(Lateral Root Cap)_Cluster_10	LRC(Lateral Root Cap)	0	243	265	3.57909e-14	0.501894	0	0	465	48
AT5G49450	bZIP1/ AtbZIP1	unknown_TF	-	-	LRC(Lateral Root Cap)_Cluster_1	LRC(Lateral Root Cap)	0	292	282	1.25723e-23	0.471572	0	0	477	65
AT5G14750	MYB66/ WER1/ ATMYB66/ WER	unknown_TF	-	-	LRC(Lateral Root Cap)_Cluster_1	LRC(Lateral Root Cap)	0	292	248	7.4233e-42	0.414716	0	0	482	66
AT3G53600	ZAT18	unknown_TF	-	-	LRC(Lateral Root Cap)_Cluster_1	LRC(Lateral Root Cap)	1	292	265	3.17974e-31	0.443144	0	0	495	68
AT1G22640	MYB3/ ATMYB3	unknown_TF	-	-	LRC(Lateral Root Cap)_Cluster_1	LRC(Lateral Root Cap)	0	292	262	1.40272e-32	0.438127	0	0	503	67
AT2G28200	ZAT5	unknown_TF	-	-	LRC(Lateral Root Cap)_Cluster_1	LRC(Lateral Root Cap)	0	292	248	1.0954e-40	0.414716	0	0	505	69
AT2G22770	NAI1	unknown_TF	-	-	LRC(Lateral Root Cap)_Cluster_10	LRC(Lateral Root Cap)	0	243	224	1.99552e-36	0.424242	0	0	511	55
AT4G31920	RR10/ ARR10	unknown_TF	-	-	LRC(Lateral Root Cap)_Cluster_10	LRC(Lateral Root Cap)	0	243	236	2.64002e-28	0.44697	0	0	517	58
AT1G74930	ORA47/ ERF018	unknown_TF	-	-	LRC(Lateral Root Cap)_Cluster_10	LRC(Lateral Root Cap)	0	243	257	3.46819e-17	0.486742	0	0	519	57
AT5G04340	ZAT6/ C2H2/ CZF2/ ATZAT6	unknown_TF	-	-	LRC(Lateral Root Cap)_Cluster_1	LRC(Lateral Root Cap)	0	292	264	1.10348e-29	0.441472	0	0	521	71
AT1G77200	AT1G77200	unknown_TF	-	-	LRC(Lateral Root Cap)_Cluster_10	LRC(Lateral Root Cap)	0	243	186	4.32235e-60	0.352273	0	0	522	34
AT1G29160	COG1	unknown_TF	-	-	LRC(Lateral Root Cap)_Cluster_1	LRC(Lateral Root Cap)	0	292	254	9.14164e-34	0.424749	0	0	534	70
AT5G67300	MYBR1/ ATMYBR1/ MYB44/ ATMYB44	unknown_TF	-	-	LRC(Lateral Root Cap)_Cluster_1	LRC(Lateral Root Cap)	0	292	277	3.79227e-22	0.463211	0	0	540	72
AT1G01720	ATAF1/ ANAC2/ ANAC002	unknown_TF	-	-	LRC(Lateral Root Cap)_Cluster_10	LRC(Lateral Root Cap)	0	243	263	7.73438e-12	0.498106	0	0	545	59
AT3G14230	RAP2.2	unknown_TF	-	-	LRC(Lateral Root Cap)_Cluster_10	LRC(Lateral Root Cap)	0	243	256	5.12147e-16	0.484848	0	0	546	60
AT1G65620	AS2	unknown_TF	-	-	LRC(Lateral Root Cap)_Cluster_1	LRC(Lateral Root Cap)	0	292	218	2.45241e-53	0.364548	0	0	554	74
AT4G31920	RR10/ ARR10	unknown_TF	-	-	LRC(Lateral Root Cap)_Cluster_1	LRC(Lateral Root Cap)	0	292	254	3.01027e-32	0.424749	0	0	560	73
AT2G30340	LBD13	unknown_TF	-	-	LRC(Lateral Root Cap)_Cluster_10	LRC(Lateral Root Cap)	0	243	217	2.10312e-37	0.410985	0	0	563	56
AT4G34410	RRTF1/ ERF109	unknown_TF	-	-	LRC(Lateral Root Cap)_Cluster_1	LRC(Lateral Root Cap)	0	292	272	1.24493e-22	0.454849	0	0	571	77
AT1G74840	AT1G74840	unknown_TF	-	-	LRC(Lateral Root Cap)_Cluster_10	LRC(Lateral Root Cap)	0	243	258	1.92969e-13	0.488636	0	0	577	61
AT2G30340	LBD13	unknown_TF	-	-	LRC(Lateral Root Cap)_Cluster_1	LRC(Lateral Root Cap)	0	292	234	3.31474e-42	0.391304	0	0	578	75
AT2G45050	GATA2	unknown_TF	-	-	LRC(Lateral Root Cap)_Cluster_1	LRC(Lateral Root Cap)	0	292	255	6.52676e-30	0.426421	0	0	586	76
AT5G15150	HB-3/ ATHB-3/ ATHB3/ HAT7	unknown_TF	-	-	LRC(Lateral Root Cap)_Cluster_1	LRC(Lateral Root Cap)	0	292	238	4.09542e-39	0.397993	0	0	591	78
AT1G34370	STOP1/ ATSTOP1/ AtSTOP1	unknown_TF	-	-	LRC(Lateral Root Cap)_Cluster_1	LRC(Lateral Root Cap)	0	292	268	7.51839e-23	0.448161	0	0	596	79
AT2G22430	HB6/ ATHB6	unknown_TF	-	-	LRC(Lateral Root Cap)_Cluster_1	LRC(Lateral Root Cap)	0	292	265	2.83198e-24	0.443144	0	0	599	82
AT3G14230	RAP2.2	unknown_TF	-	-	LRC(Lateral Root Cap)_Cluster_1	LRC(Lateral Root Cap)	0	292	276	2.47089e-19	0.461538	0	0	600	80
AT1G25550	HHO3/ NIGT1.1	unknown_TF	-	-	LRC(Lateral Root Cap)_Cluster_1	LRC(Lateral Root Cap)	0	292	266	7.61418e-23	0.444816	0	0	615	81
AT1G80840	WRKY40/ ATWRKY40	unknown_TF	-	-	LRC(Lateral Root Cap)_Cluster_10	LRC(Lateral Root Cap)	0	243	245	2.39841e-17	0.464015	0	0	623	62
AT1G44830	ERF014/ ATERF014/ EPI1	unknown_TF	-	-	LRC(Lateral Root Cap)_Cluster_1	LRC(Lateral Root Cap)	0	292	244	8.79039e-33	0.408027	0	0	629	83
AT5G67300	MYBR1/ ATMYBR1/ MYB44/ ATMYB44	unknown_TF	-	-	LRC(Lateral Root Cap)_Cluster_10	LRC(Lateral Root Cap)	0	243	250	8.57287e-15	0.473485	0	0	632	67
AT5G48560	CIB2	unknown_TF	-	-	LRC(Lateral Root Cap)_Cluster_1	LRC(Lateral Root Cap)	0	292	242	4.86368e-32	0.404682	0	0	655	85
AT1G25550	HHO3/ NIGT1.1	unknown_TF	-	-	LRC(Lateral Root Cap)_Cluster_10	LRC(Lateral Root Cap)	0	243	242	6.78103e-17	0.458333	0	0	663	68
AT2G44840	ERF13/ ATERF13/ EREBP	unknown_TF	-	-	LRC(Lateral Root Cap)_Cluster_10	LRC(Lateral Root Cap)	0	243	243	2.87593e-16	0.460227	0	0	668	70
AT1G74500	BS1/ ATBS1/ TMO7/ PRE3/ BHLH135/ bHLH135	unknown_TF	-	-	LRC(Lateral Root Cap)_Cluster_10	LRC(Lateral Root Cap)	0	243	232	1.80745e-21	0.439394	0	0	670	64
AT4G34410	RRTF1/ ERF109	unknown_TF	-	-	LRC(Lateral Root Cap)_Cluster_10	LRC(Lateral Root Cap)	0	243	245	3.10024e-15	0.464015	0	0	672	71
AT2G40470	LBD15/ ASL11	unknown_TF	-	-	LRC(Lateral Root Cap)_Cluster_10	LRC(Lateral Root Cap)	0	243	219	2.94838e-28	0.414773	0	0	675	63
AT3G07340	CIB3	unknown_TF	-	-	LRC(Lateral Root Cap)_Cluster_1	LRC(Lateral Root Cap)	0	292	238	4.06878e-33	0.397993	0	0	678	84
AT3G60530	GATA4	unknown_TF	-	-	LRC(Lateral Root Cap)_Cluster_10	LRC(Lateral Root Cap)	0	243	239	5.44127e-18	0.452652	0	0	679	66
AT5G64810	WRKY51/ ATWRKY51	unknown_TF	-	-	LRC(Lateral Root Cap)_Cluster_10	LRC(Lateral Root Cap)	0	243	213	1.50561e-30	0.403409	0	0	699	65
AT1G74500	BS1/ ATBS1/ TMO7/ PRE3/ BHLH135/ bHLH135	unknown_TF	-	-	LRC(Lateral Root Cap)_Cluster_1	LRC(Lateral Root Cap)	0	292	251	2.20588e-25	0.419732	0	0	713	87
AT2G44840	ERF13/ ATERF13/ EREBP	unknown_TF	-	-	LRC(Lateral Root Cap)_Cluster_1	LRC(Lateral Root Cap)	0	292	263	7.917e-20	0.439799	0	0	719	89
AT2G28160	FIT/ FIT1/ ATBHLH029/ FRU/ BHLH029/ ATBHLH29/ ATFIT1	unknown_TF	-	-	LRC(Lateral Root Cap)_Cluster_10	LRC(Lateral Root Cap)	0	243	205	9.47204e-34	0.388258	0	0	729	69
AT4G25400	AT4G25400	unknown_TF	-	-	LRC(Lateral Root Cap)_Cluster_1	LRC(Lateral Root Cap)	1	292	247	1.45517e-26	0.413043	0	0	733	88
AT3G49930	AT3G49930	unknown_TF	-	-	LRC(Lateral Root Cap)_Cluster_1	LRC(Lateral Root Cap)	0	292	217	2.33991e-40	0.362876	0	0	734	86
AT4G17460	HAT1/ JAB	unknown_TF	-	-	LRC(Lateral Root Cap)_Cluster_10	LRC(Lateral Root Cap)	0	243	232	4.53775e-19	0.439394	0	0	744	72
AT5G67450	ZF1/ AZF1	unknown_TF	-	-	LRC(Lateral Root Cap)_Cluster_1	LRC(Lateral Root Cap)	0	292	176	8.25796e-53	0.294314	0	0	760	93
AT2G40470	LBD15/ ASL11	unknown_TF	-	-	LRC(Lateral Root Cap)_Cluster_1	LRC(Lateral Root Cap)	0	292	235	1.74907e-31	0.392977	0	0	762	90
AT1G74840	AT1G74840	unknown_TF	-	-	LRC(Lateral Root Cap)_Cluster_1	LRC(Lateral Root Cap)	0	292	272	2.68751e-13	0.454849	0	0	806	91
AT5G47230	ERF5/ ATMACD1/ ERF102/ ATERF5/ ATERF-5/ AtMACD1	unknown_TF	-	-	LRC(Lateral Root Cap)_Cluster_1	LRC(Lateral Root Cap)	0	292	238	4.51438e-27	0.397993	0	0	832	95
AT3G47710	BNQ3/ BHLH161/ PRE4	unknown_TF	-	-	LRC(Lateral Root Cap)_Cluster_1	LRC(Lateral Root Cap)	0	292	164	4.9285e-51	0.274247	0	0	836	96
AT1G77640	AT1G77640	unknown_TF	-	-	LRC(Lateral Root Cap)_Cluster_1	LRC(Lateral Root Cap)	0	292	217	5.78387e-36	0.362876	0	0	838	92
AT1G34370	STOP1/ ATSTOP1/ AtSTOP1	unknown_TF	-	-	LRC(Lateral Root Cap)_Cluster_10	LRC(Lateral Root Cap)	0	243	237	1.30719e-13	0.448864	0	0	840	79
AT1G32640	MYC2/ ATMYC2/ RD22BP1/ JAI1/ JIN1/ ZBF1	unknown_TF	-	-	LRC(Lateral Root Cap)_Cluster_1	LRC(Lateral Root Cap)	0	292	259	2.36392e-17	0.43311	0	0	852	94
AT5G10030	TGA4/ OBF4	unknown_TF	-	-	LRC(Lateral Root Cap)_Cluster_1	LRC(Lateral Root Cap)	0	292	232	5.70827e-29	0.38796	0	0	854	98
AT3G10500	NAC053/ anac053/ NTL4/ AIF/ ANAC053	unknown_TF	-	-	LRC(Lateral Root Cap)_Cluster_1	LRC(Lateral Root Cap)	0	292	229	3.36253e-29	0.382943	0	0	890	99
AT1G29160	COG1	unknown_TF	-	-	LRC(Lateral Root Cap)_Cluster_10	LRC(Lateral Root Cap)	0	243	220	1.58417e-20	0.416667	0	0	891	73
AT1G53170	ERF8/ ATERF-8/ ATERF8	unknown_TF	-	-	LRC(Lateral Root Cap)_Cluster_1	LRC(Lateral Root Cap)	0	292	243	1.7162e-22	0.406355	0	0	900	100
AT5G45580	GFR	unknown_TF	-	-	LRC(Lateral Root Cap)_Cluster_10	LRC(Lateral Root Cap)	0	243	185	4.45681e-36	0.350379	0	0	907	74
AT1G19000	AT1G19000	unknown_TF	-	-	LRC(Lateral Root Cap)_Cluster_10	LRC(Lateral Root Cap)	0	243	242	7.88973e-10	0.458333	0	0	918	88
AT1G53910	RAP2.12/ ERF74	unknown_TF	-	-	LRC(Lateral Root Cap)_Cluster_10	LRC(Lateral Root Cap)	0	243	235	1.40909e-12	0.445076	0	0	926	89
AT1G22640	MYB3/ ATMYB3	unknown_TF	-	-	LRC(Lateral Root Cap)_Cluster_10	LRC(Lateral Root Cap)	0	243	224	1.27883e-17	0.424242	0	0	928	78
AT5G53290	CRF3	unknown_TF	-	-	LRC(Lateral Root Cap)_Cluster_10	LRC(Lateral Root Cap)	0	243	224	2.10815e-17	0.424242	0	0	933	80
AT3G49530	NAC062/ ANAC062/ NTL6	unknown_TF	-	-	LRC(Lateral Root Cap)_Cluster_1	LRC(Lateral Root Cap)	0	292	242	9.60425e-22	0.404682	0	0	949	104
AT5G66870	ASL1/ LBD36	unknown_TF	-	-	LRC(Lateral Root Cap)_Cluster_1	LRC(Lateral Root Cap)	0	292	185	3.22589e-41	0.309365	0	0	953	102
AT3G06740	GATA15	unknown_TF	-	-	LRC(Lateral Root Cap)_Cluster_10	LRC(Lateral Root Cap)	0	243	198	6.28702e-29	0.375	0	0	954	75
AT1G65620	AS2	unknown_TF	-	-	LRC(Lateral Root Cap)_Cluster_10	LRC(Lateral Root Cap)	0	243	183	1.96491e-34	0.346591	0	0	966	76
AT1G19000	AT1G19000	unknown_TF	-	-	LRC(Lateral Root Cap)_Cluster_1	LRC(Lateral Root Cap)	0	292	263	7.39569e-13	0.439799	0	0	969	97
AT5G43650	BHLH92	unknown_TF	-	-	LRC(Lateral Root Cap)_Cluster_10	LRC(Lateral Root Cap)	0	243	187	1.09259e-32	0.354167	0	0	975	77
AT2G30130	ASL5/ LBD12/ PCK1	unknown_TF	-	-	LRC(Lateral Root Cap)_Cluster_1	LRC(Lateral Root Cap)	0	292	210	5.63972e-33	0.351171	0	0	985	101
AT3G56400	WRKY70/ ATWRKY70	unknown_TF	-	-	LRC(Lateral Root Cap)_Cluster_1	LRC(Lateral Root Cap)	0	292	196	1.07087e-36	0.327759	0	0	993	103
AT3G44750	HDA3/ HD2A/ ATHD2A/ HDT1	unknown_TF	-	-	LRC(Lateral Root Cap)_Cluster_10	LRC(Lateral Root Cap)	0	243	228	8.98481e-14	0.431818	0	0	1006	90
AT4G37260	MYB73/ ATMYB73	unknown_TF	-	-	LRC(Lateral Root Cap)_Cluster_10	LRC(Lateral Root Cap)	0	243	236	3.82242e-10	0.44697	0	0	1009	95
AT5G65210	TGA1	unknown_TF	-	-	LRC(Lateral Root Cap)_Cluster_10	LRC(Lateral Root Cap)	0	243	233	1.63043e-11	0.441288	0	0	1014	93
AT5G45420	maMYB	unknown_TF	-	-	LRC(Lateral Root Cap)_Cluster_1	LRC(Lateral Root Cap)	0	292	234	4.80816e-23	0.391304	0	0	1027	108
AT5G53290	CRF3	unknown_TF	-	-	LRC(Lateral Root Cap)_Cluster_1	LRC(Lateral Root Cap)	0	292	241	5.77921e-20	0.40301	0	0	1028	110
AT4G16141	GATA17L/ ATGATA17L	unknown_TF	-	-	LRC(Lateral Root Cap)_Cluster_10	LRC(Lateral Root Cap)	1	243	220	9.67958e-17	0.416667	0	0	1039	87
AT2G22430	HB6/ ATHB6	unknown_TF	-	-	LRC(Lateral Root Cap)_Cluster_10	LRC(Lateral Root Cap)	0	243	229	1.38429e-12	0.433712	0	0	1041	92
AT1G08010	GATA11	unknown_TF	-	-	LRC(Lateral Root Cap)_Cluster_1	LRC(Lateral Root Cap)	0	292	227	4.23792e-25	0.379599	0	0	1045	109
AT1G77640	AT1G77640	unknown_TF	-	-	LRC(Lateral Root Cap)_Cluster_10	LRC(Lateral Root Cap)	0	243	194	1.20487e-27	0.367424	0	0	1046	83
AT3G25790	HHO1/ NIGT1.3	unknown_TF	-	-	LRC(Lateral Root Cap)_Cluster_10	LRC(Lateral Root Cap)	0	243	202	7.51645e-24	0.382576	0	0	1056	82
AT5G24590	TIP/ ANAC91/ NAC091/ ANAC091	unknown_TF	-	-	LRC(Lateral Root Cap)_Cluster_1	LRC(Lateral Root Cap)	0	292	242	7.70251e-19	0.404682	0	0	1057	114
AT3G29035	NAC3/ ANAC059/ ATNAC3/ ORS1	unknown_TF	-	-	LRC(Lateral Root Cap)_Cluster_1	LRC(Lateral Root Cap)	0	292	226	6.31973e-25	0.377926	0	0	1062	113
AT1G77450	NAC032/ anac032/ NAC32	unknown_TF	-	-	LRC(Lateral Root Cap)_Cluster_1	LRC(Lateral Root Cap)	0	292	261	2.44306e-11	0.436455	0	0	1067	105
AT5G04760	DIV2	unknown_TF	-	-	LRC(Lateral Root Cap)_Cluster_1	LRC(Lateral Root Cap)	0	292	246	3.86709e-17	0.411371	0	0	1071	111
AT2G30130	ASL5/ LBD12/ PCK1	unknown_TF	-	-	LRC(Lateral Root Cap)_Cluster_10	LRC(Lateral Root Cap)	0	243	192	1.07968e-27	0.363636	0	0	1072	85
AT1G53910	RAP2.12/ ERF74	unknown_TF	-	-	LRC(Lateral Root Cap)_Cluster_1	LRC(Lateral Root Cap)	0	292	252	2.26767e-14	0.421405	0	0	1079	107
AT4G17460	HAT1/ JAB	unknown_TF	-	-	LRC(Lateral Root Cap)_Cluster_1	LRC(Lateral Root Cap)	0	292	242	4.2979e-18	0.404682	0	0	1096	115
AT1G08010	GATA11	unknown_TF	-	-	LRC(Lateral Root Cap)_Cluster_10	LRC(Lateral Root Cap)	0	243	208	1.10923e-20	0.393939	0	0	1099	84
AT1G71520	AT1G71520	unknown_TF	-	-	LRC(Lateral Root Cap)_Cluster_10	LRC(Lateral Root Cap)	0	243	210	1.19134e-19	0.397727	0	0	1104	86
AT4G09460	MYB6/ ATMYB6/ AtMYB6	unknown_TF	-	-	LRC(Lateral Root Cap)_Cluster_1	LRC(Lateral Root Cap)	0	292	227	1.32297e-23	0.379599	0	0	1105	116
AT4G37260	MYB73/ ATMYB73	unknown_TF	-	-	LRC(Lateral Root Cap)_Cluster_1	LRC(Lateral Root Cap)	0	292	255	1.86968e-12	0.426421	0	0	1115	106
AT1G12610	DDF1/ ATDDF1	unknown_TF	-	-	LRC(Lateral Root Cap)_Cluster_1	LRC(Lateral Root Cap)	0	292	240	2.02248e-18	0.401338	0	0	1117	118
AT5G66870	ASL1/ LBD36	unknown_TF	-	-	LRC(Lateral Root Cap)_Cluster_10	LRC(Lateral Root Cap)	0	243	167	4.45191e-34	0.316288	0	0	1120	81
AT4G25400	AT4G25400	unknown_TF	-	-	LRC(Lateral Root Cap)_Cluster_10	LRC(Lateral Root Cap)	1	243	216	1.66816e-16	0.409091	0	0	1130	91
AT5G62430	CDF1	unknown_TF	-	-	LRC(Lateral Root Cap)_Cluster_1	LRC(Lateral Root Cap)	0	292	221	8.75452e-25	0.369565	0	0	1141	118
AT1G01260	JAM2/ BHLH13/ BHLH013	unknown_TF	-	-	LRC(Lateral Root Cap)_Cluster_1	LRC(Lateral Root Cap)	0	292	181	1.07207e-35	0.302676	0	0	1152	112
AT1G22985	CRF7	unknown_TF	-	-	LRC(Lateral Root Cap)_Cluster_1	LRC(Lateral Root Cap)	0	292	220	6.67218e-25	0.367893	0	0	1155	120
AT5G06110	ATGLSA2/ ATGLSA1/ ZRF1b	unknown_TF	-	-	LRC(Lateral Root Cap)_Cluster_10	LRC(Lateral Root Cap)	0	243	229	5.05591e-10	0.433712	0	0	1165	97
AT4G18880	HSF A4A/ AT-HSFA4A	unknown_TF	-	-	LRC(Lateral Root Cap)_Cluster_1	LRC(Lateral Root Cap)	0	292	196	3.32454e-31	0.327759	0	0	1166	123
AT3G11020	DREB2B/ DREB2	unknown_TF	-	-	LRC(Lateral Root Cap)_Cluster_1	LRC(Lateral Root Cap)	0	292	226	5.3712e-22	0.377926	0	0	1176	124
AT5G61600	ERF104	unknown_TF	-	-	LRC(Lateral Root Cap)_Cluster_1	LRC(Lateral Root Cap)	0	292	246	6.94734e-15	0.411371	0	0	1178	121
AT2G28350	ARF10	unknown_TF	-	-	LRC(Lateral Root Cap)_Cluster_1	LRC(Lateral Root Cap)	0	292	187	3.14885e-32	0.312709	0	0	1207	122
AT2G16720	MYB7/ ATMYB7/ ATY49	unknown_TF	-	-	LRC(Lateral Root Cap)_Cluster_1	LRC(Lateral Root Cap)	0	292	252	9.19365e-12	0.421405	0	0	1215	119
AT1G75710	BRON	unknown_TF	-	-	LRC(Lateral Root Cap)_Cluster_1	LRC(Lateral Root Cap)	1	292	222	8.41472e-22	0.371237	0	0	1240	127
AT3G57480	SAP13	unknown_TF	-	-	LRC(Lateral Root Cap)_Cluster_1	LRC(Lateral Root Cap)	0	292	209	7.12158e-26	0.349498	0	0	1245	126
AT5G66320	GATA5	unknown_TF	-	-	LRC(Lateral Root Cap)_Cluster_10	LRC(Lateral Root Cap)	0	243	186	6.52953e-25	0.352273	0	0	1271	94
AT4G25470	CBF2/ ATCBF2/ FTQ4/ DREB1C	unknown_TF	-	-	LRC(Lateral Root Cap)_Cluster_1	LRC(Lateral Root Cap)	0	292	239	1.75052e-15	0.399666	0	0	1283	125
AT1G32640	MYC2/ ATMYC2/ RD22BP1/ JAI1/ JIN1/ ZBF1	unknown_TF	-	-	LRC(Lateral Root Cap)_Cluster_10	LRC(Lateral Root Cap)	0	243	226	5.44295e-09	0.42803	0	0	1284	104
AT3G58710	WRKY69/ ATWRKY69/ ABT4	unknown_TF	-	-	LRC(Lateral Root Cap)_Cluster_1	LRC(Lateral Root Cap)	0	292	220	1.65291e-21	0.367893	0	0	1293	129
AT3G22830	HSFA6B/ AT-HSFA6B	unknown_TF	-	-	LRC(Lateral Root Cap)_Cluster_1	LRC(Lateral Root Cap)	0	292	236	7.22327e-16	0.394649	0	0	1329	128
AT5G47230	ERF5/ ATMACD1/ ERF102/ ATERF5/ ATERF-5/ AtMACD1	unknown_TF	-	-	LRC(Lateral Root Cap)_Cluster_10	LRC(Lateral Root Cap)	0	243	206	2.10409e-16	0.390152	0	0	1346	98
AT3G53600	ZAT18	unknown_TF	-	-	LRC(Lateral Root Cap)_Cluster_10	LRC(Lateral Root Cap)	0	243	216	5.5804e-12	0.409091	0	0	1359	102
AT5G65640	bHLH093/ NFL	unknown_TF	-	-	LRC(Lateral Root Cap)_Cluster_1	LRC(Lateral Root Cap)	0	292	175	1.42925e-30	0.292642	0	0	1370	131
AT2G31370	POSF21/ ATBZIP59/ BZIP59	unknown_TF	-	-	LRC(Lateral Root Cap)_Cluster_1	LRC(Lateral Root Cap)	0	292	215	1.82157e-21	0.359532	0	0	1375	133
AT2G18160	bZIP2/ ATBZIP2/ GBF5/ FTM3	unknown_TF	-	-	LRC(Lateral Root Cap)_Cluster_1	LRC(Lateral Root Cap)	0	292	249	1.36097e-09	0.416388	0	0	1391	130
AT1G05805	AKS2	unknown_TF	-	-	LRC(Lateral Root Cap)_Cluster_1	LRC(Lateral Root Cap)	0	292	177	1.73175e-29	0.295987	0	0	1393	135
AT3G11020	DREB2B/ DREB2	unknown_TF	-	-	LRC(Lateral Root Cap)_Cluster_10	LRC(Lateral Root Cap)	0	243	203	3.5173e-16	0.38447	0	0	1410	101
AT3G17609	HYH	unknown_TF	-	-	LRC(Lateral Root Cap)_Cluster_1	LRC(Lateral Root Cap)	0	292	242	1.41218e-11	0.404682	0	0	1418	134
[truncated: 1,906 more rows]

## Sheet: T. aestivum
TF	alias	hasTFrelevantGOterm	GOterm	GOdescription	cluster	celltype	isTF_DE	totRegInCluster	#TGs	qval_cluster	out-degree	closeness	betweenness	borda_rank	borda_clusterRank
TraesCS4B03G0490500	NAC domain-containing protein 92-like	unknown_TF	-	-	Cortex_Cluster_2	Cortex	1	136	98	5.18411e-42	0.355072	0.257246	0.0238867	113	1
TraesCS5B03G1191800	zinc finger protein ZAT8-like	unknown_TF	-	-	Cortex_Cluster_2	Cortex	0	136	135	9.49853e-59	0.48913	0	0	900	3
TraesCS5A03G0223200	ocs element-binding factor 1-like	unknown_TF	-	-	Cortex_Cluster_2	Cortex	0	136	129	5.53511e-63	0.467391	0	0	928	2
TraesCS5B03G0238100	ocs element-binding factor 1-like	unknown_TF	-	-	Cortex_Cluster_2	Cortex	0	136	127	1.3932e-60	0.460145	0	0	975	5
TraesCS5B03G0324100	ethylene-responsive transcription factor ABR1-like	unknown_TF	-	-	Cortex_Cluster_2	Cortex	0	136	125	7.52003e-61	0.452899	0	0	988	4
TraesCSU03G0077800	zinc finger protein ZAT18-like	unknown_TF	-	-	Cortex_Cluster_2	Cortex	0	136	126	1.68613e-58	0.456522	0	0	1003	6
TraesCS5B03G1191700	zinc finger protein ZAT5-like	unknown_TF	-	-	Cortex_Cluster_2	Cortex	0	136	128	8.82953e-53	0.463768	0	0	1024	7
TraesCS3A03G0731500	basic leucine zipper 6-like	unknown_TF	-	-	Cortex_Cluster_2	Cortex	0	136	127	7.36852e-50	0.460145	0	0	1055	9
TraesCS5D03G0237700	ocs element-binding factor 1-like	unknown_TF	-	-	Cortex_Cluster_2	Cortex	0	136	122	1.319e-56	0.442029	0	0	1056	8
TraesCS5D03G1077800	zinc finger protein ZAT12-like	unknown_TF	-	-	Cortex_Cluster_2	Cortex	0	136	125	5.76017e-51	0.452899	0	0	1063	12
TraesCS1A03G0177500	ocs element-binding factor 1-like	unknown_TF	-	-	Cortex_Cluster_2	Cortex	0	136	121	3.16633e-53	0.438406	0	0	1080	11
TraesCS2D03G0214000	NAC domain-containing protein 92-like	unknown_TF	-	-	Cortex_Cluster_2	Cortex	0	136	119	3.94613e-52	0.431159	0	0	1107	16
TraesCS2D03G0960200	ethylene-responsive transcription factor 4-like	unknown_TF	-	-	Cortex_Cluster_2	Cortex	0	136	119	6.41956e-52	0.431159	0	0	1111	18
TraesCS2A03G0209100	NAC domain-containing protein 92-like	unknown_TF	-	-	Cortex_Cluster_2	Cortex	0	136	115	1.22741e-56	0.416667	0	0	1116	10
TraesCS3B03G0838100	basic leucine zipper 6-like	unknown_TF	-	-	Cortex_Cluster_2	Cortex	0	136	120	3.25797e-50	0.434783	0	0	1117	19
TraesCS3D03G0674700	basic leucine zipper 6-like	unknown_TF	-	-	Cortex_Cluster_2	Cortex	0	136	115	2.9183e-53	0.416667	0	0	1138	14
TraesCS3A03G0787100	ethylene-responsive transcription factor 4-like	unknown_TF	-	-	Cortex_Cluster_2	Cortex	0	136	116	1.53241e-47	0.42029	0	0	1173	23
TraesCS2A03G1019200	ethylene-responsive transcription factor 4-like	unknown_TF	-	-	Cortex_Cluster_2	Cortex	0	136	123	6.69549e-39	0.445652	0	0	1177	27
TraesCS4B03G0758100	homeobox-leucine zipper protein HOX21-like isoform X2	unknown_TF	-	-	Cortex_Cluster_2	Cortex	0	136	106	7.32584e-58	0.384058	0	0	1181	18
TraesCS6B03G0176100	NAC domain-containing protein 67-like	unknown_TF	-	-	Cortex_Cluster_2	Cortex	0	136	105	1.24455e-58	0.380435	0	0	1184	13
TraesCS5B03G0722700	transcription factor BHLH089-like isoform X1	unknown_TF	-	-	Cortex_Cluster_2	Cortex	0	136	111	1.3089e-52	0.402174	0	0	1187	24
TraesCS5D03G1060900	ethylene-responsive transcription factor 3-like	unknown_TF	-	-	Cortex_Cluster_2	Cortex	0	136	109	2.069e-54	0.394928	0	0	1194	20
TraesCS5A03G1124600	zinc finger protein ZAT12-like	unknown_TF	-	-	Cortex_Cluster_2	Cortex	0	136	113	1.21405e-48	0.40942	0	0	1201	26
TraesCS1B03G0896200	ethylene-responsive transcription factor 8-like	unknown_TF	-	-	Cortex_Cluster_2	Cortex	0	136	114	2.26125e-47	0.413043	0	0	1204	28
TraesCS1A03G0580100	dehydration-responsive element-binding protein 2B-like isoform X1	unknown_TF	-	-	Cortex_Cluster_2	Cortex	0	136	112	2.44321e-49	0.405797	0	0	1209	30
TraesCS1B03G0672800	dehydration-responsive element-binding protein 2B-like isoform X1	unknown_TF	-	-	Cortex_Cluster_2	Cortex	0	136	111	8.80212e-51	0.402174	0	0	1212	31
TraesCS5D03G0910500	zinc finger protein 1-like	unknown_TF	-	-	Cortex_Cluster_2	Cortex	0	136	110	7.29577e-52	0.398551	0	0	1215	29
TraesCS7B03G0436100	NAC domain-containing protein 83-like	unknown_TF	-	-	Cortex_Cluster_2	Cortex	0	136	105	2.08116e-56	0.380435	0	0	1220	22
TraesCS5D03G1077900	zinc finger protein ZAT8-like	unknown_TF	-	-	Cortex_Cluster_2	Cortex	0	136	114	5.5045e-46	0.413043	0	0	1222	34
TraesCS4A03G0277300	NAC domain-containing protein 92-like	unknown_TF	-	-	Cortex_Cluster_2	Cortex	0	136	112	1.72987e-48	0.405797	0	0	1223	33
TraesCS5A03G0304600	ethylene-responsive transcription factor ERF109-like	unknown_TF	-	-	Cortex_Cluster_2	Cortex	0	136	112	3.44653e-48	0.405797	0	0	1225	35
TraesCS5B03G1172400	NAC domain-containing protein 2-like	unknown_TF	-	-	Cortex_Cluster_2	Cortex	0	136	112	3.72113e-48	0.405797	0	0	1226	36
TraesCS3D03G0626500	dof zinc finger protein MNB1A-like	unknown_TF	-	-	Cortex_Cluster_2	Cortex	0	136	101	1.94734e-57	0.365942	0	0	1236	21
TraesCS5D03G1060100	NAC domain-containing protein 2-like	unknown_TF	-	-	Cortex_Cluster_2	Cortex	0	136	111	3.00814e-47	0.402174	0	0	1245	39
TraesCS3B03G1086000	NAC domain-containing protein 48-like	unknown_TF	-	-	Cortex_Cluster_2	Cortex	0	136	102	1.34549e-54	0.369565	0	0	1251	25
TraesCS5D03G0327000	ethylene-responsive transcription factor ERF110-like	unknown_TF	-	-	Cortex_Cluster_2	Cortex	0	136	112	6.98859e-44	0.405797	0	0	1253	41
TraesCS3D03G0614200	transcription factor RAX2-like	unknown_TF	-	-	Cortex_Cluster_2	Cortex	0	136	106	2.06635e-50	0.384058	0	0	1255	38
TraesCS5A03G0912000	transcription factor BHLH148-like isoform X1	unknown_TF	-	-	Cortex_Cluster_2	Cortex	0	136	101	3.32396e-54	0.365942	0	0	1259	32
TraesCS5A03G1103200	NAC domain-containing protein 2-like	unknown_TF	-	-	Cortex_Cluster_2	Cortex	0	136	112	4.47444e-42	0.405797	0	0	1265	44
TraesCS3A03G0812200	NAC domain-containing protein 68-like	unknown_TF	-	-	Cortex_Cluster_2	Cortex	0	136	111	4.76234e-43	0.402174	0	0	1270	47
TraesCS1B03G1056300	ethylene-responsive transcription factor ERF109-like	unknown_TF	-	-	Cortex_Cluster_2	Cortex	0	136	107	1.11107e-46	0.387681	0	0	1272	42
TraesCS2B03G0287600	NAC domain-containing protein 92-like	unknown_TF	-	-	Cortex_Cluster_2	Cortex	0	136	107	1.46364e-45	0.387681	0	0	1278	46
TraesCS5A03G1124000	zinc finger protein ZAT7-like	unknown_TF	-	-	Cortex_Cluster_2	Cortex	0	136	106	6.62092e-47	0.384058	0	0	1279	45
TraesCS1D03G0172800	ocs element-binding factor 1-like	unknown_TF	-	-	Cortex_Cluster_2	Cortex	0	136	107	4.1258e-45	0.387681	0	0	1284	49
TraesCS2B03G1138900	ethylene-responsive transcription factor 4-like	unknown_TF	-	-	Cortex_Cluster_2	Cortex	0	136	106	4.45802e-46	0.384058	0	0	1286	50
TraesCS3D03G0884200	NAC domain-containing protein 48-like	unknown_TF	-	-	Cortex_Cluster_2	Cortex	0	136	96	2.25279e-54	0.347826	0	0	1287	37
TraesCS1D03G0876900	ethylene-responsive transcription factor ERF109-like	unknown_TF	-	-	Cortex_Cluster_2	Cortex	0	136	102	2.66963e-49	0.369565	0	0	1290	43
TraesCS4D03G0435800	NAC domain-containing protein 92-like	unknown_TF	-	-	Cortex_Cluster_2	Cortex	0	136	98	6.19097e-52	0.355072	0	0	1293	40
TraesCS6A03G0648300	transcription factor LAF1-like	unknown_TF	-	-	Cortex_Cluster_2	Cortex	0	136	106	8.25805e-45	0.384058	0	0	1298	52
TraesCS7A03G1235800	WRKY transcription factor WRKY28-like	unknown_TF	-	-	Cortex_Cluster_2	Cortex	0	136	82	1.31298e-60	0.297101	0	0	1304	15
TraesCS5A03G0398400	basic leucine zipper 19-like	unknown_TF	-	-	Cortex_Cluster_2	Cortex	0	136	99	2.23199e-48	0.358696	0	0	1315	51
TraesCS6D03G0702200	ethylene-responsive transcription factor ERF109-like	unknown_TF	-	-	Cortex_Cluster_2	Cortex	0	136	101	3.41057e-45	0.365942	0	0	1326	55
TraesCS2D03G0864800	transcription factor MYB4-like	unknown_TF	-	-	Cortex_Cluster_2	Cortex	0	136	107	3.26373e-40	0.387681	0	0	1330	54
TraesCS5B03G1192000	zinc finger protein ZAT7-like	unknown_TF	-	-	Cortex_Cluster_2	Cortex	0	136	101	6.01669e-45	0.365942	0	0	1331	56
TraesCS2D03G0935500	ethylene-responsive transcription factor 2-like	unknown_TF	-	-	Cortex_Cluster_2	Cortex	0	136	102	7.66445e-43	0.369565	0	0	1342	57
TraesCS5B03G1192700	zinc finger protein ZAT5-like	unknown_TF	-	-	Cortex_Cluster_2	Cortex	0	136	96	2.50256e-47	0.347826	0	0	1344	53
TraesCS1D03G0876600	ethylene-responsive transcription factor ERF109-like	unknown_TF	-	-	Cortex_Cluster_2	Cortex	0	136	97	1.71493e-45	0.351449	0	0	1353	58
TraesCS2A03G0199100	transcription factor MYB2-like	unknown_TF	-	-	Cortex_Cluster_2	Cortex	0	136	101	1.02157e-42	0.365942	0	0	1355	59
TraesCS4A03G1007700	homeobox-leucine zipper protein HOX13-like	unknown_TF	-	-	Cortex_Cluster_2	Cortex	0	136	87	2.89355e-52	0.315217	0	0	1358	48
TraesCS2A03G0999000	ethylene-responsive transcription factor 2-like	unknown_TF	-	-	Cortex_Cluster_2	Cortex	0	136	106	5.08848e-37	0.384058	0	0	1371	63
TraesCS3D03G0748100	NAC domain-containing protein 68-like	unknown_TF	-	-	Cortex_Cluster_2	Cortex	0	136	102	2.91519e-40	0.369565	0	0	1384	62
TraesCS1D03G0876700	ethylene-responsive transcription factor ERF109-like	unknown_TF	-	-	Cortex_Cluster_2	Cortex	0	136	99	2.49126e-41	0.358696	0	0	1392	66
TraesCS5B03G1191600	zinc finger protein ZAT12-like	unknown_TF	-	-	Cortex_Cluster_2	Cortex	0	136	91	6.61151e-46	0.32971	0	0	1400	60
TraesCS5D03G1077500	zinc finger protein ZAT7-like	unknown_TF	-	-	Cortex_Cluster_2	Cortex	0	136	93	6.89849e-44	0.336957	0	0	1406	64
TraesCS3B03G0309700	probable WRKY transcription factor 72	unknown_TF	-	-	Cortex_Cluster_2	Cortex	0	136	93	1.0603e-43	0.336957	0	0	1411	65
TraesCS1B03G0783100	ethylene-responsive transcription factor ERF110-like	unknown_TF	-	-	Cortex_Cluster_2	Cortex	0	136	89	2.61272e-46	0.322464	0	0	1412	61
TraesCS5A03G0602000	ethylene-responsive transcription factor ERF109-like	unknown_TF	-	-	Cortex_Cluster_2	Cortex	0	136	90	5.38824e-45	0.326087	0	0	1417	67
TraesCS1A03G0780800	ethylene-responsive transcription factor 8-like	unknown_TF	-	-	Cortex_Cluster_2	Cortex	0	136	98	6.06395e-39	0.355072	0	0	1424	73
TraesCS5B03G1003500	zinc finger protein 1	unknown_TF	-	-	Cortex_Cluster_2	Cortex	0	136	99	8.19874e-38	0.358696	0	0	1425	74
TraesCS1A03G0899300	ethylene-responsive transcription factor ERF109-like	unknown_TF	-	-	Cortex_Cluster_2	Cortex	0	136	102	1.98619e-34	0.369565	0	0	1428	70
TraesCS2B03G1017100	transcription factor MYB4-like	unknown_TF	-	-	Cortex_Cluster_2	Cortex	0	136	104	2.60968e-31	0.376812	0	0	1430	71
TraesCS3D03G0727300	ethylene-responsive transcription factor 4-like	unknown_TF	-	-	Cortex_Cluster_2	Cortex	0	136	99	3.57495e-37	0.358696	0	0	1435	76
TraesCS4A03G0027800	homeobox-leucine zipper protein HOX21-like	unknown_TF	-	-	Cortex_Cluster_2	Cortex	0	136	91	7.81973e-43	0.32971	0	0	1438	72
TraesCS7D03G1175300	WRKY transcription factor WRKY28-like	unknown_TF	-	-	Cortex_Cluster_2	Cortex	0	136	84	1.78111e-46	0.304348	0	0	1446	68
TraesCS4D03G0679200	homeobox-leucine zipper protein HOX21-like isoform X1	unknown_TF	-	-	Cortex_Cluster_2	Cortex	0	136	90	2.55639e-42	0.326087	0	0	1449	75
TraesCS7B03G1124800	WRKY transcription factor WRKY28-like	unknown_TF	-	-	Cortex_Cluster_2	Cortex	0	136	83	3.25617e-46	0.300725	0	0	1451	69
TraesCS7A03G0379900	zinc finger protein 36-like	unknown_TF	-	-	Cortex_Cluster_2	Cortex	0	136	84	5.1929e-45	0.304348	0	0	1463	77
TraesCS5B03G0961700	transcription factor BHLH148-like isoform X1	unknown_TF	-	-	Cortex_Cluster_2	Cortex	0	136	87	2.62327e-43	0.315217	0	0	1466	80
TraesCS3A03G0950500	NAC domain-containing protein 48-like	unknown_TF	-	-	Cortex_Cluster_2	Cortex	0	136	94	1.40166e-38	0.34058	0	0	1467	79
TraesCS6B03G0775000	transcription factor LAF1-like	unknown_TF	-	-	Cortex_Cluster_2	Cortex	0	136	91	7.32038e-41	0.32971	0	0	1469	78
TraesCS4D03G0185600	NAC domain-containing protein 71-like	unknown_TF	-	-	Cortex_Cluster_2	Cortex	0	136	88	1.19915e-41	0.318841	0	0	1478	81
TraesCS5A03G0685000	transcription factor BHLH089-like	unknown_TF	-	-	Cortex_Cluster_2	Cortex	0	136	87	1.58136e-41	0.315217	0	0	1491	83
TraesCS2D03G0201900	transcription factor MYB2-like	unknown_TF	-	-	Cortex_Cluster_2	Cortex	0	136	89	2.03448e-39	0.322464	0	0	1498	82
TraesCS1D03G0877100	ethylene-responsive transcription factor ERF109-like	unknown_TF	-	-	Cortex_Cluster_2	Cortex	0	136	87	5.08825e-41	0.315217	0	0	1499	84
TraesCS1B03G1056200	ethylene-responsive transcription factor ERF109-like	unknown_TF	-	-	Cortex_Cluster_2	Cortex	0	136	87	6.24307e-40	0.315217	0	0	1514	85
TraesCS6B03G0988000	ethylene-responsive transcription factor ERF109-like	unknown_TF	-	-	Cortex_Cluster_2	Cortex	0	136	95	2.50767e-30	0.344203	0	0	1526	87
TraesCS6D03G0537900	transcription factor LAF1-like	unknown_TF	-	-	Cortex_Cluster_2	Cortex	0	136	87	3.19563e-38	0.315217	0	0	1530	88
TraesCS2A03G0924800	transcription factor MYB4-like	unknown_TF	-	-	Cortex_Cluster_2	Cortex	0	136	92	9.20201e-33	0.333333	0	0	1535	86
TraesCS6D03G0304200	WRKY transcription factor WRKY71-like	unknown_TF	-	-	Cortex_Cluster_2	Cortex	0	136	88	1.61827e-36	0.318841	0	0	1536	89
TraesCS1A03G1017300	transcription elongation factor 1 homolog	unknown_TF	-	-	Cortex_Cluster_2	Cortex	0	136	89	7.26828e-34	0.322464	0	0	1544	90
TraesCS5D03G1078600	zinc finger protein ZAT5-like	unknown_TF	-	-	Cortex_Cluster_2	Cortex	0	136	84	7.04666e-38	0.304348	0	0	1546	93
TraesCS2B03G1431800	ethylene-responsive transcription factor 7-like	unknown_TF	-	-	Cortex_Cluster_2	Cortex	0	136	85	2.96196e-37	0.307971	0	0	1548	92
TraesCS4A03G0585300	NAC domain-containing protein 71-like	unknown_TF	-	-	Cortex_Cluster_2	Cortex	0	136	90	2.89833e-32	0.326087	0	0	1551	91
TraesCS2B03G1152700	WRKY transcription factor WRKY51-like	unknown_TF	-	-	Cortex_Cluster_2	Cortex	0	136	85	4.29453e-36	0.307971	0	0	1556	94
TraesCS5D03G0567500	ethylene-responsive transcription factor ERF109-like	unknown_TF	-	-	Cortex_Cluster_2	Cortex	0	136	84	3.41685e-37	0.304348	0	0	1557	95
TraesCS1D03G0554000	dehydration-responsive element-binding protein 2B-like isoform X1	unknown_TF	-	-	Cortex_Cluster_2	Cortex	0	136	90	2.55556e-30	0.326087	0	0	1570	96
TraesCS2A03G1031600	WRKY transcription factor WRKY51-like	unknown_TF	-	-	Cortex_Cluster_2	Cortex	0	136	88	6.18782e-31	0.318841	0	0	1574	97
TraesCS6A03G0350400	WRKY transcription factor WRKY71-like	unknown_TF	-	-	Cortex_Cluster_2	Cortex	0	136	84	3.74571e-34	0.304348	0	0	1579	98
TraesCS5B03G0513800	ethylene-responsive transcription factor RAP2-13-like	unknown_TF	-	-	Cortex_Cluster_2	Cortex	0	136	87	8.11383e-30	0.315217	0	0	1587	102
TraesCS7B03G1124700	WRKY transcription factor WRKY28-like	unknown_TF	-	-	Cortex_Cluster_2	Cortex	0	136	73	7.0016e-38	0.264493	0	0	1588	100
TraesCS7A03G1236200	WRKY transcription factor WRKY28-like	unknown_TF	-	-	Cortex_Cluster_2	Cortex	0	136	70	2.36048e-39	0.253623	0	0	1591	99
TraesCS5D03G0063800	zinc finger protein ZAT5-like	unknown_TF	-	-	Cortex_Cluster_2	Cortex	0	136	78	2.64418e-34	0.282609	0	0	1598	101
TraesCS4D03G0706100	ethylene-responsive transcription factor ERF073-like	unknown_TF	-	-	Cortex_Cluster_2	Cortex	0	136	82	2.85806e-31	0.297101	0	0	1601	103
TraesCS6B03G0446800	WRKY transcription factor WRKY71-like	unknown_TF	-	-	Cortex_Cluster_2	Cortex	0	136	81	1.80576e-31	0.293478	0	0	1603	104
TraesCS3B03G0484700	WRKY transcription factor 6-like	unknown_TF	-	-	Cortex_Cluster_2	Cortex	0	136	76	2.16789e-33	0.275362	0	0	1609	105
TraesCS3D03G0379400	WRKY transcription factor 6-like	unknown_TF	-	-	Cortex_Cluster_2	Cortex	0	136	75	3.33841e-33	0.271739	0	0	1612	107
TraesCS3D03G0823900	ethylene-responsive transcription factor ABR1-like	unknown_TF	-	-	Cortex_Cluster_2	Cortex	0	136	78	1.61683e-31	0.282609	0	0	1613	106
TraesCS5D03G0879400	heat stress transcription factor A-2a-like	unknown_TF	-	-	Cortex_Cluster_2	Cortex	0	136	78	6.9254e-31	0.282609	0	0	1622	108
TraesCS3B03G0934600	NAC domain-containing protein 68-like	unknown_TF	-	-	Cortex_Cluster_2	Cortex	0	136	84	1.55751e-25	0.304348	0	0	1623	113
TraesCS5B03G1192800	zinc finger protein ZAT8-like	unknown_TF	-	-	Cortex_Cluster_2	Cortex	0	136	73	4.47307e-33	0.264493	0	0	1625	109
TraesCS4B03G0224400	NAC domain-containing protein 71-like	unknown_TF	-	-	Cortex_Cluster_2	Cortex	0	136	79	8.78233e-30	0.286232	0	0	1628	110
TraesCS1D03G0747700	ethylene-responsive transcription factor 8-like	unknown_TF	-	-	Cortex_Cluster_2	Cortex	0	136	79	2.9252e-29	0.286232	0	0	1630	111
TraesCS5A03G1125600	zinc finger protein ZAT18-like	unknown_TF	-	-	Cortex_Cluster_2	Cortex	0	136	81	1.39526e-26	0.293478	0	0	1635	115
TraesCS6D03G0169400	GRB10-interacting GYF protein 2-like	unknown_TF	-	-	Cortex_Cluster_2	Cortex	0	136	77	5.86634e-30	0.278986	0	0	1636	112
TraesCS3D03G0235700	probable WRKY transcription factor 72	unknown_TF	-	-	Cortex_Cluster_2	Cortex	0	136	74	1.43031e-30	0.268116	0	0	1647	114
TraesCS1A03G0899400	ethylene-responsive transcription factor ERF109-like	unknown_TF	-	-	Cortex_Cluster_2	Cortex	0	136	73	7.54988e-31	0.264493	0	0	1652	116
TraesCS6B03G0297800	UBX domain-containing protein 4-like	unknown_TF	-	-	Cortex_Cluster_2	Cortex	0	136	78	1.33679e-27	0.282609	0	0	1657	118
TraesCS2D03G0232700	ethylene-responsive transcription factor ERF071-like	unknown_TF	-	-	Cortex_Cluster_2	Cortex	0	136	72	1.09559e-30	0.26087	0	0	1663	117
TraesCS2D03G0970800	WRKY transcription factor WRKY51-like	unknown_TF	-	-	Cortex_Cluster_2	Cortex	0	136	76	3.00109e-28	0.275362	0	0	1664	119
TraesCS1D03G0978100	transcription elongation factor 1 homolog	unknown_TF	-	-	Cortex_Cluster_2	Cortex	0	136	76	1.25962e-27	0.275362	0	0	1667	120
TraesCS3D03G0466300	uncharacterized protein LOC119276045	unknown_TF	-	-	Cortex_Cluster_2	Cortex	0	136	73	2.47375e-28	0.264493	0	0	1675	122
TraesCS3D03G0665600	probable WRKY transcription factor 65	unknown_TF	-	-	Cortex_Cluster_2	Cortex	0	136	68	2.04349e-29	0.246377	0	0	1683	123
TraesCS7A03G0304100	ethylene-responsive transcription factor RAP2-1-like	unknown_TF	-	-	Cortex_Cluster_2	Cortex	0	136	70	1.8183e-28	0.253623	0	0	1684	124
TraesCS3D03G0761900	WRKY transcription factor WRKY24-like	unknown_TF	-	-	Cortex_Cluster_2	Cortex	0	136	66	5.81177e-30	0.23913	0	0	1685	121
TraesCS3B03G0828100	probable WRKY transcription factor 65	unknown_TF	-	-	Cortex_Cluster_2	Cortex	0	136	72	4.22627e-26	0.26087	0	0	1690	126
TraesCS3A03G0392300	WRKY transcription factor 6-like	unknown_TF	-	-	Cortex_Cluster_2	Cortex	0	136	73	1.16374e-24	0.264493	0	0	1692	127
TraesCS5A03G0764500	heat stress transcription factor B-2c-like	unknown_TF	-	-	Cortex_Cluster_2	Cortex	0	136	65	8.99719e-29	0.235507	0	0	1696	125
TraesCS1A03G0898900	ethylene-responsive transcription factor ERF109-like	unknown_TF	-	-	Cortex_Cluster_2	Cortex	0	136	70	6.83589e-26	0.253623	0	0	1698	128
TraesCS3A03G0830700	WRKY transcription factor WRKY24-like	unknown_TF	-	-	Cortex_Cluster_2	Cortex	0	136	70	7.98791e-23	0.253623	0	0	1710	129
TraesCS3B03G0951200	WRKY transcription factor WRKY24-like	unknown_TF	-	-	Cortex_Cluster_2	Cortex	0	136	61	5.79544e-25	0.221014	0	0	1726	131
TraesCS3A03G0663100	AP2/ERF and B3 domain-containing protein Os01g0693400-like	unknown_TF	-	-	Cortex_Cluster_2	Cortex	0	136	57	3.40206e-25	0.206522	0	0	1735	130
TraesCS4B03G0497000	probable WRKY transcription factor 24	unknown_TF	-	-	Cortex_Cluster_2	Cortex	0	136	62	4.46426e-20	0.224638	0	0	1742	132
TraesCS6B03G1161800	GATA transcription factor 8-like	unknown_TF	-	-	Cortex_Cluster_2	Cortex	0	136	61	2.03066e-20	0.221014	0	0	1744	133
TraesCS5D03G0723300	heat stress transcription factor B-2c-like	unknown_TF	-	-	Cortex_Cluster_2	Cortex	0	136	50	2.95038e-17	0.181159	0	0	1782	134
TraesCS4D03G0219600	uncharacterized protein LOC119286416	unknown_TF	-	-	Cortex_Cluster_2	Cortex	0	136	43	4.16684e-17	0.155797	0	0	1807	135
TraesCS2D03G0209900	protein ETHYLENE-INSENSITIVE 3-like 2	unknown_TF	-	-	Cortex_Cluster_2	Cortex	0	136	39	1.68035e-14	0.141304	0	0	1834	136
TraesCS4B03G0961600	GATA transcription factor 2-like	unknown_TF	-	-	G2/M_Cluster_12	G2/M	1	85	360	9.00978e-243	0.714286	0.125727	0.018105	9	1
TraesCS5A03G1259800	GATA transcription factor 2-like	unknown_TF	-	-	G2/M_Cluster_12	G2/M	1	85	335	3.83391e-228	0.664683	0.117578	0.0155312	42	2
TraesCS4D03G0832200	GATA transcription factor 2-like	unknown_TF	-	-	G2/M_Cluster_12	G2/M	1	85	343	1.43915e-196	0.680556	0.109469	0.0125826	62	3
TraesCS5D03G1077800	zinc finger protein ZAT12-like	unknown_TF	-	-	G2/M_Cluster_12	G2/M	0	85	382	7.32938e-131	0.757937	0	0	170	4
TraesCS5B03G1191700	zinc finger protein ZAT5-like	unknown_TF	-	-	G2/M_Cluster_12	G2/M	0	85	380	7.4865e-125	0.753968	0	0	173	5
TraesCS5B03G1191800	zinc finger protein ZAT8-like	unknown_TF	-	-	G2/M_Cluster_12	G2/M	0	85	379	1.94903e-118	0.751984	0	0	178	8
TraesCSU03G0077800	zinc finger protein ZAT18-like	unknown_TF	-	-	G2/M_Cluster_12	G2/M	0	85	367	2.22591e-135	0.728175	0	0	199	6
TraesCS6A03G0648300	transcription factor LAF1-like	unknown_TF	-	-	G2/M_Cluster_12	G2/M	0	85	358	4.21284e-150	0.710317	0	0	211	7
TraesCS3A03G0731500	basic leucine zipper 6-like	unknown_TF	-	-	G2/M_Cluster_12	G2/M	0	85	362	3.46201e-104	0.718254	0	0	214	12
TraesCS3B03G0838100	basic leucine zipper 6-like	unknown_TF	-	-	G2/M_Cluster_12	G2/M	0	85	358	2.70244e-122	0.710317	0	0	219	9
TraesCS1A03G0177500	ocs element-binding factor 1-like	unknown_TF	-	-	G2/M_Cluster_12	G2/M	0	85	352	1.92192e-122	0.698413	0	0	236	10
TraesCS2D03G0864800	transcription factor MYB4-like	unknown_TF	-	-	G2/M_Cluster_12	G2/M	0	85	351	1.06663e-124	0.696429	0	0	240	11
TraesCS2B03G1017100	transcription factor MYB4-like	unknown_TF	-	-	G2/M_Cluster_12	G2/M	0	85	351	1.57955e-103	0.696429	0	0	249	16
TraesCS5A03G1103200	NAC domain-containing protein 2-like	unknown_TF	-	-	G2/M_Cluster_12	G2/M	0	85	347	3.25282e-112	0.688492	0	0	263	14
TraesCS2A03G1019200	ethylene-responsive transcription factor 4-like	unknown_TF	-	-	G2/M_Cluster_12	G2/M	0	85	350	1.32881e-76	0.694444	0	0	300	22
TraesCS3D03G0674700	basic leucine zipper 6-like	unknown_TF	-	-	G2/M_Cluster_12	G2/M	0	85	335	2.12952e-125	0.664683	0	0	301	13
TraesCS5A03G0223200	ocs element-binding factor 1-like	unknown_TF	-	-	G2/M_Cluster_12	G2/M	0	85	337	7.52898e-111	0.668651	0	0	315	15
TraesCS5D03G0237700	ocs element-binding factor 1-like	unknown_TF	-	-	G2/M_Cluster_12	G2/M	0	85	330	2.86393e-109	0.654762	0	0	340	18
TraesCS2D03G0960200	ethylene-responsive transcription factor 4-like	unknown_TF	-	-	G2/M_Cluster_12	G2/M	0	85	331	1.67941e-106	0.656746	0	0	343	20
TraesCS5D03G1060100	NAC domain-containing protein 2-like	unknown_TF	-	-	G2/M_Cluster_12	G2/M	0	85	322	8.90334e-109	0.638889	0	0	371	19
TraesCS1A03G0780800	ethylene-responsive transcription factor 8-like	unknown_TF	-	-	G2/M_Cluster_12	G2/M	0	85	315	2.17815e-115	0.625	0	0	386	17
TraesCS5B03G0238100	ocs element-binding factor 1-like	unknown_TF	-	-	G2/M_Cluster_12	G2/M	0	85	317	2.32918e-94	0.628968	0	0	411	24
TraesCS1D03G0172800	ocs element-binding factor 1-like	unknown_TF	-	-	G2/M_Cluster_12	G2/M	0	85	313	2.26951e-106	0.621032	0	0	412	21
TraesCS1B03G0896200	ethylene-responsive transcription factor 8-like	unknown_TF	-	-	G2/M_Cluster_12	G2/M	0	85	315	3.63643e-95	0.625	0	0	415	25
TraesCS2A03G0209100	NAC domain-containing protein 92-like	unknown_TF	-	-	G2/M_Cluster_12	G2/M	0	85	303	4.57378e-106	0.60119	0	0	448	23
TraesCS2D03G0214000	NAC domain-containing protein 92-like	unknown_TF	-	-	G2/M_Cluster_12	G2/M	0	85	309	2.35339e-89	0.613095	0	0	462	28
TraesCS5D03G0910500	zinc finger protein 1-like	unknown_TF	-	-	G2/M_Cluster_12	G2/M	0	85	300	2.85625e-105	0.595238	0	0	476	26
TraesCS1B03G0672800	dehydration-responsive element-binding protein 2B-like isoform X1	unknown_TF	-	-	G2/M_Cluster_12	G2/M	0	85	301	1.36215e-100	0.597222	0	0	477	27
TraesCS2A03G0999000	ethylene-responsive transcription factor 2-like	unknown_TF	-	-	G2/M_Cluster_12	G2/M	0	85	310	6.17852e-84	0.615079	0	0	479	32
TraesCS1A03G0580100	dehydration-responsive element-binding protein 2B-like isoform X1	unknown_TF	-	-	G2/M_Cluster_12	G2/M	0	85	298	6.68138e-92	0.59127	0	0	510	31
TraesCS5D03G1077900	zinc finger protein ZAT8-like	unknown_TF	-	-	G2/M_Cluster_12	G2/M	0	85	303	1.6836e-82	0.60119	0	0	513	35
TraesCS2D03G0935500	ethylene-responsive transcription factor 2-like	unknown_TF	-	-	G2/M_Cluster_12	G2/M	0	85	292	3.09068e-96	0.579365	0	0	534	30
TraesCS3A03G0787100	ethylene-responsive transcription factor 4-like	unknown_TF	-	-	G2/M_Cluster_12	G2/M	0	85	301	6.11438e-80	0.597222	0	0	540	37
TraesCS5B03G1172400	NAC domain-containing protein 2-like	unknown_TF	-	-	G2/M_Cluster_12	G2/M	0	85	294	6.40462e-86	0.583333	0	0	548	36
TraesCS5D03G1060900	ethylene-responsive transcription factor 3-like	unknown_TF	-	-	G2/M_Cluster_12	G2/M	0	85	281	2.26767e-98	0.55754	0	0	568	33
TraesCS1D03G0554000	dehydration-responsive element-binding protein 2B-like isoform X1	unknown_TF	-	-	G2/M_Cluster_12	G2/M	0	85	287	8.66958e-87	0.569444	0	0	571	34
TraesCS1A03G0899300	ethylene-responsive transcription factor ERF109-like	unknown_TF	-	-	G2/M_Cluster_12	G2/M	0	85	294	8.35293e-75	0.583333	0	0	597	42
TraesCS2B03G0287600	NAC domain-containing protein 92-like	unknown_TF	-	-	G2/M_Cluster_12	G2/M	0	85	284	2.69321e-84	0.563492	0	0	608	39
TraesCS5B03G0513800	ethylene-responsive transcription factor RAP2-13-like	unknown_TF	-	-	G2/M_Cluster_12	G2/M	0	85	278	5.89309e-86	0.551587	0	0	629	38
TraesCS5B03G1191600	zinc finger protein ZAT12-like	unknown_TF	-	-	G2/M_Cluster_12	G2/M	0	85	261	1.25034e-108	0.517857	0	0	631	29
TraesCS1B03G1056300	ethylene-responsive transcription factor ERF109-like	unknown_TF	-	-	G2/M_Cluster_12	G2/M	0	85	279	3.10482e-83	0.553571	0	0	636	40
TraesCS2B03G1138900	ethylene-responsive transcription factor 4-like	unknown_TF	-	-	G2/M_Cluster_12	G2/M	0	85	274	1.95415e-80	0.543651	0	0	668	44
TraesCS1D03G0876700	ethylene-responsive transcription factor ERF109-like	unknown_TF	-	-	G2/M_Cluster_12	G2/M	0	85	271	2.54349e-83	0.537698	0	0	670	43
TraesCS3D03G0727300	ethylene-responsive transcription factor 4-like	unknown_TF	-	-	G2/M_Cluster_12	G2/M	0	85	268	1.45061e-70	0.531746	0	0	732	49
TraesCS5A03G1124000	zinc finger protein ZAT7-like	unknown_TF	-	-	G2/M_Cluster_12	G2/M	0	85	263	2.82715e-74	0.521825	0	0	739	47
TraesCS5B03G1003500	zinc finger protein 1	unknown_TF	-	-	G2/M_Cluster_12	G2/M	0	85	263	1.12322e-68	0.521825	0	0	765	51
TraesCS3A03G0950500	NAC domain-containing protein 48-like	unknown_TF	-	-	G2/M_Cluster_12	G2/M	0	85	254	1.70075e-75	0.503968	0	0	770	48
TraesCS2D03G1207000	ethylene-responsive transcription factor 7-like	unknown_TF	-	-	G2/M_Cluster_12	G2/M	0	85	235	3.63528e-87	0.46627	0	0	784	41
TraesCS6A03G0210300	GRB10-interacting GYF protein 2-like	unknown_TF	-	-	G2/M_Cluster_12	G2/M	0	85	233	6.89908e-86	0.462302	0	0	806	45
TraesCS6B03G1161800	GATA transcription factor 8-like	unknown_TF	-	-	G2/M_Cluster_12	G2/M	0	85	228	1.89816e-83	0.452381	0	0	841	46
TraesCS6B03G0176100	NAC domain-containing protein 67-like	unknown_TF	-	-	G2/M_Cluster_12	G2/M	0	85	232	3.49319e-78	0.460317	0	0	853	52
TraesCS1D03G0876900	ethylene-responsive transcription factor ERF109-like	unknown_TF	-	-	G2/M_Cluster_12	G2/M	0	85	239	4.54757e-71	0.474206	0	0	859	53
TraesCS4D03G0706100	ethylene-responsive transcription factor ERF073-like	unknown_TF	-	-	G2/M_Cluster_12	G2/M	0	85	237	9.71632e-72	0.470238	0	0	865	54
TraesCS2A03G0924800	transcription factor MYB4-like	unknown_TF	-	-	G2/M_Cluster_12	G2/M	0	85	243	6.37119e-58	0.482143	0	0	930	56
TraesCS4A03G0585300	NAC domain-containing protein 71-like	unknown_TF	-	-	G2/M_Cluster_12	G2/M	0	85	240	7.53563e-59	0.47619	0	0	933	55
TraesCS1D03G1047300	histone deacetylase HDT2-like	unknown_TF	-	-	G2/M_Cluster_12	G2/M	0	85	187	1.16755e-86	0.371032	0	0	991	50
TraesCS6B03G0297800	UBX domain-containing protein 4-like	unknown_TF	-	-	G2/M_Cluster_12	G2/M	0	85	225	3.67501e-62	0.446429	0	0	1004	57
TraesCS2B03G1431800	ethylene-responsive transcription factor 7-like	unknown_TF	-	-	G2/M_Cluster_12	G2/M	0	85	217	1.0813e-65	0.430556	0	0	1013	58
TraesCS1A03G0899400	ethylene-responsive transcription factor ERF109-like	unknown_TF	-	-	G2/M_Cluster_12	G2/M	0	85	202	9.34668e-66	0.400794	0	0	1079	59
TraesCS5D03G0879400	heat stress transcription factor A-2a-like	unknown_TF	-	-	G2/M_Cluster_12	G2/M	0	85	207	2.22893e-58	0.410714	0	0	1109	60
TraesCS6D03G0169400	GRB10-interacting GYF protein 2-like	unknown_TF	-	-	G2/M_Cluster_12	G2/M	0	85	206	1.69538e-57	0.40873	0	0	1125	62
TraesCS1D03G0876600	ethylene-responsive transcription factor ERF109-like	unknown_TF	-	-	G2/M_Cluster_12	G2/M	0	85	208	1.73257e-52	0.412698	0	0	1152	61
TraesCS5D03G0716000	dehydration-responsive element-binding protein 1B-like	unknown_TF	-	-	G2/M_Cluster_12	G2/M	0	85	156	2.49184e-72	0.309524	0	0	1193	65
TraesCS3B03G1086000	NAC domain-containing protein 48-like	unknown_TF	-	-	G2/M_Cluster_12	G2/M	0	85	198	1.24812e-52	0.392857	0	0	1218	63
TraesCS6B03G0446800	WRKY transcription factor WRKY71-like	unknown_TF	-	-	G2/M_Cluster_12	G2/M	0	85	202	1.97467e-50	0.400794	0	0	1224	64
TraesCS2A03G1031600	WRKY transcription factor WRKY51-like	unknown_TF	-	-	G2/M_Cluster_12	G2/M	0	85	211	4.87516e-42	0.418651	0	0	1240	66
TraesCS3B03G0309700	probable WRKY transcription factor 72	unknown_TF	-	-	G2/M_Cluster_12	G2/M	0	85	194	1.17044e-47	0.384921	0	0	1267	68
TraesCS6A03G0350400	WRKY transcription factor WRKY71-like	unknown_TF	-	-	G2/M_Cluster_12	G2/M	0	85	196	7.66959e-47	0.388889	0	0	1268	68
TraesCS6D03G0304200	WRKY transcription factor WRKY71-like	unknown_TF	-	-	G2/M_Cluster_12	G2/M	0	85	197	5.11111e-45	0.390873	0	0	1275	69
TraesCS5B03G1192700	zinc finger protein ZAT5-like	unknown_TF	-	-	G2/M_Cluster_12	G2/M	0	85	191	8.57028e-47	0.378968	0	0	1301	70
TraesCS4B03G0787700	ethylene-responsive transcription factor ERF073-like	unknown_TF	-	-	G2/M_Cluster_12	G2/M	0	85	185	1.48115e-45	0.367063	0	0	1325	71
TraesCS2D03G0970800	WRKY transcription factor WRKY51-like	unknown_TF	-	-	G2/M_Cluster_12	G2/M	0	85	186	1.05419e-42	0.369048	0	0	1346	72
TraesCS4B03G0224400	NAC domain-containing protein 71-like	unknown_TF	-	-	G2/M_Cluster_12	G2/M	0	85	187	2.64456e-41	0.371032	0	0	1362	73
TraesCS4B03G0758100	homeobox-leucine zipper protein HOX21-like isoform X2	unknown_TF	-	-	G2/M_Cluster_12	G2/M	0	85	183	2.02003e-41	0.363095	0	0	1382	75
TraesCS1D03G0877100	ethylene-responsive transcription factor ERF109-like	unknown_TF	-	-	G2/M_Cluster_12	G2/M	0	85	177	7.26533e-43	0.35119	0	0	1391	74
TraesCS3A03G0392300	WRKY transcription factor 6-like	unknown_TF	-	-	G2/M_Cluster_12	G2/M	0	85	182	9.60066e-38	0.361111	0	0	1421	76
TraesCS4D03G0185600	NAC domain-containing protein 71-like	unknown_TF	-	-	G2/M_Cluster_12	G2/M	0	85	171	1.05255e-38	0.339286	0	0	1468	77
TraesCS1B03G1056200	ethylene-responsive transcription factor ERF109-like	unknown_TF	-	-	G2/M_Cluster_12	G2/M	0	85	170	6.20142e-37	0.337302	0	0	1490	78
TraesCS4D03G0435800	NAC domain-containing protein 92-like	unknown_TF	-	-	G2/M_Cluster_12	G2/M	0	85	166	9.74923e-36	0.329365	0	0	1518	79
TraesCS3B03G0828100	probable WRKY transcription factor 65	unknown_TF	-	-	G2/M_Cluster_12	G2/M	0	85	166	1.46178e-33	0.329365	0	0	1537	81
TraesCS2B03G1152700	WRKY transcription factor WRKY51-like	unknown_TF	-	-	G2/M_Cluster_12	G2/M	0	85	168	1.08971e-32	0.333333	0	0	1538	80
TraesCS7A03G1236200	WRKY transcription factor WRKY28-like	unknown_TF	-	-	G2/M_Cluster_12	G2/M	0	85	122	1.23029e-33	0.242063	0	0	1649	82
TraesCS7D03G1175300	WRKY transcription factor WRKY28-like	unknown_TF	-	-	G2/M_Cluster_12	G2/M	0	85	134	2.35647e-30	0.265873	0	0	1656	83
TraesCS3A03G0663100	AP2/ERF and B3 domain-containing protein Os01g0693400-like	unknown_TF	-	-	G2/M_Cluster_12	G2/M	0	85	118	2.53247e-28	0.234127	0	0	1702	84
TraesCS7B03G1124800	WRKY transcription factor WRKY28-like	unknown_TF	-	-	G2/M_Cluster_12	G2/M	0	85	105	1.19209e-16	0.208333	0	0	1764	85
TraesCS6A03G0889900	transcription factor MYB36-like	unknown_TF	-	-	Endodermis_Cluster_9	Endodermis	1	145	199	3.54754e-221	0.570201	0.311076	0.0170579	6	1
TraesCS5A03G0962700	transcription factor MYB72-like	unknown_TF	-	-	Endodermis_Cluster_9	Endodermis	1	145	186	1.17197e-184	0.532951	0.304695	0.0142274	26	2
TraesCS1A03G0682100	myb-related protein 308-like	unknown_TF	-	-	Endodermis_Cluster_9	Endodermis	1	145	158	1.82588e-66	0.452722	0.349503	0.0168461	32	5
TraesCS4D03G0679200	homeobox-leucine zipper protein HOX21-like isoform X1	unknown_TF	-	-	Endodermis_Cluster_9	Endodermis	1	145	166	1.15979e-91	0.475645	0.31604	0.0116846	57	4
TraesCS4B03G0758100	homeobox-leucine zipper protein HOX21-like isoform X2	unknown_TF	-	-	Endodermis_Cluster_9	Endodermis	1	145	170	1.00534e-93	0.487106	0.309456	0.0136439	59	3
TraesCS4A03G0027800	homeobox-leucine zipper protein HOX21-like	unknown_TF	-	-	Endodermis_Cluster_9	Endodermis	1	145	165	1.30253e-89	0.472779	0.300078	0.0104363	93	7
TraesCS5A03G0398400	basic leucine zipper 19-like	unknown_TF	-	-	Endodermis_Cluster_9	Endodermis	1	145	170	1.28121e-90	0.487106	0.297077	0.0103303	95	6
TraesCS6D03G0764800	transcription factor MYB36-like	unknown_TF	-	-	Endodermis_Cluster_9	Endodermis	1	145	208	2.3547e-233	0.595989	0	0	247	8
TraesCS3B03G0838100	basic leucine zipper 6-like	unknown_TF	-	-	Endodermis_Cluster_9	Endodermis	0	145	193	2.84542e-82	0.553009	0	0	649	9
TraesCS5B03G1191800	zinc finger protein ZAT8-like	unknown_TF	-	-	Endodermis_Cluster_9	Endodermis	0	145	196	4.56106e-73	0.561605	0	0	658	10
TraesCS5D03G0237700	ocs element-binding factor 1-like	unknown_TF	-	-	Endodermis_Cluster_9	Endodermis	0	145	182	3.98299e-77	0.52149	0	0	727	14
TraesCS3D03G0674700	basic leucine zipper 6-like	unknown_TF	-	-	Endodermis_Cluster_9	Endodermis	0	145	179	1.37991e-80	0.512894	0	0	729	13
TraesCS3A03G0731500	basic leucine zipper 6-like	unknown_TF	-	-	Endodermis_Cluster_9	Endodermis	0	145	188	2.7125e-65	0.538682	0	0	740	12
TraesCS5D03G0755200	myb-related protein Hv1	unknown_TF	-	-	Endodermis_Cluster_9	Endodermis	0	145	163	7.9689e-97	0.467049	0	0	746	11
TraesCS5B03G1191700	zinc finger protein ZAT5-like	unknown_TF	-	-	Endodermis_Cluster_9	Endodermis	0	145	186	5.18409e-66	0.532951	0	0	750	16
TraesCS5D03G1077800	zinc finger protein ZAT12-like	unknown_TF	-	-	Endodermis_Cluster_9	Endodermis	0	145	184	3.93634e-66	0.527221	0	0	760	17
TraesCS6A03G0648300	transcription factor LAF1-like	unknown_TF	-	-	Endodermis_Cluster_9	Endodermis	0	145	175	9.82726e-78	0.501433	0	0	766	15
TraesCSU03G0077800	zinc finger protein ZAT18-like	unknown_TF	-	-	Endodermis_Cluster_9	Endodermis	0	145	176	2.29619e-67	0.504298	0	0	811	18
TraesCS2D03G0960200	ethylene-responsive transcription factor 4-like	unknown_TF	-	-	Endodermis_Cluster_9	Endodermis	0	145	175	4.77524e-68	0.501433	0	0	820	20
TraesCS5B03G0238100	ocs element-binding factor 1-like	unknown_TF	-	-	Endodermis_Cluster_9	Endodermis	0	145	175	1.27007e-67	0.501433	0	0	824	21
TraesCS2A03G1019200	ethylene-responsive transcription factor 4-like	unknown_TF	-	-	Endodermis_Cluster_9	Endodermis	0	145	186	2.94058e-53	0.532951	0	0	832	24
TraesCS5D03G0910500	zinc finger protein 1-like	unknown_TF	-	-	Endodermis_Cluster_9	Endodermis	0	145	166	3.82998e-73	0.475645	0	0	845	26
TraesCS2D03G0490900	dof zinc finger protein DOF5.8-like	unknown_TF	-	-	Endodermis_Cluster_9	Endodermis	0	145	148	4.48503e-88	0.424069	0	0	860	27
TraesCS5A03G0798500	myb-related protein Hv1	unknown_TF	-	-	Endodermis_Cluster_9	Endodermis	0	145	146	5.53043e-91	0.418338	0	0	863	22
TraesCS5D03G0370700	basic leucine zipper 19-like	unknown_TF	-	-	Endodermis_Cluster_9	Endodermis	0	145	157	1.09359e-80	0.449857	0	0	864	26
TraesCS7D03G0180300	homeobox-leucine zipper protein HOX2-like	unknown_TF	-	-	Endodermis_Cluster_9	Endodermis	0	145	144	4.68147e-93	0.412607	0	0	866	19
TraesCS1B03G0776200	myb-related protein 308-like	unknown_TF	-	-	Endodermis_Cluster_9	Endodermis	0	145	155	1.71464e-82	0.444126	0	0	868	23
TraesCS5B03G0324100	ethylene-responsive transcription factor ABR1-like	unknown_TF	-	-	Endodermis_Cluster_9	Endodermis	0	145	169	2.72499e-65	0.484241	0	0	872	28
TraesCS1D03G0876700	ethylene-responsive transcription factor ERF109-like	unknown_TF	-	-	Endodermis_Cluster_9	Endodermis	0	145	163	5.31772e-71	0.467049	0	0	878	32
TraesCS1B03G0672800	dehydration-responsive element-binding protein 2B-like isoform X1	unknown_TF	-	-	Endodermis_Cluster_9	Endodermis	0	145	164	5.4768e-68	0.469914	0	0	889	29
TraesCS5A03G0223200	ocs element-binding factor 1-like	unknown_TF	-	-	Endodermis_Cluster_9	Endodermis	0	145	169	5.61055e-62	0.484241	0	0	893	33
TraesCS5B03G0395300	basic leucine zipper 19-like	unknown_TF	-	-	Endodermis_Cluster_9	Endodermis	0	145	156	3.99668e-76	0.446991	0	0	896	30
TraesCS2D03G0864800	transcription factor MYB4-like	unknown_TF	-	-	Endodermis_Cluster_9	Endodermis	0	145	168	8.48608e-62	0.481375	0	0	899	34
TraesCS4D03G0706100	ethylene-responsive transcription factor ERF073-like	unknown_TF	-	-	Endodermis_Cluster_9	Endodermis	0	145	157	1.78703e-74	0.449857	0	0	905	32
TraesCS6B03G0775000	transcription factor LAF1-like	unknown_TF	-	-	Endodermis_Cluster_9	Endodermis	0	145	153	4.79233e-73	0.438395	0	0	936	35
TraesCS1A03G0177500	ocs element-binding factor 1-like	unknown_TF	-	-	Endodermis_Cluster_9	Endodermis	0	145	166	1.72072e-58	0.475645	0	0	940	36
TraesCS3A03G0787100	ethylene-responsive transcription factor 4-like	unknown_TF	-	-	Endodermis_Cluster_9	Endodermis	0	145	165	5.0292e-57	0.472779	0	0	968	41
TraesCS5B03G1172400	NAC domain-containing protein 2-like	unknown_TF	-	-	Endodermis_Cluster_9	Endodermis	0	145	161	6.20524e-60	0.461318	0	0	978	39
TraesCS1A03G0580100	dehydration-responsive element-binding protein 2B-like isoform X1	unknown_TF	-	-	Endodermis_Cluster_9	Endodermis	0	145	160	1.14574e-60	0.458453	0	0	979	38
TraesCS2B03G1017100	transcription factor MYB4-like	unknown_TF	-	-	Endodermis_Cluster_9	Endodermis	0	145	167	7.2543e-51	0.47851	0	0	996	40
TraesCS5B03G0831200	myb-related protein Hv1-like	unknown_TF	-	-	Endodermis_Cluster_9	Endodermis	0	145	141	4.22357e-77	0.404011	0	0	1007	37
TraesCS5D03G1060100	NAC domain-containing protein 2-like	unknown_TF	-	-	Endodermis_Cluster_9	Endodermis	0	145	159	2.77312e-58	0.455587	0	0	1009	42
TraesCS5A03G1103200	NAC domain-containing protein 2-like	unknown_TF	-	-	Endodermis_Cluster_9	Endodermis	0	145	163	3.70661e-53	0.467049	0	0	1015	43
TraesCS5B03G1003500	zinc finger protein 1	unknown_TF	-	-	Endodermis_Cluster_9	Endodermis	0	145	155	1.04504e-57	0.444126	0	0	1041	46
TraesCS1D03G0172800	ocs element-binding factor 1-like	unknown_TF	-	-	Endodermis_Cluster_9	Endodermis	0	145	155	2.58446e-57	0.444126	0	0	1045	47
TraesCS5B03G0513800	ethylene-responsive transcription factor RAP2-13-like	unknown_TF	-	-	Endodermis_Cluster_9	Endodermis	0	145	152	7.96252e-59	0.43553	0	0	1048	45
TraesCS1D03G0554000	dehydration-responsive element-binding protein 2B-like isoform X1	unknown_TF	-	-	Endodermis_Cluster_9	Endodermis	0	145	154	3.60532e-57	0.441261	0	0	1051	49
TraesCS3D03G0727300	ethylene-responsive transcription factor 4-like	unknown_TF	-	-	Endodermis_Cluster_9	Endodermis	0	145	154	8.06563e-56	0.441261	0	0	1060	52
TraesCS1D03G0978100	transcription elongation factor 1 homolog	unknown_TF	-	-	Endodermis_Cluster_9	Endodermis	0	145	143	3.84118e-63	0.409742	0	0	1070	48
TraesCS5B03G0722700	transcription factor BHLH089-like isoform X1	unknown_TF	-	-	Endodermis_Cluster_9	Endodermis	0	145	150	2.18809e-57	0.429799	0	0	1072	50
TraesCS5D03G0654900	transcription factor BHLH089-like isoform X1	unknown_TF	-	-	Endodermis_Cluster_9	Endodermis	0	145	139	1.13657e-66	0.398281	0	0	1077	44
TraesCS3D03G0614200	transcription factor RAX2-like	unknown_TF	-	-	Endodermis_Cluster_9	Endodermis	0	145	147	8.9104e-59	0.421203	0	0	1081	51
TraesCS1B03G1056300	ethylene-responsive transcription factor ERF109-like	unknown_TF	-	-	Endodermis_Cluster_9	Endodermis	0	145	150	4.62457e-55	0.429799	0	0	1089	53
TraesCS5D03G1077900	zinc finger protein ZAT8-like	unknown_TF	-	-	Endodermis_Cluster_9	Endodermis	0	145	155	3.91221e-49	0.444126	0	0	1099	55
TraesCS1A03G1017300	transcription elongation factor 1 homolog	unknown_TF	-	-	Endodermis_Cluster_9	Endodermis	0	145	145	1.29841e-56	0.415473	0	0	1119	61
TraesCS2A03G0924800	transcription factor MYB4-like	unknown_TF	-	-	Endodermis_Cluster_9	Endodermis	0	145	148	3.02679e-53	0.424069	0	0	1120	58
TraesCS1D03G0646100	myb-related protein 308-like	unknown_TF	-	-	Endodermis_Cluster_9	Endodermis	0	145	138	2.72919e-61	0.395415	0	0	1126	54
TraesCS4B03G0224400	NAC domain-containing protein 71-like	unknown_TF	-	-	Endodermis_Cluster_9	Endodermis	0	145	140	1.01865e-59	0.401146	0	0	1129	57
TraesCS6D03G0537900	transcription factor LAF1-like	unknown_TF	-	-	Endodermis_Cluster_9	Endodermis	0	145	138	3.62747e-60	0.395415	0	0	1135	56
TraesCS4B03G0787700	ethylene-responsive transcription factor ERF073-like	unknown_TF	-	-	Endodermis_Cluster_9	Endodermis	0	145	135	9.14431e-60	0.386819	0	0	1157	59
TraesCS1A03G0780800	ethylene-responsive transcription factor 8-like	unknown_TF	-	-	Endodermis_Cluster_9	Endodermis	0	145	143	2.4599e-50	0.409742	0	0	1176	64
TraesCS3A03G0812200	NAC domain-containing protein 68-like	unknown_TF	-	-	Endodermis_Cluster_9	Endodermis	0	145	149	2.38106e-44	0.426934	0	0	1179	63
TraesCS4A03G1007700	homeobox-leucine zipper protein HOX13-like	unknown_TF	-	-	Endodermis_Cluster_9	Endodermis	0	145	122	3.69208e-65	0.34957	0	0	1185	60
TraesCS5A03G0304600	ethylene-responsive transcription factor ERF109-like	unknown_TF	-	-	Endodermis_Cluster_9	Endodermis	0	145	146	4.16348e-47	0.418338	0	0	1188	67
TraesCS1B03G1056200	ethylene-responsive transcription factor ERF109-like	unknown_TF	-	-	Endodermis_Cluster_9	Endodermis	0	145	133	3.92947e-58	0.381089	0	0	1191	62
TraesCS1B03G0896200	ethylene-responsive transcription factor 8-like	unknown_TF	-	-	Endodermis_Cluster_9	Endodermis	0	145	147	1.84307e-44	0.421203	0	0	1205	68
TraesCS2B03G1431800	ethylene-responsive transcription factor 7-like	unknown_TF	-	-	Endodermis_Cluster_9	Endodermis	0	145	133	6.43985e-57	0.381089	0	0	1208	66
TraesCS5D03G0879400	heat stress transcription factor A-2a-like	unknown_TF	-	-	Endodermis_Cluster_9	Endodermis	0	145	133	1.02085e-56	0.381089	0	0	1210	69
TraesCS2B03G0287600	NAC domain-containing protein 92-like	unknown_TF	-	-	Endodermis_Cluster_9	Endodermis	0	145	143	1.14767e-47	0.409742	0	0	1211	71
TraesCS2D03G0214000	NAC domain-containing protein 92-like	unknown_TF	-	-	Endodermis_Cluster_9	Endodermis	0	145	147	6.17889e-44	0.421203	0	0	1213	70
TraesCS5A03G1124600	zinc finger protein ZAT12-like	unknown_TF	-	-	Endodermis_Cluster_9	Endodermis	0	145	145	1.2861e-45	0.415473	0	0	1216	74
TraesCS5A03G1124000	zinc finger protein ZAT7-like	unknown_TF	-	-	Endodermis_Cluster_9	Endodermis	0	145	141	5.57099e-49	0.404011	0	0	1227	73
TraesCS5D03G1077500	zinc finger protein ZAT7-like	unknown_TF	-	-	Endodermis_Cluster_9	Endodermis	0	145	133	2.51878e-55	0.381089	0	0	1231	72
TraesCS2B03G1138900	ethylene-responsive transcription factor 4-like	unknown_TF	-	-	Endodermis_Cluster_9	Endodermis	0	145	141	6.16533e-48	0.404011	0	0	1235	75
TraesCS2D03G0935500	ethylene-responsive transcription factor 2-like	unknown_TF	-	-	Endodermis_Cluster_9	Endodermis	0	145	140	5.21115e-48	0.401146	0	0	1241	76
TraesCS5D03G0327000	ethylene-responsive transcription factor ERF110-like	unknown_TF	-	-	Endodermis_Cluster_9	Endodermis	0	145	146	6.86648e-42	0.418338	0	0	1244	77
TraesCS2A03G0999000	ethylene-responsive transcription factor 2-like	unknown_TF	-	-	Endodermis_Cluster_9	Endodermis	0	145	146	2.8467e-40	0.418338	0	0	1254	80
TraesCS6D03G0702200	ethylene-responsive transcription factor ERF109-like	unknown_TF	-	-	Endodermis_Cluster_9	Endodermis	0	145	134	2.43207e-47	0.383954	0	0	1276	78
TraesCS1D03G0876600	ethylene-responsive transcription factor ERF109-like	unknown_TF	-	-	Endodermis_Cluster_9	Endodermis	0	145	130	1.89222e-49	0.372493	0	0	1282	81
TraesCS7A03G1235800	WRKY transcription factor WRKY28-like	unknown_TF	-	-	Endodermis_Cluster_9	Endodermis	0	145	102	1.79625e-62	0.292264	0	0	1288	65
TraesCS3A03G0950500	NAC domain-containing protein 48-like	unknown_TF	-	-	Endodermis_Cluster_9	Endodermis	0	145	133	1.18263e-46	0.381089	0	0	1294	83
TraesCS5B03G0961700	transcription factor BHLH148-like isoform X1	unknown_TF	-	-	Endodermis_Cluster_9	Endodermis	0	145	122	7.5018e-53	0.34957	0	0	1299	82
TraesCS4D03G0185600	NAC domain-containing protein 71-like	unknown_TF	-	-	Endodermis_Cluster_9	Endodermis	0	145	124	5.22371e-51	0.355301	0	0	1300	79
TraesCS2A03G1031600	WRKY transcription factor WRKY51-like	unknown_TF	-	-	Endodermis_Cluster_9	Endodermis	0	145	134	5.09432e-44	0.383954	0	0	1306	84
TraesCS1A03G0899300	ethylene-responsive transcription factor ERF109-like	unknown_TF	-	-	Endodermis_Cluster_9	Endodermis	0	145	141	8.75235e-38	0.404011	0	0	1311	87
TraesCS5B03G1192000	zinc finger protein ZAT7-like	unknown_TF	-	-	Endodermis_Cluster_9	Endodermis	0	145	130	8.64514e-44	0.372493	0	0	1328	88
TraesCS6A03G0350400	WRKY transcription factor WRKY71-like	unknown_TF	-	-	Endodermis_Cluster_9	Endodermis	0	145	124	1.02024e-45	0.355301	0	0	1338	86
TraesCS1A03G0899400	ethylene-responsive transcription factor ERF109-like	unknown_TF	-	-	Endodermis_Cluster_9	Endodermis	0	145	117	1.87365e-49	0.335244	0	0	1345	85
TraesCS2A03G0209100	NAC domain-containing protein 92-like	unknown_TF	-	-	Endodermis_Cluster_9	Endodermis	0	145	130	2.17752e-40	0.372493	0	0	1370	95
TraesCS5A03G0685000	transcription factor BHLH089-like	unknown_TF	-	-	Endodermis_Cluster_9	Endodermis	0	145	118	6.22611e-47	0.338109	0	0	1372	89
TraesCS2A03G0199100	transcription factor MYB2-like	unknown_TF	-	-	Endodermis_Cluster_9	Endodermis	0	145	129	2.42713e-40	0.369628	0	0	1377	98
TraesCS2B03G1152700	WRKY transcription factor WRKY51-like	unknown_TF	-	-	Endodermis_Cluster_9	Endodermis	0	145	121	1.04655e-44	0.346705	0	0	1379	90
TraesCS2D03G0970800	WRKY transcription factor WRKY51-like	unknown_TF	-	-	Endodermis_Cluster_9	Endodermis	0	145	121	1.29687e-44	0.346705	0	0	1380	91
TraesCS6D03G0304200	WRKY transcription factor WRKY71-like	unknown_TF	-	-	Endodermis_Cluster_9	Endodermis	0	145	123	3.47002e-43	0.352436	0	0	1381	93
TraesCS4A03G0585300	NAC domain-containing protein 71-like	unknown_TF	-	-	Endodermis_Cluster_9	Endodermis	0	145	129	1.13543e-39	0.369628	0	0	1385	100
TraesCS6B03G0297800	UBX domain-containing protein 4-like	unknown_TF	-	-	Endodermis_Cluster_9	Endodermis	0	145	123	1.23123e-42	0.352436	0	0	1386	94
TraesCS3D03G0748100	NAC domain-containing protein 68-like	unknown_TF	-	-	Endodermis_Cluster_9	Endodermis	0	145	131	8.53992e-38	0.375358	0	0	1388	99
TraesCS5D03G0597400	dof zinc finger protein MNB1A-like	unknown_TF	-	-	Endodermis_Cluster_9	Endodermis	0	145	115	3.54696e-47	0.329513	0	0	1390	92
TraesCS1D03G0876900	ethylene-responsive transcription factor ERF109-like	unknown_TF	-	-	Endodermis_Cluster_9	Endodermis	0	145	123	4.34941e-42	0.352436	0	0	1395	97
TraesCS4A03G0277300	NAC domain-containing protein 92-like	unknown_TF	-	-	Endodermis_Cluster_9	Endodermis	0	145	131	4.59083e-36	0.375358	0	0	1405	102
TraesCS6B03G0446800	WRKY transcription factor WRKY71-like	unknown_TF	-	-	Endodermis_Cluster_9	Endodermis	0	145	119	1.50841e-41	0.340974	0	0	1427	101
TraesCS5A03G0919800	heat stress transcription factor A-2a-like	unknown_TF	-	-	Endodermis_Cluster_9	Endodermis	0	145	106	1.22221e-47	0.303725	0	0	1432	96
TraesCS5B03G1192700	zinc finger protein ZAT5-like	unknown_TF	-	-	Endodermis_Cluster_9	Endodermis	0	145	117	4.26796e-42	0.335244	0	0	1437	103
TraesCS6A03G0210300	GRB10-interacting GYF protein 2-like	unknown_TF	-	-	Endodermis_Cluster_9	Endodermis	0	145	113	9.02508e-44	0.323782	0	0	1440	104
TraesCS3B03G0309700	probable WRKY transcription factor 72	unknown_TF	-	-	Endodermis_Cluster_9	Endodermis	0	145	116	1.24965e-40	0.332378	0	0	1461	106
TraesCS5B03G1191600	zinc finger protein ZAT12-like	unknown_TF	-	-	Endodermis_Cluster_9	Endodermis	0	145	112	2.59352e-42	0.320917	0	0	1462	105
TraesCS6D03G0169400	GRB10-interacting GYF protein 2-like	unknown_TF	-	-	Endodermis_Cluster_9	Endodermis	0	145	115	4.34055e-41	0.329513	0	0	1464	107
TraesCS5D03G1060900	ethylene-responsive transcription factor 3-like	unknown_TF	-	-	Endodermis_Cluster_9	Endodermis	0	145	118	8.37289e-36	0.338109	0	0	1495	110
TraesCS6A03G0619000	transcription factor MYB30-like	unknown_TF	-	-	Endodermis_Cluster_9	Endodermis	0	145	109	1.98861e-40	0.312321	0	0	1509	108
TraesCS1D03G0877100	ethylene-responsive transcription factor ERF109-like	unknown_TF	-	-	Endodermis_Cluster_9	Endodermis	0	145	110	1.11521e-39	0.315186	0	0	1517	109
TraesCS3B03G0828100	probable WRKY transcription factor 65	unknown_TF	-	-	Endodermis_Cluster_9	Endodermis	0	145	111	2.73617e-38	0.318052	0	0	1522	111
TraesCS3A03G0392300	WRKY transcription factor 6-like	unknown_TF	-	-	Endodermis_Cluster_9	Endodermis	0	145	113	2.10435e-36	0.323782	0	0	1524	112
TraesCS1D03G0747700	ethylene-responsive transcription factor 8-like	unknown_TF	-	-	Endodermis_Cluster_9	Endodermis	0	145	112	2.00491e-35	0.320917	0	0	1539	116
TraesCS3B03G1086000	NAC domain-containing protein 48-like	unknown_TF	-	-	Endodermis_Cluster_9	Endodermis	0	145	109	1.11484e-36	0.312321	0	0	1549	117
TraesCS2A03G1196500	ethylene-responsive transcription factor ERF008-like	unknown_TF	-	-	Endodermis_Cluster_9	Endodermis	0	145	103	1.59636e-38	0.295129	0	0	1554	113
TraesCS5D03G1077700	zinc finger protein ZAT12-like	unknown_TF	-	-	Endodermis_Cluster_9	Endodermis	0	145	102	1.37862e-38	0.292264	0	0	1559	116
TraesCS3D03G0761900	WRKY transcription factor WRKY24-like	unknown_TF	-	-	Endodermis_Cluster_9	Endodermis	0	145	97	3.08397e-40	0.277937	0	0	1560	114
TraesCS6B03G0988000	ethylene-responsive transcription factor ERF109-like	unknown_TF	-	-	Endodermis_Cluster_9	Endodermis	0	145	118	8.63273e-25	0.338109	0	0	1569	118
TraesCS1B03G1198400	transcription elongation factor 1 homolog	unknown_TF	-	-	Endodermis_Cluster_9	Endodermis	0	145	109	5.35828e-34	0.312321	0	0	1571	119
TraesCS7B03G1124700	WRKY transcription factor WRKY28-like	unknown_TF	-	-	Endodermis_Cluster_9	Endodermis	0	145	94	2.01435e-39	0.269341	0	0	1577	120
TraesCS2D03G1151400	ethylene-responsive transcription factor ERF008-like	unknown_TF	-	-	Endodermis_Cluster_9	Endodermis	0	145	96	3.19297e-37	0.275072	0	0	1586	121
TraesCS7A03G0304100	ethylene-responsive transcription factor RAP2-1-like	unknown_TF	-	-	Endodermis_Cluster_9	Endodermis	0	145	99	7.91129e-35	0.283668	0	0	1593	122
TraesCS2D03G0201900	transcription factor MYB2-like	unknown_TF	-	-	Endodermis_Cluster_9	Endodermis	0	145	102	8.24827e-30	0.292264	0	0	1621	123
TraesCS3D03G0665600	probable WRKY transcription factor 65	unknown_TF	-	-	Endodermis_Cluster_9	Endodermis	0	145	92	5.16027e-33	0.26361	0	0	1627	126
TraesCS7B03G0436100	NAC domain-containing protein 83-like	unknown_TF	-	-	Endodermis_Cluster_9	Endodermis	0	145	100	8.35421e-29	0.286533	0	0	1631	124
TraesCS7B03G1124800	WRKY transcription factor WRKY28-like	unknown_TF	-	-	Endodermis_Cluster_9	Endodermis	0	145	89	3.70685e-33	0.255014	0	0	1637	128
TraesCS5A03G0912000	transcription factor BHLH148-like isoform X1	unknown_TF	-	-	Endodermis_Cluster_9	Endodermis	0	145	98	2.64238e-29	0.280802	0	0	1644	125
TraesCS3B03G0484700	WRKY transcription factor 6-like	unknown_TF	-	-	Endodermis_Cluster_9	Endodermis	0	145	94	1.13328e-30	0.269341	0	0	1645	127
TraesCS2D03G0442700	heat stress transcription factor A-3-like	unknown_TF	-	-	Endodermis_Cluster_9	Endodermis	0	145	86	3.69715e-33	0.246418	0	0	1650	131
TraesCS4D03G0435800	NAC domain-containing protein 92-like	unknown_TF	-	-	Endodermis_Cluster_9	Endodermis	0	145	96	8.71627e-29	0.275072	0	0	1662	129
TraesCS3D03G0884200	NAC domain-containing protein 48-like	unknown_TF	-	-	Endodermis_Cluster_9	Endodermis	0	145	92	6.89647e-30	0.26361	0	0	1669	130
TraesCS3D03G0466300	uncharacterized protein LOC119276045	unknown_TF	-	-	Endodermis_Cluster_9	Endodermis	0	145	94	8.66321e-28	0.269341	0	0	1673	132
TraesCS3A03G0663100	AP2/ERF and B3 domain-containing protein Os01g0693400-like	unknown_TF	-	-	Endodermis_Cluster_9	Endodermis	0	145	80	9.1578e-31	0.229226	0	0	1686	134
TraesCS2D03G0232700	ethylene-responsive transcription factor ERF071-like	unknown_TF	-	-	Endodermis_Cluster_9	Endodermis	0	145	89	4.43925e-28	0.255014	0	0	1688	135
TraesCS2D03G0209900	protein ETHYLENE-INSENSITIVE 3-like 2	unknown_TF	-	-	Endodermis_Cluster_9	Endodermis	0	145	73	5.91321e-31	0.209169	0	0	1697	133
TraesCS6A03G0618500	transcription factor MYB30-like	unknown_TF	-	-	Endodermis_Cluster_9	Endodermis	0	145	83	5.48531e-27	0.237822	0	0	1704	138
TraesCS5D03G0063800	zinc finger protein ZAT5-like	unknown_TF	-	-	Endodermis_Cluster_9	Endodermis	0	145	86	3.44875e-24	0.246418	0	0	1708	140
TraesCS3A03G0830700	WRKY transcription factor WRKY24-like	unknown_TF	-	-	Endodermis_Cluster_9	Endodermis	0	145	90	1.77319e-21	0.25788	0	0	1709	137
TraesCS3B03G0934600	NAC domain-containing protein 68-like	unknown_TF	-	-	Endodermis_Cluster_9	Endodermis	0	145	96	1.23006e-16	0.275072	0	0	1711	136
TraesCS1A03G0898900	ethylene-responsive transcription factor ERF109-like	unknown_TF	-	-	Endodermis_Cluster_9	Endodermis	0	145	87	3.52834e-23	0.249284	0	0	1712	139
TraesCS4B03G0490500	NAC domain-containing protein 92-like	unknown_TF	-	-	Endodermis_Cluster_9	Endodermis	0	145	91	7.88838e-18	0.260745	0	0	1719	141
TraesCS3D03G0823900	ethylene-responsive transcription factor ABR1-like	unknown_TF	-	-	Endodermis_Cluster_9	Endodermis	0	145	80	5.62117e-18	0.229226	0	0	1746	143
TraesCS2B03G0270000	transcription factor MYB2-like	unknown_TF	-	-	Endodermis_Cluster_9	Endodermis	0	145	70	2.49911e-19	0.200573	0	0	1762	144
TraesCS4D03G0219600	uncharacterized protein LOC119286416	unknown_TF	-	-	Endodermis_Cluster_9	Endodermis	0	145	64	2.82665e-23	0.183381	0	0	1763	142
TraesCS6A03G0618400	transcription factor MYB30-like	unknown_TF	-	-	Endodermis_Cluster_9	Endodermis	0	145	64	4.66525e-20	0.183381	0	0	1772	145
TraesCS1B03G0951500	dof zinc finger protein 5-like	unknown_TF	-	-	Endodermis/Phloem_Cluster_11	Endodermis/Phloem	1	108	450	1.40059e-306	0.732899	0.134148	0.00440637	7	3
TraesCS1A03G0827500	dof zinc finger protein 5-like	unknown_TF	-	-	Endodermis/Phloem_Cluster_11	Endodermis/Phloem	1	108	441	5.97475e-285	0.718241	0.139154	0.00508816	15	2
TraesCS6D03G0790600	transcription factor LRL3-like	unknown_TF	-	-	Endodermis/Phloem_Cluster_11	Endodermis/Phloem	1	108	417	0	0.679153	0.130396	0.00337813	27	5
TraesCS6B03G1106200	transcription factor LRL3-like	unknown_TF	-	-	Endodermis/Phloem_Cluster_11	Endodermis/Phloem	1	108	409	0	0.666124	0.120301	0.00283937	34	8
TraesCS6B03G0775000	transcription factor LAF1-like	unknown_TF	-	-	Endodermis/Phloem_Cluster_11	Endodermis/Phloem	1	108	433	1.56196e-236	0.705212	0.154104	0.00540821	43	1
TraesCS5B03G0395300	basic leucine zipper 19-like	unknown_TF	-	-	Endodermis/Phloem_Cluster_11	Endodermis/Phloem	1	108	431	4.72657e-234	0.701954	0.136106	0.00391354	51	4
TraesCS5D03G0370700	basic leucine zipper 19-like	unknown_TF	-	-	Endodermis/Phloem_Cluster_11	Endodermis/Phloem	1	108	420	4.75216e-231	0.684039	0.134148	0.00371334	70	7
TraesCS5A03G0398400	basic leucine zipper 19-like	unknown_TF	-	-	Endodermis/Phloem_Cluster_11	Endodermis/Phloem	1	108	422	2.08693e-221	0.687296	0.137107	0.00364517	71	6
TraesCS1D03G0796200	dof zinc finger protein 5-like	unknown_TF	-	-	Endodermis/Phloem_Cluster_11	Endodermis/Phloem	1	108	378	1.65004e-279	0.615635	0.131314	0.00350303	76	9
TraesCS4D03G0679200	homeobox-leucine zipper protein HOX21-like isoform X1	unknown_TF	-	-	Endodermis/Phloem_Cluster_11	Endodermis/Phloem	1	108	376	1.64598e-184	0.612378	0.13512	0.00303536	117	12
TraesCS4B03G0758100	homeobox-leucine zipper protein HOX21-like isoform X2	unknown_TF	-	-	Endodermis/Phloem_Cluster_11	Endodermis/Phloem	1	108	373	1.02338e-175	0.607492	0.13319	0.00288516	124	13
TraesCS6D03G0537900	transcription factor LAF1-like	unknown_TF	-	-	Endodermis/Phloem_Cluster_11	Endodermis/Phloem	1	108	362	5.97997e-165	0.589577	0.138123	0.00379424	127	11
TraesCS4A03G0027800	homeobox-leucine zipper protein HOX21-like	unknown_TF	-	-	Endodermis/Phloem_Cluster_11	Endodermis/Phloem	1	108	364	3.93185e-170	0.592834	0.12949	0.0025918	131	14
TraesCS7D03G0596300	NAC domain-containing protein 83-like	unknown_TF	-	-	Endodermis/Phloem_Cluster_11	Endodermis/Phloem	1	108	331	1.58368e-175	0.539088	0.14234	0.00327201	138	10
TraesCS5B03G1191800	zinc finger protein ZAT8-like	unknown_TF	-	-	Endodermis/Phloem_Cluster_11	Endodermis/Phloem	0	108	484	1.6122e-173	0.788274	0	0	142	15
TraesCS5B03G1191700	zinc finger protein ZAT5-like	unknown_TF	-	-	Endodermis/Phloem_Cluster_11	Endodermis/Phloem	0	108	475	8.7369e-172	0.773616	0	0	151	16
TraesCS5D03G1077800	zinc finger protein ZAT12-like	unknown_TF	-	-	Endodermis/Phloem_Cluster_11	Endodermis/Phloem	0	108	467	3.44588e-169	0.760586	0	0	160	18
TraesCS6D03G0322600	bZIP transcription factor RISBZ4-like isoform X2	unknown_TF	-	-	Endodermis/Phloem_Cluster_11	Endodermis/Phloem	1	108	235	1.13036e-78	0.382736	0.130396	0.00210465	167	20
TraesCS3B03G0838100	basic leucine zipper 6-like	unknown_TF	-	-	Endodermis/Phloem_Cluster_11	Endodermis/Phloem	0	108	461	2.14729e-180	0.750814	0	0	168	17
TraesCS3D03G0674700	basic leucine zipper 6-like	unknown_TF	-	-	Endodermis/Phloem_Cluster_11	Endodermis/Phloem	0	108	444	2.33691e-195	0.723127	0	0	182	19
TraesCS3A03G0731500	basic leucine zipper 6-like	unknown_TF	-	-	Endodermis/Phloem_Cluster_11	Endodermis/Phloem	0	108	452	1.39747e-143	0.736156	0	0	188	21
TraesCS2A03G1019200	ethylene-responsive transcription factor 4-like	unknown_TF	-	-	Endodermis/Phloem_Cluster_11	Endodermis/Phloem	0	108	449	1.14327e-116	0.73127	0	0	200	25
TraesCS6A03G0648300	transcription factor LAF1-like	unknown_TF	-	-	Endodermis/Phloem_Cluster_11	Endodermis/Phloem	0	108	424	3.99468e-178	0.690554	0	0	216	22
TraesCSU03G0077800	zinc finger protein ZAT18-like	unknown_TF	-	-	Endodermis/Phloem_Cluster_11	Endodermis/Phloem	0	108	428	2.25586e-154	0.697068	0	0	220	23
TraesCS5A03G1103200	NAC domain-containing protein 2-like	unknown_TF	-	-	Endodermis/Phloem_Cluster_11	Endodermis/Phloem	0	108	424	1.44169e-144	0.690554	0	0	237	24
TraesCS2D03G0864800	transcription factor MYB4-like	unknown_TF	-	-	Endodermis/Phloem_Cluster_11	Endodermis/Phloem	0	108	411	1.10571e-143	0.669381	0	0	267	26
TraesCS1A03G1017300	transcription elongation factor 1 homolog	unknown_TF	-	-	Endodermis/Phloem_Cluster_11	Endodermis/Phloem	0	108	392	4.68557e-167	0.638436	0	0	282	29
TraesCS2D03G0960200	ethylene-responsive transcription factor 4-like	unknown_TF	-	-	Endodermis/Phloem_Cluster_11	Endodermis/Phloem	0	108	405	1.76066e-137	0.659609	0	0	288	30
TraesCS5B03G0238100	ocs element-binding factor 1-like	unknown_TF	-	-	Endodermis/Phloem_Cluster_11	Endodermis/Phloem	0	108	405	1.62172e-136	0.659609	0	0	289	32
TraesCS5A03G0304600	ethylene-responsive transcription factor ERF109-like	unknown_TF	-	-	Endodermis/Phloem_Cluster_11	Endodermis/Phloem	0	108	398	2.32236e-143	0.648208	0	0	304	28
TraesCS5D03G0910500	zinc finger protein 1-like	unknown_TF	-	-	Endodermis/Phloem_Cluster_11	Endodermis/Phloem	0	108	392	5.68256e-158	0.638436	0	0	305	31
TraesCS5A03G1124600	zinc finger protein ZAT12-like	unknown_TF	-	-	Endodermis/Phloem_Cluster_11	Endodermis/Phloem	0	108	395	1.02569e-138	0.643322	0	0	317	33
TraesCS5D03G1060100	NAC domain-containing protein 2-like	unknown_TF	-	-	Endodermis/Phloem_Cluster_11	Endodermis/Phloem	0	108	392	2.78247e-138	0.638436	0	0	327	36
TraesCS5D03G0237700	ocs element-binding factor 1-like	unknown_TF	-	-	Endodermis/Phloem_Cluster_11	Endodermis/Phloem	0	108	393	1.81035e-131	0.640065	0	0	328	34
TraesCS3A03G0787100	ethylene-responsive transcription factor 4-like	unknown_TF	-	-	Endodermis/Phloem_Cluster_11	Endodermis/Phloem	0	108	396	1.11515e-125	0.644951	0	0	331	37
TraesCS5D03G1077900	zinc finger protein ZAT8-like	unknown_TF	-	-	Endodermis/Phloem_Cluster_11	Endodermis/Phloem	0	108	395	2.3589e-126	0.643322	0	0	335	40
TraesCS3A03G0812200	NAC domain-containing protein 68-like	unknown_TF	-	-	Endodermis/Phloem_Cluster_11	Endodermis/Phloem	0	108	395	2.3589e-126	0.643322	0	0	335	40
TraesCS5A03G0223200	ocs element-binding factor 1-like	unknown_TF	-	-	Endodermis/Phloem_Cluster_11	Endodermis/Phloem	0	108	394	3.94585e-127	0.641694	0	0	336	38
TraesCS2B03G1017100	transcription factor MYB4-like	unknown_TF	-	-	Endodermis/Phloem_Cluster_11	Endodermis/Phloem	0	108	401	5.43641e-111	0.653094	0	0	345	41
TraesCS1B03G0672800	dehydration-responsive element-binding protein 2B-like isoform X1	unknown_TF	-	-	Endodermis/Phloem_Cluster_11	Endodermis/Phloem	0	108	380	1.43672e-139	0.618893	0	0	363	36
TraesCS5B03G1172400	NAC domain-containing protein 2-like	unknown_TF	-	-	Endodermis/Phloem_Cluster_11	Endodermis/Phloem	0	108	383	4.56911e-130	0.623779	0	0	370	42
TraesCS7D03G0180300	homeobox-leucine zipper protein HOX2-like	unknown_TF	-	-	Endodermis/Phloem_Cluster_11	Endodermis/Phloem	0	108	329	2.21312e-195	0.535831	0	0	383	27
TraesCS1D03G0554000	dehydration-responsive element-binding protein 2B-like isoform X1	unknown_TF	-	-	Endodermis/Phloem_Cluster_11	Endodermis/Phloem	0	108	372	4.49136e-129	0.605863	0	0	399	43
TraesCS1A03G0580100	dehydration-responsive element-binding protein 2B-like isoform X1	unknown_TF	-	-	Endodermis/Phloem_Cluster_11	Endodermis/Phloem	0	108	373	2.19244e-125	0.607492	0	0	403	47
TraesCS5B03G1003500	zinc finger protein 1	unknown_TF	-	-	Endodermis/Phloem_Cluster_11	Endodermis/Phloem	0	108	369	1.1666e-125	0.600977	0	0	413	48
TraesCS1A03G0177500	ocs element-binding factor 1-like	unknown_TF	-	-	Endodermis/Phloem_Cluster_11	Endodermis/Phloem	0	108	373	2.15367e-108	0.607492	0	0	427	53
TraesCS3D03G0727300	ethylene-responsive transcription factor 4-like	unknown_TF	-	-	Endodermis/Phloem_Cluster_11	Endodermis/Phloem	0	108	364	3.98142e-119	0.592834	0	0	436	50
TraesCS5B03G0513800	ethylene-responsive transcription factor RAP2-13-like	unknown_TF	-	-	Endodermis/Phloem_Cluster_11	Endodermis/Phloem	0	108	359	3.75637e-126	0.584691	0	0	444	49
TraesCS4D03G0706100	ethylene-responsive transcription factor ERF073-like	unknown_TF	-	-	Endodermis/Phloem_Cluster_11	Endodermis/Phloem	0	108	347	8.90497e-140	0.565147	0	0	455	45
TraesCS1D03G0172800	ocs element-binding factor 1-like	unknown_TF	-	-	Endodermis/Phloem_Cluster_11	Endodermis/Phloem	0	108	361	4.59836e-118	0.587948	0	0	459	54
TraesCS1A03G0780800	ethylene-responsive transcription factor 8-like	unknown_TF	-	-	Endodermis/Phloem_Cluster_11	Endodermis/Phloem	0	108	356	3.994e-122	0.579805	0	0	472	52
TraesCS5B03G0722700	transcription factor BHLH089-like isoform X1	unknown_TF	-	-	Endodermis/Phloem_Cluster_11	Endodermis/Phloem	0	108	352	4.41881e-121	0.57329	0	0	482	56
TraesCS2D03G0214000	NAC domain-containing protein 92-like	unknown_TF	-	-	Endodermis/Phloem_Cluster_11	Endodermis/Phloem	0	108	363	1.16646e-103	0.591205	0	0	486	57
TraesCS4B03G0787700	ethylene-responsive transcription factor ERF073-like	unknown_TF	-	-	Endodermis/Phloem_Cluster_11	Endodermis/Phloem	0	108	332	2.86598e-142	0.540717	0	0	496	46
TraesCS1B03G1056300	ethylene-responsive transcription factor ERF109-like	unknown_TF	-	-	Endodermis/Phloem_Cluster_11	Endodermis/Phloem	0	108	351	7.37891e-115	0.571661	0	0	504	58
TraesCS5D03G0654900	transcription factor BHLH089-like isoform X1	unknown_TF	-	-	Endodermis/Phloem_Cluster_11	Endodermis/Phloem	0	108	326	7.35586e-144	0.530945	0	0	509	44
TraesCS2A03G0924800	transcription factor MYB4-like	unknown_TF	-	-	Endodermis/Phloem_Cluster_11	Endodermis/Phloem	0	108	349	4.60371e-113	0.568404	0	0	512	59
TraesCS2A03G0999000	ethylene-responsive transcription factor 2-like	unknown_TF	-	-	Endodermis/Phloem_Cluster_11	Endodermis/Phloem	0	108	359	1.70305e-93	0.584691	0	0	521	62
TraesCS1D03G0876700	ethylene-responsive transcription factor ERF109-like	unknown_TF	-	-	Endodermis/Phloem_Cluster_11	Endodermis/Phloem	0	108	342	1.7004e-115	0.557003	0	0	531	60
TraesCS1D03G0978100	transcription elongation factor 1 homolog	unknown_TF	-	-	Endodermis/Phloem_Cluster_11	Endodermis/Phloem	0	108	330	2.73582e-130	0.537459	0	0	533	51
TraesCS2B03G1431800	ethylene-responsive transcription factor 7-like	unknown_TF	-	-	Endodermis/Phloem_Cluster_11	Endodermis/Phloem	0	108	322	1.15376e-130	0.52443	0	0	546	55
TraesCS2D03G0935500	ethylene-responsive transcription factor 2-like	unknown_TF	-	-	Endodermis/Phloem_Cluster_11	Endodermis/Phloem	0	108	339	1.30177e-108	0.552117	0	0	562	63
TraesCS1B03G1198400	transcription elongation factor 1 homolog	unknown_TF	-	-	Endodermis/Phloem_Cluster_11	Endodermis/Phloem	0	108	323	4.9088e-123	0.526059	0	0	564	61
TraesCS1B03G0896200	ethylene-responsive transcription factor 8-like	unknown_TF	-	-	Endodermis/Phloem_Cluster_11	Endodermis/Phloem	0	108	347	5.41884e-93	0.565147	0	0	569	65
TraesCS2B03G1138900	ethylene-responsive transcription factor 4-like	unknown_TF	-	-	Endodermis/Phloem_Cluster_11	Endodermis/Phloem	0	108	333	8.98981e-102	0.542345	0	0	594	66
TraesCS2B03G0287600	NAC domain-containing protein 92-like	unknown_TF	-	-	Endodermis/Phloem_Cluster_11	Endodermis/Phloem	0	108	333	2.29822e-97	0.542345	0	0	610	67
TraesCS5D03G0879400	heat stress transcription factor A-2a-like	unknown_TF	-	-	Endodermis/Phloem_Cluster_11	Endodermis/Phloem	0	108	309	1.04913e-118	0.503257	0	0	620	64
TraesCS3D03G0614200	transcription factor RAX2-like	unknown_TF	-	-	Endodermis/Phloem_Cluster_11	Endodermis/Phloem	0	108	316	6.55232e-101	0.514658	0	0	653	69
TraesCS3D03G0748100	NAC domain-containing protein 68-like	unknown_TF	-	-	Endodermis/Phloem_Cluster_11	Endodermis/Phloem	0	108	322	7.14325e-88	0.52443	0	0	665	71
TraesCS1A03G0899300	ethylene-responsive transcription factor ERF109-like	unknown_TF	-	-	Endodermis/Phloem_Cluster_11	Endodermis/Phloem	0	108	335	1.50913e-79	0.545603	0	0	667	72
TraesCS5D03G1077500	zinc finger protein ZAT7-like	unknown_TF	-	-	Endodermis/Phloem_Cluster_11	Endodermis/Phloem	0	108	300	6.20164e-108	0.488599	0	0	680	68
TraesCS6A03G0210300	GRB10-interacting GYF protein 2-like	unknown_TF	-	-	Endodermis/Phloem_Cluster_11	Endodermis/Phloem	0	108	286	3.07382e-110	0.465798	0	0	711	70
TraesCS5A03G1124000	zinc finger protein ZAT7-like	unknown_TF	-	-	Endodermis/Phloem_Cluster_11	Endodermis/Phloem	0	108	305	2.34022e-83	0.496743	0	0	741	74
TraesCS2A03G0404400	LOB domain-containing protein 37-like	unknown_TF	-	-	Endodermis/Phloem_Cluster_11	Endodermis/Phloem	0	108	271	5.58595e-111	0.441368	0	0	743	73
TraesCS5B03G1192000	zinc finger protein ZAT7-like	unknown_TF	-	-	Endodermis/Phloem_Cluster_11	Endodermis/Phloem	0	108	296	5.88612e-85	0.482085	0	0	764	75
TraesCS2A03G1031600	WRKY transcription factor WRKY51-like	unknown_TF	-	-	Endodermis/Phloem_Cluster_11	Endodermis/Phloem	0	108	301	4.58131e-82	0.490228	0	0	768	77
TraesCS6D03G0702200	ethylene-responsive transcription factor ERF109-like	unknown_TF	-	-	Endodermis/Phloem_Cluster_11	Endodermis/Phloem	0	108	292	9.69434e-83	0.47557	0	0	797	79
TraesCS4A03G0585300	NAC domain-containing protein 71-like	unknown_TF	-	-	Endodermis/Phloem_Cluster_11	Endodermis/Phloem	0	108	296	1.56296e-77	0.482085	0	0	810	83
TraesCS6D03G0304200	WRKY transcription factor WRKY71-like	unknown_TF	-	-	Endodermis/Phloem_Cluster_11	Endodermis/Phloem	0	108	281	3.82222e-85	0.457655	0	0	818	76
TraesCS5B03G1191600	zinc finger protein ZAT12-like	unknown_TF	-	-	Endodermis/Phloem_Cluster_11	Endodermis/Phloem	0	108	265	1.80611e-91	0.431596	0	0	836	82
TraesCS2D03G1179500	transcription factor TGAL6-like	unknown_TF	-	-	Endodermis/Phloem_Cluster_11	Endodermis/Phloem	0	108	250	1.00532e-101	0.407166	0	0	842	78
TraesCS6A03G0350400	WRKY transcription factor WRKY71-like	unknown_TF	-	-	Endodermis/Phloem_Cluster_11	Endodermis/Phloem	0	108	275	1.80121e-84	0.447883	0	0	843	80
TraesCS6B03G0446800	WRKY transcription factor WRKY71-like	unknown_TF	-	-	Endodermis/Phloem_Cluster_11	Endodermis/Phloem	0	108	274	1.67295e-83	0.446254	0	0	849	81
TraesCS6B03G0297800	UBX domain-containing protein 4-like	unknown_TF	-	-	Endodermis/Phloem_Cluster_11	Endodermis/Phloem	0	108	278	9.69547e-82	0.452769	0	0	852	84
TraesCS1D03G0876900	ethylene-responsive transcription factor ERF109-like	unknown_TF	-	-	Endodermis/Phloem_Cluster_11	Endodermis/Phloem	0	108	278	1.54974e-80	0.452769	0	0	858	85
TraesCS2D03G0970800	WRKY transcription factor WRKY51-like	unknown_TF	-	-	Endodermis/Phloem_Cluster_11	Endodermis/Phloem	0	108	269	5.1756e-83	0.438111	0	0	873	86
TraesCS6D03G0169400	GRB10-interacting GYF protein 2-like	unknown_TF	-	-	Endodermis/Phloem_Cluster_11	Endodermis/Phloem	0	108	265	4.90296e-83	0.431596	0	0	885	87
TraesCS1D03G0747700	ethylene-responsive transcription factor 8-like	unknown_TF	-	-	Endodermis/Phloem_Cluster_11	Endodermis/Phloem	0	108	272	2.70132e-80	0.442997	0	0	887	88
TraesCS1D03G0876600	ethylene-responsive transcription factor ERF109-like	unknown_TF	-	-	Endodermis/Phloem_Cluster_11	Endodermis/Phloem	0	108	265	1.30613e-74	0.431596	0	0	944	89
TraesCS5B03G1192700	zinc finger protein ZAT5-like	unknown_TF	-	-	Endodermis/Phloem_Cluster_11	Endodermis/Phloem	0	108	252	2.25375e-72	0.410423	0	0	1017	90
TraesCS4D03G0185600	NAC domain-containing protein 71-like	unknown_TF	-	-	Endodermis/Phloem_Cluster_11	Endodermis/Phloem	0	108	247	1.09554e-74	0.40228	0	0	1022	91
TraesCS2D03G0201900	transcription factor MYB2-like	unknown_TF	-	-	Endodermis/Phloem_Cluster_11	Endodermis/Phloem	0	108	249	5.74292e-68	0.405537	0	0	1054	93
TraesCS4B03G0224400	NAC domain-containing protein 71-like	unknown_TF	-	-	Endodermis/Phloem_Cluster_11	Endodermis/Phloem	0	108	250	1.18201e-66	0.407166	0	0	1058	92
TraesCS2D03G0232700	ethylene-responsive transcription factor ERF071-like	unknown_TF	-	-	Endodermis/Phloem_Cluster_11	Endodermis/Phloem	0	108	232	9.78702e-75	0.37785	0	0	1069	94
TraesCS1A03G0898900	ethylene-responsive transcription factor ERF109-like	unknown_TF	-	-	Endodermis/Phloem_Cluster_11	Endodermis/Phloem	0	108	239	7.45701e-70	0.389251	0	0	1074	95
TraesCS1A03G0899400	ethylene-responsive transcription factor ERF109-like	unknown_TF	-	-	Endodermis/Phloem_Cluster_11	Endodermis/Phloem	0	108	233	2.75232e-73	0.379479	0	0	1075	96
TraesCS2B03G1152700	WRKY transcription factor WRKY51-like	unknown_TF	-	-	Endodermis/Phloem_Cluster_11	Endodermis/Phloem	0	108	244	1.27773e-65	0.397394	0	0	1085	97
TraesCS3D03G0466300	uncharacterized protein LOC119276045	unknown_TF	-	-	Endodermis/Phloem_Cluster_11	Endodermis/Phloem	0	108	230	1.14513e-63	0.374593	0	0	1147	100
TraesCS5A03G0912000	transcription factor BHLH148-like isoform X1	unknown_TF	-	-	Endodermis/Phloem_Cluster_11	Endodermis/Phloem	0	108	230	1.03528e-60	0.374593	0	0	1170	101
TraesCS3A03G0392300	WRKY transcription factor 6-like	unknown_TF	-	-	Endodermis/Phloem_Cluster_11	Endodermis/Phloem	0	108	236	1.21656e-56	0.384365	0	0	1192	98
TraesCS7B03G0436100	NAC domain-containing protein 83-like	unknown_TF	-	-	Endodermis/Phloem_Cluster_11	Endodermis/Phloem	0	108	233	2.40134e-58	0.379479	0	0	1196	100
TraesCS5B03G0961700	transcription factor BHLH148-like isoform X1	unknown_TF	-	-	Endodermis/Phloem_Cluster_11	Endodermis/Phloem	0	108	219	1.49542e-61	0.356678	0	0	1207	102
TraesCS3B03G0828100	probable WRKY transcription factor 65	unknown_TF	-	-	Endodermis/Phloem_Cluster_11	Endodermis/Phloem	0	108	223	4.99402e-55	0.363192	0	0	1258	103
TraesCS7B03G1124800	WRKY transcription factor WRKY28-like	unknown_TF	-	-	Endodermis/Phloem_Cluster_11	Endodermis/Phloem	0	108	177	3.6315e-48	0.288274	0	0	1447	105
TraesCS5D03G1078600	zinc finger protein ZAT5-like	unknown_TF	-	-	Endodermis/Phloem_Cluster_11	Endodermis/Phloem	0	108	196	3.96201e-42	0.319218	0	0	1471	104
TraesCS3B03G1021800	ethylene-responsive transcription factor ABR1-like	unknown_TF	-	-	Endodermis/Phloem_Cluster_11	Endodermis/Phloem	0	108	192	2.06899e-39	0.312704	0	0	1521	106
TraesCS2D03G0209900	protein ETHYLENE-INSENSITIVE 3-like 2	unknown_TF	-	-	Endodermis/Phloem_Cluster_11	Endodermis/Phloem	0	108	135	6.55443e-40	0.21987	0	0	1607	107
TraesCS7D03G1175300	WRKY transcription factor WRKY28-like	unknown_TF	-	-	Endodermis/Phloem_Cluster_11	Endodermis/Phloem	0	108	156	2.81402e-34	0.254072	0	0	1626	108
TraesCS7D03G0410800	ethylene-responsive transcription factor RAP2-13-like	unknown_TF	-	-	Epidermis_Cluster_1	Epidermis	1	139	265	1.49178e-178	0.654321	0.273385	0.0118751	30	1
TraesCS6A03G0083500	transcription factor MYB8-like	unknown_TF	-	-	Epidermis_Cluster_1	Epidermis	1	139	266	5.52433e-142	0.65679	0.28157	0.0113047	36	2
TraesCS6D03G0086400	transcription factor MYB82-like	unknown_TF	-	-	Epidermis_Cluster_1	Epidermis	1	139	266	4.39444e-185	0.65679	0.267172	0.00966741	41	3
TraesCS6B03G0123000	transcription factor MYB82-like	unknown_TF	-	-	Epidermis_Cluster_1	Epidermis	1	139	265	4.61973e-191	0.654321	0.255556	0.00845951	52	4
TraesCS3B03G0309700	probable WRKY transcription factor 72	unknown_TF	-	-	Epidermis_Cluster_1	Epidermis	1	139	229	5.83245e-125	0.565432	0.286721	0.0103237	72	5
TraesCS5D03G1060900	ethylene-responsive transcription factor 3-like	unknown_TF	-	-	Epidermis_Cluster_1	Epidermis	1	139	251	3.52964e-136	0.619753	0.250118	0.0086877	91	6
TraesCS3D03G0235700	probable WRKY transcription factor 72	unknown_TF	-	-	Epidermis_Cluster_1	Epidermis	1	139	222	6.86585e-130	0.548148	0.273385	0.00840626	104	7
TraesCS4B03G0758100	homeobox-leucine zipper protein HOX21-like isoform X2	unknown_TF	-	-	Epidermis_Cluster_1	Epidermis	1	139	215	8.39368e-110	0.530864	0.258364	0.00823442	119	8
TraesCS7A03G0422700	ethylene-responsive transcription factor RAP2-13-like	unknown_TF	-	-	Epidermis_Cluster_1	Epidermis	0	139	241	4.12038e-164	0.595062	0	0	362	9
TraesCS7B03G0229800	ethylene-responsive transcription factor RAP2-13-like	unknown_TF	-	-	Epidermis_Cluster_1	Epidermis	0	139	231	5.00377e-160	0.57037	0	0	402	10
TraesCS3A03G0731500	basic leucine zipper 6-like	unknown_TF	-	-	Epidermis_Cluster_1	Epidermis	0	139	254	9.22155e-88	0.62716	0	0	423	11
TraesCSU03G0077800	zinc finger protein ZAT18-like	unknown_TF	-	-	Epidermis_Cluster_1	Epidermis	0	139	248	9.01512e-101	0.612346	0	0	429	14
TraesCS5B03G1191700	zinc finger protein ZAT5-like	unknown_TF	-	-	Epidermis_Cluster_1	Epidermis	0	139	252	2.05313e-89	0.622222	0	0	431	13
TraesCS3A03G0707500	probable WRKY transcription factor 65	unknown_TF	-	-	Epidermis_Cluster_1	Epidermis	0	139	212	1.31841e-170	0.523457	0	0	445	12
TraesCS5D03G1077800	zinc finger protein ZAT12-like	unknown_TF	-	-	Epidermis_Cluster_1	Epidermis	0	139	250	2.9524e-90	0.617284	0	0	447	16
TraesCS3B03G0809300	probable WRKY transcription factor 65	unknown_TF	-	-	Epidermis_Cluster_1	Epidermis	0	139	214	1.90218e-161	0.528395	0	0	469	15
TraesCS5B03G1191800	zinc finger protein ZAT8-like	unknown_TF	-	-	Epidermis_Cluster_1	Epidermis	0	139	250	7.84663e-84	0.617284	0	0	474	21
TraesCS3B03G0838100	basic leucine zipper 6-like	unknown_TF	-	-	Epidermis_Cluster_1	Epidermis	0	139	244	1.98619e-93	0.602469	0	0	478	20
TraesCS5B03G0722700	transcription factor BHLH089-like isoform X1	unknown_TF	-	-	Epidermis_Cluster_1	Epidermis	0	139	237	3.97786e-111	0.585185	0	0	480	17
TraesCS5A03G0685000	transcription factor BHLH089-like	unknown_TF	-	-	Epidermis_Cluster_1	Epidermis	0	139	225	2.97988e-130	0.555556	0	0	497	18
TraesCS4B03G0179200	zinc finger protein 1-like	unknown_TF	-	-	Epidermis_Cluster_1	Epidermis	0	139	221	2.56273e-133	0.545679	0	0	508	20
TraesCS5D03G0237700	ocs element-binding factor 1-like	unknown_TF	-	-	Epidermis_Cluster_1	Epidermis	0	139	237	9.19238e-95	0.585185	0	0	516	22
TraesCS3D03G0674700	basic leucine zipper 6-like	unknown_TF	-	-	Epidermis_Cluster_1	Epidermis	0	139	230	2.95591e-96	0.567901	0	0	549	23
TraesCS6A03G0648300	transcription factor LAF1-like	unknown_TF	-	-	Epidermis_Cluster_1	Epidermis	0	139	229	5.19148e-97	0.565432	0	0	556	24
TraesCS2A03G1019200	ethylene-responsive transcription factor 4-like	unknown_TF	-	-	Epidermis_Cluster_1	Epidermis	0	139	244	2.29609e-65	0.602469	0	0	566	30
TraesCS2A03G1031600	WRKY transcription factor WRKY51-like	unknown_TF	-	-	Epidermis_Cluster_1	Epidermis	0	139	225	8.719e-99	0.555556	0	0	570	25
TraesCS2D03G0960200	ethylene-responsive transcription factor 4-like	unknown_TF	-	-	Epidermis_Cluster_1	Epidermis	0	139	231	2.55485e-86	0.57037	0	0	572	26
TraesCS6A03G0129300	NAC domain-containing protein 67-like	unknown_TF	-	-	Epidermis_Cluster_1	Epidermis	0	139	206	2.77057e-119	0.508642	0	0	612	27
TraesCS1A03G0580100	dehydration-responsive element-binding protein 2B-like isoform X1	unknown_TF	-	-	Epidermis_Cluster_1	Epidermis	0	139	224	6.70645e-89	0.553086	0	0	615	28
TraesCS5B03G1172400	NAC domain-containing protein 2-like	unknown_TF	-	-	Epidermis_Cluster_1	Epidermis	0	139	224	1.43477e-86	0.553086	0	0	623	31
TraesCS2B03G1017100	transcription factor MYB4-like	unknown_TF	-	-	Epidermis_Cluster_1	Epidermis	0	139	231	8.82245e-73	0.57037	0	0	632	34
TraesCS5B03G0238100	ocs element-binding factor 1-like	unknown_TF	-	-	Epidermis_Cluster_1	Epidermis	0	139	226	3.87124e-81	0.558025	0	0	635	33
TraesCS4D03G0679200	homeobox-leucine zipper protein HOX21-like isoform X1	unknown_TF	-	-	Epidermis_Cluster_1	Epidermis	0	139	209	1.6578e-106	0.516049	0	0	639	29
TraesCS2D03G0864800	transcription factor MYB4-like	unknown_TF	-	-	Epidermis_Cluster_1	Epidermis	0	139	224	2.4214e-80	0.553086	0	0	655	36
TraesCS5B03G1173200	ethylene-responsive transcription factor 1-like	unknown_TF	-	-	Epidermis_Cluster_1	Epidermis	0	139	198	8.06863e-112	0.488889	0	0	661	32
TraesCS5D03G1060100	NAC domain-containing protein 2-like	unknown_TF	-	-	Epidermis_Cluster_1	Epidermis	0	139	218	3.32075e-81	0.538272	0	0	681	37
TraesCS4A03G0277300	NAC domain-containing protein 92-like	unknown_TF	-	-	Epidermis_Cluster_1	Epidermis	0	139	217	1.04243e-80	0.535802	0	0	687	38
TraesCS5A03G1103200	NAC domain-containing protein 2-like	unknown_TF	-	-	Epidermis_Cluster_1	Epidermis	0	139	222	7.02256e-73	0.548148	0	0	693	42
TraesCS2A03G1143500	WRKY DNA-binding transcription factor 70-like	unknown_TF	-	-	Epidermis_Cluster_1	Epidermis	0	139	185	1.5924e-118	0.45679	0	0	697	35
TraesCS5B03G0513800	ethylene-responsive transcription factor RAP2-13-like	unknown_TF	-	-	Epidermis_Cluster_1	Epidermis	0	139	210	2.39562e-83	0.518519	0	0	707	39
TraesCS2A03G0209100	NAC domain-containing protein 92-like	unknown_TF	-	-	Epidermis_Cluster_1	Epidermis	0	139	210	3.23757e-83	0.518519	0	0	709	41
TraesCS5A03G1124000	zinc finger protein ZAT7-like	unknown_TF	-	-	Epidermis_Cluster_1	Epidermis	0	139	210	6.02414e-83	0.518519	0	0	712	43
TraesCS3A03G0787100	ethylene-responsive transcription factor 4-like	unknown_TF	-	-	Epidermis_Cluster_1	Epidermis	0	139	218	2.62453e-72	0.538272	0	0	715	44
TraesCS1B03G1056300	ethylene-responsive transcription factor ERF109-like	unknown_TF	-	-	Epidermis_Cluster_1	Epidermis	0	139	210	1.48544e-80	0.518519	0	0	722	45
TraesCS4A03G0027800	homeobox-leucine zipper protein HOX21-like	unknown_TF	-	-	Epidermis_Cluster_1	Epidermis	0	139	197	7.10177e-93	0.48642	0	0	725	40
TraesCS1D03G0554000	dehydration-responsive element-binding protein 2B-like isoform X1	unknown_TF	-	-	Epidermis_Cluster_1	Epidermis	0	139	210	1.47009e-78	0.518519	0	0	728	48
TraesCS5B03G0324100	ethylene-responsive transcription factor ABR1-like	unknown_TF	-	-	Epidermis_Cluster_1	Epidermis	0	139	213	7.89754e-74	0.525926	0	0	730	47
TraesCS1A03G0177500	ocs element-binding factor 1-like	unknown_TF	-	-	Epidermis_Cluster_1	Epidermis	0	139	215	1.71746e-70	0.530864	0	0	737	49
TraesCS6A03G0350400	WRKY transcription factor WRKY71-like	unknown_TF	-	-	Epidermis_Cluster_1	Epidermis	0	139	196	4.97922e-87	0.483951	0	0	747	46
TraesCS5D03G0910500	zinc finger protein 1-like	unknown_TF	-	-	Epidermis_Cluster_1	Epidermis	0	139	203	5.34182e-78	0.501235	0	0	767	53
TraesCS1D03G0172800	ocs element-binding factor 1-like	unknown_TF	-	-	Epidermis_Cluster_1	Epidermis	0	139	206	5.52027e-74	0.508642	0	0	771	54
TraesCS6D03G0304200	WRKY transcription factor WRKY71-like	unknown_TF	-	-	Epidermis_Cluster_1	Epidermis	0	139	195	3.294e-83	0.481481	0	0	781	52
TraesCS5B03G1003500	zinc finger protein 1	unknown_TF	-	-	Epidermis_Cluster_1	Epidermis	0	139	204	9.43e-73	0.503704	0	0	789	56
TraesCS1D03G0876700	ethylene-responsive transcription factor ERF109-like	unknown_TF	-	-	Epidermis_Cluster_1	Epidermis	0	139	200	2.43637e-76	0.493827	0	0	790	55
TraesCS5A03G0223200	ocs element-binding factor 1-like	unknown_TF	-	-	Epidermis_Cluster_1	Epidermis	0	139	209	2.05357e-66	0.516049	0	0	793	57
TraesCS5A03G1124600	zinc finger protein ZAT12-like	unknown_TF	-	-	Epidermis_Cluster_1	Epidermis	0	139	206	1.91799e-69	0.508642	0	0	794	58
TraesCS5D03G0654900	transcription factor BHLH089-like isoform X1	unknown_TF	-	-	Epidermis_Cluster_1	Epidermis	0	139	185	6.15587e-87	0.45679	0	0	807	50
TraesCS1B03G0672800	dehydration-responsive element-binding protein 2B-like isoform X1	unknown_TF	-	-	Epidermis_Cluster_1	Epidermis	0	139	199	9.98159e-71	0.491358	0	0	825	61
TraesCS2B03G0287600	NAC domain-containing protein 92-like	unknown_TF	-	-	Epidermis_Cluster_1	Epidermis	0	139	200	1.28329e-69	0.493827	0	0	828	62
TraesCS2D03G0214000	NAC domain-containing protein 92-like	unknown_TF	-	-	Epidermis_Cluster_1	Epidermis	0	139	205	6.13979e-64	0.506173	0	0	829	64
TraesCS5B03G0567200	ethylene-responsive transcription factor 1-like	unknown_TF	-	-	Epidermis_Cluster_1	Epidermis	0	139	182	1.32606e-86	0.449383	0	0	830	51
TraesCS3A03G0812200	NAC domain-containing protein 68-like	unknown_TF	-	-	Epidermis_Cluster_1	Epidermis	0	139	205	2.43302e-62	0.506173	0	0	837	67
TraesCS2B03G1152700	WRKY transcription factor WRKY51-like	unknown_TF	-	-	Epidermis_Cluster_1	Epidermis	0	139	185	6.09703e-79	0.45679	0	0	857	60
TraesCS5D03G1077900	zinc finger protein ZAT8-like	unknown_TF	-	-	Epidermis_Cluster_1	Epidermis	0	139	201	3.42111e-59	0.496296	0	0	875	69
TraesCS5B03G0395300	basic leucine zipper 19-like	unknown_TF	-	-	Epidermis_Cluster_1	Epidermis	0	139	184	3.67804e-76	0.454321	0	0	876	65
TraesCS5A03G0304600	ethylene-responsive transcription factor ERF109-like	unknown_TF	-	-	Epidermis_Cluster_1	Epidermis	0	139	197	5.7657e-63	0.48642	0	0	879	72
TraesCS1B03G1198400	transcription elongation factor 1 homolog	unknown_TF	-	-	Epidermis_Cluster_1	Epidermis	0	139	184	1.15109e-75	0.454321	0	0	880	66
TraesCS3B03G0484700	WRKY transcription factor 6-like	unknown_TF	-	-	Epidermis_Cluster_1	Epidermis	0	139	175	6.53167e-82	0.432099	0	0	892	59
TraesCS5B03G1191400	zinc finger protein ZAT11-like	unknown_TF	-	-	Epidermis_Cluster_1	Epidermis	0	139	175	1.24256e-80	0.432099	0	0	898	63
TraesCS1A03G0899300	ethylene-responsive transcription factor ERF109-like	unknown_TF	-	-	Epidermis_Cluster_1	Epidermis	0	139	199	7.88409e-57	0.491358	0	0	912	74
TraesCS1B03G0896200	ethylene-responsive transcription factor 8-like	unknown_TF	-	-	Epidermis_Cluster_1	Epidermis	0	139	197	2.45228e-58	0.48642	0	0	920	78
TraesCS2D03G0970800	WRKY transcription factor WRKY51-like	unknown_TF	-	-	Epidermis_Cluster_1	Epidermis	0	139	180	3.5139e-74	0.444444	0	0	921	68
TraesCS4D03G0706100	ethylene-responsive transcription factor ERF073-like	unknown_TF	-	-	Epidermis_Cluster_1	Epidermis	0	139	182	2.54078e-71	0.449383	0	0	925	70
TraesCS5A03G0398400	basic leucine zipper 19-like	unknown_TF	-	-	Epidermis_Cluster_1	Epidermis	0	139	180	1.19324e-71	0.444444	0	0	932	71
TraesCS2D03G0935500	ethylene-responsive transcription factor 2-like	unknown_TF	-	-	Epidermis_Cluster_1	Epidermis	0	139	187	1.22041e-62	0.461728	0	0	949	75
TraesCS5D03G0327000	ethylene-responsive transcription factor ERF110-like	unknown_TF	-	-	Epidermis_Cluster_1	Epidermis	0	139	196	3.71253e-55	0.483951	0	0	951	82
TraesCS2A03G0999000	ethylene-responsive transcription factor 2-like	unknown_TF	-	-	Epidermis_Cluster_1	Epidermis	0	139	197	1.01207e-53	0.48642	0	0	955	81
TraesCS6B03G0446800	WRKY transcription factor WRKY71-like	unknown_TF	-	-	Epidermis_Cluster_1	Epidermis	0	139	177	2.88836e-69	0.437037	0	0	973	77
TraesCS5D03G1077500	zinc finger protein ZAT7-like	unknown_TF	-	-	Epidermis_Cluster_1	Epidermis	0	139	175	4.01188e-70	0.432099	0	0	981	76
TraesCS1A03G0780800	ethylene-responsive transcription factor 8-like	unknown_TF	-	-	Epidermis_Cluster_1	Epidermis	0	139	185	8.53783e-61	0.45679	0	0	983	83
TraesCS3A03G0392300	WRKY transcription factor 6-like	unknown_TF	-	-	Epidermis_Cluster_1	Epidermis	0	139	175	1.03691e-66	0.432099	0	0	995	80
TraesCS3B03G0828100	probable WRKY transcription factor 65	unknown_TF	-	-	Epidermis_Cluster_1	Epidermis	0	139	172	1.193e-69	0.424691	0	0	1000	79
TraesCS3D03G0727300	ethylene-responsive transcription factor 4-like	unknown_TF	-	-	Epidermis_Cluster_1	Epidermis	0	139	186	9.64738e-57	0.459259	0	0	1010	84
TraesCS6D03G0702200	ethylene-responsive transcription factor ERF109-like	unknown_TF	-	-	Epidermis_Cluster_1	Epidermis	0	139	178	5.25534e-61	0.439506	0	0	1023	85
TraesCS7A03G0590100	transcription factor BHLH094-like isoform X1	unknown_TF	-	-	Epidermis_Cluster_1	Epidermis	0	139	154	1.59708e-80	0.380247	0	0	1033	73
TraesCS2B03G1138900	ethylene-responsive transcription factor 4-like	unknown_TF	-	-	Epidermis_Cluster_1	Epidermis	0	139	181	1.05259e-56	0.446914	0	0	1038	90
TraesCS6B03G0988000	ethylene-responsive transcription factor ERF109-like	unknown_TF	-	-	Epidermis_Cluster_1	Epidermis	0	139	187	4.14053e-51	0.461728	0	0	1039	86
TraesCS6B03G0775000	transcription factor LAF1-like	unknown_TF	-	-	Epidermis_Cluster_1	Epidermis	0	139	170	7.68679e-64	0.419753	0	0	1052	88
TraesCS5B03G1192700	zinc finger protein ZAT5-like	unknown_TF	-	-	Epidermis_Cluster_1	Epidermis	0	139	168	1.09323e-64	0.414815	0	0	1057	87
TraesCS5D03G0597400	dof zinc finger protein MNB1A-like	unknown_TF	-	-	Epidermis_Cluster_1	Epidermis	0	139	160	2.09659e-67	0.395062	0	0	1078	89
TraesCS6B03G0176100	NAC domain-containing protein 67-like	unknown_TF	-	-	Epidermis_Cluster_1	Epidermis	0	139	164	1.59672e-63	0.404938	0	0	1082	91
TraesCS5B03G1191600	zinc finger protein ZAT12-like	unknown_TF	-	-	Epidermis_Cluster_1	Epidermis	0	139	160	4.57417e-64	0.395062	0	0	1100	92
TraesCS1A03G1017300	transcription elongation factor 1 homolog	unknown_TF	-	-	Epidermis_Cluster_1	Epidermis	0	139	171	3.52257e-55	0.422222	0	0	1108	95
TraesCS2A03G0199100	transcription factor MYB2-like	unknown_TF	-	-	Epidermis_Cluster_1	Epidermis	0	139	173	4.80203e-53	0.42716	0	0	1112	97
TraesCS5D03G1078600	zinc finger protein ZAT5-like	unknown_TF	-	-	Epidermis_Cluster_1	Epidermis	0	139	160	4.2722e-62	0.395062	0	0	1123	94
TraesCS4D03G0435800	NAC domain-containing protein 92-like	unknown_TF	-	-	Epidermis_Cluster_1	Epidermis	0	139	159	5.62812e-61	0.392593	0	0	1130	98
TraesCS5B03G1192000	zinc finger protein ZAT7-like	unknown_TF	-	-	Epidermis_Cluster_1	Epidermis	0	139	169	1.67662e-53	0.417284	0	0	1133	99
TraesCS6D03G0537900	transcription factor LAF1-like	unknown_TF	-	-	Epidermis_Cluster_1	Epidermis	0	139	162	3.05209e-59	0.4	0	0	1136	96
TraesCS3D03G0665600	probable WRKY transcription factor 65	unknown_TF	-	-	Epidermis_Cluster_1	Epidermis	0	139	150	1.11593e-65	0.37037	0	0	1139	93
TraesCS1A03G0682100	myb-related protein 308-like	unknown_TF	-	-	Epidermis_Cluster_1	Epidermis	0	139	169	2.94046e-51	0.417284	0	0	1153	101
TraesCS1B03G1056200	ethylene-responsive transcription factor ERF109-like	unknown_TF	-	-	Epidermis_Cluster_1	Epidermis	0	139	158	5.82104e-59	0.390123	0	0	1156	100
TraesCS3B03G1086000	NAC domain-containing protein 48-like	unknown_TF	-	-	Epidermis_Cluster_1	Epidermis	0	139	158	1.40638e-57	0.390123	0	0	1163	103
TraesCS1D03G0747700	ethylene-responsive transcription factor 8-like	unknown_TF	-	-	Epidermis_Cluster_1	Epidermis	0	139	161	8.64309e-55	0.397531	0	0	1178	102
TraesCS3D03G0748100	NAC domain-containing protein 68-like	unknown_TF	-	-	Epidermis_Cluster_1	Epidermis	0	139	170	1.39998e-45	0.419753	0	0	1198	104
TraesCS4A03G1007700	homeobox-leucine zipper protein HOX13-like	unknown_TF	-	-	Epidermis_Cluster_1	Epidermis	0	139	138	1.2058e-61	0.340741	0	0	1237	105
TraesCS3A03G0950500	NAC domain-containing protein 48-like	unknown_TF	-	-	Epidermis_Cluster_1	Epidermis	0	139	162	8.74841e-49	0.4	0	0	1238	106
TraesCS1D03G0876900	ethylene-responsive transcription factor ERF109-like	unknown_TF	-	-	Epidermis_Cluster_1	Epidermis	0	139	158	4.55663e-50	0.390123	0	0	1246	107
TraesCS5D03G0879400	heat stress transcription factor A-2a-like	unknown_TF	-	-	Epidermis_Cluster_1	Epidermis	0	139	150	5.68678e-51	0.37037	0	0	1271	110
TraesCS3D03G0379400	WRKY transcription factor 6-like	unknown_TF	-	-	Epidermis_Cluster_1	Epidermis	0	139	143	1.26955e-54	0.353086	0	0	1273	108
TraesCS3D03G0614200	transcription factor RAX2-like	unknown_TF	-	-	Epidermis_Cluster_1	Epidermis	0	139	157	3.91951e-45	0.387654	0	0	1283	111
TraesCS2A03G0924800	transcription factor MYB4-like	unknown_TF	-	-	Epidermis_Cluster_1	Epidermis	0	139	162	3.0482e-42	0.4	0	0	1285	109
TraesCS4B03G0787700	ethylene-responsive transcription factor ERF073-like	unknown_TF	-	-	Epidermis_Cluster_1	Epidermis	0	139	143	7.83783e-47	0.353086	0	0	1336	112
TraesCS6B03G0297800	UBX domain-containing protein 4-like	unknown_TF	-	-	Epidermis_Cluster_1	Epidermis	0	139	148	2.04232e-43	0.365432	0	0	1343	113
TraesCS5D03G0063800	zinc finger protein ZAT5-like	unknown_TF	-	-	Epidermis_Cluster_1	Epidermis	0	139	135	1.84217e-45	0.333333	0	0	1399	114
TraesCS4A03G0585300	NAC domain-containing protein 71-like	unknown_TF	-	-	Epidermis_Cluster_1	Epidermis	0	139	151	7.23083e-37	0.37284	0	0	1404	115
TraesCS5A03G0602000	ethylene-responsive transcription factor ERF109-like	unknown_TF	-	-	Epidermis_Cluster_1	Epidermis	0	139	135	4.21403e-44	0.333333	0	0	1414	116
TraesCS4B03G0497000	probable WRKY transcription factor 24	unknown_TF	-	-	Epidermis_Cluster_1	Epidermis	0	139	135	3.19301e-43	0.333333	0	0	1422	117
TraesCS5D03G1077700	zinc finger protein ZAT12-like	unknown_TF	-	-	Epidermis_Cluster_1	Epidermis	0	139	129	9.48571e-45	0.318519	0	0	1442	118
TraesCS1D03G0876600	ethylene-responsive transcription factor ERF109-like	unknown_TF	-	-	Epidermis_Cluster_1	Epidermis	0	139	140	5.88342e-39	0.345679	0	0	1448	119
TraesCS6A03G0210300	GRB10-interacting GYF protein 2-like	unknown_TF	-	-	Epidermis_Cluster_1	Epidermis	0	139	132	1.88122e-42	0.325926	0	0	1450	121
TraesCS1D03G0978100	transcription elongation factor 1 homolog	unknown_TF	-	-	Epidermis_Cluster_1	Epidermis	0	139	138	2.53743e-39	0.340741	0	0	1458	120
TraesCS3B03G0934600	NAC domain-containing protein 68-like	unknown_TF	-	-	Epidermis_Cluster_1	Epidermis	0	139	147	2.38306e-31	0.362963	0	0	1474	124
TraesCS5A03G0764500	heat stress transcription factor B-2c-like	unknown_TF	-	-	Epidermis_Cluster_1	Epidermis	0	139	120	2.50846e-44	0.296296	0	0	1481	122
TraesCS4D03G0185600	NAC domain-containing protein 71-like	unknown_TF	-	-	Epidermis_Cluster_1	Epidermis	0	139	132	4.1463e-40	0.325926	0	0	1486	125
TraesCS3A03G0830700	WRKY transcription factor WRKY24-like	unknown_TF	-	-	Epidermis_Cluster_1	Epidermis	0	139	136	1.15187e-37	0.335802	0	0	1487	123
TraesCS3B03G0951200	WRKY transcription factor WRKY24-like	unknown_TF	-	-	Epidermis_Cluster_1	Epidermis	0	139	118	4.6839e-42	0.291358	0	0	1520	126
TraesCS7D03G1175300	WRKY transcription factor WRKY28-like	unknown_TF	-	-	Epidermis_Cluster_1	Epidermis	0	139	118	1.47188e-41	0.291358	0	0	1527	127
TraesCS4B03G0224400	NAC domain-containing protein 71-like	unknown_TF	-	-	Epidermis_Cluster_1	Epidermis	0	139	132	8.03221e-35	0.325926	0	0	1533	128
TraesCS5D03G0567500	ethylene-responsive transcription factor ERF109-like	unknown_TF	-	-	Epidermis_Cluster_1	Epidermis	0	139	127	8.14013e-36	0.31358	0	0	1547	129
TraesCS6D03G0169400	GRB10-interacting GYF protein 2-like	unknown_TF	-	-	Epidermis_Cluster_1	Epidermis	0	139	127	2.30867e-34	0.31358	0	0	1562	131
TraesCS4B03G0490500	NAC domain-containing protein 92-like	unknown_TF	-	-	Epidermis_Cluster_1	Epidermis	0	139	134	9.2433e-30	0.330864	0	0	1563	130
TraesCS3D03G0761900	WRKY transcription factor WRKY24-like	unknown_TF	-	-	Epidermis_Cluster_1	Epidermis	0	139	111	5.62482e-38	0.274074	0	0	1582	132
TraesCS3D03G0466300	uncharacterized protein LOC119276045	unknown_TF	-	-	Epidermis_Cluster_1	Epidermis	0	139	117	1.80607e-30	0.288889	0	0	1615	133
TraesCS5D03G0723300	heat stress transcription factor B-2c-like	unknown_TF	-	-	Epidermis_Cluster_1	Epidermis	0	139	105	4.83229e-34	0.259259	0	0	1624	135
TraesCS5B03G0961700	transcription factor BHLH148-like isoform X1	unknown_TF	-	-	Epidermis_Cluster_1	Epidermis	0	139	112	6.54391e-30	0.276543	0	0	1639	136
TraesCS5A03G1125600	zinc finger protein ZAT18-like	unknown_TF	-	-	Epidermis_Cluster_1	Epidermis	0	139	123	8.33929e-23	0.303704	0	0	1646	134
TraesCS2D03G0209900	protein ETHYLENE-INSENSITIVE 3-like 2	unknown_TF	-	-	Epidermis_Cluster_1	Epidermis	0	139	88	6.16086e-33	0.217284	0	0	1681	137
TraesCS1A03G0898900	ethylene-responsive transcription factor ERF109-like	unknown_TF	-	-	Epidermis_Cluster_1	Epidermis	0	139	108	5.05908e-25	0.266667	0	0	1682	138
TraesCS4D03G0219600	uncharacterized protein LOC119286416	unknown_TF	-	-	Epidermis_Cluster_1	Epidermis	0	139	78	5.61133e-25	0.192593	0	0	1748	139
TraesCS7D03G0410800	ethylene-responsive transcription factor RAP2-13-like	unknown_TF	-	-	Epidermis_Cluster_7	Epidermis	1	94	310	8.80116e-163	0.59501	0.140115	0.0277314	28	1
TraesCS5D03G1077800	zinc finger protein ZAT12-like	unknown_TF	-	-	Epidermis_Cluster_7	Epidermis	0	94	391	5.03953e-156	0.75048	0	0	175	2
TraesCSU03G0077800	zinc finger protein ZAT18-like	unknown_TF	-	-	Epidermis_Cluster_7	Epidermis	0	94	385	1.73264e-169	0.738964	0	0	177	5
TraesCS5B03G1191700	zinc finger protein ZAT5-like	unknown_TF	-	-	Epidermis_Cluster_7	Epidermis	0	94	390	1.58668e-150	0.74856	0	0	180	6
TraesCS6A03G0648300	transcription factor LAF1-like	unknown_TF	-	-	Epidermis_Cluster_7	Epidermis	0	94	379	2.39455e-188	0.727447	0	0	181	4
TraesCS2A03G1019200	ethylene-responsive transcription factor 4-like	unknown_TF	-	-	Epidermis_Cluster_7	Epidermis	0	94	390	7.26516e-123	0.74856	0	0	183	9
TraesCS5B03G1191800	zinc finger protein ZAT8-like	unknown_TF	-	-	Epidermis_Cluster_7	Epidermis	0	94	385	1.56217e-139	0.738964	0	0	184	10
TraesCS4B03G0961600	GATA transcription factor 2-like	unknown_TF	-	-	Epidermis_Cluster_7	Epidermis	0	94	360	1.12408e-258	0.690979	0	0	185	3
TraesCS1A03G0780800	ethylene-responsive transcription factor 8-like	unknown_TF	-	-	Epidermis_Cluster_7	Epidermis	0	94	363	1.14376e-176	0.696737	0	0	213	7
TraesCS1A03G0177500	ocs element-binding factor 1-like	unknown_TF	-	-	Epidermis_Cluster_7	Epidermis	0	94	367	4.315e-151	0.704415	0	0	215	11
TraesCS2D03G0864800	transcription factor MYB4-like	unknown_TF	-	-	Epidermis_Cluster_7	Epidermis	0	94	365	1.99014e-152	0.700576	0	0	218	12
TraesCS3A03G0731500	basic leucine zipper 6-like	unknown_TF	-	-	Epidermis_Cluster_7	Epidermis	0	94	368	2.69219e-123	0.706334	0	0	222	16
TraesCS2B03G1017100	transcription factor MYB4-like	unknown_TF	-	-	Epidermis_Cluster_7	Epidermis	0	94	365	1.87438e-129	0.700576	0	0	230	19
TraesCS3B03G0838100	basic leucine zipper 6-like	unknown_TF	-	-	Epidermis_Cluster_7	Epidermis	0	94	360	4.07964e-138	0.690979	0	0	238	20
TraesCS1D03G0172800	ocs element-binding factor 1-like	unknown_TF	-	-	Epidermis_Cluster_7	Epidermis	0	94	349	1.26327e-152	0.669866	0	0	250	13
TraesCS4D03G0832200	GATA transcription factor 2-like	unknown_TF	-	-	Epidermis_Cluster_7	Epidermis	0	94	329	1.56797e-193	0.631478	0	0	258	8
TraesCS5D03G0237700	ocs element-binding factor 1-like	unknown_TF	-	-	Epidermis_Cluster_7	Epidermis	0	94	351	2.02301e-141	0.673704	0	0	261	17
TraesCS5B03G0324100	ethylene-responsive transcription factor ABR1-like	unknown_TF	-	-	Epidermis_Cluster_7	Epidermis	0	94	350	1.24527e-142	0.671785	0	0	262	19
TraesCS5A03G0304600	ethylene-responsive transcription factor ERF109-like	unknown_TF	-	-	Epidermis_Cluster_7	Epidermis	0	94	347	3.04629e-144	0.666027	0	0	269	21
TraesCS5D03G0910500	zinc finger protein 1-like	unknown_TF	-	-	Epidermis_Cluster_7	Epidermis	0	94	340	5.08846e-155	0.652591	0	0	275	14
TraesCS2D03G0960200	ethylene-responsive transcription factor 4-like	unknown_TF	-	-	Epidermis_Cluster_7	Epidermis	0	94	348	1.91352e-134	0.667946	0	0	277	24
TraesCS5B03G0722700	transcription factor BHLH089-like isoform X1	unknown_TF	-	-	Epidermis_Cluster_7	Epidermis	0	94	337	7.24143e-151	0.646833	0	0	292	22
TraesCS5A03G0223200	ocs element-binding factor 1-like	unknown_TF	-	-	Epidermis_Cluster_7	Epidermis	0	94	344	8.78712e-130	0.660269	0	0	298	26
TraesCS2D03G0935500	ethylene-responsive transcription factor 2-like	unknown_TF	-	-	Epidermis_Cluster_7	Epidermis	0	94	334	7.04096e-146	0.641075	0	0	313	25
TraesCS1B03G0896200	ethylene-responsive transcription factor 8-like	unknown_TF	-	-	Epidermis_Cluster_7	Epidermis	0	94	338	9.46177e-127	0.648752	0	0	321	27
TraesCS5D03G1060900	ethylene-responsive transcription factor 3-like	unknown_TF	-	-	Epidermis_Cluster_7	Epidermis	0	94	327	1.9467e-152	0.627639	0	0	323	23
TraesCS2A03G0999000	ethylene-responsive transcription factor 2-like	unknown_TF	-	-	Epidermis_Cluster_7	Epidermis	0	94	340	4.72561e-120	0.652591	0	0	326	29
TraesCS5B03G0238100	ocs element-binding factor 1-like	unknown_TF	-	-	Epidermis_Cluster_7	Epidermis	0	94	333	2.04435e-119	0.639155	0	0	351	32
TraesCS1A03G0580100	dehydration-responsive element-binding protein 2B-like isoform X1	unknown_TF	-	-	Epidermis_Cluster_7	Epidermis	0	94	329	6.27742e-130	0.631478	0	0	352	28
TraesCS1A03G0899300	ethylene-responsive transcription factor ERF109-like	unknown_TF	-	-	Epidermis_Cluster_7	Epidermis	0	94	333	1.32533e-116	0.639155	0	0	353	35
TraesCS3D03G0674700	basic leucine zipper 6-like	unknown_TF	-	-	Epidermis_Cluster_7	Epidermis	0	94	327	3.95533e-130	0.627639	0	0	356	30
TraesCS1D03G0554000	dehydration-responsive element-binding protein 2B-like isoform X1	unknown_TF	-	-	Epidermis_Cluster_7	Epidermis	0	94	322	2.53975e-127	0.618042	0	0	375	34
TraesCS1B03G0672800	dehydration-responsive element-binding protein 2B-like isoform X1	unknown_TF	-	-	Epidermis_Cluster_7	Epidermis	0	94	321	2.05286e-129	0.616123	0	0	376	33
TraesCS5A03G1103200	NAC domain-containing protein 2-like	unknown_TF	-	-	Epidermis_Cluster_7	Epidermis	0	94	329	8.15623e-109	0.631478	0	0	381	38
TraesCS1D03G0876700	ethylene-responsive transcription factor ERF109-like	unknown_TF	-	-	Epidermis_Cluster_7	Epidermis	0	94	316	2.24232e-132	0.606526	0	0	392	31
TraesCS5D03G1060100	NAC domain-containing protein 2-like	unknown_TF	-	-	Epidermis_Cluster_7	Epidermis	0	94	322	2.99135e-120	0.618042	0	0	395	36
TraesCS7A03G0129600	dehydration-responsive element-binding protein 1C-like	unknown_TF	-	-	Epidermis_Cluster_7	Epidermis	0	94	285	1.01509e-177	0.547025	0	0	406	15
TraesCS5D03G1077900	zinc finger protein ZAT8-like	unknown_TF	-	-	Epidermis_Cluster_7	Epidermis	0	94	323	4.03666e-109	0.619962	0	0	410	39
TraesCS5A03G1124600	zinc finger protein ZAT12-like	unknown_TF	-	-	Epidermis_Cluster_7	Epidermis	0	94	317	7.05958e-114	0.608445	0	0	414	40
TraesCS5B03G0513800	ethylene-responsive transcription factor RAP2-13-like	unknown_TF	-	-	Epidermis_Cluster_7	Epidermis	0	94	311	3.3582e-124	0.596929	0	0	418	37
TraesCS5D03G0327000	ethylene-responsive transcription factor ERF110-like	unknown_TF	-	-	Epidermis_Cluster_7	Epidermis	0	94	320	3.89941e-106	0.614203	0	0	419	42
TraesCS5B03G1172400	NAC domain-containing protein 2-like	unknown_TF	-	-	Epidermis_Cluster_7	Epidermis	0	94	315	1.47467e-113	0.604607	0	0	424	41
TraesCS2B03G1138900	ethylene-responsive transcription factor 4-like	unknown_TF	-	-	Epidermis_Cluster_7	Epidermis	0	94	308	2.11188e-118	0.591171	0	0	449	44
TraesCS1B03G1056300	ethylene-responsive transcription factor ERF109-like	unknown_TF	-	-	Epidermis_Cluster_7	Epidermis	0	94	308	2.96072e-117	0.591171	0	0	451	45
TraesCS2A03G0209100	NAC domain-containing protein 92-like	unknown_TF	-	-	Epidermis_Cluster_7	Epidermis	0	94	306	2.54655e-119	0.587332	0	0	453	43
TraesCS2D03G0214000	NAC domain-containing protein 92-like	unknown_TF	-	-	Epidermis_Cluster_7	Epidermis	0	94	308	8.06004e-99	0.591171	0	0	498	47
TraesCS5A03G1124000	zinc finger protein ZAT7-like	unknown_TF	-	-	Epidermis_Cluster_7	Epidermis	0	94	296	7.89357e-110	0.568138	0	0	519	46
TraesCS2A03G0924800	transcription factor MYB4-like	unknown_TF	-	-	Epidermis_Cluster_7	Epidermis	0	94	288	1.92266e-99	0.552783	0	0	582	48
TraesCS3A03G0787100	ethylene-responsive transcription factor 4-like	unknown_TF	-	-	Epidermis_Cluster_7	Epidermis	0	94	293	2.31162e-83	0.56238	0	0	616	50
TraesCS2B03G0287600	NAC domain-containing protein 92-like	unknown_TF	-	-	Epidermis_Cluster_7	Epidermis	0	94	283	1.48969e-92	0.543186	0	0	621	49
TraesCS5B03G1003500	zinc finger protein 1	unknown_TF	-	-	Epidermis_Cluster_7	Epidermis	0	94	281	1.68324e-90	0.539347	0	0	637	51
TraesCS3D03G0727300	ethylene-responsive transcription factor 4-like	unknown_TF	-	-	Epidermis_Cluster_7	Epidermis	0	94	280	6.19348e-88	0.537428	0	0	651	52
TraesCS3A03G0812200	NAC domain-containing protein 68-like	unknown_TF	-	-	Epidermis_Cluster_7	Epidermis	0	94	281	1.90368e-75	0.539347	0	0	700	56
TraesCS1D03G0876900	ethylene-responsive transcription factor ERF109-like	unknown_TF	-	-	Epidermis_Cluster_7	Epidermis	0	94	247	1.69786e-84	0.474088	0	0	785	54
TraesCS4D03G0706100	ethylene-responsive transcription factor ERF073-like	unknown_TF	-	-	Epidermis_Cluster_7	Epidermis	0	94	245	3.63234e-85	0.47025	0	0	791	53
TraesCS3A03G0950500	NAC domain-containing protein 48-like	unknown_TF	-	-	Epidermis_Cluster_7	Epidermis	0	94	249	2.69579e-79	0.477927	0	0	812	57
TraesCS7B03G0229800	ethylene-responsive transcription factor RAP2-13-like	unknown_TF	-	-	Epidermis_Cluster_7	Epidermis	0	94	221	1.70965e-100	0.424184	0	0	817	55
TraesCS5B03G1192000	zinc finger protein ZAT7-like	unknown_TF	-	-	Epidermis_Cluster_7	Epidermis	0	94	240	1.12608e-71	0.460653	0	0	890	58
TraesCS5B03G1191600	zinc finger protein ZAT12-like	unknown_TF	-	-	Epidermis_Cluster_7	Epidermis	0	94	222	1.76841e-82	0.426104	0	0	906	60
TraesCS4A03G0585300	NAC domain-containing protein 71-like	unknown_TF	-	-	Epidermis_Cluster_7	Epidermis	0	94	242	5.11408e-67	0.464491	0	0	913	59
TraesCS6B03G1161800	GATA transcription factor 8-like	unknown_TF	-	-	Epidermis_Cluster_7	Epidermis	0	94	219	8.20941e-83	0.420345	0	0	918	61
TraesCS7A03G0422700	ethylene-responsive transcription factor RAP2-13-like	unknown_TF	-	-	Epidermis_Cluster_7	Epidermis	0	94	212	1.30271e-84	0.40691	0	0	927	62
TraesCS4B03G0179200	zinc finger protein 1-like	unknown_TF	-	-	Epidermis_Cluster_7	Epidermis	0	94	215	7.39731e-83	0.412668	0	0	931	63
TraesCS6B03G0176100	NAC domain-containing protein 67-like	unknown_TF	-	-	Epidermis_Cluster_7	Epidermis	0	94	221	2.65445e-76	0.424184	0	0	952	65
TraesCS1D03G1047300	histone deacetylase HDT2-like	unknown_TF	-	-	Epidermis_Cluster_7	Epidermis	0	94	188	2.55767e-93	0.360845	0	0	970	66
TraesCS3D03G0748100	NAC domain-containing protein 68-like	unknown_TF	-	-	Epidermis_Cluster_7	Epidermis	0	94	239	6.66015e-59	0.458733	0	0	989	67
TraesCS1D03G0747700	ethylene-responsive transcription factor 8-like	unknown_TF	-	-	Epidermis_Cluster_7	Epidermis	0	94	223	1.91683e-69	0.428023	0	0	994	65
TraesCS6D03G0169400	GRB10-interacting GYF protein 2-like	unknown_TF	-	-	Epidermis_Cluster_7	Epidermis	0	94	217	2.04777e-71	0.416507	0	0	1012	68
TraesCS6B03G0297800	UBX domain-containing protein 4-like	unknown_TF	-	-	Epidermis_Cluster_7	Epidermis	0	94	217	9.0685e-63	0.416507	0	0	1064	71
TraesCS4A03G0277300	NAC domain-containing protein 92-like	unknown_TF	-	-	Epidermis_Cluster_7	Epidermis	0	94	234	1.07917e-52	0.449136	0	0	1066	69
TraesCS2D03G0970800	WRKY transcription factor WRKY51-like	unknown_TF	-	-	Epidermis_Cluster_7	Epidermis	0	94	212	2.88317e-65	0.40691	0	0	1068	72
TraesCS3B03G0309700	probable WRKY transcription factor 72	unknown_TF	-	-	Epidermis_Cluster_7	Epidermis	0	94	210	6.58656e-64	0.403071	0	0	1083	75
TraesCS5B03G1192700	zinc finger protein ZAT5-like	unknown_TF	-	-	Epidermis_Cluster_7	Epidermis	0	94	209	2.41049e-64	0.401152	0	0	1084	74
TraesCS6D03G0304200	WRKY transcription factor WRKY71-like	unknown_TF	-	-	Epidermis_Cluster_7	Epidermis	0	94	213	7.17544e-61	0.408829	0	0	1092	73
TraesCS2A03G1031600	WRKY transcription factor WRKY51-like	unknown_TF	-	-	Epidermis_Cluster_7	Epidermis	0	94	223	6.43423e-55	0.428023	0	0	1094	70
TraesCS6A03G0350400	WRKY transcription factor WRKY71-like	unknown_TF	-	-	Epidermis_Cluster_7	Epidermis	0	94	206	9.73771e-59	0.395393	0	0	1148	77
TraesCS6D03G0702200	ethylene-responsive transcription factor ERF109-like	unknown_TF	-	-	Epidermis_Cluster_7	Epidermis	0	94	211	4.1586e-52	0.40499	0	0	1175	78
TraesCS3A03G0392300	WRKY transcription factor 6-like	unknown_TF	-	-	Epidermis_Cluster_7	Epidermis	0	94	202	5.70593e-55	0.387716	0	0	1206	80
TraesCS6B03G0988000	ethylene-responsive transcription factor ERF109-like	unknown_TF	-	-	Epidermis_Cluster_7	Epidermis	0	94	222	1.06224e-40	0.426104	0	0	1234	76
TraesCS3B03G1086000	NAC domain-containing protein 48-like	unknown_TF	-	-	Epidermis_Cluster_7	Epidermis	0	94	194	3.3533e-55	0.372361	0	0	1243	79
TraesCS6B03G0446800	WRKY transcription factor WRKY71-like	unknown_TF	-	-	Epidermis_Cluster_7	Epidermis	0	94	192	3.41014e-49	0.368522	0	0	1295	81
TraesCS3D03G0235700	probable WRKY transcription factor 72	unknown_TF	-	-	Epidermis_Cluster_7	Epidermis	0	94	179	9.0495e-52	0.34357	0	0	1313	83
TraesCS2B03G1152700	WRKY transcription factor WRKY51-like	unknown_TF	-	-	Epidermis_Cluster_7	Epidermis	0	94	187	3.33586e-48	0.358925	0	0	1316	84
TraesCS3A03G0830700	WRKY transcription factor WRKY24-like	unknown_TF	-	-	Epidermis_Cluster_7	Epidermis	0	94	188	6.62719e-47	0.360845	0	0	1324	85
TraesCS5B03G1192800	zinc finger protein ZAT8-like	unknown_TF	-	-	Epidermis_Cluster_7	Epidermis	0	94	170	6.00105e-53	0.326296	0	0	1327	82
TraesCS5D03G1078600	zinc finger protein ZAT5-like	unknown_TF	-	-	Epidermis_Cluster_7	Epidermis	0	94	178	1.48457e-47	0.341651	0	0	1357	87
TraesCS1B03G1056200	ethylene-responsive transcription factor ERF109-like	unknown_TF	-	-	Epidermis_Cluster_7	Epidermis	0	94	178	4.37885e-46	0.341651	0	0	1375	88
TraesCS4B03G0224400	NAC domain-containing protein 71-like	unknown_TF	-	-	Epidermis_Cluster_7	Epidermis	0	94	183	1.5552e-43	0.351248	0	0	1383	87
TraesCS3B03G0484700	WRKY transcription factor 6-like	unknown_TF	-	-	Epidermis_Cluster_7	Epidermis	0	94	160	1.9872e-41	0.307102	0	0	1506	89
TraesCS3B03G0828100	probable WRKY transcription factor 65	unknown_TF	-	-	Epidermis_Cluster_7	Epidermis	0	94	166	1.64875e-37	0.318618	0	0	1525	90
TraesCS4D03G0435800	NAC domain-containing protein 92-like	unknown_TF	-	-	Epidermis_Cluster_7	Epidermis	0	94	159	1.25051e-35	0.305182	0	0	1565	91
TraesCS7D03G1175300	WRKY transcription factor WRKY28-like	unknown_TF	-	-	Epidermis_Cluster_7	Epidermis	0	94	136	1.00287e-34	0.261036	0	0	1614	92
TraesCS3D03G0379400	WRKY transcription factor 6-like	unknown_TF	-	-	Epidermis_Cluster_7	Epidermis	0	94	134	1.76136e-27	0.257198	0	0	1689	93
TraesCS3D03G0665600	probable WRKY transcription factor 65	unknown_TF	-	-	Epidermis_Cluster_7	Epidermis	0	94	120	1.15525e-23	0.230326	0	0	1723	94
TraesCS1A03G0600500	ethylene-responsive transcription factor RAP2-3-like	unknown_TF	-	-	G1/S_Cluster_3	G1/S	0	110	444	8.84796e-307	0.686244	0	0	171	2
TraesCS5B03G1191800	zinc finger protein ZAT8-like	unknown_TF	-	-	G1/S_Cluster_3	G1/S	0	110	472	6.58963e-165	0.729521	0	0	187	1
TraesCS1D03G0554000	dehydration-responsive element-binding protein 2B-like isoform X1	unknown_TF	-	-	G1/S_Cluster_3	G1/S	0	110	459	1.2571e-217	0.709428	0	0	189	4
TraesCS5D03G1077800	zinc finger protein ZAT12-like	unknown_TF	-	-	G1/S_Cluster_3	G1/S	0	110	468	2.77171e-173	0.723338	0	0	190	3
TraesCSU03G0077800	zinc finger protein ZAT18-like	unknown_TF	-	-	G1/S_Cluster_3	G1/S	0	110	460	9.99174e-189	0.710974	0	0	197	5
TraesCS5B03G1191700	zinc finger protein ZAT5-like	unknown_TF	-	-	G1/S_Cluster_3	G1/S	0	110	462	3.39175e-162	0.714065	0	0	202	8
TraesCS3A03G0731500	basic leucine zipper 6-like	unknown_TF	-	-	G1/S_Cluster_3	G1/S	0	110	463	1.38067e-156	0.715611	0	0	204	6
TraesCS3B03G0838100	basic leucine zipper 6-like	unknown_TF	-	-	G1/S_Cluster_3	G1/S	0	110	453	2.33407e-175	0.700155	0	0	212	7
TraesCS6A03G0648300	transcription factor LAF1-like	unknown_TF	-	-	G1/S_Cluster_3	G1/S	0	110	414	9.81773e-171	0.639876	0	0	272	9
TraesCS2A03G1019200	ethylene-responsive transcription factor 4-like	unknown_TF	-	-	G1/S_Cluster_3	G1/S	0	110	441	7.43648e-113	0.681607	0	0	281	18
TraesCS5D03G0237700	ocs element-binding factor 1-like	unknown_TF	-	-	G1/S_Cluster_3	G1/S	0	110	414	1.34266e-152	0.639876	0	0	306	10
TraesCS2B03G1017100	transcription factor MYB4-like	unknown_TF	-	-	G1/S_Cluster_3	G1/S	0	110	424	3.4769e-132	0.655332	0	0	308	11
TraesCS5B03G1172400	NAC domain-containing protein 2-like	unknown_TF	-	-	G1/S_Cluster_3	G1/S	0	110	400	2.21806e-147	0.618238	0	0	350	14
TraesCS3D03G0674700	basic leucine zipper 6-like	unknown_TF	-	-	G1/S_Cluster_3	G1/S	0	110	396	2.20387e-150	0.612056	0	0	354	13
TraesCS5D03G1077900	zinc finger protein ZAT8-like	unknown_TF	-	-	G1/S_Cluster_3	G1/S	0	110	404	2.42027e-136	0.62442	0	0	355	15
TraesCS1A03G0177500	ocs element-binding factor 1-like	unknown_TF	-	-	G1/S_Cluster_3	G1/S	0	110	404	3.45021e-136	0.62442	0	0	357	17
TraesCS2B03G1138900	ethylene-responsive transcription factor 4-like	unknown_TF	-	-	G1/S_Cluster_3	G1/S	0	110	392	2.53021e-154	0.605873	0	0	359	12
TraesCS5A03G0223200	ocs element-binding factor 1-like	unknown_TF	-	-	G1/S_Cluster_3	G1/S	0	110	403	3.8265e-137	0.622875	0	0	360	16
TraesCS2D03G0960200	ethylene-responsive transcription factor 4-like	unknown_TF	-	-	G1/S_Cluster_3	G1/S	0	110	395	4.578e-131	0.61051	0	0	382	21
TraesCS2A03G0999000	ethylene-responsive transcription factor 2-like	unknown_TF	-	-	G1/S_Cluster_3	G1/S	0	110	398	5.27527e-126	0.615147	0	0	390	20
TraesCS1D03G0172800	ocs element-binding factor 1-like	unknown_TF	-	-	G1/S_Cluster_3	G1/S	0	110	383	5.62368e-139	0.591963	0	0	407	19
TraesCS5D03G1060100	NAC domain-containing protein 2-like	unknown_TF	-	-	G1/S_Cluster_3	G1/S	0	110	378	3.01919e-128	0.584235	0	0	439	22
TraesCS5A03G1103200	NAC domain-containing protein 2-like	unknown_TF	-	-	G1/S_Cluster_3	G1/S	0	110	384	5.70703e-113	0.593509	0	0	456	27
TraesCS5B03G0238100	ocs element-binding factor 1-like	unknown_TF	-	-	G1/S_Cluster_3	G1/S	0	110	379	9.09917e-117	0.585781	0	0	465	25
TraesCS1B03G0896200	ethylene-responsive transcription factor 8-like	unknown_TF	-	-	G1/S_Cluster_3	G1/S	0	110	378	7.45427e-119	0.584235	0	0	470	26
TraesCS2D03G0864800	transcription factor MYB4-like	unknown_TF	-	-	G1/S_Cluster_3	G1/S	0	110	376	5.34169e-116	0.581144	0	0	481	30
TraesCS1B03G0672800	dehydration-responsive element-binding protein 2B-like isoform X1	unknown_TF	-	-	G1/S_Cluster_3	G1/S	0	110	358	1.79152e-122	0.553323	0	0	520	28
TraesCS3A03G0787100	ethylene-responsive transcription factor 4-like	unknown_TF	-	-	G1/S_Cluster_3	G1/S	0	110	369	5.65242e-106	0.570325	0	0	524	31
TraesCS1A03G0780800	ethylene-responsive transcription factor 8-like	unknown_TF	-	-	G1/S_Cluster_3	G1/S	0	110	354	2.49709e-122	0.547141	0	0	535	29
TraesCS2D03G0232700	ethylene-responsive transcription factor ERF071-like	unknown_TF	-	-	G1/S_Cluster_3	G1/S	0	110	316	1.95923e-148	0.488408	0	0	561	25
TraesCS5D03G0910500	zinc finger protein 1-like	unknown_TF	-	-	G1/S_Cluster_3	G1/S	0	110	341	1.04229e-114	0.527048	0	0	592	32
TraesCS1A03G0899300	ethylene-responsive transcription factor ERF109-like	unknown_TF	-	-	G1/S_Cluster_3	G1/S	0	110	355	3.00517e-95	0.548686	0	0	602	35
TraesCS5A03G0304600	ethylene-responsive transcription factor ERF109-like	unknown_TF	-	-	G1/S_Cluster_3	G1/S	0	110	348	1.4949e-103	0.537867	0	0	605	33
TraesCS5B03G0513800	ethylene-responsive transcription factor RAP2-13-like	unknown_TF	-	-	G1/S_Cluster_3	G1/S	0	110	337	1.06288e-109	0.520866	0	0	619	34
TraesCS5B03G0324100	ethylene-responsive transcription factor ABR1-like	unknown_TF	-	-	G1/S_Cluster_3	G1/S	0	110	345	4.87414e-97	0.53323	0	0	630	39
TraesCS1D03G1047300	histone deacetylase HDT2-like	unknown_TF	-	-	G1/S_Cluster_3	G1/S	0	110	273	2.05886e-155	0.421947	0	0	641	23
TraesCS1A03G0580100	dehydration-responsive element-binding protein 2B-like isoform X1	unknown_TF	-	-	G1/S_Cluster_3	G1/S	0	110	339	6.73964e-100	0.523957	0	0	642	36
TraesCS2A03G0209100	NAC domain-containing protein 92-like	unknown_TF	-	-	G1/S_Cluster_3	G1/S	0	110	332	1.66682e-105	0.513138	0	0	647	37
TraesCS5B03G0722700	transcription factor BHLH089-like isoform X1	unknown_TF	-	-	G1/S_Cluster_3	G1/S	0	110	326	9.18909e-102	0.503864	0	0	663	40
TraesCS1B03G1056300	ethylene-responsive transcription factor ERF109-like	unknown_TF	-	-	G1/S_Cluster_3	G1/S	0	110	327	1.17877e-97	0.50541	0	0	674	41
TraesCS6B03G0176100	NAC domain-containing protein 67-like	unknown_TF	-	-	G1/S_Cluster_3	G1/S	0	110	303	2.47754e-117	0.468315	0	0	683	38
TraesCS2D03G0935500	ethylene-responsive transcription factor 2-like	unknown_TF	-	-	G1/S_Cluster_3	G1/S	0	110	322	5.15633e-97	0.497682	0	0	692	43
TraesCS3A03G0812200	NAC domain-containing protein 68-like	unknown_TF	-	-	G1/S_Cluster_3	G1/S	0	110	338	1.66412e-84	0.522411	0	0	695	44
TraesCS6B03G0775000	transcription factor LAF1-like	unknown_TF	-	-	G1/S_Cluster_3	G1/S	0	110	304	2.17058e-109	0.469861	0	0	705	42
TraesCS3D03G0727300	ethylene-responsive transcription factor 4-like	unknown_TF	-	-	G1/S_Cluster_3	G1/S	0	110	321	1.21499e-87	0.496136	0	0	720	46
TraesCS5B03G1003500	zinc finger protein 1	unknown_TF	-	-	G1/S_Cluster_3	G1/S	0	110	319	3.84239e-88	0.493045	0	0	724	48
TraesCS5A03G1124000	zinc finger protein ZAT7-like	unknown_TF	-	-	G1/S_Cluster_3	G1/S	0	110	313	1.38662e-90	0.483771	0	0	734	49
TraesCS1D03G0876600	ethylene-responsive transcription factor ERF109-like	unknown_TF	-	-	G1/S_Cluster_3	G1/S	0	110	297	9.06876e-100	0.459042	0	0	748	47
TraesCS6B03G1161800	GATA transcription factor 8-like	unknown_TF	-	-	G1/S_Cluster_3	G1/S	0	110	281	1.94696e-109	0.434312	0	0	756	45
TraesCS6B03G0988000	ethylene-responsive transcription factor ERF109-like	unknown_TF	-	-	G1/S_Cluster_3	G1/S	0	110	324	6.03468e-79	0.500773	0	0	762	50
TraesCS4A03G0585300	NAC domain-containing protein 71-like	unknown_TF	-	-	G1/S_Cluster_3	G1/S	0	110	307	1.13936e-86	0.474498	0	0	769	51
TraesCS2A03G0199100	transcription factor MYB2-like	unknown_TF	-	-	G1/S_Cluster_3	G1/S	0	110	304	4.47602e-86	0.469861	0	0	787	53
TraesCS5D03G0327000	ethylene-responsive transcription factor ERF110-like	unknown_TF	-	-	G1/S_Cluster_3	G1/S	0	110	324	1.0416e-74	0.500773	0	0	788	52
TraesCS1D03G0876700	ethylene-responsive transcription factor ERF109-like	unknown_TF	-	-	G1/S_Cluster_3	G1/S	0	110	301	2.20145e-85	0.465224	0	0	802	55
TraesCS6D03G0702200	ethylene-responsive transcription factor ERF109-like	unknown_TF	-	-	G1/S_Cluster_3	G1/S	0	110	296	5.33139e-87	0.457496	0	0	805	54
TraesCS2D03G0214000	NAC domain-containing protein 92-like	unknown_TF	-	-	G1/S_Cluster_3	G1/S	0	110	319	4.24356e-74	0.493045	0	0	808	56
TraesCS3D03G0614200	transcription factor RAX2-like	unknown_TF	-	-	G1/S_Cluster_3	G1/S	0	110	293	4.84236e-85	0.452859	0	0	831	60
TraesCS1D03G0747700	ethylene-responsive transcription factor 8-like	unknown_TF	-	-	G1/S_Cluster_3	G1/S	0	110	279	1.06879e-86	0.431221	0	0	854	59
TraesCS5B03G1191600	zinc finger protein ZAT12-like	unknown_TF	-	-	G1/S_Cluster_3	G1/S	0	110	264	6.27251e-92	0.408037	0	0	877	58
TraesCS1B03G1056500	ethylene-responsive transcription factor ERF109-like	unknown_TF	-	-	G1/S_Cluster_3	G1/S	0	110	254	1.02592e-98	0.392581	0	0	883	57
TraesCS2B03G0287600	NAC domain-containing protein 92-like	unknown_TF	-	-	G1/S_Cluster_3	G1/S	0	110	294	2.35121e-71	0.454405	0	0	909	61
TraesCS4D03G0706100	ethylene-responsive transcription factor ERF073-like	unknown_TF	-	-	G1/S_Cluster_3	G1/S	0	110	274	2.2187e-81	0.423493	0	0	922	62
TraesCS5A03G1124600	zinc finger protein ZAT12-like	unknown_TF	-	-	G1/S_Cluster_3	G1/S	0	110	293	7.23422e-64	0.452859	0	0	969	64
TraesCS2A03G0924800	transcription factor MYB4-like	unknown_TF	-	-	G1/S_Cluster_3	G1/S	0	110	285	5.25013e-68	0.440495	0	0	972	63
TraesCS1A03G0898900	ethylene-responsive transcription factor ERF109-like	unknown_TF	-	-	G1/S_Cluster_3	G1/S	0	110	256	2.48275e-83	0.395672	0	0	976	65
TraesCS2B03G1431800	ethylene-responsive transcription factor 7-like	unknown_TF	-	-	G1/S_Cluster_3	G1/S	0	110	259	1.96833e-80	0.400309	0	0	992	66
TraesCS4A03G0277300	NAC domain-containing protein 92-like	unknown_TF	-	-	G1/S_Cluster_3	G1/S	0	110	284	2.92679e-60	0.438949	0	0	1030	67
TraesCS5D03G1060900	ethylene-responsive transcription factor 3-like	unknown_TF	-	-	G1/S_Cluster_3	G1/S	0	110	265	2.10935e-67	0.409583	0	0	1047	68
TraesCS3B03G0934600	NAC domain-containing protein 68-like	unknown_TF	-	-	G1/S_Cluster_3	G1/S	0	110	276	8.05082e-60	0.426584	0	0	1062	70
TraesCS1B03G0783100	ethylene-responsive transcription factor ERF110-like	unknown_TF	-	-	G1/S_Cluster_3	G1/S	0	110	234	2.55108e-75	0.361669	0	0	1086	69
TraesCS4B03G0787700	ethylene-responsive transcription factor ERF073-like	unknown_TF	-	-	G1/S_Cluster_3	G1/S	0	110	243	1.26634e-70	0.37558	0	0	1095	72
TraesCS4D03G0185600	NAC domain-containing protein 71-like	unknown_TF	-	-	G1/S_Cluster_3	G1/S	0	110	240	8.73383e-71	0.370943	0	0	1101	71
TraesCS3A03G0950500	NAC domain-containing protein 48-like	unknown_TF	-	-	G1/S_Cluster_3	G1/S	0	110	257	9.96218e-61	0.397218	0	0	1127	73
TraesCS1D03G0876900	ethylene-responsive transcription factor ERF109-like	unknown_TF	-	-	G1/S_Cluster_3	G1/S	0	110	245	1.88771e-59	0.378671	0	0	1180	75
TraesCS1B03G1056200	ethylene-responsive transcription factor ERF109-like	unknown_TF	-	-	G1/S_Cluster_3	G1/S	0	110	231	8.18101e-63	0.357032	0	0	1186	75
TraesCS6D03G0169400	GRB10-interacting GYF protein 2-like	unknown_TF	-	-	G1/S_Cluster_3	G1/S	0	110	233	1.01582e-61	0.360124	0	0	1195	76
TraesCS3D03G0626500	dof zinc finger protein MNB1A-like	unknown_TF	-	-	G1/S_Cluster_3	G1/S	0	110	224	6.96792e-64	0.346213	0	0	1203	78
TraesCS3D03G0823900	ethylene-responsive transcription factor ABR1-like	unknown_TF	-	-	G1/S_Cluster_3	G1/S	0	110	229	5.08532e-61	0.353941	0	0	1221	79
TraesCS3D03G0748100	NAC domain-containing protein 68-like	unknown_TF	-	-	G1/S_Cluster_3	G1/S	0	110	260	1.19816e-49	0.401855	0	0	1228	77
TraesCS5D03G0879400	heat stress transcription factor A-2a-like	unknown_TF	-	-	G1/S_Cluster_3	G1/S	0	110	222	7.05581e-55	0.343122	0	0	1289	81
TraesCS4B03G0224400	NAC domain-containing protein 71-like	unknown_TF	-	-	G1/S_Cluster_3	G1/S	0	110	227	5.50837e-53	0.35085	0	0	1291	80
TraesCS2D03G0970800	WRKY transcription factor WRKY51-like	unknown_TF	-	-	G1/S_Cluster_3	G1/S	0	110	220	3.63014e-51	0.340031	0	0	1321	83
TraesCS6D03G0304200	WRKY transcription factor WRKY71-like	unknown_TF	-	-	G1/S_Cluster_3	G1/S	0	110	224	1.27639e-48	0.346213	0	0	1335	84
TraesCS3B03G1086000	NAC domain-containing protein 48-like	unknown_TF	-	-	G1/S_Cluster_3	G1/S	0	110	215	7.4141e-51	0.332303	0	0	1337	86
TraesCS2A03G1031600	WRKY transcription factor WRKY51-like	unknown_TF	-	-	G1/S_Cluster_3	G1/S	0	110	236	5.11741e-43	0.36476	0	0	1354	82
TraesCS1B03G0951500	dof zinc finger protein 5-like	unknown_TF	-	-	G1/S_Cluster_3	G1/S	0	110	197	2.56699e-53	0.304482	0	0	1360	87
TraesCS1A03G0899400	ethylene-responsive transcription factor ERF109-like	unknown_TF	-	-	G1/S_Cluster_3	G1/S	0	110	201	2.24698e-52	0.310665	0	0	1365	85
TraesCS1A03G0827500	dof zinc finger protein 5-like	unknown_TF	-	-	G1/S_Cluster_3	G1/S	0	110	193	1.74429e-47	0.2983	0	0	1445	90
TraesCS1D03G0877100	ethylene-responsive transcription factor ERF109-like	unknown_TF	-	-	G1/S_Cluster_3	G1/S	0	110	199	4.18143e-45	0.307573	0	0	1453	88
TraesCS6A03G0350400	WRKY transcription factor WRKY71-like	unknown_TF	-	-	G1/S_Cluster_3	G1/S	0	110	206	4.6552e-41	0.318393	0	0	1489	89
TraesCS7A03G0304100	ethylene-responsive transcription factor RAP2-1-like	unknown_TF	-	-	G1/S_Cluster_3	G1/S	0	110	185	4.562e-43	0.285935	0	0	1515	92
TraesCS5B03G1192700	zinc finger protein ZAT5-like	unknown_TF	-	-	G1/S_Cluster_3	G1/S	0	110	198	1.07365e-39	0.306028	0	0	1528	91
TraesCS6B03G0446800	WRKY transcription factor WRKY71-like	unknown_TF	-	-	G1/S_Cluster_3	G1/S	0	110	195	4.05057e-35	0.301391	0	0	1575	93
TraesCS3A03G0392300	WRKY transcription factor 6-like	unknown_TF	-	-	G1/S_Cluster_3	G1/S	0	110	190	6.23957e-32	0.293663	0	0	1599	94
TraesCS2B03G1152700	WRKY transcription factor WRKY51-like	unknown_TF	-	-	G1/S_Cluster_3	G1/S	0	110	181	3.85604e-30	0.279753	0	0	1632	95
TraesCS4D03G0435800	NAC domain-containing protein 92-like	unknown_TF	-	-	G1/S_Cluster_3	G1/S	0	110	173	2.21542e-30	0.267388	0	0	1653	96
TraesCS3B03G0309700	probable WRKY transcription factor 72	unknown_TF	-	-	G1/S_Cluster_3	G1/S	0	110	173	2.26358e-26	0.267388	0	0	1679	97
TraesCS7B03G0436100	NAC domain-containing protein 83-like	unknown_TF	-	-	G1/S_Cluster_3	G1/S	0	110	168	4.00013e-24	0.25966	0	0	1699	98
TraesCS3B03G0828100	probable WRKY transcription factor 65	unknown_TF	-	-	G1/S_Cluster_3	G1/S	0	110	161	7.32377e-23	0.248841	0	0	1714	100
TraesCS3A03G0663100	AP2/ERF and B3 domain-containing protein Os01g0693400-like	unknown_TF	-	-	G1/S_Cluster_3	G1/S	0	110	131	5.94831e-29	0.202473	0	0	1720	99
TraesCS3A03G0830700	WRKY transcription factor WRKY24-like	unknown_TF	-	-	G1/S_Cluster_3	G1/S	0	110	158	9.45226e-19	0.244204	0	0	1730	102
TraesCS3D03G0761900	WRKY transcription factor WRKY24-like	unknown_TF	-	-	G1/S_Cluster_3	G1/S	0	110	134	4.8953e-25	0.20711	0	0	1736	101
TraesCS7B03G1124800	WRKY transcription factor WRKY28-like	unknown_TF	-	-	G1/S_Cluster_3	G1/S	0	110	127	4.33131e-21	0.196291	0	0	1759	103
TraesCS7D03G1175300	WRKY transcription factor WRKY28-like	unknown_TF	-	-	G1/S_Cluster_3	G1/S	0	110	125	2.45041e-19	0.193199	0	0	1765	105
TraesCS5A03G0919800	heat stress transcription factor A-2a-like	unknown_TF	-	-	G1/S_Cluster_3	G1/S	0	110	122	5.58754e-19	0.188563	0	0	1773	106
TraesCS5A03G0912000	transcription factor BHLH148-like isoform X1	unknown_TF	-	-	G1/S_Cluster_3	G1/S	0	110	134	3.89801e-13	0.20711	0	0	1785	104
TraesCS3B03G0484700	WRKY transcription factor 6-like	unknown_TF	-	-	G1/S_Cluster_3	G1/S	0	110	126	2.89908e-14	0.194745	0	0	1787	107
TraesCS3D03G0235700	probable WRKY transcription factor 72	unknown_TF	-	-	G1/S_Cluster_3	G1/S	0	110	126	3.90247e-13	0.194745	0	0	1801	108
TraesCS3D03G0379400	WRKY transcription factor 6-like	unknown_TF	-	-	G1/S_Cluster_3	G1/S	0	110	117	7.2623e-12	0.180835	0	0	1829	109
TraesCS3D03G0665600	probable WRKY transcription factor 65	unknown_TF	-	-	G1/S_Cluster_3	G1/S	0	110	107	6.64117e-11	0.165379	0	0	1848	110
TraesCS3B03G0838100	basic leucine zipper 6-like	unknown_TF	-	-	Pericycle_Cluster_6	Pericycle	1	139	229	5.86178e-79	0.597911	0.30319	0.0164391	39	1
TraesCS1A03G0827500	dof zinc finger protein 5-like	unknown_TF	-	-	Pericycle_Cluster_6	Pericycle	1	139	213	9.72382e-123	0.556136	0.285766	0.0143068	55	5
TraesCS1B03G0951500	dof zinc finger protein 5-like	unknown_TF	-	-	Pericycle_Cluster_6	Pericycle	1	139	224	1.35281e-140	0.584856	0.27624	0.0125096	63	2
TraesCS3D03G0674700	basic leucine zipper 6-like	unknown_TF	-	-	Pericycle_Cluster_6	Pericycle	1	139	215	1.62487e-81	0.561358	0.29422	0.0151255	65	4
TraesCS7D03G0596300	NAC domain-containing protein 83-like	unknown_TF	-	-	Pericycle_Cluster_6	Pericycle	1	139	222	2.47407e-145	0.579634	0.274714	0.0115901	67	3
TraesCS1D03G0796200	dof zinc finger protein 5-like	unknown_TF	-	-	Pericycle_Cluster_6	Pericycle	1	139	192	1.58121e-134	0.501305	0.261701	0.0105552	105	7
TraesCS7A03G0609800	NAC domain-containing protein 83-like	unknown_TF	-	-	Pericycle_Cluster_6	Pericycle	1	139	212	4.45053e-160	0.553525	0.23791	0.0073306	114	6
TraesCS5B03G0238100	ocs element-binding factor 1-like	unknown_TF	-	-	Pericycle_Cluster_6	Pericycle	0	139	229	1.56734e-83	0.597911	0	0	514	8
TraesCS5D03G0237700	ocs element-binding factor 1-like	unknown_TF	-	-	Pericycle_Cluster_6	Pericycle	0	139	224	5.31049e-82	0.584856	0	0	560	9
TraesCS2D03G0490900	dof zinc finger protein DOF5.8-like	unknown_TF	-	-	Pericycle_Cluster_6	Pericycle	0	139	201	1.10716e-119	0.524804	0	0	576	10
TraesCS5A03G0223200	ocs element-binding factor 1-like	unknown_TF	-	-	Pericycle_Cluster_6	Pericycle	0	139	220	1.85814e-75	0.574413	0	0	614	11
TraesCS3B03G0006900	transcription factor bHLH167-like	unknown_TF	-	-	Pericycle_Cluster_6	Pericycle	0	139	193	3.83041e-120	0.503916	0	0	617	12
TraesCS3A03G0731500	basic leucine zipper 6-like	unknown_TF	-	-	Pericycle_Cluster_6	Pericycle	1	139	223	1.3496e-60	0.582245	0	0	657	13
TraesCS5B03G1191800	zinc finger protein ZAT8-like	unknown_TF	-	-	Pericycle_Cluster_6	Pericycle	0	139	222	1.10032e-59	0.579634	0	0	662	15
TraesCS2D03G0864800	transcription factor MYB4-like	unknown_TF	-	-	Pericycle_Cluster_6	Pericycle	0	139	214	3.32004e-71	0.558747	0	0	669	14
TraesCS2A03G1019200	ethylene-responsive transcription factor 4-like	unknown_TF	-	-	Pericycle_Cluster_6	Pericycle	0	139	223	3.25091e-49	0.582245	0	0	708	21
TraesCS5B03G1191700	zinc finger protein ZAT5-like	unknown_TF	-	-	Pericycle_Cluster_6	Pericycle	0	139	216	4.24309e-58	0.563969	0	0	714	20
TraesCS2D03G0960200	ethylene-responsive transcription factor 4-like	unknown_TF	-	-	Pericycle_Cluster_6	Pericycle	0	139	209	1.44943e-66	0.545692	0	0	718	19
TraesCS5D03G1077800	zinc finger protein ZAT12-like	unknown_TF	-	-	Pericycle_Cluster_6	Pericycle	0	139	214	8.97856e-59	0.558747	0	0	723	23
TraesCS1A03G1017300	transcription elongation factor 1 homolog	unknown_TF	-	-	Pericycle_Cluster_6	Pericycle	0	139	199	1.34569e-78	0.519582	0	0	726	16
TraesCS2A03G0668600	LOB domain-containing protein 40-like	unknown_TF	-	-	Pericycle_Cluster_6	Pericycle	0	139	182	1.61075e-94	0.475196	0	0	735	17
TraesCS1D03G0172800	ocs element-binding factor 1-like	unknown_TF	-	-	Pericycle_Cluster_6	Pericycle	0	139	202	3.20046e-70	0.527415	0	0	742	18
TraesCS3A03G0787100	ethylene-responsive transcription factor 4-like	unknown_TF	-	-	Pericycle_Cluster_6	Pericycle	0	139	205	2.7432e-61	0.535248	0	0	772	25
TraesCS1A03G0580100	dehydration-responsive element-binding protein 2B-like isoform X1	unknown_TF	-	-	Pericycle_Cluster_6	Pericycle	0	139	200	4.57364e-67	0.522193	0	0	773	24
TraesCS1B03G0672800	dehydration-responsive element-binding protein 2B-like isoform X1	unknown_TF	-	-	Pericycle_Cluster_6	Pericycle	0	139	198	1.3832e-69	0.516971	0	0	776	22
TraesCSU03G0077800	zinc finger protein ZAT18-like	unknown_TF	-	-	Pericycle_Cluster_6	Pericycle	0	139	203	6.35923e-60	0.530026	0	0	798	27
TraesCS5B03G0395300	basic leucine zipper 19-like	unknown_TF	-	-	Pericycle_Cluster_6	Pericycle	0	139	184	6.76892e-76	0.480418	0	0	826	26
TraesCS4D03G0706100	ethylene-responsive transcription factor ERF073-like	unknown_TF	-	-	Pericycle_Cluster_6	Pericycle	0	139	184	7.65604e-73	0.480418	0	0	839	28
TraesCS5B03G0324100	ethylene-responsive transcription factor ABR1-like	unknown_TF	-	-	Pericycle_Cluster_6	Pericycle	0	139	196	1.76097e-59	0.511749	0	0	844	30
TraesCS5A03G1103200	NAC domain-containing protein 2-like	unknown_TF	-	-	Pericycle_Cluster_6	Pericycle	0	139	200	6.35233e-55	0.522193	0	0	846	33
TraesCS1A03G0177500	ocs element-binding factor 1-like	unknown_TF	-	-	Pericycle_Cluster_6	Pericycle	0	139	196	4.85402e-55	0.511749	0	0	874	34
TraesCS6A03G0648300	transcription factor LAF1-like	unknown_TF	-	-	Pericycle_Cluster_6	Pericycle	0	139	187	4.25341e-59	0.488251	0	0	902	37
TraesCS5A03G0398400	basic leucine zipper 19-like	unknown_TF	-	-	Pericycle_Cluster_6	Pericycle	0	139	177	9.46943e-69	0.462141	0	0	903	31
TraesCS3D03G0727300	ethylene-responsive transcription factor 4-like	unknown_TF	-	-	Pericycle_Cluster_6	Pericycle	0	139	188	4.83136e-58	0.490862	0	0	904	38
TraesCS5D03G1060100	NAC domain-containing protein 2-like	unknown_TF	-	-	Pericycle_Cluster_6	Pericycle	0	139	189	1.55595e-56	0.493473	0	0	910	40
TraesCS5D03G0910500	zinc finger protein 1-like	unknown_TF	-	-	Pericycle_Cluster_6	Pericycle	0	139	183	1.28556e-60	0.477807	0	0	919	36
TraesCS5B03G1172400	NAC domain-containing protein 2-like	unknown_TF	-	-	Pericycle_Cluster_6	Pericycle	0	139	188	1.33716e-55	0.490862	0	0	924	42
TraesCS3A03G0812200	NAC domain-containing protein 68-like	unknown_TF	-	-	Pericycle_Cluster_6	Pericycle	0	139	190	1.05208e-50	0.496084	0	0	939	45
TraesCS5D03G0370700	basic leucine zipper 19-like	unknown_TF	-	-	Pericycle_Cluster_6	Pericycle	0	139	171	5.04513e-68	0.446475	0	0	953	35
TraesCS1D03G0978100	transcription elongation factor 1 homolog	unknown_TF	-	-	Pericycle_Cluster_6	Pericycle	0	139	173	3.11342e-66	0.451697	0	0	954	39
TraesCS5A03G0304600	ethylene-responsive transcription factor ERF109-like	unknown_TF	-	-	Pericycle_Cluster_6	Pericycle	0	139	186	3.83085e-54	0.48564	0	0	956	47
TraesCS6D03G0322600	bZIP transcription factor RISBZ4-like isoform X2	unknown_TF	-	-	Pericycle_Cluster_6	Pericycle	0	139	164	1.73225e-74	0.428198	0	0	958	32
TraesCS5D03G1077900	zinc finger protein ZAT8-like	unknown_TF	-	-	Pericycle_Cluster_6	Pericycle	0	139	189	5.48382e-50	0.493473	0	0	961	50
TraesCS2B03G1017100	transcription factor MYB4-like	unknown_TF	-	-	Pericycle_Cluster_6	Pericycle	0	139	194	2.3506e-44	0.506527	0	0	964	49
TraesCS1B03G1056300	ethylene-responsive transcription factor ERF109-like	unknown_TF	-	-	Pericycle_Cluster_6	Pericycle	0	139	182	1.32065e-56	0.475196	0	0	967	46
TraesCS7B03G0436100	NAC domain-containing protein 83-like	unknown_TF	-	-	Pericycle_Cluster_6	Pericycle	0	139	171	5.28677e-66	0.446475	0	0	974	41
TraesCS1B03G0896200	ethylene-responsive transcription factor 8-like	unknown_TF	-	-	Pericycle_Cluster_6	Pericycle	0	139	187	1.30355e-50	0.488251	0	0	977	51
TraesCS2D03G0624700	LOB domain-containing protein 40-like	unknown_TF	-	-	Pericycle_Cluster_6	Pericycle	0	139	151	8.7041e-83	0.394256	0	0	986	29
TraesCS5B03G0722700	transcription factor BHLH089-like isoform X1	unknown_TF	-	-	Pericycle_Cluster_6	Pericycle	0	139	178	3.50473e-56	0.464752	0	0	998	48
TraesCS1A03G0899300	ethylene-responsive transcription factor ERF109-like	unknown_TF	-	-	Pericycle_Cluster_6	Pericycle	0	139	185	1.9429e-46	0.483029	0	0	1020	58
TraesCS2B03G1138900	ethylene-responsive transcription factor 4-like	unknown_TF	-	-	Pericycle_Cluster_6	Pericycle	0	139	177	2.07362e-53	0.462141	0	0	1021	52
TraesCS2D03G0201900	transcription factor MYB2-like	unknown_TF	-	-	Pericycle_Cluster_6	Pericycle	0	139	167	6.22697e-62	0.436031	0	0	1025	43
TraesCS5D03G0654900	transcription factor BHLH089-like isoform X1	unknown_TF	-	-	Pericycle_Cluster_6	Pericycle	0	139	162	2.98221e-65	0.422977	0	0	1034	44
TraesCS2D03G0935500	ethylene-responsive transcription factor 2-like	unknown_TF	-	-	Pericycle_Cluster_6	Pericycle	0	139	175	5.41781e-53	0.456919	0	0	1036	56
TraesCS2A03G0924800	transcription factor MYB4-like	unknown_TF	-	-	Pericycle_Cluster_6	Pericycle	0	139	176	5.67943e-52	0.45953	0	0	1037	57
TraesCS5B03G0513800	ethylene-responsive transcription factor RAP2-13-like	unknown_TF	-	-	Pericycle_Cluster_6	Pericycle	0	139	173	5.68542e-52	0.451697	0	0	1065	60
TraesCS2A03G0209100	NAC domain-containing protein 92-like	unknown_TF	-	-	Pericycle_Cluster_6	Pericycle	0	139	173	7.16685e-52	0.451697	0	0	1067	62
TraesCS1D03G0554000	dehydration-responsive element-binding protein 2B-like isoform X1	unknown_TF	-	-	Pericycle_Cluster_6	Pericycle	0	139	173	2.5063e-48	0.451697	0	0	1087	65
TraesCS6B03G0775000	transcription factor LAF1-like	unknown_TF	-	-	Pericycle_Cluster_6	Pericycle	0	139	162	5.27882e-57	0.422977	0	0	1090	59
TraesCS2A03G0199100	transcription factor MYB2-like	unknown_TF	-	-	Pericycle_Cluster_6	Pericycle	0	139	170	1.39172e-50	0.443864	0	0	1091	66
TraesCS1A03G0780800	ethylene-responsive transcription factor 8-like	unknown_TF	-	-	Pericycle_Cluster_6	Pericycle	0	139	170	4.32969e-49	0.443864	0	0	1103	69
TraesCS3D03G0614200	transcription factor RAX2-like	unknown_TF	-	-	Pericycle_Cluster_6	Pericycle	0	139	166	1.61358e-51	0.43342	0	0	1104	64
TraesCS2A03G0999000	ethylene-responsive transcription factor 2-like	unknown_TF	-	-	Pericycle_Cluster_6	Pericycle	0	139	178	2.24109e-40	0.464752	0	0	1113	68
TraesCS2D03G1207000	ethylene-responsive transcription factor 7-like	unknown_TF	-	-	Pericycle_Cluster_6	Pericycle	0	139	155	3.23895e-60	0.4047	0	0	1115	53
TraesCS5A03G1124600	zinc finger protein ZAT12-like	unknown_TF	-	-	Pericycle_Cluster_6	Pericycle	0	139	173	4.92471e-44	0.451697	0	0	1121	71
TraesCS2D03G0214000	NAC domain-containing protein 92-like	unknown_TF	-	-	Pericycle_Cluster_6	Pericycle	0	139	174	4.52154e-41	0.454308	0	0	1137	72
TraesCS1A03G0682100	myb-related protein 308-like	unknown_TF	-	-	Pericycle_Cluster_6	Pericycle	0	139	165	4.18041e-48	0.430809	0	0	1140	74
TraesCS1B03G0776200	myb-related protein 308-like	unknown_TF	-	-	Pericycle_Cluster_6	Pericycle	0	139	154	1.98176e-57	0.402089	0	0	1143	61
TraesCS2B03G1396700	transcription factor TGAL6-like	unknown_TF	-	-	Pericycle_Cluster_6	Pericycle	0	139	146	3.43166e-62	0.381201	0	0	1145	55
TraesCS2D03G1179500	transcription factor TGAL6-like	unknown_TF	-	-	Pericycle_Cluster_6	Pericycle	0	139	144	2.98547e-63	0.375979	0	0	1146	54
TraesCS4B03G0787700	ethylene-responsive transcription factor ERF073-like	unknown_TF	-	-	Pericycle_Cluster_6	Pericycle	0	139	155	5.09345e-56	0.4047	0	0	1149	63
TraesCS4B03G0758100	homeobox-leucine zipper protein HOX21-like isoform X2	unknown_TF	-	-	Pericycle_Cluster_6	Pericycle	0	139	155	2.92548e-53	0.4047	0	0	1165	67
TraesCS1B03G1198400	transcription elongation factor 1 homolog	unknown_TF	-	-	Pericycle_Cluster_6	Pericycle	0	139	156	7.99063e-52	0.407311	0	0	1169	70
TraesCS5D03G0327000	ethylene-responsive transcription factor ERF110-like	unknown_TF	-	-	Pericycle_Cluster_6	Pericycle	0	139	172	2.22156e-38	0.449086	0	0	1172	78
TraesCS1D03G0876700	ethylene-responsive transcription factor ERF109-like	unknown_TF	-	-	Pericycle_Cluster_6	Pericycle	0	139	161	6.75352e-45	0.420366	0	0	1202	76
TraesCS4A03G0008600	ethylene-responsive transcription factor ERF073-like	unknown_TF	-	-	Pericycle_Cluster_6	Pericycle	0	139	150	4.02029e-52	0.391645	0	0	1229	75
TraesCS5B03G1003500	zinc finger protein 1	unknown_TF	-	-	Pericycle_Cluster_6	Pericycle	0	139	163	4.5337e-41	0.425587	0	0	1233	80
TraesCS1D03G0646100	myb-related protein 308-like	unknown_TF	-	-	Pericycle_Cluster_6	Pericycle	0	139	150	1.16233e-50	0.391645	0	0	1239	77
TraesCS2B03G1431800	ethylene-responsive transcription factor 7-like	unknown_TF	-	-	Pericycle_Cluster_6	Pericycle	0	139	149	3.17741e-50	0.389034	0	0	1247	79
TraesCS2B03G0752800	LOB domain-containing protein 40-like	unknown_TF	-	-	Pericycle_Cluster_6	Pericycle	0	139	138	1.08762e-55	0.360313	0	0	1256	73
TraesCS6B03G0988000	ethylene-responsive transcription factor ERF109-like	unknown_TF	-	-	Pericycle_Cluster_6	Pericycle	0	139	163	6.26392e-35	0.425587	0	0	1262	86
TraesCS5B03G1192000	zinc finger protein ZAT7-like	unknown_TF	-	-	Pericycle_Cluster_6	Pericycle	0	139	155	4.40192e-43	0.4047	0	0	1263	82
TraesCS2B03G0287600	NAC domain-containing protein 92-like	unknown_TF	-	-	Pericycle_Cluster_6	Pericycle	0	139	159	1.12632e-38	0.415144	0	0	1269	84
TraesCS5D03G0879400	heat stress transcription factor A-2a-like	unknown_TF	-	-	Pericycle_Cluster_6	Pericycle	0	139	146	9.96662e-48	0.381201	0	0	1277	83
TraesCS5D03G1077700	zinc finger protein ZAT12-like	unknown_TF	-	-	Pericycle_Cluster_6	Pericycle	0	139	137	7.4141e-51	0.357702	0	0	1296	81
TraesCS6D03G0702200	ethylene-responsive transcription factor ERF109-like	unknown_TF	-	-	Pericycle_Cluster_6	Pericycle	0	139	152	2.37453e-41	0.396867	0	0	1305	85
TraesCS5A03G1124000	zinc finger protein ZAT7-like	unknown_TF	-	-	Pericycle_Cluster_6	Pericycle	0	139	153	9.17966e-38	0.399478	0	0	1322	90
TraesCS6B03G0446800	WRKY transcription factor WRKY71-like	unknown_TF	-	-	Pericycle_Cluster_6	Pericycle	0	139	144	7.7767e-43	0.375979	0	0	1332	87
TraesCS3A03G0950500	NAC domain-containing protein 48-like	unknown_TF	-	-	Pericycle_Cluster_6	Pericycle	0	139	148	8.37153e-39	0.386423	0	0	1339	93
TraesCS3D03G0748100	NAC domain-containing protein 68-like	unknown_TF	-	-	Pericycle_Cluster_6	Pericycle	0	139	153	2.80099e-34	0.399478	0	0	1340	95
TraesCS1D03G0876900	ethylene-responsive transcription factor ERF109-like	unknown_TF	-	-	Pericycle_Cluster_6	Pericycle	0	139	145	1.57611e-40	0.37859	0	0	1351	92
TraesCS2A03G1031600	WRKY transcription factor WRKY51-like	unknown_TF	-	-	Pericycle_Cluster_6	Pericycle	0	139	149	6.23261e-36	0.389034	0	0	1359	98
TraesCS6D03G0304200	WRKY transcription factor WRKY71-like	unknown_TF	-	-	Pericycle_Cluster_6	Pericycle	0	139	143	2.25875e-40	0.373368	0	0	1366	96
TraesCS5B03G1191600	zinc finger protein ZAT12-like	unknown_TF	-	-	Pericycle_Cluster_6	Pericycle	0	139	135	8.80448e-44	0.35248	0	0	1373	89
TraesCS5A03G0919800	heat stress transcription factor A-2a-like	unknown_TF	-	-	Pericycle_Cluster_6	Pericycle	0	139	126	5.94953e-49	0.328982	0	0	1374	88
TraesCS1B03G1056200	ethylene-responsive transcription factor ERF109-like	unknown_TF	-	-	Pericycle_Cluster_6	Pericycle	0	139	137	1.73812e-42	0.357702	0	0	1376	91
TraesCS4B03G0179200	zinc finger protein 1-like	unknown_TF	-	-	Pericycle_Cluster_6	Pericycle	0	139	131	2.08365e-44	0.342037	0	0	1389	94
TraesCS4A03G0585300	NAC domain-containing protein 71-like	unknown_TF	-	-	Pericycle_Cluster_6	Pericycle	0	139	147	3.50037e-34	0.383812	0	0	1393	101
TraesCS2D03G0970800	WRKY transcription factor WRKY51-like	unknown_TF	-	-	Pericycle_Cluster_6	Pericycle	0	139	138	3.13554e-40	0.360313	0	0	1402	100
TraesCS3D03G0466300	uncharacterized protein LOC119276045	unknown_TF	-	-	Pericycle_Cluster_6	Pericycle	0	139	134	7.88167e-42	0.349869	0	0	1409	97
TraesCS5A03G0602000	ethylene-responsive transcription factor ERF109-like	unknown_TF	-	-	Pericycle_Cluster_6	Pericycle	0	139	132	9.60009e-42	0.344648	0	0	1419	99
TraesCS4B03G0224400	NAC domain-containing protein 71-like	unknown_TF	-	-	Pericycle_Cluster_6	Pericycle	0	139	136	2.59724e-37	0.355091	0	0	1443	103
TraesCS5D03G1077500	zinc finger protein ZAT7-like	unknown_TF	-	-	Pericycle_Cluster_6	Pericycle	0	139	134	8.69922e-38	0.349869	0	0	1452	104
TraesCS6A03G0210300	GRB10-interacting GYF protein 2-like	unknown_TF	-	-	Pericycle_Cluster_6	Pericycle	0	139	129	3.96114e-40	0.336815	0	0	1459	105
TraesCS6B03G0297800	UBX domain-containing protein 4-like	unknown_TF	-	-	Pericycle_Cluster_6	Pericycle	0	139	135	1.77076e-34	0.35248	0	0	1473	109
TraesCS4D03G0679200	homeobox-leucine zipper protein HOX21-like isoform X1	unknown_TF	-	-	Pericycle_Cluster_6	Pericycle	0	139	131	1.50494e-37	0.342037	0	0	1475	110
TraesCS4A03G0277300	NAC domain-containing protein 92-like	unknown_TF	-	-	Pericycle_Cluster_6	Pericycle	0	139	143	9.48464e-27	0.373368	0	0	1476	112
TraesCS1A03G0899400	ethylene-responsive transcription factor ERF109-like	unknown_TF	-	-	Pericycle_Cluster_6	Pericycle	0	139	126	2.70418e-40	0.328982	0	0	1477	106
TraesCS6A03G0350400	WRKY transcription factor WRKY71-like	unknown_TF	-	-	Pericycle_Cluster_6	Pericycle	0	139	133	1.9481e-35	0.347258	0	0	1479	111
TraesCS2B03G0270000	transcription factor MYB2-like	unknown_TF	-	-	Pericycle_Cluster_6	Pericycle	0	139	119	1.48639e-42	0.310705	0	0	1484	102
TraesCS1A03G0898900	ethylene-responsive transcription factor ERF109-like	unknown_TF	-	-	Pericycle_Cluster_6	Pericycle	0	139	127	6.41103e-37	0.331593	0	0	1504	113
TraesCS3B03G0584800	uncharacterized protein LOC119276045	unknown_TF	-	-	Pericycle_Cluster_6	Pericycle	0	139	134	1.94767e-31	0.349869	0	0	1505	115
TraesCS6D03G0758600	ethylene-responsive transcription factor 1-like	unknown_TF	-	-	Pericycle_Cluster_6	Pericycle	0	139	119	6.00394e-41	0.310705	0	0	1507	108
TraesCS1D03G0876600	ethylene-responsive transcription factor ERF109-like	unknown_TF	-	-	Pericycle_Cluster_6	Pericycle	0	139	131	6.58028e-33	0.342037	0	0	1511	116
TraesCS2D03G0442700	heat stress transcription factor A-3-like	unknown_TF	-	-	Pericycle_Cluster_6	Pericycle	0	139	113	1.06182e-41	0.295039	0	0	1519	107
TraesCS7A03G0304100	ethylene-responsive transcription factor RAP2-1-like	unknown_TF	-	-	Pericycle_Cluster_6	Pericycle	0	139	122	9.16059e-38	0.318538	0	0	1523	114
TraesCS5A03G0685000	transcription factor BHLH089-like	unknown_TF	-	-	Pericycle_Cluster_6	Pericycle	0	139	124	1.48031e-35	0.32376	0	0	1531	117
TraesCS2B03G1152700	WRKY transcription factor WRKY51-like	unknown_TF	-	-	Pericycle_Cluster_6	Pericycle	0	139	125	1.03734e-31	0.326371	0	0	1550	118
TraesCS5B03G1192700	zinc finger protein ZAT5-like	unknown_TF	-	-	Pericycle_Cluster_6	Pericycle	0	139	123	4.51382e-31	0.321149	0	0	1568	120
TraesCS4D03G0185600	NAC domain-containing protein 71-like	unknown_TF	-	-	Pericycle_Cluster_6	Pericycle	0	139	121	1.63391e-32	0.315927	0	0	1572	119
TraesCS1D03G0747700	ethylene-responsive transcription factor 8-like	unknown_TF	-	-	Pericycle_Cluster_6	Pericycle	0	139	123	2.43884e-28	0.321149	0	0	1583	121
TraesCS1D03G0877100	ethylene-responsive transcription factor ERF109-like	unknown_TF	-	-	Pericycle_Cluster_6	Pericycle	0	139	117	2.2469e-30	0.305483	0	0	1597	123
TraesCS6D03G0169400	GRB10-interacting GYF protein 2-like	unknown_TF	-	-	Pericycle_Cluster_6	Pericycle	0	139	119	3.63068e-29	0.310705	0	0	1600	123
TraesCS3A03G0830700	WRKY transcription factor WRKY24-like	unknown_TF	-	-	Pericycle_Cluster_6	Pericycle	0	139	115	1.40035e-24	0.300261	0	0	1633	125
TraesCS3B03G0828100	probable WRKY transcription factor 65	unknown_TF	-	-	Pericycle_Cluster_6	Pericycle	0	139	113	6.45405e-26	0.295039	0	0	1634	126
TraesCS7B03G1124700	WRKY transcription factor WRKY28-like	unknown_TF	-	-	Pericycle_Cluster_6	Pericycle	0	139	100	9.21986e-32	0.261097	0	0	1640	124
TraesCS5D03G1060900	ethylene-responsive transcription factor 3-like	unknown_TF	-	-	Pericycle_Cluster_6	Pericycle	0	139	116	8.01927e-21	0.302872	0	0	1658	128
TraesCS3B03G0309700	probable WRKY transcription factor 72	unknown_TF	-	-	Pericycle_Cluster_6	Pericycle	0	139	112	5.60441e-24	0.292428	0	0	1659	129
TraesCS3A03G0392300	WRKY transcription factor 6-like	unknown_TF	-	-	Pericycle_Cluster_6	Pericycle	0	139	112	2.30486e-22	0.292428	0	0	1668	131
TraesCS4D03G0435800	NAC domain-containing protein 92-like	unknown_TF	-	-	Pericycle_Cluster_6	Pericycle	0	139	108	1.65294e-24	0.281984	0	0	1672	130
TraesCS5D03G0567500	ethylene-responsive transcription factor ERF109-like	unknown_TF	-	-	Pericycle_Cluster_6	Pericycle	0	139	108	6.23162e-24	0.281984	0	0	1677	132
TraesCS3B03G0951200	WRKY transcription factor WRKY24-like	unknown_TF	-	-	Pericycle_Cluster_6	Pericycle	0	139	98	8.57581e-28	0.255875	0	0	1687	127
TraesCS3D03G0761900	WRKY transcription factor WRKY24-like	unknown_TF	-	-	Pericycle_Cluster_6	Pericycle	0	139	93	1.58055e-25	0.24282	0	0	1706	134
TraesCS4D03G0219600	uncharacterized protein LOC119286416	unknown_TF	-	-	Pericycle_Cluster_6	Pericycle	0	139	81	5.86742e-27	0.211488	0	0	1725	133
TraesCS3B03G0484700	WRKY transcription factor 6-like	unknown_TF	-	-	Pericycle_Cluster_6	Pericycle	0	139	93	2.35171e-19	0.24282	0	0	1728	137
TraesCS3D03G0823900	ethylene-responsive transcription factor ABR1-like	unknown_TF	-	-	Pericycle_Cluster_6	Pericycle	0	139	96	2.50129e-17	0.250653	0	0	1731	135
TraesCS5D03G0597400	dof zinc finger protein MNB1A-like	unknown_TF	-	-	Pericycle_Cluster_6	Pericycle	0	139	93	3.79342e-19	0.24282	0	0	1732	138
TraesCS7B03G1124800	WRKY transcription factor WRKY28-like	unknown_TF	-	-	Pericycle_Cluster_6	Pericycle	0	139	87	2.06222e-21	0.227154	0	0	1734	136
TraesCS3D03G0235700	probable WRKY transcription factor 72	unknown_TF	-	-	Pericycle_Cluster_6	Pericycle	0	139	78	2.32689e-11	0.203655	0	0	1808	139
TraesCS4D03G0801600	uncharacterized protein LOC119304159	unknown_TF	-	-	Phloem_Cluster_13	Phloem	1	143	119	4.15138e-96	0.376582	0.267621	0.024921	69	1
TraesCS6B03G1247900	zinc finger protein ZAT5-like	unknown_TF	-	-	Phloem_Cluster_13	Phloem	1	143	118	2.50551e-79	0.373418	0.254601	0.0274014	79	4
TraesCS1D03G0496000	NAC domain-containing protein 96-like	unknown_TF	-	-	Phloem_Cluster_13	Phloem	1	143	127	2.40437e-85	0.401899	0.255985	0.0203593	99	3
TraesCS3B03G0707500	NAC domain-containing protein 73-like	unknown_TF	-	-	Phloem_Cluster_13	Phloem	1	143	132	8.07243e-98	0.417722	0.244048	0.0174694	110	2
TraesCS4B03G0911200	uncharacterized protein LOC119292073	unknown_TF	-	-	Phloem_Cluster_13	Phloem	1	143	108	1.27269e-86	0.341772	0.195441	0.0114865	152	5
TraesCS1A03G0510000	NAC domain-containing protein 86-like	unknown_TF	-	-	Phloem_Cluster_13	Phloem	1	143	130	1.15261e-82	0.411392	0	0	937	9
TraesCS1B03G0566100	NAC domain-containing protein 96-like	unknown_TF	-	-	Phloem_Cluster_13	Phloem	1	143	130	7.52565e-69	0.411392	0	0	1035	13
TraesCS5B03G1191800	zinc finger protein ZAT8-like	unknown_TF	-	-	Phloem_Cluster_13	Phloem	0	143	159	1.26479e-15	0.503165	0	0	1093	7
TraesCS1D03G0978100	transcription elongation factor 1 homolog	unknown_TF	-	-	Phloem_Cluster_13	Phloem	0	143	144	8.17252e-37	0.455696	0	0	1159	6
TraesCS5A03G1214500	uncharacterized protein LOC119304159	unknown_TF	-	-	Phloem_Cluster_13	Phloem	1	143	93	9.7769e-78	0.294304	0	0	1160	20
TraesCS6A03G1013300	zinc finger protein ZAT5-like	unknown_TF	-	-	Phloem_Cluster_13	Phloem	0	143	101	6.40146e-71	0.31962	0	0	1182	19
TraesCS1A03G1017300	transcription elongation factor 1 homolog	unknown_TF	-	-	Phloem_Cluster_13	Phloem	0	143	143	3.83786e-29	0.452532	0	0	1232	8
TraesCS2D03G0960200	ethylene-responsive transcription factor 4-like	unknown_TF	-	-	Phloem_Cluster_13	Phloem	0	143	142	1.87081e-17	0.449367	0	0	1264	10
TraesCS5B03G1191700	zinc finger protein ZAT5-like	unknown_TF	-	-	Phloem_Cluster_13	Phloem	0	143	143	1.89887e-11	0.452532	0	0	1280	14
TraesCS1B03G1198400	transcription elongation factor 1 homolog	unknown_TF	-	-	Phloem_Cluster_13	Phloem	0	143	134	2.6272e-30	0.424051	0	0	1297	12
TraesCS1A03G0580100	dehydration-responsive element-binding protein 2B-like isoform X1	unknown_TF	-	-	Phloem_Cluster_13	Phloem	0	143	137	2.67607e-19	0.433544	0	0	1302	11
TraesCS3D03G0229900	transcription factor MYBS3-like	unknown_TF	-	-	Phloem_Cluster_13	Phloem	0	143	106	1.98773e-53	0.335443	0	0	1312	22
TraesCS3A03G0731500	basic leucine zipper 6-like	unknown_TF	-	-	Phloem_Cluster_13	Phloem	0	143	137	1.42647e-08	0.433544	0	0	1347	21
TraesCS5D03G1077800	zinc finger protein ZAT12-like	unknown_TF	-	-	Phloem_Cluster_13	Phloem	0	143	136	3.78021e-10	0.43038	0	0	1349	17
TraesCS5D03G0237700	ocs element-binding factor 1-like	unknown_TF	-	-	Phloem_Cluster_13	Phloem	0	143	133	6.53185e-15	0.420886	0	0	1350	15
TraesCS5A03G0223200	ocs element-binding factor 1-like	unknown_TF	-	-	Phloem_Cluster_13	Phloem	0	143	133	9.62229e-14	0.420886	0	0	1361	16
TraesCS1A03G0177500	ocs element-binding factor 1-like	unknown_TF	-	-	Phloem_Cluster_13	Phloem	0	143	131	1.218e-12	0.414557	0	0	1396	23
TraesCS2B03G1138900	ethylene-responsive transcription factor 4-like	unknown_TF	-	-	Phloem_Cluster_13	Phloem	0	143	128	8.54177e-18	0.405063	0	0	1403	18
TraesCS5D03G1077900	zinc finger protein ZAT8-like	unknown_TF	-	-	Phloem_Cluster_13	Phloem	0	143	130	2.52682e-12	0.411392	0	0	1407	30
TraesCS2D03G0864800	transcription factor MYB4-like	unknown_TF	-	-	Phloem_Cluster_13	Phloem	0	143	129	1.13239e-12	0.408228	0	0	1415	29
TraesCS3B03G0838100	basic leucine zipper 6-like	unknown_TF	-	-	Phloem_Cluster_13	Phloem	0	143	130	4.69735e-11	0.411392	0	0	1416	34
TraesCS5A03G1124600	zinc finger protein ZAT12-like	unknown_TF	-	-	Phloem_Cluster_13	Phloem	0	143	128	3.20611e-14	0.405063	0	0	1418	24
TraesCS2A03G1019200	ethylene-responsive transcription factor 4-like	unknown_TF	-	-	Phloem_Cluster_13	Phloem	0	143	134	0.000183888	0.424051	0	0	1431	40
TraesCS5D03G1060100	NAC domain-containing protein 2-like	unknown_TF	-	-	Phloem_Cluster_13	Phloem	0	143	127	2.56799e-14	0.401899	0	0	1433	27
TraesCSU03G0077800	zinc finger protein ZAT18-like	unknown_TF	-	-	Phloem_Cluster_13	Phloem	0	143	128	2.03333e-11	0.405063	0	0	1444	37
TraesCS1B03G1056300	ethylene-responsive transcription factor ERF109-like	unknown_TF	-	-	Phloem_Cluster_13	Phloem	0	143	124	8.75804e-16	0.392405	0	0	1457	25
TraesCS1D03G0172800	ocs element-binding factor 1-like	unknown_TF	-	-	Phloem_Cluster_13	Phloem	0	143	124	1.44383e-14	0.392405	0	0	1465	31
TraesCS5D03G0910500	zinc finger protein 1-like	unknown_TF	-	-	Phloem_Cluster_13	Phloem	0	143	121	3.98e-16	0.382911	0	0	1488	28
TraesCS1B03G0672800	dehydration-responsive element-binding protein 2B-like isoform X1	unknown_TF	-	-	Phloem_Cluster_13	Phloem	0	143	121	1.45052e-14	0.382911	0	0	1496	35
TraesCS6B03G0988000	ethylene-responsive transcription factor ERF109-like	unknown_TF	-	-	Phloem_Cluster_13	Phloem	0	143	123	5.33174e-11	0.389241	0	0	1500	41
TraesCS1D03G0554000	dehydration-responsive element-binding protein 2B-like isoform X1	unknown_TF	-	-	Phloem_Cluster_13	Phloem	0	143	121	8.19193e-14	0.382911	0	0	1502	38
TraesCS1A03G0899300	ethylene-responsive transcription factor ERF109-like	unknown_TF	-	-	Phloem_Cluster_13	Phloem	0	143	124	5.0934e-10	0.392405	0	0	1503	43
TraesCS2B03G1017100	transcription factor MYB4-like	unknown_TF	-	-	Phloem_Cluster_13	Phloem	0	143	126	2.53154e-07	0.398734	0	0	1513	51
TraesCS6D03G0702200	ethylene-responsive transcription factor ERF109-like	unknown_TF	-	-	Phloem_Cluster_13	Phloem	0	143	116	4.8793e-16	0.367089	0	0	1534	36
TraesCS6B03G0297800	UBX domain-containing protein 4-like	unknown_TF	-	-	Phloem_Cluster_13	Phloem	0	143	114	5.18956e-18	0.360759	0	0	1540	32
TraesCS2B03G0752800	LOB domain-containing protein 40-like	unknown_TF	-	-	Phloem_Cluster_13	Phloem	0	143	108	4.08037e-28	0.341772	0	0	1545	26
TraesCS2A03G0999000	ethylene-responsive transcription factor 2-like	unknown_TF	-	-	Phloem_Cluster_13	Phloem	0	143	121	1.57427e-08	0.382911	0	0	1552	53
TraesCS5B03G0238100	ocs element-binding factor 1-like	unknown_TF	-	-	Phloem_Cluster_13	Phloem	0	143	120	2.19687e-09	0.379747	0	0	1553	50
TraesCS6A03G0648300	transcription factor LAF1-like	unknown_TF	-	-	Phloem_Cluster_13	Phloem	0	143	116	4.43515e-12	0.367089	0	0	1561	47
TraesCS5A03G1103200	NAC domain-containing protein 2-like	unknown_TF	-	-	Phloem_Cluster_13	Phloem	0	143	119	1.02449e-07	0.376582	0	0	1578	57
TraesCS3A03G0950500	NAC domain-containing protein 48-like	unknown_TF	-	-	Phloem_Cluster_13	Phloem	0	143	111	4.54496e-14	0.351266	0	0	1581	42
TraesCS1B03G0896200	ethylene-responsive transcription factor 8-like	unknown_TF	-	-	Phloem_Cluster_13	Phloem	0	143	116	1.01184e-08	0.367089	0	0	1585	56
TraesCS5D03G0063800	zinc finger protein ZAT5-like	unknown_TF	-	-	Phloem_Cluster_13	Phloem	0	143	105	5.11185e-21	0.332278	0	0	1589	33
TraesCS5B03G0324100	ethylene-responsive transcription factor ABR1-like	unknown_TF	-	-	Phloem_Cluster_13	Phloem	0	143	113	1.35133e-08	0.357595	0	0	1604	58
TraesCS3B03G0584800	uncharacterized protein LOC119276045	unknown_TF	-	-	Phloem_Cluster_13	Phloem	0	143	107	2.06585e-13	0.338608	0	0	1606	45
TraesCS4A03G0119700	transcription factor bHLH78-like isoform X3	unknown_TF	-	-	Phloem_Cluster_13	Phloem	1	143	68	3.51625e-39	0.21519	0	0	1616	39
TraesCS5B03G1003500	zinc finger protein 1	unknown_TF	-	-	Phloem_Cluster_13	Phloem	0	143	110	8.7357e-10	0.348101	0	0	1617	55
TraesCS5B03G1172400	NAC domain-containing protein 2-like	unknown_TF	-	-	Phloem_Cluster_13	Phloem	0	143	111	8.51663e-09	0.351266	0	0	1619	60
TraesCS1D03G0876900	ethylene-responsive transcription factor ERF109-like	unknown_TF	-	-	Phloem_Cluster_13	Phloem	0	143	104	2.24226e-13	0.329114	0	0	1629	49
TraesCS3A03G0812200	NAC domain-containing protein 68-like	unknown_TF	-	-	Phloem_Cluster_13	Phloem	0	143	111	1.17585e-06	0.351266	0	0	1651	72
TraesCS3A03G0787100	ethylene-responsive transcription factor 4-like	unknown_TF	-	-	Phloem_Cluster_13	Phloem	0	143	111	1.92368e-06	0.351266	0	0	1654	74
TraesCS4D03G0706100	ethylene-responsive transcription factor ERF073-like	unknown_TF	-	-	Phloem_Cluster_13	Phloem	0	143	101	7.35966e-13	0.31962	0	0	1665	52
TraesCS5A03G0304600	ethylene-responsive transcription factor ERF109-like	unknown_TF	-	-	Phloem_Cluster_13	Phloem	0	143	107	1.15581e-07	0.338608	0	0	1674	70
TraesCS3D03G0674700	basic leucine zipper 6-like	unknown_TF	-	-	Phloem_Cluster_13	Phloem	0	143	106	2.48696e-08	0.335443	0	0	1676	69
TraesCS2A03G0209100	NAC domain-containing protein 92-like	unknown_TF	-	-	Phloem_Cluster_13	Phloem	0	143	104	2.04168e-09	0.329114	0	0	1678	65
TraesCS2A03G0199100	transcription factor MYB2-like	unknown_TF	-	-	Phloem_Cluster_13	Phloem	0	143	102	3.87728e-09	0.322785	0	0	1691	67
TraesCS5B03G1192700	zinc finger protein ZAT5-like	unknown_TF	-	-	Phloem_Cluster_13	Phloem	0	143	96	4.89186e-13	0.303797	0	0	1694	54
TraesCS1D03G0876700	ethylene-responsive transcription factor ERF109-like	unknown_TF	-	-	Phloem_Cluster_13	Phloem	0	143	101	3.90197e-09	0.31962	0	0	1695	68
TraesCS5B03G1192000	zinc finger protein ZAT7-like	unknown_TF	-	-	Phloem_Cluster_13	Phloem	0	143	100	8.36053e-10	0.316456	0	0	1700	66
TraesCS2D03G0214000	NAC domain-containing protein 92-like	unknown_TF	-	-	Phloem_Cluster_13	Phloem	0	143	106	7.07815e-06	0.335443	0	0	1701	83
TraesCS1B03G1056500	ethylene-responsive transcription factor ERF109-like	unknown_TF	-	-	Phloem_Cluster_13	Phloem	0	143	88	4.8634e-16	0.278481	0	0	1707	46
TraesCS4B03G0224400	NAC domain-containing protein 71-like	unknown_TF	-	-	Phloem_Cluster_13	Phloem	0	143	95	2.03252e-11	0.300633	0	0	1713	61
TraesCS7D03G0410800	ethylene-responsive transcription factor RAP2-13-like	unknown_TF	-	-	Phloem_Cluster_13	Phloem	0	143	91	2.0822e-12	0.287975	0	0	1717	59
TraesCS2A03G0924800	transcription factor MYB4-like	unknown_TF	-	-	Phloem_Cluster_13	Phloem	0	143	100	1.84252e-07	0.316456	0	0	1722	80
TraesCS2A03G1031600	WRKY transcription factor WRKY51-like	unknown_TF	-	-	Phloem_Cluster_13	Phloem	0	143	99	4.0072e-08	0.313291	0	0	1724	79
TraesCS1A03G0780800	ethylene-responsive transcription factor 8-like	unknown_TF	-	-	Phloem_Cluster_13	Phloem	0	143	99	1.0779e-07	0.313291	0	0	1727	81
TraesCS4B03G0497000	probable WRKY transcription factor 24	unknown_TF	-	-	Phloem_Cluster_13	Phloem	0	143	89	2.56152e-12	0.281646	0	0	1729	63
TraesCS4A03G0271000	probable WRKY transcription factor 24	unknown_TF	-	-	Phloem_Cluster_13	Phloem	0	143	75	3.04458e-18	0.237342	0	0	1738	44
TraesCS2B03G0287600	NAC domain-containing protein 92-like	unknown_TF	-	-	Phloem_Cluster_13	Phloem	0	143	99	1.11864e-06	0.313291	0	0	1740	86
TraesCS1A03G0827500	dof zinc finger protein 5-like	unknown_TF	-	-	Phloem_Cluster_13	Phloem	0	143	85	1.33533e-12	0.268987	0	0	1741	64
TraesCS6D03G0304200	WRKY transcription factor WRKY71-like	unknown_TF	-	-	Phloem_Cluster_13	Phloem	0	143	92	1.51298e-09	0.291139	0	0	1743	71
TraesCS3D03G0727300	ethylene-responsive transcription factor 4-like	unknown_TF	-	-	Phloem_Cluster_13	Phloem	0	143	99	2.85578e-06	0.313291	0	0	1745	88
TraesCS5D03G0715800	dehydration-responsive element-binding protein 1B-like	unknown_TF	-	-	Phloem_Cluster_13	Phloem	0	143	68	2.03624e-20	0.21519	0	0	1749	48
TraesCS1D03G0747700	ethylene-responsive transcription factor 8-like	unknown_TF	-	-	Phloem_Cluster_13	Phloem	0	143	90	3.06324e-09	0.28481	0	0	1750	76
TraesCS3A03G0418900	NAC domain-containing protein 74-like	unknown_TF	-	-	Phloem_Cluster_13	Phloem	0	143	79	3.01806e-13	0.25	0	0	1753	62
TraesCS5D03G0879400	heat stress transcription factor A-2a-like	unknown_TF	-	-	Phloem_Cluster_13	Phloem	0	143	87	5.40722e-10	0.275316	0	0	1754	73
TraesCS5D03G1060900	ethylene-responsive transcription factor 3-like	unknown_TF	-	-	Phloem_Cluster_13	Phloem	0	143	92	7.58711e-08	0.291139	0	0	1758	84
TraesCS5D03G1077500	zinc finger protein ZAT7-like	unknown_TF	-	-	Phloem_Cluster_13	Phloem	0	143	87	2.0343e-09	0.275316	0	0	1760	77
TraesCS5B03G1191600	zinc finger protein ZAT12-like	unknown_TF	-	-	Phloem_Cluster_13	Phloem	0	143	82	6.03538e-10	0.259494	0	0	1770	78
TraesCS5B03G1192800	zinc finger protein ZAT8-like	unknown_TF	-	-	Phloem_Cluster_13	Phloem	0	143	76	1.28921e-10	0.240506	0	0	1780	75
TraesCS7B03G0436100	NAC domain-containing protein 83-like	unknown_TF	-	-	Phloem_Cluster_13	Phloem	0	143	83	5.54253e-08	0.262658	0	0	1783	89
TraesCS2D03G0970800	WRKY transcription factor WRKY51-like	unknown_TF	-	-	Phloem_Cluster_13	Phloem	0	143	83	5.71896e-08	0.262658	0	0	1786	91
TraesCS5B03G0722700	transcription factor BHLH089-like isoform X1	unknown_TF	-	-	Phloem_Cluster_13	Phloem	0	143	88	3.65409e-05	0.278481	0	0	1795	98
TraesCS7A03G1183800	bZIP transcription factor RISBZ5-like isoform X1	unknown_TF	-	-	Phloem_Cluster_13	Phloem	0	143	70	1.32736e-10	0.221519	0	0	1799	82
TraesCS4D03G0185600	NAC domain-containing protein 71-like	unknown_TF	-	-	Phloem_Cluster_13	Phloem	0	143	79	3.20757e-08	0.25	0	0	1802	90
TraesCS4A03G0277300	NAC domain-containing protein 92-like	unknown_TF	-	-	Phloem_Cluster_13	Phloem	0	143	90	0.000759823	0.28481	0	0	1805	104
TraesCS6D03G0758600	ethylene-responsive transcription factor 1-like	unknown_TF	-	-	Phloem_Cluster_13	Phloem	0	143	71	1.16002e-09	0.224684	0	0	1806	85
TraesCS5D03G1077700	zinc finger protein ZAT12-like	unknown_TF	-	-	Phloem_Cluster_13	Phloem	0	143	73	7.97562e-09	0.231013	0	0	1810	92
TraesCS6A03G0350400	WRKY transcription factor WRKY71-like	unknown_TF	-	-	Phloem_Cluster_13	Phloem	0	143	81	8.06866e-07	0.256329	0	0	1811	94
TraesCS7D03G0180300	homeobox-leucine zipper protein HOX2-like	unknown_TF	-	-	Phloem_Cluster_13	Phloem	0	143	66	1.57308e-10	0.208861	0	0	1812	87
TraesCS5B03G0513800	ethylene-responsive transcription factor RAP2-13-like	unknown_TF	-	-	Phloem_Cluster_13	Phloem	0	143	86	0.000127856	0.272152	0	0	1814	102
TraesCS5D03G0567500	ethylene-responsive transcription factor ERF109-like	unknown_TF	-	-	Phloem_Cluster_13	Phloem	0	143	77	2.98721e-07	0.243671	0	0	1819	95
TraesCS1B03G1056200	ethylene-responsive transcription factor ERF109-like	unknown_TF	-	-	Phloem_Cluster_13	Phloem	0	143	77	3.3731e-07	0.243671	0	0	1820	96
TraesCS2D03G1179500	transcription factor TGAL6-like	unknown_TF	-	-	Phloem_Cluster_13	Phloem	0	143	68	4.01353e-09	0.21519	0	0	1821	93
TraesCS5A03G1124000	zinc finger protein ZAT7-like	unknown_TF	-	-	Phloem_Cluster_13	Phloem	0	143	84	0.000391915	0.265823	0	0	1824	108
TraesCS2D03G0935500	ethylene-responsive transcription factor 2-like	unknown_TF	-	-	Phloem_Cluster_13	Phloem	0	143	84	0.000426784	0.265823	0	0	1825	109
TraesCS6B03G1161800	GATA transcription factor 8-like	unknown_TF	-	-	Phloem_Cluster_13	Phloem	0	143	73	1.76855e-07	0.231013	0	0	1828	97
TraesCS3A03G0392300	WRKY transcription factor 6-like	unknown_TF	-	-	Phloem_Cluster_13	Phloem	0	143	78	9.32069e-06	0.246835	0	0	1837	101
TraesCS6D03G0086400	transcription factor MYB82-like	unknown_TF	-	-	Phloem_Cluster_13	Phloem	0	143	73	6.38376e-07	0.231013	0	0	1840	99
TraesCS6D03G0169400	GRB10-interacting GYF protein 2-like	unknown_TF	-	-	Phloem_Cluster_13	Phloem	0	143	74	7.56665e-06	0.234177	0	0	1841	105
TraesCS6A03G0210300	GRB10-interacting GYF protein 2-like	unknown_TF	-	-	Phloem_Cluster_13	Phloem	0	143	71	1.49088e-06	0.224684	0	0	1842	103
TraesCS1A03G0898900	ethylene-responsive transcription factor ERF109-like	unknown_TF	-	-	Phloem_Cluster_13	Phloem	0	143	72	3.16799e-06	0.227848	0	0	1844	106
TraesCS3B03G0309700	probable WRKY transcription factor 72	unknown_TF	-	-	Phloem_Cluster_13	Phloem	0	143	73	3.71688e-05	0.231013	0	0	1851	111
TraesCS4D03G0679200	homeobox-leucine zipper protein HOX21-like isoform X1	unknown_TF	-	-	Phloem_Cluster_13	Phloem	0	143	72	1.57278e-05	0.227848	0	0	1853	110
TraesCS6B03G0446800	WRKY transcription factor WRKY71-like	unknown_TF	-	-	Phloem_Cluster_13	Phloem	0	143	74	6.26328e-05	0.234177	0	0	1854	115
TraesCS4B03G0787700	ethylene-responsive transcription factor ERF073-like	unknown_TF	-	-	Phloem_Cluster_13	Phloem	0	143	71	2.02711e-05	0.224684	0	0	1857	113
TraesCS1A03G0899400	ethylene-responsive transcription factor ERF109-like	unknown_TF	-	-	Phloem_Cluster_13	Phloem	0	143	68	1.96102e-06	0.21519	0	0	1862	112
TraesCS5B03G1191400	zinc finger protein ZAT11-like	unknown_TF	-	-	Phloem_Cluster_13	Phloem	0	143	68	4.27858e-06	0.21519	0	0	1865	116
TraesCS7A03G0304100	ethylene-responsive transcription factor RAP2-1-like	unknown_TF	-	-	Phloem_Cluster_13	Phloem	0	143	66	5.93399e-06	0.208861	0	0	1868	119
TraesCS4B03G0758100	homeobox-leucine zipper protein HOX21-like isoform X2	unknown_TF	-	-	Phloem_Cluster_13	Phloem	0	143	70	0.00015905	0.221519	0	0	1869	123
TraesCS5D03G0718800	dehydration-responsive element-binding protein 1H-like	unknown_TF	-	-	Phloem_Cluster_13	Phloem	0	143	56	1.03356e-08	0.177215	0	0	1871	100
TraesCS2B03G1152700	WRKY transcription factor WRKY51-like	unknown_TF	-	-	Phloem_Cluster_13	Phloem	0	143	70	0.000190022	0.221519	0	0	1872	124
TraesCS5D03G0597400	dof zinc finger protein MNB1A-like	unknown_TF	-	-	Phloem_Cluster_13	Phloem	0	143	66	1.09998e-05	0.208861	0	0	1873	122
TraesCS6D03G0537900	transcription factor LAF1-like	unknown_TF	-	-	Phloem_Cluster_13	Phloem	0	143	69	0.000252063	0.218354	0	0	1878	125
TraesCS2A03G1221000	transcription factor TGAL6-like	unknown_TF	-	-	Phloem_Cluster_13	Phloem	0	143	59	2.61304e-07	0.186709	0	0	1879	114
TraesCS6B03G0176100	NAC domain-containing protein 67-like	unknown_TF	-	-	Phloem_Cluster_13	Phloem	0	143	68	0.000127208	0.21519	0	0	1880	126
TraesCS5D03G0723300	heat stress transcription factor B-2c-like	unknown_TF	-	-	Phloem_Cluster_13	Phloem	0	143	60	5.64662e-07	0.189873	0	0	1881	117
TraesCS5A03G0602000	ethylene-responsive transcription factor ERF109-like	unknown_TF	-	-	Phloem_Cluster_13	Phloem	0	143	66	5.32432e-05	0.208861	0	0	1882	128
TraesCS5B03G0395300	basic leucine zipper 19-like	unknown_TF	-	-	Phloem_Cluster_13	Phloem	0	143	69	0.000649352	0.218354	0	0	1883	133
TraesCS3D03G0466300	uncharacterized protein LOC119276045	unknown_TF	-	-	Phloem_Cluster_13	Phloem	0	143	66	0.000123197	0.208861	0	0	1886	135
TraesCS2D03G1151400	ethylene-responsive transcription factor ERF008-like	unknown_TF	-	-	Phloem_Cluster_13	Phloem	0	143	61	2.66011e-06	0.193038	0	0	1888	120
TraesCS2B03G0753100	transcription factor bHLH35-like	unknown_TF	-	-	Phloem_Cluster_13	Phloem	0	143	58	3.50443e-07	0.183544	0	0	1890	118
TraesCS7A03G0198000	homeobox-leucine zipper protein HOX28-like	unknown_TF	-	-	Phloem_Cluster_13	Phloem	0	143	52	3.31985e-08	0.164557	0	0	1891	107
TraesCS2B03G1431800	ethylene-responsive transcription factor 7-like	unknown_TF	-	-	Phloem_Cluster_13	Phloem	0	143	66	0.000555699	0.208861	0	0	1897	139
TraesCS3B03G0484700	WRKY transcription factor 6-like	unknown_TF	-	-	Phloem_Cluster_13	Phloem	0	143	63	5.72141e-05	0.199367	0	0	1900	132
TraesCS2A03G1196500	ethylene-responsive transcription factor ERF008-like	unknown_TF	-	-	Phloem_Cluster_13	Phloem	0	143	62	4.85679e-05	0.196203	0	0	1907	131
TraesCS6A03G0129300	NAC domain-containing protein 67-like	unknown_TF	-	-	Phloem_Cluster_13	Phloem	0	143	61	3.88061e-05	0.193038	0	0	1908	127
TraesCS5A03G1104500	ethylene-responsive transcription factor 3-like	unknown_TF	-	-	Phloem_Cluster_13	Phloem	0	143	55	8.84011e-07	0.174051	0	0	1910	121
TraesCS5B03G0831200	myb-related protein Hv1-like	unknown_TF	-	-	Phloem_Cluster_13	Phloem	0	143	60	3.53671e-05	0.189873	0	0	1912	130
TraesCS3A03G0509800	uncharacterized protein LOC119276045	unknown_TF	-	-	Phloem_Cluster_13	Phloem	0	143	60	3.97521e-05	0.189873	0	0	1915	134
TraesCS5A03G0685000	transcription factor BHLH089-like	unknown_TF	-	-	Phloem_Cluster_13	Phloem	0	143	62	0.000679541	0.196203	0	0	1918	141
TraesCS1B03G0951500	dof zinc finger protein 5-like	unknown_TF	-	-	Phloem_Cluster_13	Phloem	0	143	60	7.13451e-05	0.189873	0	0	1920	137
TraesCS7B03G0166400	ethylene-responsive transcription factor 1-like	unknown_TF	-	-	Phloem_Cluster_13	Phloem	0	143	59	0.000109867	0.186709	0	0	1922	138
TraesCS7D03G1175300	WRKY transcription factor WRKY28-like	unknown_TF	-	-	Phloem_Cluster_13	Phloem	0	143	56	4.44032e-05	0.177215	0	0	1926	136
TraesCS3B03G0809300	probable WRKY transcription factor 65	unknown_TF	-	-	Phloem_Cluster_13	Phloem	0	143	49	6.86928e-06	0.155063	0	0	1934	129
TraesCS4D03G0441900	probable WRKY transcription factor 24	unknown_TF	-	-	Phloem_Cluster_13	Phloem	0	143	45	4.56808e-05	0.142405	0	0	1945	140
TraesCS3D03G0570700	WRKY transcription factor 71-like	unknown_TF	-	-	Phloem_Cluster_13	Phloem	0	143	47	0.000251439	0.148734	0	0	1948	142
TraesCS7D03G0582700	transcription factor BHLH094-like isoform X3	unknown_TF	-	-	Phloem_Cluster_13	Phloem	0	143	48	0.000421312	0.151899	0	0	1949	143
TraesCS3B03G0838100	basic leucine zipper 6-like	unknown_TF	-	-	Provascular Cells_Cluster_4	Provascular Cells	1	124	194	9.82531e-78	0.587879	0.316176	0.0139467	24	1
[truncated: 868 more rows]

## Sheet: O. sativa
TF	alias	hasTFrelevantGOterm	GOterm	GOdescription	cluster	celltype	isTF_DE	totRegInCluster	#TGs	qval_cluster	out-degree	closeness	betweenness	borda_rank	borda_clusterRank
[truncated: 3,817 more rows]

[truncated: 1 more sheets: Z. mays]
