# Supplementary material for: A single-cell and spatial wheat root atlas with cross-species annotations delineates conserved tissue-specific marker genes and regulators
Source: Cell Rep. 2025 Feb 1;44(2):115240. doi: 10.1016/j.celrep.2025.115240 (PMC11860762; doi:10.1016/j.celrep.2025.115240)
Supplement: Table S11. Cross-species tissue-specific regulons ranking table for A. thaliana, T. aestivum, O. sativa, and Z. mays, related to Figure 5 — S: strong DE (q-value < e−130) W: weak DE N: not a DE. [file mmc12.xlsx]

## Sheet: Table Legend
Table S11. Cross-species tissue-specific regulons ranking table for A.thaliana, T.aestivum, O.sativa, and Z.mays. S: strong DE (q-value < e-130) W: weak DE N: not a DE, related to Figure 5

## Sheet: A. thaliana
A. thaliana	T. aestivum	O. sativa	Z. mays	Cell type	Orthogroup	Conservation	Rank	Ath best marker alias	Wheat subgenome stability	Wheat subgenome specificity	Best marker	Other markers	DE state best marker	DE state other markers
TRUE	TRUE	TRUE	TRUE	Xylem	ORTHO905GF001405	4	1	EMB2749			AT1G12260	AT1G62700	S	S
TRUE	TRUE	TRUE	TRUE	Xylem	ORTHO905GF002540	4	7	ANAC002			AT1G01720	AT5G63790, AT1G77450	N	N, N
TRUE	FALSE	TRUE	TRUE	Xylem	ORTHO905GF002061	3	9	SND3			AT1G28470		S
TRUE	TRUE	TRUE	FALSE	Xylem	ORTHO905GF000442	3	28	ATMYB4			AT4G38620		W
FALSE	TRUE	TRUE	TRUE	Xylem	ORTHO905GF006705	3	33
FALSE	TRUE	TRUE	TRUE	Xylem	ORTHO905GF000605	3	37
FALSE	TRUE	TRUE	TRUE	Xylem	ORTHO905GF000704	3	41
FALSE	TRUE	TRUE	TRUE	Xylem	ORTHO905GF015797	3	44
FALSE	TRUE	TRUE	TRUE	Xylem	ORTHO905GF015835	3	47
FALSE	TRUE	TRUE	FALSE	Xylem	ORTHO905GF001918	2	49		stable	specific
FALSE	FALSE	TRUE	TRUE	Xylem	ORTHO905GF016656	2	50
TRUE	TRUE	FALSE	FALSE	Xylem	ORTHO905GF006625	2	51	VND2			AT4G36160	AT5G66300, AT2G18060	S	S, W
TRUE	FALSE	FALSE	TRUE	Xylem	ORTHO905GF000729	2	58	ICU4			AT1G52150	AT4G32880, AT1G30490, AT2G34710	S	S, S, S
TRUE	TRUE	FALSE	FALSE	Xylem	ORTHO905GF002406	2	62	T5L1	stable	unspecific	AT1G68810		S
FALSE	FALSE	TRUE	TRUE	Xylem	ORTHO905GF001284	2	63
FALSE	FALSE	TRUE	TRUE	Xylem	ORTHO905GF009562	2	64
FALSE	TRUE	FALSE	TRUE	Xylem	ORTHO905GF001172	2	74
FALSE	TRUE	TRUE	FALSE	Xylem	ORTHO905GF001083	2	79
FALSE	FALSE	TRUE	TRUE	Xylem	ORTHO905GF001713	2	87
FALSE	TRUE	FALSE	TRUE	Xylem	ORTHO905GF001919	2	91
FALSE	TRUE	TRUE	FALSE	Xylem	ORTHO905GF000405	2	106
FALSE	TRUE	TRUE	FALSE	Xylem	ORTHO905GF006448	2	107
FALSE	TRUE	TRUE	FALSE	Xylem	ORTHO905GF001472	2	122		stable	specific
TRUE	FALSE	TRUE	FALSE	Xylem	ORTHO905GF003606	2	125	ERF54			AT4G28140		S
FALSE	TRUE	TRUE	FALSE	Xylem	ORTHO905GF008422	2	126
TRUE	FALSE	FALSE	TRUE	Xylem	ORTHO905GF005332	2	129	IFL			AT5G60690		S
TRUE	FALSE	FALSE	TRUE	Xylem	ORTHO905GF005214	2	135	VAL2			AT4G32010		S
FALSE	FALSE	TRUE	TRUE	Xylem	ORTHO905GF015932	2	140
TRUE	FALSE	FALSE	TRUE	Xylem	ORTHO905GF009821	2	152	HAT5			AT3G01470		N
FALSE	FALSE	TRUE	TRUE	Xylem	ORTHO905GF022835	2	161
FALSE	TRUE	FALSE	TRUE	Xylem	ORTHO905GF014720	2	165
TRUE	FALSE	TRUE	FALSE	Xylem	ORTHO905GF000887	2	166	AREB2			AT3G19290		W
FALSE	TRUE	TRUE	FALSE	Xylem	ORTHO905GF010759	2	179
FALSE	TRUE	TRUE	FALSE	Xylem	ORTHO905GF015906	2	185
TRUE	TRUE	FALSE	FALSE	Xylem	ORTHO905GF002280	2	190	HB23			AT1G26960		W
FALSE	TRUE	FALSE	TRUE	Xylem	ORTHO905GF000849	2	199
FALSE	TRUE	TRUE	FALSE	Xylem	ORTHO905GF000312	2	203
FALSE	TRUE	TRUE	FALSE	Xylem	ORTHO905GF018508	2	208
FALSE	TRUE	FALSE	TRUE	Xylem	ORTHO905GF001041	2	212		stable	unspecific
TRUE	FALSE	FALSE	FALSE	Xylem	ORTHO905GF015208	1	225	AT1G26590			AT1G26590	AT1G26610	W	W
TRUE	FALSE	FALSE	FALSE	Xylem	ORTHO905GF018288	1	238	AT1G69580			AT1G69580		S
FALSE	FALSE	FALSE	TRUE	Xylem	ORTHO905GF070158	1	239
TRUE	FALSE	FALSE	FALSE	Xylem	ORTHO905GF002205	1	248	ZAT14			AT5G03510	AT2G28200	S	S
FALSE	TRUE	FALSE	FALSE	Xylem	ORTHO905GF020932	1	249
FALSE	FALSE	TRUE	FALSE	Xylem	ORTHO905GF047184	1	250
FALSE	FALSE	FALSE	TRUE	Xylem	ORTHO905GF015861	1	251
TRUE	FALSE	FALSE	FALSE	Xylem	ORTHO905GF018035	1	272	ATC3H3			AT1G04990		S
FALSE	FALSE	TRUE	FALSE	Xylem	ORTHO905GF011935	1	273
TRUE	FALSE	FALSE	FALSE	Xylem	ORTHO905GF002321	1	286	ATC3H14			AT1G66810		S
FALSE	FALSE	TRUE	FALSE	Xylem	ORTHO905GF049532	1	287
FALSE	FALSE	FALSE	TRUE	Xylem	ORTHO905GF022828	1	300
TRUE	FALSE	FALSE	FALSE	Xylem	ORTHO905GF003176	1	315	ANAC030			AT1G71930		S
FALSE	FALSE	TRUE	FALSE	Xylem	ORTHO905GF002006	1	333
FALSE	FALSE	FALSE	TRUE	Xylem	ORTHO905GF021564	1	358
TRUE	FALSE	FALSE	FALSE	Xylem	ORTHO905GF001597	1	371	AtMYB83			AT3G08500	AT5G12870	S	S
FALSE	TRUE	FALSE	FALSE	Xylem	ORTHO905GF001965	1	372
FALSE	FALSE	FALSE	TRUE	Xylem	ORTHO905GF002239	1	373
FALSE	FALSE	TRUE	FALSE	Xylem	ORTHO905GF001885	1	383
FALSE	FALSE	FALSE	TRUE	Xylem	ORTHO905GF012762	1	393
FALSE	TRUE	FALSE	FALSE	Xylem	ORTHO905GF014790	1	417
FALSE	FALSE	TRUE	FALSE	Xylem	ORTHO905GF045761	1	418
FALSE	FALSE	FALSE	TRUE	Xylem	ORTHO905GF003090	1	419
TRUE	FALSE	FALSE	FALSE	Xylem	ORTHO905GF002847	1	427	ADOF2			AT3G21270		S
FALSE	FALSE	TRUE	FALSE	Xylem	ORTHO905GF023038	1	428
FALSE	FALSE	FALSE	TRUE	Xylem	ORTHO905GF003698	1	429
TRUE	FALSE	FALSE	FALSE	Xylem	ORTHO905GF007175	1	438	AtMYB88			AT2G02820		S
FALSE	FALSE	TRUE	FALSE	Xylem	ORTHO905GF003460	1	439
TRUE	FALSE	FALSE	FALSE	Xylem	ORTHO905GF001029	1	455	NAC50			AT3G10480		S
FALSE	FALSE	TRUE	FALSE	Xylem	ORTHO905GF000020	1	467
FALSE	FALSE	FALSE	TRUE	Xylem	ORTHO905GF014121	1	468
TRUE	FALSE	FALSE	FALSE	Xylem	ORTHO905GF004419	1	478	ATAP3			AT3G54340		S
FALSE	FALSE	TRUE	FALSE	Xylem	ORTHO905GF045875	1	479
TRUE	FALSE	FALSE	FALSE	Xylem	ORTHO905GF008668	1	489	SND4			AT4G29230		W
FALSE	TRUE	FALSE	FALSE	Xylem	ORTHO905GF001227	1	490
TRUE	FALSE	FALSE	FALSE	Xylem	ORTHO905GF004680	1	500	ANAC104			AT5G64530		W
FALSE	TRUE	FALSE	FALSE	Xylem	ORTHO905GF001646	1	519
FALSE	FALSE	FALSE	TRUE	Xylem	ORTHO905GF003625	1	520
TRUE	FALSE	FALSE	FALSE	Xylem	ORTHO905GF000399	1	531	BW52			AT1G17950		W
FALSE	TRUE	FALSE	FALSE	Xylem	ORTHO905GF003770	1	532
FALSE	FALSE	FALSE	TRUE	Xylem	ORTHO905GF002430	1	533
TRUE	FALSE	FALSE	FALSE	Xylem	ORTHO905GF025304	1	543	ATY49			AT2G16720		W
FALSE	FALSE	FALSE	TRUE	Xylem	ORTHO905GF000281	1	544
TRUE	FALSE	FALSE	FALSE	Xylem	ORTHO905GF038303	1	554	AtMYB40			AT5G14340		N
FALSE	FALSE	FALSE	TRUE	Xylem	ORTHO905GF011390	1	555
TRUE	FALSE	FALSE	FALSE	Xylem	ORTHO905GF000449	1	562	DREB1C			AT4G25470	AT4G25480, AT4G25490	S	S, W
FALSE	FALSE	FALSE	TRUE	Xylem	ORTHO905GF027625	1	563
FALSE	FALSE	FALSE	TRUE	Xylem	ORTHO905GF070422	1	574
FALSE	FALSE	FALSE	TRUE	Xylem	ORTHO905GF002893	1	590
FALSE	TRUE	FALSE	FALSE	Xylem	ORTHO905GF001985	1	599
FALSE	FALSE	TRUE	FALSE	Xylem	ORTHO905GF005374	1	600
FALSE	FALSE	FALSE	TRUE	Xylem	ORTHO905GF016928	1	601
TRUE	FALSE	FALSE	FALSE	Xylem	ORTHO905GF003232	1	612	AtTCP15			AT1G69690		S
FALSE	FALSE	TRUE	FALSE	Xylem	ORTHO905GF002086	1	613
FALSE	FALSE	FALSE	TRUE	Xylem	ORTHO905GF001582	1	614
TRUE	FALSE	FALSE	FALSE	Xylem	ORTHO905GF000984	1	621	AT4G16610			AT4G16610		W
FALSE	FALSE	TRUE	FALSE	Xylem	ORTHO905GF014726	1	622
FALSE	FALSE	FALSE	TRUE	Xylem	ORTHO905GF071253	1	623
TRUE	FALSE	FALSE	FALSE	Xylem	ORTHO905GF001483	1	634	IDD15			AT2G01940		W
FALSE	FALSE	TRUE	FALSE	Xylem	ORTHO905GF016706	1	641
TRUE	FALSE	FALSE	FALSE	Xylem	ORTHO905GF007382	1	652	AT3G10760			AT3G10760		W
FALSE	TRUE	FALSE	FALSE	Xylem	ORTHO905GF002813	1	653
FALSE	FALSE	FALSE	TRUE	Xylem	ORTHO905GF068503	1	654
TRUE	FALSE	FALSE	FALSE	Xylem	ORTHO905GF010898	1	667	AT1G74840			AT1G74840		N
FALSE	FALSE	FALSE	TRUE	Xylem	ORTHO905GF000206	1	668
TRUE	FALSE	FALSE	FALSE	Xylem	ORTHO905GF000827	1	679	ATMYB4			AT5G26660		W
FALSE	FALSE	FALSE	TRUE	Xylem	ORTHO905GF015743	1	680
TRUE	FALSE	FALSE	FALSE	Xylem	ORTHO905GF000861	1	688	ATMYB44			AT5G67300	AT4G37260	N	N
FALSE	FALSE	TRUE	FALSE	Xylem	ORTHO905GF003250	1	694
FALSE	TRUE	FALSE	FALSE	Xylem	ORTHO905GF001780	1	702
FALSE	FALSE	TRUE	FALSE	Xylem	ORTHO905GF002864	1	703
TRUE	FALSE	FALSE	FALSE	Xylem	ORTHO905GF018028	1	716	AT4G13620			AT4G13620		W
FALSE	FALSE	TRUE	FALSE	Xylem	ORTHO905GF005791	1	717
TRUE	FALSE	FALSE	FALSE	Xylem	ORTHO905GF012122	1	728	AT2G29660			AT2G29660		S
FALSE	FALSE	TRUE	FALSE	Xylem	ORTHO905GF017145	1	729
FALSE	FALSE	TRUE	FALSE	Xylem	ORTHO905GF016980	1	737
FALSE	FALSE	FALSE	TRUE	Xylem	ORTHO905GF021496	1	738
TRUE	FALSE	FALSE	FALSE	Xylem	ORTHO905GF001706	1	757	ZHD10			AT5G39760		W
FALSE	FALSE	TRUE	FALSE	Xylem	ORTHO905GF015875	1	758
FALSE	FALSE	TRUE	FALSE	Xylem	ORTHO905GF008702	1	769
FALSE	FALSE	FALSE	TRUE	Xylem	ORTHO905GF000437	1	770
TRUE	FALSE	FALSE	FALSE	Xylem	ORTHO905GF009639	1	783	TCP10			AT2G31070		S
FALSE	FALSE	FALSE	TRUE	Xylem	ORTHO905GF006098	1	784
TRUE	FALSE	FALSE	FALSE	Xylem	ORTHO905GF022127	1	791	HAT14			AT5G06710		S
FALSE	FALSE	TRUE	FALSE	Xylem	ORTHO905GF000926	1	792
TRUE	FALSE	FALSE	FALSE	Xylem	ORTHO905GF038429	1	803	AtbZIP1			AT5G49450		N
FALSE	FALSE	TRUE	FALSE	Xylem	ORTHO905GF002016	1	804
FALSE	FALSE	FALSE	TRUE	Xylem	ORTHO905GF000746	1	805
FALSE	FALSE	FALSE	TRUE	Xylem	ORTHO905GF007835	1	848
TRUE	FALSE	FALSE	FALSE	Xylem	ORTHO905GF016367	1	862	AtZAT12			AT5G59820		N
FALSE	TRUE	FALSE	FALSE	Xylem	ORTHO905GF024246	1	863		stable	unspecific
TRUE	FALSE	FALSE	FALSE	Xylem	ORTHO905GF011506	1	866	ATZFP1			AT1G80730		W
TRUE	FALSE	FALSE	FALSE	Xylem	ORTHO905GF025401	1	871	BEE2			AT4G36540		W
FALSE	TRUE	FALSE	FALSE	Xylem	ORTHO905GF003849	1	872
TRUE	FALSE	FALSE	FALSE	Xylem	ORTHO905GF003574	1	877	DEAR3			AT2G23340		W
TRUE	FALSE	FALSE	FALSE	Xylem	ORTHO905GF004192	1	883	RITF1			AT3G06590		S
TRUE	FALSE	FALSE	FALSE	Xylem	ORTHO905GF006239	1	888	CIB4			AT1G10120		W
FALSE	TRUE	FALSE	FALSE	Xylem	ORTHO905GF023040	1	889
TRUE	FALSE	FALSE	FALSE	Xylem	ORTHO905GF000483	1	893	AtMYB20			AT1G66230		W
FALSE	TRUE	FALSE	FALSE	Xylem	ORTHO905GF020821	1	894
FALSE	TRUE	FALSE	FALSE	Xylem	ORTHO905GF019048	1	898
FALSE	TRUE	FALSE	FALSE	Xylem	ORTHO905GF002315	1	906
FALSE	TRUE	FALSE	FALSE	Xylem	ORTHO905GF010453	1	922
FALSE	TRUE	FALSE	FALSE	Xylem	ORTHO905GF017539	1	937
FALSE	TRUE	FALSE	FALSE	Xylem	ORTHO905GF015569	1	943
FALSE	TRUE	FALSE	FALSE	Xylem	ORTHO905GF000865	1	952
FALSE	TRUE	FALSE	FALSE	Xylem	ORTHO905GF017191	1	955
FALSE	TRUE	FALSE	FALSE	Xylem	ORTHO905GF009122	1	957
FALSE	TRUE	FALSE	FALSE	Xylem	ORTHO905GF015888	1	967
FALSE	TRUE	FALSE	FALSE	Xylem	ORTHO905GF004903	1	968
FALSE	TRUE	FALSE	FALSE	Xylem	ORTHO905GF002527	1	973
TRUE	TRUE	TRUE	TRUE	Root cap	ORTHO905GF001041	4	2	WRKY26	stable	unspecific	AT5G07100	AT2G38470	W	S
TRUE	TRUE	TRUE	TRUE	Root cap	ORTHO905GF002315	4	3	ATWRKY17	stable	specific	AT2G24570	AT4G31550	S	S
TRUE	TRUE	TRUE	TRUE	Root cap	ORTHO905GF002540	4	4	anac081			AT5G08790		N
TRUE	TRUE	TRUE	TRUE	Root cap	ORTHO905GF000849	4	6	ATWRKY40	stable	specific	AT1G80840		W
FALSE	TRUE	TRUE	TRUE	Root cap	ORTHO905GF006705	3	14
FALSE	TRUE	TRUE	TRUE	Root cap	ORTHO905GF014720	3	16
FALSE	TRUE	TRUE	TRUE	Root cap	ORTHO905GF006448	3	19
FALSE	TRUE	TRUE	TRUE	Root cap	ORTHO905GF000605	3	21
FALSE	TRUE	TRUE	TRUE	Root cap	ORTHO905GF017191	3	23
FALSE	TRUE	TRUE	TRUE	Root cap	ORTHO905GF015797	3	31
FALSE	TRUE	TRUE	TRUE	Root cap	ORTHO905GF002871	3	35		stable	specific
TRUE	TRUE	TRUE	FALSE	Root cap	ORTHO905GF000865	3	39	AtWRKY42			AT4G04450	AT1G62300	S	S
TRUE	TRUE	TRUE	FALSE	Root cap	ORTHO905GF000405	3	43	AZF2			AT3G19580	AT1G27730	S	W
TRUE	FALSE	FALSE	TRUE	Root cap	ORTHO905GF002305	2	52	AR411			AT1G30650		S
TRUE	FALSE	FALSE	TRUE	Root cap	ORTHO905GF010929	2	65	ATWRKY9			AT1G68150		S
TRUE	FALSE	TRUE	FALSE	Root cap	ORTHO905GF001093	2	70	MIF3			AT1G18835		W
FALSE	TRUE	TRUE	FALSE	Root cap	ORTHO905GF015906	2	72
FALSE	TRUE	TRUE	FALSE	Root cap	ORTHO905GF014726	2	80		stable	specific
FALSE	TRUE	TRUE	FALSE	Root cap	ORTHO905GF001083	2	88
FALSE	FALSE	TRUE	TRUE	Root cap	ORTHO905GF000926	2	89
FALSE	TRUE	TRUE	FALSE	Root cap	ORTHO905GF000442	2	97
FALSE	FALSE	TRUE	TRUE	Root cap	ORTHO905GF001472	2	99
FALSE	TRUE	FALSE	TRUE	Root cap	ORTHO905GF014399	2	100		stable	specific
FALSE	TRUE	FALSE	TRUE	Root cap	ORTHO905GF007835	2	104
FALSE	FALSE	TRUE	TRUE	Root cap	ORTHO905GF015932	2	108
TRUE	FALSE	FALSE	TRUE	Root cap	ORTHO905GF002248	2	117	BHLH134			AT5G15160		S
TRUE	FALSE	FALSE	TRUE	Root cap	ORTHO905GF004725	2	118	GATA2			AT2G45050		S
FALSE	FALSE	TRUE	TRUE	Root cap	ORTHO905GF015835	2	133
TRUE	FALSE	TRUE	FALSE	Root cap	ORTHO905GF000928	2	136	ATWRKY53			AT4G23810		S
FALSE	TRUE	TRUE	FALSE	Root cap	ORTHO905GF003460	2	137		stable	specific
FALSE	TRUE	TRUE	FALSE	Root cap	ORTHO905GF008422	2	141
TRUE	FALSE	FALSE	TRUE	Root cap	ORTHO905GF009821	2	153	HAT5			AT3G01470		W
FALSE	FALSE	TRUE	TRUE	Root cap	ORTHO905GF022835	2	159
FALSE	TRUE	TRUE	FALSE	Root cap	ORTHO905GF015888	2	173
FALSE	TRUE	TRUE	FALSE	Root cap	ORTHO905GF018508	2	186
TRUE	TRUE	FALSE	FALSE	Root cap	ORTHO905GF003849	2	188	ERF1A			AT4G17500		N
FALSE	TRUE	TRUE	FALSE	Root cap	ORTHO905GF001985	2	189		stable	specific
FALSE	TRUE	FALSE	TRUE	Root cap	ORTHO905GF000746	2	206
TRUE	TRUE	FALSE	FALSE	Root cap	ORTHO905GF004903	2	207	ABT3			AT1G29280		S
TRUE	FALSE	FALSE	FALSE	Root cap	ORTHO905GF036598	1	226	AT2G33710			AT2G33710		S
TRUE	FALSE	FALSE	FALSE	Root cap	ORTHO905GF010898	1	240	MYBD			AT1G70000		S
TRUE	FALSE	FALSE	FALSE	Root cap	ORTHO905GF006226	1	252	BRON			AT1G75710		S
FALSE	TRUE	FALSE	FALSE	Root cap	ORTHO905GF000312	1	253
FALSE	FALSE	TRUE	FALSE	Root cap	ORTHO905GF051910	1	254
TRUE	FALSE	FALSE	FALSE	Root cap	ORTHO905GF004531	1	262	AT3G52440			AT3G52440		S
TRUE	FALSE	FALSE	FALSE	Root cap	ORTHO905GF036537	1	274	AT1G48610			AT1G48610		S
FALSE	FALSE	FALSE	TRUE	Root cap	ORTHO905GF003124	1	275
TRUE	FALSE	FALSE	FALSE	Root cap	ORTHO905GF000452	1	288	AT1G49475			AT1G49475		S
TRUE	FALSE	FALSE	FALSE	Root cap	ORTHO905GF037342	1	301	ANAC042			AT2G43000		S
FALSE	FALSE	TRUE	FALSE	Root cap	ORTHO905GF005374	1	302
TRUE	FALSE	FALSE	FALSE	Root cap	ORTHO905GF006416	1	316	AT1G69030			AT1G69030		S
FALSE	FALSE	TRUE	FALSE	Root cap	ORTHO905GF017145	1	325
FALSE	FALSE	TRUE	FALSE	Root cap	ORTHO905GF018963	1	334
TRUE	FALSE	FALSE	FALSE	Root cap	ORTHO905GF002059	1	345	ATWRKY72			AT5G15130		S
FALSE	FALSE	TRUE	FALSE	Root cap	ORTHO905GF000020	1	346
FALSE	FALSE	FALSE	TRUE	Root cap	ORTHO905GF002893	1	347
TRUE	FALSE	FALSE	FALSE	Root cap	ORTHO905GF036253	1	359	AT1G21340			AT1G21340		S
FALSE	TRUE	FALSE	FALSE	Root cap	ORTHO905GF010453	1	360		stable	specific
FALSE	FALSE	TRUE	FALSE	Root cap	ORTHO905GF016706	1	361
FALSE	FALSE	FALSE	TRUE	Root cap	ORTHO905GF068503	1	362
TRUE	FALSE	FALSE	FALSE	Root cap	ORTHO905GF016391	1	374	ATWRKY38			AT5G22570		S
FALSE	TRUE	FALSE	FALSE	Root cap	ORTHO905GF003770	1	375		stable	specific
FALSE	FALSE	TRUE	FALSE	Root cap	ORTHO905GF002086	1	376
TRUE	FALSE	FALSE	FALSE	Root cap	ORTHO905GF009674	1	384	ANAC070			AT4G10350	AT1G33280	S	S
FALSE	FALSE	FALSE	TRUE	Root cap	ORTHO905GF070844	1	394
TRUE	FALSE	FALSE	FALSE	Root cap	ORTHO905GF002515	1	406	AtWRKY22			AT4G01250	AT5G52830	S	S
FALSE	FALSE	TRUE	FALSE	Root cap	ORTHO905GF045875	1	407
FALSE	FALSE	FALSE	TRUE	Root cap	ORTHO905GF070711	1	408
FALSE	FALSE	FALSE	TRUE	Root cap	ORTHO905GF021476	1	420
TRUE	FALSE	FALSE	FALSE	Root cap	ORTHO905GF000980	1	440	anac046			AT3G04060	AT5G18270	W	W
FALSE	TRUE	FALSE	FALSE	Root cap	ORTHO905GF015996	1	441		stable	specific
FALSE	FALSE	TRUE	FALSE	Root cap	ORTHO905GF015687	1	442
TRUE	FALSE	FALSE	FALSE	Root cap	ORTHO905GF000931	1	456	ERF55			AT1G36060	AT1G22190, AT1G78080	S	S, W
FALSE	FALSE	FALSE	TRUE	Root cap	ORTHO905GF016986	1	457
FALSE	FALSE	TRUE	FALSE	Root cap	ORTHO905GF002061	1	469
TRUE	FALSE	FALSE	FALSE	Root cap	ORTHO905GF006180	1	480	URP7			AT1G79580		S
FALSE	FALSE	FALSE	TRUE	Root cap	ORTHO905GF005816	1	491
TRUE	FALSE	FALSE	FALSE	Root cap	ORTHO905GF018026	1	501	ZFP5			AT1G10480		S
FALSE	FALSE	FALSE	TRUE	Root cap	ORTHO905GF006975	1	502
FALSE	TRUE	FALSE	FALSE	Root cap	ORTHO905GF005975	1	511		stable	specific
FALSE	FALSE	FALSE	TRUE	Root cap	ORTHO905GF021496	1	512
FALSE	TRUE	FALSE	FALSE	Root cap	ORTHO905GF024246	1	521		stable	unspecific
FALSE	FALSE	TRUE	FALSE	Root cap	ORTHO905GF018707	1	522
TRUE	FALSE	FALSE	FALSE	Root cap	ORTHO905GF036211	1	534	ATWRKY36			AT1G69810		W
FALSE	TRUE	FALSE	FALSE	Root cap	ORTHO905GF002016	1	545
FALSE	FALSE	FALSE	TRUE	Root cap	ORTHO905GF005259	1	546
TRUE	FALSE	FALSE	FALSE	Root cap	ORTHO905GF014315	1	556	GATA8			AT3G54810		S
FALSE	TRUE	FALSE	FALSE	Root cap	ORTHO905GF005041	1	564
FALSE	FALSE	TRUE	FALSE	Root cap	ORTHO905GF045838	1	565
TRUE	FALSE	FALSE	FALSE	Root cap	ORTHO905GF001424	1	575	ATMYB30			AT3G28910		S
FALSE	FALSE	FALSE	TRUE	Root cap	ORTHO905GF067904	1	576
TRUE	FALSE	FALSE	FALSE	Root cap	ORTHO905GF002683	1	591	GATA9			AT4G32890		S
TRUE	FALSE	FALSE	FALSE	Root cap	ORTHO905GF016367	1	602	ZAT8			AT3G46080	AT5G59820	S	W
FALSE	FALSE	FALSE	TRUE	Root cap	ORTHO905GF009498	1	615
TRUE	FALSE	FALSE	FALSE	Root cap	ORTHO905GF003865	1	624	ATWRKY54			AT2G40750		W
FALSE	FALSE	TRUE	FALSE	Root cap	ORTHO905GF020612	1	625
FALSE	TRUE	FALSE	FALSE	Root cap	ORTHO905GF002813	1	635
TRUE	FALSE	FALSE	FALSE	Root cap	ORTHO905GF004210	1	642	GFR			AT5G45580		S
TRUE	FALSE	FALSE	FALSE	Root cap	ORTHO905GF007225	1	655	ATWRKY25			AT2G30250		W
FALSE	FALSE	TRUE	FALSE	Root cap	ORTHO905GF016913	1	656
FALSE	FALSE	FALSE	TRUE	Root cap	ORTHO905GF069970	1	657
FALSE	FALSE	FALSE	TRUE	Root cap	ORTHO905GF002668	1	669
FALSE	TRUE	FALSE	FALSE	Root cap	ORTHO905GF001965	1	681
FALSE	FALSE	TRUE	FALSE	Root cap	ORTHO905GF045463	1	682
FALSE	FALSE	FALSE	TRUE	Root cap	ORTHO905GF013204	1	683
TRUE	FALSE	FALSE	FALSE	Root cap	ORTHO905GF016369	1	689	ZAT11			AT2G37430		S
TRUE	FALSE	FALSE	FALSE	Root cap	ORTHO905GF012650	1	695	KAN4			AT5G42630		S
FALSE	FALSE	TRUE	FALSE	Root cap	ORTHO905GF046845	1	704
FALSE	FALSE	FALSE	TRUE	Root cap	ORTHO905GF000861	1	705
FALSE	FALSE	TRUE	FALSE	Root cap	ORTHO905GF008702	1	718
TRUE	FALSE	FALSE	FALSE	Root cap	ORTHO905GF001033	1	739	ERF17			AT1G19210		S
FALSE	FALSE	FALSE	TRUE	Root cap	ORTHO905GF017539	1	740
FALSE	FALSE	TRUE	FALSE	Root cap	ORTHO905GF002864	1	748
FALSE	FALSE	FALSE	TRUE	Root cap	ORTHO905GF000501	1	749
FALSE	FALSE	TRUE	FALSE	Root cap	ORTHO905GF000887	1	759
FALSE	FALSE	FALSE	TRUE	Root cap	ORTHO905GF018742	1	760
TRUE	FALSE	FALSE	FALSE	Root cap	ORTHO905GF002205	1	771	ZAT14			AT5G03510		N
FALSE	FALSE	FALSE	TRUE	Root cap	ORTHO905GF067745	1	772
TRUE	FALSE	FALSE	FALSE	Root cap	ORTHO905GF004526	1	785	AT1G71520			AT1G71520		S
FALSE	FALSE	TRUE	FALSE	Root cap	ORTHO905GF015924	1	786
TRUE	FALSE	FALSE	FALSE	Root cap	ORTHO905GF011557	1	793	BHLH92			AT5G43650		S
FALSE	TRUE	FALSE	FALSE	Root cap	ORTHO905GF014062	1	794		stable	specific
FALSE	FALSE	FALSE	TRUE	Root cap	ORTHO905GF001471	1	795
TRUE	FALSE	FALSE	FALSE	Root cap	ORTHO905GF020059	1	806	ERF-6-6			AT4G17490		S
FALSE	FALSE	TRUE	FALSE	Root cap	ORTHO905GF017169	1	817
FALSE	FALSE	FALSE	TRUE	Root cap	ORTHO905GF000622	1	818
FALSE	FALSE	FALSE	TRUE	Root cap	ORTHO905GF002046	1	829
TRUE	FALSE	FALSE	FALSE	Root cap	ORTHO905GF003574	1	838	ATERF#011			AT3G50260		W
FALSE	FALSE	FALSE	TRUE	Root cap	ORTHO905GF001853	1	839
FALSE	FALSE	FALSE	TRUE	Root cap	ORTHO905GF012594	1	849
TRUE	FALSE	FALSE	FALSE	Root cap	ORTHO905GF014426	1	858	AtWRKY15			AT2G23320		W
TRUE	FALSE	FALSE	FALSE	Root cap	ORTHO905GF000510	1	867	DREB2			AT5G05410		N
FALSE	TRUE	FALSE	FALSE	Root cap	ORTHO905GF015743	1	873
FALSE	TRUE	FALSE	FALSE	Root cap	ORTHO905GF001919	1	884
FALSE	TRUE	FALSE	FALSE	Root cap	ORTHO905GF001780	1	890
FALSE	TRUE	FALSE	FALSE	Root cap	ORTHO905GF001172	1	895		stable	unspecific
FALSE	TRUE	FALSE	FALSE	Root cap	ORTHO905GF016844	1	905
FALSE	TRUE	FALSE	FALSE	Root cap	ORTHO905GF023040	1	915
FALSE	TRUE	FALSE	FALSE	Root cap	ORTHO905GF001646	1	918
FALSE	TRUE	FALSE	FALSE	Root cap	ORTHO905GF009122	1	923
FALSE	TRUE	FALSE	FALSE	Root cap	ORTHO905GF001227	1	931
FALSE	TRUE	FALSE	FALSE	Root cap	ORTHO905GF000281	1	938		stable	specific
FALSE	TRUE	FALSE	FALSE	Root cap	ORTHO905GF002527	1	941
FALSE	TRUE	FALSE	FALSE	Root cap	ORTHO905GF015569	1	948
TRUE	TRUE	FALSE	TRUE	Phloem	ORTHO905GF005638	3	24	anac096			AT5G46590		S
TRUE	TRUE	FALSE	TRUE	Phloem	ORTHO905GF002540	3	46	ANAC102			AT5G63790	AT1G01720	N	N
TRUE	TRUE	FALSE	FALSE	Phloem	ORTHO905GF008021	2	56	COG1			AT1G29160	AT2G34140	S	S
TRUE	FALSE	FALSE	TRUE	Phloem	ORTHO905GF001284	2	60	DAG1			AT3G61850	AT4G24060, AT2G46590	S	S, W
FALSE	TRUE	FALSE	TRUE	Phloem	ORTHO905GF001919	2	61		stable	specific
FALSE	TRUE	FALSE	TRUE	Phloem	ORTHO905GF015743	2	83
TRUE	TRUE	FALSE	FALSE	Phloem	ORTHO905GF002239	2	86	ATBZIP9			AT5G24800		S
TRUE	TRUE	FALSE	FALSE	Phloem	ORTHO905GF002280	2	114	HB23			AT1G26960		S
FALSE	TRUE	FALSE	TRUE	Phloem	ORTHO905GF014720	2	139		stable	unspecific
TRUE	FALSE	FALSE	TRUE	Phloem	ORTHO905GF009821	2	149	HAT5			AT3G01470		S
FALSE	TRUE	FALSE	TRUE	Phloem	ORTHO905GF006448	2	151
FALSE	TRUE	FALSE	TRUE	Phloem	ORTHO905GF000605	2	158
FALSE	TRUE	FALSE	TRUE	Phloem	ORTHO905GF006705	2	171
FALSE	TRUE	FALSE	TRUE	Phloem	ORTHO905GF002016	2	181		stable	specific
FALSE	TRUE	FALSE	TRUE	Phloem	ORTHO905GF002315	2	182		stable	specific
TRUE	TRUE	FALSE	FALSE	Phloem	ORTHO905GF003849	2	192	EREBP			AT2G44840		W
FALSE	TRUE	FALSE	TRUE	Phloem	ORTHO905GF000849	2	193
FALSE	TRUE	FALSE	TRUE	Phloem	ORTHO905GF000865	2	198
TRUE	FALSE	FALSE	FALSE	Phloem	ORTHO905GF022080	1	223	AT5G05790			AT5G05790	AT3G11280	S	S
FALSE	FALSE	FALSE	TRUE	Phloem	ORTHO905GF021476	1	224
TRUE	FALSE	FALSE	FALSE	Phloem	ORTHO905GF002014	1	236	BHLH			AT5G51780		S
FALSE	FALSE	FALSE	TRUE	Phloem	ORTHO905GF015717	1	237
TRUE	FALSE	FALSE	FALSE	Phloem	ORTHO905GF012122	1	245	AT2G29660			AT2G29660		S
FALSE	TRUE	FALSE	FALSE	Phloem	ORTHO905GF002317	1	246
FALSE	FALSE	FALSE	TRUE	Phloem	ORTHO905GF005041	1	247
TRUE	FALSE	FALSE	FALSE	Phloem	ORTHO905GF006596	1	261	AT5G06800			AT5G06800		S
FALSE	FALSE	FALSE	TRUE	Phloem	ORTHO905GF013040	1	271
TRUE	FALSE	FALSE	FALSE	Phloem	ORTHO905GF000655	1	283	ATC3H46			AT3G51950		S
FALSE	TRUE	FALSE	FALSE	Phloem	ORTHO905GF001172	1	284		unstable	unspecific
FALSE	FALSE	FALSE	TRUE	Phloem	ORTHO905GF006657	1	285
TRUE	FALSE	FALSE	FALSE	Phloem	ORTHO905GF002328	1	297	SOD7			AT3G11580		S
FALSE	TRUE	FALSE	FALSE	Phloem	ORTHO905GF008685	1	298
FALSE	FALSE	FALSE	TRUE	Phloem	ORTHO905GF001471	1	299
TRUE	FALSE	FALSE	FALSE	Phloem	ORTHO905GF025499	1	313	AT2G28810			AT2G28810	AT1G07640	S	S
FALSE	FALSE	FALSE	TRUE	Phloem	ORTHO905GF015756	1	314
FALSE	FALSE	FALSE	TRUE	Phloem	ORTHO905GF016841	1	324
TRUE	FALSE	FALSE	FALSE	Phloem	ORTHO905GF001065	1	332	OBP3			AT3G55370	AT5G02460	S	W
TRUE	FALSE	FALSE	FALSE	Phloem	ORTHO905GF000128	1	342	ERF035			AT3G60490	AT2G44940	S	S
FALSE	TRUE	FALSE	FALSE	Phloem	ORTHO905GF002205	1	343		stable	specific
FALSE	FALSE	FALSE	TRUE	Phloem	ORTHO905GF016980	1	344
TRUE	FALSE	FALSE	FALSE	Phloem	ORTHO905GF003759	1	356	AT3G12730			AT3G12730	AT1G79430	S	S
FALSE	FALSE	FALSE	TRUE	Phloem	ORTHO905GF068503	1	357
TRUE	FALSE	FALSE	FALSE	Phloem	ORTHO905GF012068	1	369	HHO4			AT2G03500		S
FALSE	TRUE	FALSE	FALSE	Phloem	ORTHO905GF002061	1	370		stable	specific
TRUE	FALSE	FALSE	FALSE	Phloem	ORTHO905GF000827	1	381	AtMYB55			AT4G01680	AT1G09540	S	W
FALSE	FALSE	FALSE	TRUE	Phloem	ORTHO905GF069970	1	382
FALSE	FALSE	FALSE	TRUE	Phloem	ORTHO905GF070158	1	392
FALSE	FALSE	FALSE	TRUE	Phloem	ORTHO905GF008973	1	405
FALSE	FALSE	FALSE	TRUE	Phloem	ORTHO905GF006098	1	416
TRUE	FALSE	FALSE	FALSE	Phloem	ORTHO905GF000975	1	436	AT-GT2			AT1G76890		S
FALSE	TRUE	FALSE	FALSE	Phloem	ORTHO905GF001083	1	437
TRUE	FALSE	FALSE	FALSE	Phloem	ORTHO905GF003455	1	452	AtbZIP44			AT1G75390	AT2G18160	S	W
FALSE	TRUE	FALSE	FALSE	Phloem	ORTHO905GF001965	1	453
FALSE	FALSE	FALSE	TRUE	Phloem	ORTHO905GF015932	1	454
TRUE	FALSE	FALSE	FALSE	Phloem	ORTHO905GF025671	1	465	AtbZIP6			AT2G22850	AT4G37730	S	S
FALSE	FALSE	FALSE	TRUE	Phloem	ORTHO905GF002893	1	466
TRUE	FALSE	FALSE	FALSE	Phloem	ORTHO905GF003732	1	476	XAL1			AT1G71692		S
FALSE	FALSE	FALSE	TRUE	Phloem	ORTHO905GF007835	1	477
FALSE	FALSE	FALSE	TRUE	Phloem	ORTHO905GF022835	1	499
TRUE	FALSE	FALSE	FALSE	Phloem	ORTHO905GF005245	1	509	LEP			AT5G13910		S
FALSE	FALSE	FALSE	TRUE	Phloem	ORTHO905GF001041	1	510
TRUE	FALSE	FALSE	FALSE	Phloem	ORTHO905GF001472	1	518	HHO5			AT4G37180		S
TRUE	FALSE	FALSE	FALSE	Phloem	ORTHO905GF022126	1	528	AtbZIP5			AT3G49760		S
FALSE	TRUE	FALSE	FALSE	Phloem	ORTHO905GF008422	1	529
FALSE	FALSE	FALSE	TRUE	Phloem	ORTHO905GF010460	1	530
TRUE	FALSE	FALSE	FALSE	Phloem	ORTHO905GF038303	1	541	AtMYB40			AT5G14340		S
FALSE	FALSE	FALSE	TRUE	Phloem	ORTHO905GF000884	1	542
FALSE	FALSE	FALSE	TRUE	Phloem	ORTHO905GF021496	1	553
TRUE	FALSE	FALSE	FALSE	Phloem	ORTHO905GF001483	1	561	IDD14beta			AT1G68130	AT1G25250	S	W
TRUE	FALSE	FALSE	FALSE	Phloem	ORTHO905GF037337	1	572	anac097			AT5G50820		S
FALSE	FALSE	FALSE	TRUE	Phloem	ORTHO905GF000746	1	573
TRUE	FALSE	FALSE	FALSE	Phloem	ORTHO905GF009959	1	587	VNI2			AT5G13180		S
FALSE	TRUE	FALSE	FALSE	Phloem	ORTHO905GF002813	1	588
FALSE	FALSE	FALSE	TRUE	Phloem	ORTHO905GF015797	1	589
TRUE	FALSE	FALSE	FALSE	Phloem	ORTHO905GF015218	1	597	DEWAX2			AT5G07580		S
FALSE	FALSE	FALSE	TRUE	Phloem	ORTHO905GF000622	1	598
FALSE	TRUE	FALSE	FALSE	Phloem	ORTHO905GF003770	1	611
TRUE	FALSE	FALSE	FALSE	Phloem	ORTHO905GF018288	1	620	AT1G69580			AT1G69580		S
FALSE	TRUE	FALSE	FALSE	Phloem	ORTHO905GF000405	1	632
FALSE	FALSE	FALSE	TRUE	Phloem	ORTHO905GF022828	1	633
TRUE	FALSE	FALSE	FALSE	Phloem	ORTHO905GF038025	1	640	AtMYB43			AT5G16600		W
TRUE	FALSE	FALSE	FALSE	Phloem	ORTHO905GF007175	1	666	AtMYB88			AT2G02820		S
FALSE	TRUE	FALSE	FALSE	Phloem	ORTHO905GF001985	1	677		stable	specific
FALSE	FALSE	FALSE	TRUE	Phloem	ORTHO905GF015924	1	678
FALSE	FALSE	FALSE	TRUE	Phloem	ORTHO905GF015835	1	693
TRUE	FALSE	FALSE	FALSE	Phloem	ORTHO905GF004515	1	700	ZFP4			AT1G66140		S
FALSE	FALSE	FALSE	TRUE	Phloem	ORTHO905GF016869	1	701
TRUE	FALSE	FALSE	FALSE	Phloem	ORTHO905GF000642	1	714	CDF3			AT3G47500		S
FALSE	FALSE	FALSE	TRUE	Phloem	ORTHO905GF017191	1	715
TRUE	FALSE	FALSE	FALSE	Phloem	ORTHO905GF002864	1	725	DIV2			AT5G04760		N
FALSE	TRUE	FALSE	FALSE	Phloem	ORTHO905GF001646	1	726
FALSE	FALSE	FALSE	TRUE	Phloem	ORTHO905GF000964	1	727
TRUE	FALSE	FALSE	FALSE	Phloem	ORTHO905GF014431	1	736	ANAC072			AT4G27410		S
FALSE	TRUE	FALSE	FALSE	Phloem	ORTHO905GF006672	1	747
TRUE	FALSE	FALSE	FALSE	Phloem	ORTHO905GF001582	1	756	PFA3			AT4G29100		S
TRUE	FALSE	FALSE	FALSE	Phloem	ORTHO905GF008668	1	767	SND4			AT4G29230		W
FALSE	FALSE	FALSE	TRUE	Phloem	ORTHO905GF004699	1	768
TRUE	FALSE	FALSE	FALSE	Phloem	ORTHO905GF000108	1	782	IDD8			AT5G44160		S
FALSE	FALSE	FALSE	TRUE	Phloem	ORTHO905GF013314	1	790
TRUE	FALSE	FALSE	FALSE	Phloem	ORTHO905GF001823	1	802	ATBZIP19			AT4G35040		S
TRUE	FALSE	FALSE	FALSE	Phloem	ORTHO905GF010898	1	814	AT1G19000			AT1G19000		W
FALSE	TRUE	FALSE	FALSE	Phloem	ORTHO905GF014790	1	815
FALSE	FALSE	FALSE	TRUE	Phloem	ORTHO905GF067745	1	816
TRUE	FALSE	FALSE	FALSE	Phloem	ORTHO905GF000281	1	826	ABIG1			AT4G37790		W
FALSE	TRUE	FALSE	FALSE	Phloem	ORTHO905GF019048	1	827
FALSE	FALSE	FALSE	TRUE	Phloem	ORTHO905GF007039	1	828
TRUE	FALSE	FALSE	FALSE	Phloem	ORTHO905GF038429	1	847	AtbZIP1			AT5G49450		N
TRUE	FALSE	FALSE	FALSE	Phloem	ORTHO905GF001260	1	855	ATHB6			AT2G22430		S
FALSE	TRUE	FALSE	FALSE	Phloem	ORTHO905GF001227	1	856
FALSE	FALSE	FALSE	TRUE	Phloem	ORTHO905GF000437	1	857
TRUE	FALSE	FALSE	FALSE	Phloem	ORTHO905GF025594	1	865	CDF5			AT1G69570		S
FALSE	TRUE	FALSE	FALSE	Phloem	ORTHO905GF001780	1	870
TRUE	FALSE	FALSE	FALSE	Phloem	ORTHO905GF004192	1	881	RITF1			AT3G06590		S
FALSE	TRUE	FALSE	FALSE	Phloem	ORTHO905GF023040	1	882
TRUE	FALSE	FALSE	FALSE	Phloem	ORTHO905GF000449	1	887	ATDDF1			AT1G12610		W
FALSE	TRUE	FALSE	FALSE	Phloem	ORTHO905GF000704	1	897
FALSE	TRUE	FALSE	FALSE	Phloem	ORTHO905GF020821	1	903
FALSE	TRUE	FALSE	FALSE	Phloem	ORTHO905GF015906	1	904
FALSE	TRUE	FALSE	FALSE	Phloem	ORTHO905GF010759	1	907
FALSE	TRUE	FALSE	FALSE	Phloem	ORTHO905GF003404	1	909
FALSE	TRUE	FALSE	FALSE	Phloem	ORTHO905GF010453	1	914
FALSE	TRUE	FALSE	FALSE	Phloem	ORTHO905GF018508	1	916
FALSE	TRUE	FALSE	FALSE	Phloem	ORTHO905GF019068	1	921
FALSE	TRUE	FALSE	FALSE	Phloem	ORTHO905GF000312	1	934
FALSE	TRUE	FALSE	FALSE	Phloem	ORTHO905GF009122	1	942
FALSE	TRUE	FALSE	FALSE	Phloem	ORTHO905GF011557	1	946
FALSE	TRUE	FALSE	FALSE	Phloem	ORTHO905GF004903	1	956
FALSE	TRUE	FALSE	FALSE	Phloem	ORTHO905GF003460	1	959
FALSE	TRUE	FALSE	FALSE	Phloem	ORTHO905GF016844	1	965		stable	specific
FALSE	TRUE	FALSE	FALSE	Phloem	ORTHO905GF003094	1	966
TRUE	TRUE	FALSE	FALSE	Pericycle	ORTHO905GF008021	2	98	COG1			AT1G29160		N
TRUE	TRUE	FALSE	FALSE	Pericycle	ORTHO905GF000312	2	123	AtMYB78			AT5G49620		S
TRUE	TRUE	FALSE	FALSE	Pericycle	ORTHO905GF002239	2	138	ATBZIP9			AT5G24800		N
TRUE	TRUE	FALSE	FALSE	Pericycle	ORTHO905GF000442	2	164	ATMYB4			AT4G38620		S
TRUE	TRUE	FALSE	FALSE	Pericycle	ORTHO905GF000849	2	183	ATWRKY18			AT4G31800		S
TRUE	TRUE	FALSE	FALSE	Pericycle	ORTHO905GF002540	2	200	ANAC102			AT5G63790		N
TRUE	FALSE	FALSE	FALSE	Pericycle	ORTHO905GF038140	1	213	PFA1			AT1G31050		S
FALSE	TRUE	FALSE	FALSE	Pericycle	ORTHO905GF001172	1	214
TRUE	FALSE	FALSE	FALSE	Pericycle	ORTHO905GF022080	1	227	AT5G05790			AT5G05790	AT3G11280	S	S
TRUE	FALSE	FALSE	FALSE	Pericycle	ORTHO905GF002014	1	255	BHLH			AT5G51780		S
TRUE	FALSE	FALSE	FALSE	Pericycle	ORTHO905GF000655	1	263	ATC3H46			AT3G51950		S
FALSE	TRUE	FALSE	FALSE	Pericycle	ORTHO905GF015743	1	264
TRUE	FALSE	FALSE	FALSE	Pericycle	ORTHO905GF003625	1	276	PFB2			AT1G03040	AT4G02590	S	S
TRUE	FALSE	FALSE	FALSE	Pericycle	ORTHO905GF011880	1	289	ATC3H66			AT5G58620		W
TRUE	FALSE	FALSE	FALSE	Pericycle	ORTHO905GF007240	1	303	AT5G08750			AT5G08750		S
FALSE	TRUE	FALSE	FALSE	Pericycle	ORTHO905GF003770	1	304
TRUE	FALSE	FALSE	FALSE	Pericycle	ORTHO905GF003732	1	317	XAL1			AT1G71692		S
FALSE	TRUE	FALSE	FALSE	Pericycle	ORTHO905GF014774	1	326
TRUE	FALSE	FALSE	FALSE	Pericycle	ORTHO905GF002698	1	335	ATMYB59-2			AT5G59780		S
TRUE	FALSE	FALSE	FALSE	Pericycle	ORTHO905GF025671	1	348	AtbZIP6			AT2G22850	AT4G37730	S	S
FALSE	TRUE	FALSE	FALSE	Pericycle	ORTHO905GF000523	1	349
TRUE	FALSE	FALSE	FALSE	Pericycle	ORTHO905GF038025	1	363	AtMYB43			AT5G16600		S
FALSE	TRUE	FALSE	FALSE	Pericycle	ORTHO905GF001083	1	377
TRUE	FALSE	FALSE	FALSE	Pericycle	ORTHO905GF011506	1	385	ZFP3			AT5G25160		S
FALSE	TRUE	FALSE	FALSE	Pericycle	ORTHO905GF000605	1	386
TRUE	FALSE	FALSE	FALSE	Pericycle	ORTHO905GF014431	1	395	ANAC072			AT4G27410		S
FALSE	TRUE	FALSE	FALSE	Pericycle	ORTHO905GF008422	1	396
TRUE	FALSE	FALSE	FALSE	Pericycle	ORTHO905GF005638	1	409	anac096			AT5G46590		S
FALSE	TRUE	FALSE	FALSE	Pericycle	ORTHO905GF001965	1	410
TRUE	FALSE	FALSE	FALSE	Pericycle	ORTHO905GF001284	1	421	DAG1			AT3G61850	AT4G24060	S	S
TRUE	FALSE	FALSE	FALSE	Pericycle	ORTHO905GF000483	1	430	AtMYB20			AT1G66230		S
TRUE	FALSE	FALSE	FALSE	Pericycle	ORTHO905GF021917	1	443	MYB63			AT1G79180		S
FALSE	TRUE	FALSE	FALSE	Pericycle	ORTHO905GF002813	1	444
FALSE	TRUE	FALSE	FALSE	Pericycle	ORTHO905GF003094	1	458
TRUE	FALSE	FALSE	FALSE	Pericycle	ORTHO905GF000281	1	470	ABIG1			AT4G37790		S
TRUE	FALSE	FALSE	FALSE	Pericycle	ORTHO905GF009959	1	481	VNI2			AT5G13180		S
FALSE	TRUE	FALSE	FALSE	Pericycle	ORTHO905GF001985	1	482		stable	specific
TRUE	FALSE	FALSE	FALSE	Pericycle	ORTHO905GF007382	1	492	MYBC1			AT2G40970		S
FALSE	TRUE	FALSE	FALSE	Pericycle	ORTHO905GF001646	1	493
TRUE	FALSE	FALSE	FALSE	Pericycle	ORTHO905GF038303	1	513	AtMYB40			AT5G14340		S
TRUE	FALSE	FALSE	FALSE	Pericycle	ORTHO905GF001582	1	523	PFA3			AT4G29100		S
TRUE	FALSE	FALSE	FALSE	Pericycle	ORTHO905GF005245	1	535	LEP			AT5G13910		S
FALSE	TRUE	FALSE	FALSE	Pericycle	ORTHO905GF019048	1	536
TRUE	FALSE	FALSE	FALSE	Pericycle	ORTHO905GF000128	1	547	ERF035			AT3G60490	AT2G44940	W	W
FALSE	TRUE	FALSE	FALSE	Pericycle	ORTHO905GF014720	1	548
FALSE	TRUE	FALSE	FALSE	Pericycle	ORTHO905GF006448	1	557
TRUE	FALSE	FALSE	FALSE	Pericycle	ORTHO905GF002317	1	577	DROP1			AT2G24260		S
FALSE	TRUE	FALSE	FALSE	Pericycle	ORTHO905GF001919	1	578
TRUE	FALSE	FALSE	FALSE	Pericycle	ORTHO905GF025304	1	592	ATY49			AT2G16720		S
TRUE	FALSE	FALSE	FALSE	Pericycle	ORTHO905GF000108	1	603	AtIDD11			AT3G13810	AT5G44160	S	S
TRUE	FALSE	FALSE	FALSE	Pericycle	ORTHO905GF002864	1	616	DIV2			AT5G04760		W
TRUE	FALSE	FALSE	FALSE	Pericycle	ORTHO905GF003455	1	626	AtbZIP44			AT1G75390		S
FALSE	TRUE	FALSE	FALSE	Pericycle	ORTHO905GF000405	1	627
TRUE	FALSE	FALSE	FALSE	Pericycle	ORTHO905GF001065	1	636	OBP3			AT3G55370		N
TRUE	FALSE	FALSE	FALSE	Pericycle	ORTHO905GF005541	1	643	TGA1			AT5G65210		W
TRUE	FALSE	FALSE	FALSE	Pericycle	ORTHO905GF000827	1	658	AtMYB55			AT4G01680		W
TRUE	FALSE	FALSE	FALSE	Pericycle	ORTHO905GF015218	1	670	DEWAX2			AT5G07580		W
TRUE	FALSE	FALSE	FALSE	Pericycle	ORTHO905GF005604	1	696	AT5G01380			AT5G01380		W
TRUE	FALSE	FALSE	FALSE	Pericycle	ORTHO905GF009860	1	719	STC8			AT2G41130		S
FALSE	TRUE	FALSE	FALSE	Pericycle	ORTHO905GF001780	1	720
TRUE	FALSE	FALSE	FALSE	Pericycle	ORTHO905GF000861	1	730	ATMYB44			AT5G67300		W
TRUE	FALSE	FALSE	FALSE	Pericycle	ORTHO905GF038429	1	741	AtbZIP1			AT5G49450		W
TRUE	FALSE	FALSE	FALSE	Pericycle	ORTHO905GF002770	1	750	PFA6			AT3G20640		S
FALSE	TRUE	FALSE	FALSE	Pericycle	ORTHO905GF001227	1	761
TRUE	FALSE	FALSE	FALSE	Pericycle	ORTHO905GF000808	1	787	bHLH39			AT3G56980		S
TRUE	FALSE	FALSE	FALSE	Pericycle	ORTHO905GF008316	1	796	PFA5			AT1G27660		S
TRUE	FALSE	FALSE	FALSE	Pericycle	ORTHO905GF010898	1	807	AT1G74840			AT1G74840		N
TRUE	FALSE	FALSE	FALSE	Pericycle	ORTHO905GF001260	1	819	ATHB6			AT2G22430		W
FALSE	TRUE	FALSE	FALSE	Pericycle	ORTHO905GF003849	1	820
TRUE	FALSE	FALSE	FALSE	Pericycle	ORTHO905GF000975	1	830	AT-GT2			AT1G76890		S
FALSE	TRUE	FALSE	FALSE	Pericycle	ORTHO905GF023040	1	831
TRUE	FALSE	FALSE	FALSE	Pericycle	ORTHO905GF003558	1	840	ATGLK2			AT5G44190		W
FALSE	TRUE	FALSE	FALSE	Pericycle	ORTHO905GF014790	1	841
FALSE	TRUE	FALSE	FALSE	Pericycle	ORTHO905GF006705	1	850
FALSE	TRUE	FALSE	FALSE	Pericycle	ORTHO905GF015906	1	878
FALSE	TRUE	FALSE	FALSE	Pericycle	ORTHO905GF000704	1	891
FALSE	TRUE	FALSE	FALSE	Pericycle	ORTHO905GF019068	1	900
FALSE	TRUE	FALSE	FALSE	Pericycle	ORTHO905GF002280	1	902
FALSE	TRUE	FALSE	FALSE	Pericycle	ORTHO905GF010453	1	910		stable	specific
FALSE	TRUE	FALSE	FALSE	Pericycle	ORTHO905GF020821	1	917
FALSE	TRUE	FALSE	FALSE	Pericycle	ORTHO905GF002315	1	927		stable	specific
FALSE	TRUE	FALSE	FALSE	Pericycle	ORTHO905GF018508	1	932
FALSE	TRUE	FALSE	FALSE	Pericycle	ORTHO905GF009122	1	935
FALSE	TRUE	FALSE	FALSE	Pericycle	ORTHO905GF010759	1	940
FALSE	TRUE	FALSE	FALSE	Pericycle	ORTHO905GF015797	1	944
FALSE	TRUE	FALSE	FALSE	Pericycle	ORTHO905GF000746	1	958
FALSE	TRUE	FALSE	FALSE	Pericycle	ORTHO905GF017433	1	961		stable	specific
FALSE	TRUE	FALSE	FALSE	Pericycle	ORTHO905GF003574	1	963
FALSE	TRUE	FALSE	FALSE	Pericycle	ORTHO905GF001041	1	972		stable	unspecific
FALSE	TRUE	FALSE	FALSE	Pericycle	ORTHO905GF004903	1	974
FALSE	TRUE	FALSE	FALSE	Pericycle	ORTHO905GF024246	1	976		stable	unspecific
FALSE	TRUE	FALSE	FALSE	Pericycle	ORTHO905GF017191	1	978
FALSE	TRUE	FALSE	FALSE	Pericycle	ORTHO905GF000865	1	979
FALSE	TRUE	FALSE	FALSE	Pericycle	ORTHO905GF001236	1	982
TRUE	FALSE	TRUE	TRUE	Epidermis	ORTHO905GF002305	3	11	WRKY35			AT2G34830	AT1G30650	S	S
TRUE	TRUE	FALSE	TRUE	Epidermis	ORTHO905GF004725	3	13	GATA4			AT3G60530	AT2G45050	W	W
FALSE	TRUE	TRUE	TRUE	Epidermis	ORTHO905GF015797	3	26
FALSE	TRUE	TRUE	TRUE	Epidermis	ORTHO905GF015835	3	36
TRUE	TRUE	FALSE	TRUE	Epidermis	ORTHO905GF002540	3	38	anac081			AT5G08790	AT1G01720, AT5G63790	N	N, N
FALSE	TRUE	TRUE	TRUE	Epidermis	ORTHO905GF000849	3	40
FALSE	TRUE	TRUE	TRUE	Epidermis	ORTHO905GF002315	3	42		stable	specific
TRUE	TRUE	FALSE	TRUE	Epidermis	ORTHO905GF001471	3	45	HDT3			AT5G03740	AT3G44750	W	S
TRUE	FALSE	TRUE	FALSE	Epidermis	ORTHO905GF000827	2	53	ATMYB4			AT5G26660	AT1G57560, AT1G09540	S	S, W
FALSE	TRUE	TRUE	FALSE	Epidermis	ORTHO905GF002280	2	59
FALSE	TRUE	FALSE	TRUE	Epidermis	ORTHO905GF017191	2	66
FALSE	TRUE	TRUE	FALSE	Epidermis	ORTHO905GF001713	2	75
FALSE	FALSE	TRUE	TRUE	Epidermis	ORTHO905GF010929	2	77
TRUE	TRUE	FALSE	FALSE	Epidermis	ORTHO905GF003770	2	81	ATBZIP53			AT3G62420		N
TRUE	TRUE	FALSE	FALSE	Epidermis	ORTHO905GF001985	2	82	ATERF-4			AT3G15210		N
TRUE	TRUE	FALSE	FALSE	Epidermis	ORTHO905GF000931	2	84	AtWIND1	stable	specific	AT1G78080	AT1G22190	N	N
TRUE	FALSE	FALSE	TRUE	Epidermis	ORTHO905GF005259	2	90	ATMYBCDC5			AT1G09770		S
FALSE	TRUE	FALSE	TRUE	Epidermis	ORTHO905GF014720	2	92
TRUE	FALSE	TRUE	FALSE	Epidermis	ORTHO905GF001475	2	109	DIV1			AT5G58900		S
FALSE	TRUE	FALSE	TRUE	Epidermis	ORTHO905GF000605	2	110
FALSE	FALSE	TRUE	TRUE	Epidermis	ORTHO905GF000861	2	111
TRUE	FALSE	FALSE	TRUE	Epidermis	ORTHO905GF000926	2	119	ATGATA17L			AT4G16141		S
FALSE	TRUE	FALSE	TRUE	Epidermis	ORTHO905GF006705	2	121
TRUE	FALSE	FALSE	TRUE	Epidermis	ORTHO905GF000746	2	127	RAP2.2			AT3G14230		N
TRUE	FALSE	FALSE	TRUE	Epidermis	ORTHO905GF009821	2	130	HAT5			AT3G01470		W
TRUE	TRUE	FALSE	FALSE	Epidermis	ORTHO905GF001919	2	134	AtMYB18			AT4G25560		W
FALSE	FALSE	TRUE	TRUE	Epidermis	ORTHO905GF007835	2	142
FALSE	FALSE	TRUE	TRUE	Epidermis	ORTHO905GF022835	2	150
TRUE	TRUE	FALSE	FALSE	Epidermis	ORTHO905GF000405	2	154	AZF2			AT3G19580	AT1G27730	N	N
FALSE	FALSE	TRUE	TRUE	Epidermis	ORTHO905GF001472	2	155
FALSE	TRUE	FALSE	TRUE	Epidermis	ORTHO905GF006448	2	162
TRUE	FALSE	TRUE	FALSE	Epidermis	ORTHO905GF006597	2	168	ATWRKY75			AT5G13080		W
TRUE	TRUE	FALSE	FALSE	Epidermis	ORTHO905GF000865	2	169	ATWRKY31			AT4G22070	AT1G62300, AT4G01720	S	N, W
TRUE	TRUE	FALSE	FALSE	Epidermis	ORTHO905GF001260	2	180	ATHB-16			AT4G40060		S
TRUE	TRUE	FALSE	FALSE	Epidermis	ORTHO905GF004903	2	187	ABT4			AT3G58710	AT1G29280	S	S
FALSE	TRUE	TRUE	FALSE	Epidermis	ORTHO905GF000442	2	197
FALSE	TRUE	FALSE	TRUE	Epidermis	ORTHO905GF017539	2	202
TRUE	FALSE	FALSE	FALSE	Epidermis	ORTHO905GF004551	1	215	ZRF1b			AT5G06110	AT3G11450	S	S
FALSE	TRUE	FALSE	FALSE	Epidermis	ORTHO905GF015448	1	216		stable	specific
FALSE	FALSE	TRUE	FALSE	Epidermis	ORTHO905GF005374	1	217
FALSE	TRUE	FALSE	FALSE	Epidermis	ORTHO905GF019107	1	228
FALSE	FALSE	TRUE	FALSE	Epidermis	ORTHO905GF002061	1	229
TRUE	FALSE	FALSE	FALSE	Epidermis	ORTHO905GF019980	1	256	AT5G56200			AT5G56200		S
FALSE	FALSE	TRUE	FALSE	Epidermis	ORTHO905GF045875	1	257
TRUE	FALSE	FALSE	FALSE	Epidermis	ORTHO905GF002983	1	265	RAP2.11			AT5G19790		S
FALSE	FALSE	TRUE	FALSE	Epidermis	ORTHO905GF015906	1	266
FALSE	FALSE	FALSE	TRUE	Epidermis	ORTHO905GF003124	1	267
FALSE	TRUE	FALSE	FALSE	Epidermis	ORTHO905GF024246	1	290		stable	unspecific
FALSE	FALSE	TRUE	FALSE	Epidermis	ORTHO905GF047184	1	291
TRUE	FALSE	FALSE	FALSE	Epidermis	ORTHO905GF004540	1	305	WRKY3			AT2G03340	AT1G13960	S	S
FALSE	FALSE	TRUE	FALSE	Epidermis	ORTHO905GF001125	1	306
TRUE	FALSE	FALSE	FALSE	Epidermis	ORTHO905GF006399	1	318	ATC3H18			AT2G05160		S
TRUE	FALSE	FALSE	FALSE	Epidermis	ORTHO905GF000128	1	336	ERF040			AT5G25810		S
FALSE	TRUE	FALSE	FALSE	Epidermis	ORTHO905GF001965	1	337
FALSE	FALSE	TRUE	FALSE	Epidermis	ORTHO905GF015687	1	338
FALSE	FALSE	FALSE	TRUE	Epidermis	ORTHO905GF002893	1	339
FALSE	FALSE	FALSE	TRUE	Epidermis	ORTHO905GF068503	1	350
TRUE	FALSE	FALSE	FALSE	Epidermis	ORTHO905GF016367	1	364	AtZAT12			AT5G59820		N
FALSE	FALSE	TRUE	FALSE	Epidermis	ORTHO905GF001918	1	378
FALSE	TRUE	FALSE	FALSE	Epidermis	ORTHO905GF008422	1	387
FALSE	FALSE	TRUE	FALSE	Epidermis	ORTHO905GF001883	1	388
FALSE	FALSE	FALSE	TRUE	Epidermis	ORTHO905GF070844	1	389
TRUE	FALSE	FALSE	FALSE	Epidermis	ORTHO905GF002059	1	397	ATWRKY61			AT1G18860		W
FALSE	TRUE	FALSE	FALSE	Epidermis	ORTHO905GF001083	1	398
FALSE	FALSE	TRUE	FALSE	Epidermis	ORTHO905GF048539	1	399
FALSE	FALSE	FALSE	TRUE	Epidermis	ORTHO905GF070711	1	400
FALSE	FALSE	TRUE	FALSE	Epidermis	ORTHO905GF015875	1	411
FALSE	FALSE	FALSE	TRUE	Epidermis	ORTHO905GF021476	1	412
TRUE	FALSE	FALSE	FALSE	Epidermis	ORTHO905GF005557	1	422	bZIP21			AT1G08320		S
FALSE	FALSE	TRUE	FALSE	Epidermis	ORTHO905GF009562	1	423
FALSE	FALSE	TRUE	FALSE	Epidermis	ORTHO905GF020612	1	431
TRUE	FALSE	FALSE	FALSE	Epidermis	ORTHO905GF000510	1	445	DREB2			AT5G05410		N
FALSE	FALSE	TRUE	FALSE	Epidermis	ORTHO905GF005791	1	446
FALSE	FALSE	FALSE	TRUE	Epidermis	ORTHO905GF016986	1	447
FALSE	TRUE	FALSE	FALSE	Epidermis	ORTHO905GF001172	1	459		stable	unspecific
FALSE	FALSE	TRUE	FALSE	Epidermis	ORTHO905GF045838	1	460
FALSE	FALSE	FALSE	TRUE	Epidermis	ORTHO905GF002248	1	461
TRUE	FALSE	FALSE	FALSE	Epidermis	ORTHO905GF004415	1	471	AtSTOP1			AT1G34370		W
TRUE	FALSE	FALSE	FALSE	Epidermis	ORTHO905GF001823	1	483	ATBZIP19			AT4G35040		S
FALSE	FALSE	TRUE	FALSE	Epidermis	ORTHO905GF001613	1	484
FALSE	FALSE	FALSE	TRUE	Epidermis	ORTHO905GF005816	1	485
FALSE	TRUE	FALSE	FALSE	Epidermis	ORTHO905GF002317	1	494
FALSE	FALSE	FALSE	TRUE	Epidermis	ORTHO905GF006975	1	495
TRUE	FALSE	FALSE	FALSE	Epidermis	ORTHO905GF006596	1	503	AT5G06800			AT5G06800		S
FALSE	FALSE	TRUE	FALSE	Epidermis	ORTHO905GF016727	1	504
FALSE	FALSE	FALSE	TRUE	Epidermis	ORTHO905GF021496	1	505
TRUE	FALSE	FALSE	FALSE	Epidermis	ORTHO905GF007225	1	514	ATWRKY25			AT2G30250		S
TRUE	FALSE	FALSE	FALSE	Epidermis	ORTHO905GF004210	1	524	GFR			AT5G45580		W
TRUE	FALSE	FALSE	FALSE	Epidermis	ORTHO905GF005541	1	537	OBF4			AT5G10030	AT1G77920, AT5G65210	S	S, S
FALSE	FALSE	TRUE	FALSE	Epidermis	ORTHO905GF003250	1	558
FALSE	FALSE	TRUE	FALSE	Epidermis	ORTHO905GF015717	1	566
FALSE	FALSE	FALSE	TRUE	Epidermis	ORTHO905GF067904	1	567
FALSE	FALSE	TRUE	FALSE	Epidermis	ORTHO905GF022688	1	579
FALSE	FALSE	FALSE	TRUE	Epidermis	ORTHO905GF014399	1	580
FALSE	TRUE	FALSE	FALSE	Epidermis	ORTHO905GF001227	1	604
FALSE	FALSE	TRUE	FALSE	Epidermis	ORTHO905GF016540	1	605
FALSE	FALSE	FALSE	TRUE	Epidermis	ORTHO905GF009498	1	606
FALSE	FALSE	TRUE	FALSE	Epidermis	ORTHO905GF000020	1	617
TRUE	FALSE	FALSE	FALSE	Epidermis	ORTHO905GF002014	1	628	AT1G62975			AT1G62975		S
FALSE	TRUE	FALSE	FALSE	Epidermis	ORTHO905GF003849	1	629
FALSE	FALSE	FALSE	TRUE	Epidermis	ORTHO905GF001041	1	637
TRUE	FALSE	FALSE	FALSE	Epidermis	ORTHO905GF010898	1	644	AT1G19000			AT1G19000	AT1G74840	N	N
FALSE	FALSE	TRUE	FALSE	Epidermis	ORTHO905GF006098	1	645
FALSE	FALSE	FALSE	TRUE	Epidermis	ORTHO905GF069970	1	646
FALSE	FALSE	TRUE	FALSE	Epidermis	ORTHO905GF001852	1	659
FALSE	FALSE	FALSE	TRUE	Epidermis	ORTHO905GF002668	1	660
FALSE	TRUE	FALSE	FALSE	Epidermis	ORTHO905GF001646	1	671
FALSE	FALSE	FALSE	TRUE	Epidermis	ORTHO905GF013204	1	672
FALSE	TRUE	FALSE	FALSE	Epidermis	ORTHO905GF001780	1	684
FALSE	FALSE	TRUE	FALSE	Epidermis	ORTHO905GF001621	1	690
FALSE	FALSE	TRUE	FALSE	Epidermis	ORTHO905GF002205	1	697
TRUE	FALSE	FALSE	FALSE	Epidermis	ORTHO905GF014426	1	706	AtWRKY15			AT2G23320		S
TRUE	FALSE	FALSE	FALSE	Epidermis	ORTHO905GF015124	1	721	CRF3			AT5G53290	AT4G27950	S	S
FALSE	FALSE	TRUE	FALSE	Epidermis	ORTHO905GF002847	1	722
FALSE	FALSE	FALSE	TRUE	Epidermis	ORTHO905GF015932	1	723
FALSE	FALSE	TRUE	FALSE	Epidermis	ORTHO905GF013959	1	731
FALSE	FALSE	FALSE	TRUE	Epidermis	ORTHO905GF000501	1	742
FALSE	FALSE	TRUE	FALSE	Epidermis	ORTHO905GF000887	1	751
FALSE	FALSE	FALSE	TRUE	Epidermis	ORTHO905GF018742	1	752
TRUE	FALSE	FALSE	FALSE	Epidermis	ORTHO905GF003301	1	762	TFIIIA			AT1G72050		W
FALSE	FALSE	TRUE	FALSE	Epidermis	ORTHO905GF015808	1	763
FALSE	FALSE	FALSE	TRUE	Epidermis	ORTHO905GF067745	1	764
FALSE	TRUE	FALSE	FALSE	Epidermis	ORTHO905GF010428	1	773
FALSE	FALSE	TRUE	FALSE	Epidermis	ORTHO905GF009380	1	774
FALSE	FALSE	FALSE	TRUE	Epidermis	ORTHO905GF002871	1	775
TRUE	FALSE	FALSE	FALSE	Epidermis	ORTHO905GF000684	1	797	RSL4			AT1G27740		S
FALSE	FALSE	TRUE	FALSE	Epidermis	ORTHO905GF017390	1	798
FALSE	TRUE	FALSE	FALSE	Epidermis	ORTHO905GF014790	1	808
FALSE	FALSE	TRUE	FALSE	Epidermis	ORTHO905GF004060	1	809
FALSE	FALSE	FALSE	TRUE	Epidermis	ORTHO905GF000622	1	810
TRUE	FALSE	FALSE	FALSE	Epidermis	ORTHO905GF036211	1	821	ATWRKY36			AT1G69810		S
FALSE	FALSE	FALSE	TRUE	Epidermis	ORTHO905GF002046	1	822
TRUE	FALSE	FALSE	FALSE	Epidermis	ORTHO905GF036598	1	832	AT2G33710			AT2G33710		W
FALSE	FALSE	TRUE	FALSE	Epidermis	ORTHO905GF046845	1	833
FALSE	FALSE	FALSE	TRUE	Epidermis	ORTHO905GF001853	1	834
FALSE	TRUE	FALSE	FALSE	Epidermis	ORTHO905GF017169	1	842
FALSE	FALSE	FALSE	TRUE	Epidermis	ORTHO905GF012594	1	843
TRUE	FALSE	FALSE	FALSE	Epidermis	ORTHO905GF015182	1	851	RAO2			AT1G34190		W
TRUE	FALSE	FALSE	FALSE	Epidermis	ORTHO905GF003574	1	859	DEAR3			AT2G23340		S
TRUE	FALSE	FALSE	FALSE	Epidermis	ORTHO905GF018204	1	874	TMO3			AT4G23750		W
TRUE	FALSE	FALSE	FALSE	Epidermis	ORTHO905GF016369	1	879	ZAT18			AT3G53600		N
TRUE	FALSE	FALSE	FALSE	Epidermis	ORTHO905GF037135	1	885	NAC084			AT5G14000		S
TRUE	FALSE	FALSE	FALSE	Epidermis	ORTHO905GF007131	1	892	ATFIT1			AT2G28160		S
TRUE	FALSE	FALSE	FALSE	Epidermis	ORTHO905GF015257	1	896	ANAC053			AT3G10500		W
FALSE	TRUE	FALSE	FALSE	Epidermis	ORTHO905GF023040	1	899
FALSE	TRUE	FALSE	FALSE	Epidermis	ORTHO905GF013995	1	908
FALSE	TRUE	FALSE	FALSE	Epidermis	ORTHO905GF002813	1	912
FALSE	TRUE	FALSE	FALSE	Epidermis	ORTHO905GF019048	1	919
FALSE	TRUE	FALSE	FALSE	Epidermis	ORTHO905GF014062	1	925
FALSE	TRUE	FALSE	FALSE	Epidermis	ORTHO905GF015888	1	928
FALSE	TRUE	FALSE	FALSE	Epidermis	ORTHO905GF018508	1	930
FALSE	TRUE	FALSE	FALSE	Epidermis	ORTHO905GF010759	1	950
FALSE	TRUE	FALSE	FALSE	Epidermis	ORTHO905GF010453	1	953
FALSE	TRUE	FALSE	FALSE	Epidermis	ORTHO905GF000312	1	962
FALSE	TRUE	FALSE	FALSE	Epidermis	ORTHO905GF020821	1	975
TRUE	TRUE	TRUE	TRUE	Endodermis	ORTHO905GF002540	4	8	ANAC002			AT1G01720	AT5G08790	N	N
TRUE	TRUE	TRUE	FALSE	Endodermis	ORTHO905GF000442	3	10	ATMYB3			AT1G22640	AT4G09460, AT4G38620	S	S, S
TRUE	FALSE	TRUE	TRUE	Endodermis	ORTHO905GF001284	3	12	DAG1			AT3G61850	AT4G24060	N	S
TRUE	TRUE	FALSE	TRUE	Endodermis	ORTHO905GF000437	3	15	ATMYB68	stable	specific	AT5G65790		S
TRUE	TRUE	TRUE	FALSE	Endodermis	ORTHO905GF000405	3	20	AT3G49930			AT3G49930		W
FALSE	TRUE	TRUE	TRUE	Endodermis	ORTHO905GF006448	3	30
FALSE	TRUE	TRUE	TRUE	Endodermis	ORTHO905GF014774	3	32
FALSE	TRUE	TRUE	TRUE	Endodermis	ORTHO905GF015797	3	48
TRUE	TRUE	FALSE	FALSE	Endodermis	ORTHO905GF004208	2	54	AtMYB36	stable	specific	AT5G57620		S
FALSE	TRUE	FALSE	TRUE	Endodermis	ORTHO905GF015743	2	55
FALSE	TRUE	FALSE	TRUE	Endodermis	ORTHO905GF001919	2	68		stable	specific
FALSE	TRUE	FALSE	TRUE	Endodermis	ORTHO905GF002239	2	69
TRUE	TRUE	FALSE	FALSE	Endodermis	ORTHO905GF002280	2	73	HAT7			AT5G15150	AT1G69780, AT3G01220, AT1G26960	S	S, S, S
FALSE	TRUE	TRUE	FALSE	Endodermis	ORTHO905GF001083	2	76
FALSE	FALSE	TRUE	TRUE	Endodermis	ORTHO905GF015717	2	93
FALSE	TRUE	TRUE	FALSE	Endodermis	ORTHO905GF008422	2	95
FALSE	FALSE	TRUE	TRUE	Endodermis	ORTHO905GF015932	2	96
TRUE	TRUE	FALSE	FALSE	Endodermis	ORTHO905GF001172	2	103	ATBZIP61	unstable	unspecific	AT3G58120		S
FALSE	TRUE	FALSE	TRUE	Endodermis	ORTHO905GF014720	2	105		stable	unspecific
TRUE	TRUE	FALSE	FALSE	Endodermis	ORTHO905GF002317	2	116	DROP1			AT2G24260		W
FALSE	TRUE	TRUE	FALSE	Endodermis	ORTHO905GF000605	2	120
FALSE	TRUE	FALSE	TRUE	Endodermis	ORTHO905GF003770	2	132
FALSE	TRUE	TRUE	FALSE	Endodermis	ORTHO905GF001985	2	145		stable	specific
FALSE	FALSE	TRUE	TRUE	Endodermis	ORTHO905GF015835	2	146
FALSE	FALSE	TRUE	TRUE	Endodermis	ORTHO905GF013040	2	147
FALSE	FALSE	TRUE	TRUE	Endodermis	ORTHO905GF017145	2	148
FALSE	FALSE	TRUE	TRUE	Endodermis	ORTHO905GF006098	2	157
FALSE	TRUE	TRUE	FALSE	Endodermis	ORTHO905GF015906	2	160
TRUE	TRUE	FALSE	FALSE	Endodermis	ORTHO905GF001227	2	163	CIL2			AT3G23690		S
TRUE	FALSE	TRUE	FALSE	Endodermis	ORTHO905GF000861	2	167	AtMYB70			AT2G23290		S
FALSE	TRUE	TRUE	FALSE	Endodermis	ORTHO905GF003404	2	176
TRUE	FALSE	FALSE	TRUE	Endodermis	ORTHO905GF001041	2	177	ATWRKY33			AT2G38470		S
FALSE	TRUE	TRUE	FALSE	Endodermis	ORTHO905GF010759	2	178
FALSE	TRUE	TRUE	FALSE	Endodermis	ORTHO905GF000704	2	184
FALSE	TRUE	TRUE	FALSE	Endodermis	ORTHO905GF018508	2	191
FALSE	TRUE	FALSE	TRUE	Endodermis	ORTHO905GF000849	2	194
FALSE	TRUE	TRUE	FALSE	Endodermis	ORTHO905GF002016	2	196		stable	specific
TRUE	TRUE	FALSE	FALSE	Endodermis	ORTHO905GF002315	2	201	ATWRKY11	stable	specific	AT4G31550		N
FALSE	TRUE	TRUE	FALSE	Endodermis	ORTHO905GF015888	2	209
FALSE	TRUE	FALSE	TRUE	Endodermis	ORTHO905GF000865	2	210
TRUE	FALSE	FALSE	FALSE	Endodermis	ORTHO905GF000108	1	221	ATIDD6			AT1G14580	AT3G45260, AT5G03150	S	S, S
FALSE	FALSE	FALSE	TRUE	Endodermis	ORTHO905GF004699	1	222
TRUE	FALSE	FALSE	FALSE	Endodermis	ORTHO905GF001989	1	233	AT5G43540			AT5G43540		S
FALSE	TRUE	FALSE	FALSE	Endodermis	ORTHO905GF008021	1	234
FALSE	FALSE	TRUE	FALSE	Endodermis	ORTHO905GF001471	1	235
TRUE	FALSE	FALSE	FALSE	Endodermis	ORTHO905GF025742	1	242	AT4G05170			AT4G05170		S
FALSE	FALSE	TRUE	FALSE	Endodermis	ORTHO905GF002086	1	243
FALSE	FALSE	FALSE	TRUE	Endodermis	ORTHO905GF008668	1	244
TRUE	FALSE	FALSE	FALSE	Endodermis	ORTHO905GF002205	1	260	ZAT14			AT5G03510	AT2G28200	S	S
FALSE	FALSE	TRUE	FALSE	Endodermis	ORTHO905GF017424	1	269
FALSE	FALSE	FALSE	TRUE	Endodermis	ORTHO905GF002864	1	270
TRUE	FALSE	FALSE	FALSE	Endodermis	ORTHO905GF002008	1	281	AT1G05710			AT1G05710	AT2G31730	S	S
FALSE	FALSE	TRUE	FALSE	Endodermis	ORTHO905GF016841	1	282
TRUE	FALSE	FALSE	FALSE	Endodermis	ORTHO905GF000573	1	295	MYS1			AT2G38300		S
FALSE	FALSE	FALSE	TRUE	Endodermis	ORTHO905GF006254	1	296
TRUE	FALSE	FALSE	FALSE	Endodermis	ORTHO905GF016229	1	310	AT1G28310			AT1G28310		W
FALSE	FALSE	TRUE	FALSE	Endodermis	ORTHO905GF005791	1	311
FALSE	FALSE	FALSE	TRUE	Endodermis	ORTHO905GF005638	1	312
TRUE	FALSE	FALSE	FALSE	Endodermis	ORTHO905GF010045	1	321	AT2G27930			AT2G27930		S
FALSE	FALSE	TRUE	FALSE	Endodermis	ORTHO905GF001885	1	322
FALSE	FALSE	FALSE	TRUE	Endodermis	ORTHO905GF003759	1	323
TRUE	FALSE	FALSE	FALSE	Endodermis	ORTHO905GF012052	1	330	WLIM2b			AT3G55770		W
FALSE	FALSE	FALSE	TRUE	Endodermis	ORTHO905GF001250	1	331
FALSE	FALSE	FALSE	TRUE	Endodermis	ORTHO905GF000281	1	341
TRUE	FALSE	FALSE	FALSE	Endodermis	ORTHO905GF003783	1	354	AtMYB74			AT4G05100		S
FALSE	FALSE	TRUE	FALSE	Endodermis	ORTHO905GF000020	1	355
TRUE	FALSE	FALSE	FALSE	Endodermis	ORTHO905GF036380	1	366	MYS2			AT2G40260		W
FALSE	FALSE	TRUE	FALSE	Endodermis	ORTHO905GF005374	1	367
FALSE	FALSE	FALSE	TRUE	Endodermis	ORTHO905GF009821	1	368
FALSE	FALSE	FALSE	TRUE	Endodermis	ORTHO905GF068503	1	391
TRUE	FALSE	FALSE	FALSE	Endodermis	ORTHO905GF037977	1	403	RAX2			AT2G36890		S
FALSE	FALSE	TRUE	FALSE	Endodermis	ORTHO905GF016706	1	404
TRUE	FALSE	FALSE	FALSE	Endodermis	ORTHO905GF006925	1	413	ATNIGT1			AT1G13300		S
FALSE	FALSE	TRUE	FALSE	Endodermis	ORTHO905GF014066	1	414
FALSE	FALSE	FALSE	TRUE	Endodermis	ORTHO905GF021496	1	415
TRUE	FALSE	FALSE	FALSE	Endodermis	ORTHO905GF025401	1	425	BEE2			AT4G36540		S
FALSE	FALSE	TRUE	FALSE	Endodermis	ORTHO905GF045875	1	426
FALSE	TRUE	FALSE	FALSE	Endodermis	ORTHO905GF001965	1	435
FALSE	FALSE	FALSE	TRUE	Endodermis	ORTHO905GF002893	1	451
TRUE	FALSE	FALSE	FALSE	Endodermis	ORTHO905GF006940	1	463	bZIP65			AT5G06839		S
FALSE	FALSE	FALSE	TRUE	Endodermis	ORTHO905GF000746	1	464
TRUE	FALSE	FALSE	FALSE	Endodermis	ORTHO905GF005557	1	488	bZIP21			AT1G08320		S
FALSE	FALSE	FALSE	TRUE	Endodermis	ORTHO905GF021476	1	498
TRUE	FALSE	FALSE	FALSE	Endodermis	ORTHO905GF038303	1	516	AtMYB40			AT5G14340		S
FALSE	FALSE	FALSE	TRUE	Endodermis	ORTHO905GF022835	1	517
TRUE	FALSE	FALSE	FALSE	Endodermis	ORTHO905GF005245	1	526	LEP			AT5G13910		S
FALSE	FALSE	TRUE	FALSE	Endodermis	ORTHO905GF001613	1	527
FALSE	FALSE	FALSE	TRUE	Endodermis	ORTHO905GF016869	1	540
TRUE	FALSE	FALSE	FALSE	Endodermis	ORTHO905GF000933	1	552	ATMYB64			AT5G10280	AT5G16770	S	S
TRUE	FALSE	FALSE	FALSE	Endodermis	ORTHO905GF009959	1	559	VNI2			AT5G13180		S
FALSE	FALSE	FALSE	TRUE	Endodermis	ORTHO905GF003618	1	560
FALSE	TRUE	FALSE	FALSE	Endodermis	ORTHO905GF002813	1	570
FALSE	FALSE	TRUE	FALSE	Endodermis	ORTHO905GF020384	1	571
TRUE	FALSE	FALSE	FALSE	Endodermis	ORTHO905GF037983	1	584	ATR1			AT5G60890		S
FALSE	FALSE	TRUE	FALSE	Endodermis	ORTHO905GF016980	1	585
FALSE	FALSE	FALSE	TRUE	Endodermis	ORTHO905GF007835	1	586
FALSE	FALSE	FALSE	TRUE	Endodermis	ORTHO905GF000964	1	596
TRUE	FALSE	FALSE	FALSE	Endodermis	ORTHO905GF000984	1	609	ZAT4			AT2G45120		W
FALSE	FALSE	FALSE	TRUE	Endodermis	ORTHO905GF007039	1	610
TRUE	FALSE	FALSE	FALSE	Endodermis	ORTHO905GF004192	1	639	RITF1			AT3G06590		S
FALSE	FALSE	TRUE	FALSE	Endodermis	ORTHO905GF014062	1	651
TRUE	FALSE	FALSE	FALSE	Endodermis	ORTHO905GF002014	1	664	BHLH			AT5G51780	AT1G62975	S	S
FALSE	FALSE	FALSE	TRUE	Endodermis	ORTHO905GF000931	1	665
FALSE	FALSE	TRUE	FALSE	Endodermis	ORTHO905GF000926	1	676
FALSE	FALSE	TRUE	FALSE	Endodermis	ORTHO905GF014726	1	686
FALSE	FALSE	FALSE	TRUE	Endodermis	ORTHO905GF000501	1	687
FALSE	FALSE	TRUE	FALSE	Endodermis	ORTHO905GF001472	1	692
TRUE	FALSE	FALSE	FALSE	Endodermis	ORTHO905GF010898	1	699	AT1G74840			AT1G74840		N
TRUE	FALSE	FALSE	FALSE	Endodermis	ORTHO905GF025754	1	710	ATMYB122			AT1G74080		S
FALSE	TRUE	FALSE	FALSE	Endodermis	ORTHO905GF001646	1	711
FALSE	FALSE	TRUE	FALSE	Endodermis	ORTHO905GF045761	1	712
FALSE	FALSE	FALSE	TRUE	Endodermis	ORTHO905GF070158	1	713
TRUE	FALSE	FALSE	FALSE	Endodermis	ORTHO905GF025304	1	733	ATY49			AT2G16720		S
FALSE	TRUE	FALSE	FALSE	Endodermis	ORTHO905GF006672	1	734
FALSE	FALSE	FALSE	TRUE	Endodermis	ORTHO905GF008973	1	735
TRUE	FALSE	FALSE	FALSE	Endodermis	ORTHO905GF038429	1	745	AtbZIP1			AT5G49450		N
FALSE	FALSE	FALSE	TRUE	Endodermis	ORTHO905GF000622	1	746
FALSE	FALSE	TRUE	FALSE	Endodermis	ORTHO905GF010450	1	754
FALSE	FALSE	FALSE	TRUE	Endodermis	ORTHO905GF017191	1	755
TRUE	FALSE	FALSE	FALSE	Endodermis	ORTHO905GF002430	1	766	BIM1			AT5G08130		S
TRUE	FALSE	FALSE	FALSE	Endodermis	ORTHO905GF038007	1	779	AT-GTL2			AT1G33240		S
FALSE	FALSE	TRUE	FALSE	Endodermis	ORTHO905GF005126	1	780
FALSE	FALSE	FALSE	TRUE	Endodermis	ORTHO905GF001436	1	781
FALSE	TRUE	FALSE	FALSE	Endodermis	ORTHO905GF014790	1	800
FALSE	FALSE	FALSE	TRUE	Endodermis	ORTHO905GF014399	1	801
FALSE	TRUE	FALSE	FALSE	Endodermis	ORTHO905GF019048	1	811
FALSE	FALSE	TRUE	FALSE	Endodermis	ORTHO905GF015687	1	812
FALSE	FALSE	FALSE	TRUE	Endodermis	ORTHO905GF001713	1	813
TRUE	FALSE	FALSE	FALSE	Endodermis	ORTHO905GF016367	1	823	AtZAT12			AT5G59820		N
FALSE	FALSE	TRUE	FALSE	Endodermis	ORTHO905GF015829	1	824
FALSE	FALSE	FALSE	TRUE	Endodermis	ORTHO905GF008702	1	825
FALSE	FALSE	TRUE	FALSE	Endodermis	ORTHO905GF004703	1	837
TRUE	FALSE	FALSE	FALSE	Endodermis	ORTHO905GF000510	1	845	DREB2			AT5G05410		N
FALSE	FALSE	TRUE	FALSE	Endodermis	ORTHO905GF003460	1	846
TRUE	FALSE	FALSE	FALSE	Endodermis	ORTHO905GF000975	1	853	AT-GT2			AT1G76890		S
FALSE	TRUE	FALSE	FALSE	Endodermis	ORTHO905GF006705	1	854
TRUE	FALSE	FALSE	FALSE	Endodermis	ORTHO905GF016441	1	861	ERF113			AT1G43160		S
FALSE	TRUE	FALSE	FALSE	Endodermis	ORTHO905GF001780	1	864
TRUE	FALSE	FALSE	FALSE	Endodermis	ORTHO905GF005811	1	869	ATTCP7			AT5G23280		S
TRUE	FALSE	FALSE	FALSE	Endodermis	ORTHO905GF001814	1	875	AT5G57150			AT5G57150		S
FALSE	TRUE	FALSE	FALSE	Endodermis	ORTHO905GF023040	1	876
FALSE	TRUE	FALSE	FALSE	Endodermis	ORTHO905GF003849	1	880
TRUE	FALSE	FALSE	FALSE	Endodermis	ORTHO905GF000827	1	886	AtMYB55			AT4G01680		N
FALSE	TRUE	FALSE	FALSE	Endodermis	ORTHO905GF020821	1	901
FALSE	TRUE	FALSE	FALSE	Endodermis	ORTHO905GF010453	1	913
FALSE	TRUE	FALSE	FALSE	Endodermis	ORTHO905GF019068	1	920
FALSE	TRUE	FALSE	FALSE	Endodermis	ORTHO905GF000312	1	936
FALSE	TRUE	FALSE	FALSE	Endodermis	ORTHO905GF009122	1	949
FALSE	TRUE	FALSE	FALSE	Endodermis	ORTHO905GF011557	1	951
FALSE	TRUE	FALSE	FALSE	Endodermis	ORTHO905GF001260	1	954
FALSE	TRUE	FALSE	FALSE	Endodermis	ORTHO905GF004903	1	964
TRUE	TRUE	TRUE	TRUE	Cortex	ORTHO905GF000405	4	5	ZAT10			AT1G27730	AT3G19580	N	N
TRUE	TRUE	TRUE	FALSE	Cortex	ORTHO905GF001985	3	17	ATERF-4	stable	specific	AT3G15210		N
FALSE	TRUE	TRUE	TRUE	Cortex	ORTHO905GF014720	3	18
TRUE	TRUE	FALSE	TRUE	Cortex	ORTHO905GF002540	3	22	ANAC002			AT1G01720	AT5G63790, AT5G08790, AT1G77450	N	N, N, N
FALSE	TRUE	TRUE	TRUE	Cortex	ORTHO905GF001260	3	25
TRUE	TRUE	FALSE	TRUE	Cortex	ORTHO905GF001172	3	27	ATBZIP61	stable	unspecific	AT3G58120		N
TRUE	FALSE	TRUE	TRUE	Cortex	ORTHO905GF000698	3	29	NFL			AT5G65640		S
TRUE	FALSE	TRUE	TRUE	Cortex	ORTHO905GF009821	3	34	HAT5			AT3G01470		N
TRUE	TRUE	FALSE	FALSE	Cortex	ORTHO905GF003770	2	57	ATBZIP53			AT3G62420		N
FALSE	TRUE	TRUE	FALSE	Cortex	ORTHO905GF002280	2	67
FALSE	TRUE	FALSE	TRUE	Cortex	ORTHO905GF006705	2	71
TRUE	FALSE	TRUE	FALSE	Cortex	ORTHO905GF003250	2	78	PHL2			AT3G24120		S
TRUE	FALSE	FALSE	TRUE	Cortex	ORTHO905GF000746	2	85	RAP2.2			AT3G14230	AT1G53910	N	N
FALSE	TRUE	FALSE	TRUE	Cortex	ORTHO905GF001780	2	94
FALSE	TRUE	FALSE	TRUE	Cortex	ORTHO905GF001083	2	101
FALSE	FALSE	TRUE	TRUE	Cortex	ORTHO905GF001111	2	102
FALSE	TRUE	TRUE	FALSE	Cortex	ORTHO905GF015906	2	112
FALSE	FALSE	TRUE	TRUE	Cortex	ORTHO905GF006098	2	113
FALSE	TRUE	TRUE	FALSE	Cortex	ORTHO905GF015835	2	115
FALSE	FALSE	TRUE	TRUE	Cortex	ORTHO905GF022835	2	124
TRUE	FALSE	FALSE	TRUE	Cortex	ORTHO905GF004725	2	128	GATA4			AT3G60530	AT2G45050	S	W
FALSE	TRUE	FALSE	TRUE	Cortex	ORTHO905GF017191	2	131
TRUE	FALSE	FALSE	TRUE	Cortex	ORTHO905GF000926	2	143	ATGATA17L			AT4G16141		W
FALSE	FALSE	TRUE	TRUE	Cortex	ORTHO905GF007835	2	144
TRUE	TRUE	FALSE	FALSE	Cortex	ORTHO905GF000605	2	156	ATMYBLFGN			AT1G06180		S
TRUE	FALSE	TRUE	FALSE	Cortex	ORTHO905GF002248	2	170	bHLH135			AT1G74500		S
TRUE	FALSE	FALSE	TRUE	Cortex	ORTHO905GF003070	2	172	Rap2.6L			AT5G13330		W
FALSE	TRUE	FALSE	TRUE	Cortex	ORTHO905GF000312	2	174
FALSE	TRUE	FALSE	TRUE	Cortex	ORTHO905GF014399	2	175
FALSE	TRUE	FALSE	TRUE	Cortex	ORTHO905GF000865	2	195
TRUE	TRUE	FALSE	FALSE	Cortex	ORTHO905GF000704	2	204	ATERF3			AT1G50640		W
FALSE	TRUE	FALSE	TRUE	Cortex	ORTHO905GF001041	2	205
FALSE	TRUE	FALSE	TRUE	Cortex	ORTHO905GF002016	2	211		stable	specific
FALSE	TRUE	FALSE	FALSE	Cortex	ORTHO905GF015797	1	218		stable	specific
FALSE	FALSE	TRUE	FALSE	Cortex	ORTHO905GF000827	1	219
FALSE	FALSE	FALSE	TRUE	Cortex	ORTHO905GF015996	1	220
TRUE	FALSE	FALSE	FALSE	Cortex	ORTHO905GF036380	1	230	MYS2			AT2G40260		S
FALSE	FALSE	TRUE	FALSE	Cortex	ORTHO905GF002864	1	231
FALSE	FALSE	FALSE	TRUE	Cortex	ORTHO905GF069970	1	232
TRUE	FALSE	FALSE	FALSE	Cortex	ORTHO905GF000573	1	241	MYS1			AT2G38300		W
TRUE	FALSE	FALSE	FALSE	Cortex	ORTHO905GF001250	1	258	FBH4			AT2G42280		S
FALSE	FALSE	TRUE	FALSE	Cortex	ORTHO905GF001613	1	259
TRUE	FALSE	FALSE	FALSE	Cortex	ORTHO905GF002455	1	268	ENAP2			AT5G05550		S
TRUE	FALSE	FALSE	FALSE	Cortex	ORTHO905GF007896	1	277	C3H17			AT2G02160		S
FALSE	TRUE	FALSE	FALSE	Cortex	ORTHO905GF001965	1	278
FALSE	FALSE	TRUE	FALSE	Cortex	ORTHO905GF000861	1	279
FALSE	FALSE	FALSE	TRUE	Cortex	ORTHO905GF015822	1	280
TRUE	FALSE	FALSE	FALSE	Cortex	ORTHO905GF005259	1	292	ATMYBCDC5			AT1G09770		S
FALSE	FALSE	TRUE	FALSE	Cortex	ORTHO905GF000437	1	293
FALSE	FALSE	FALSE	TRUE	Cortex	ORTHO905GF021496	1	294
TRUE	FALSE	FALSE	FALSE	Cortex	ORTHO905GF009332	1	307	SMOS1			AT2G41710		S
FALSE	FALSE	TRUE	FALSE	Cortex	ORTHO905GF003646	1	308
FALSE	FALSE	FALSE	TRUE	Cortex	ORTHO905GF001853	1	309
TRUE	FALSE	FALSE	FALSE	Cortex	ORTHO905GF000108	1	319	JKD			AT5G03150	AT5G44160	S	W
FALSE	FALSE	FALSE	TRUE	Cortex	ORTHO905GF030257	1	320
TRUE	FALSE	FALSE	FALSE	Cortex	ORTHO905GF014426	1	327	AtWRKY15			AT2G23320		S
FALSE	FALSE	TRUE	FALSE	Cortex	ORTHO905GF001885	1	328
FALSE	FALSE	FALSE	TRUE	Cortex	ORTHO905GF002305	1	329
FALSE	FALSE	TRUE	FALSE	Cortex	ORTHO905GF000442	1	340
TRUE	FALSE	FALSE	FALSE	Cortex	ORTHO905GF004551	1	351	ZRF1b			AT5G06110	AT3G11450	W	S
FALSE	FALSE	TRUE	FALSE	Cortex	ORTHO905GF015670	1	352
FALSE	FALSE	FALSE	TRUE	Cortex	ORTHO905GF015924	1	353
FALSE	TRUE	FALSE	FALSE	Cortex	ORTHO905GF008422	1	365
FALSE	FALSE	TRUE	FALSE	Cortex	ORTHO905GF004060	1	379
FALSE	FALSE	FALSE	TRUE	Cortex	ORTHO905GF003263	1	380
FALSE	FALSE	TRUE	FALSE	Cortex	ORTHO905GF002400	1	390
TRUE	FALSE	FALSE	FALSE	Cortex	ORTHO905GF016367	1	401	AtZAT12			AT5G59820		N
FALSE	FALSE	TRUE	FALSE	Cortex	ORTHO905GF002802	1	402
FALSE	FALSE	TRUE	FALSE	Cortex	ORTHO905GF015717	1	424
TRUE	FALSE	FALSE	FALSE	Cortex	ORTHO905GF025640	1	432	ATMYB12			AT2G47460		S
FALSE	FALSE	TRUE	FALSE	Cortex	ORTHO905GF045875	1	433
FALSE	FALSE	FALSE	TRUE	Cortex	ORTHO905GF010929	1	434
TRUE	FALSE	FALSE	FALSE	Cortex	ORTHO905GF000510	1	448	DREB2			AT5G05410		N
FALSE	FALSE	TRUE	FALSE	Cortex	ORTHO905GF001284	1	449
FALSE	FALSE	FALSE	TRUE	Cortex	ORTHO905GF015654	1	450
FALSE	TRUE	FALSE	FALSE	Cortex	ORTHO905GF001227	1	462
TRUE	FALSE	FALSE	FALSE	Cortex	ORTHO905GF004415	1	472	AtSTOP1			AT1G34370		N
FALSE	TRUE	FALSE	FALSE	Cortex	ORTHO905GF024246	1	473		stable	unspecific
FALSE	FALSE	TRUE	FALSE	Cortex	ORTHO905GF020645	1	474
FALSE	FALSE	FALSE	TRUE	Cortex	ORTHO905GF002430	1	475
TRUE	FALSE	FALSE	FALSE	Cortex	ORTHO905GF018269	1	486	RVE4			AT5G02840		W
FALSE	FALSE	TRUE	FALSE	Cortex	ORTHO905GF001125	1	487
TRUE	FALSE	FALSE	FALSE	Cortex	ORTHO905GF000931	1	496	OSH1			AT1G22190	AT1G78080	N	N
FALSE	FALSE	TRUE	FALSE	Cortex	ORTHO905GF015888	1	497
TRUE	FALSE	FALSE	FALSE	Cortex	ORTHO905GF010898	1	506	AT1G74840			AT1G74840	AT1G19000	N	N
FALSE	TRUE	FALSE	FALSE	Cortex	ORTHO905GF001646	1	507
FALSE	FALSE	TRUE	FALSE	Cortex	ORTHO905GF045877	1	508
FALSE	FALSE	TRUE	FALSE	Cortex	ORTHO905GF015687	1	515
FALSE	FALSE	TRUE	FALSE	Cortex	ORTHO905GF001472	1	525
FALSE	TRUE	FALSE	FALSE	Cortex	ORTHO905GF015743	1	538
FALSE	FALSE	TRUE	FALSE	Cortex	ORTHO905GF000020	1	539
TRUE	FALSE	FALSE	FALSE	Cortex	ORTHO905GF038429	1	549	AtbZIP1			AT5G49450		N
FALSE	FALSE	TRUE	FALSE	Cortex	ORTHO905GF005791	1	550
FALSE	FALSE	FALSE	TRUE	Cortex	ORTHO905GF013063	1	551
FALSE	FALSE	TRUE	FALSE	Cortex	ORTHO905GF016913	1	568
FALSE	FALSE	FALSE	TRUE	Cortex	ORTHO905GF005638	1	569
TRUE	FALSE	FALSE	FALSE	Cortex	ORTHO905GF003455	1	581	FTM3			AT2G18160		N
FALSE	TRUE	FALSE	FALSE	Cortex	ORTHO905GF006448	1	582
FALSE	FALSE	TRUE	FALSE	Cortex	ORTHO905GF051910	1	583
TRUE	FALSE	FALSE	FALSE	Cortex	ORTHO905GF000980	1	593	ORS1			AT3G29035		S
FALSE	TRUE	FALSE	FALSE	Cortex	ORTHO905GF017594	1	594
FALSE	FALSE	FALSE	TRUE	Cortex	ORTHO905GF017169	1	595
TRUE	FALSE	FALSE	FALSE	Cortex	ORTHO905GF002317	1	607	DROP1			AT2G24260		N
FALSE	FALSE	TRUE	FALSE	Cortex	ORTHO905GF002061	1	608
TRUE	FALSE	FALSE	FALSE	Cortex	ORTHO905GF037135	1	618	NAC084			AT5G14000		S
FALSE	FALSE	TRUE	FALSE	Cortex	ORTHO905GF002847	1	619
TRUE	FALSE	FALSE	FALSE	Cortex	ORTHO905GF001471	1	630	HDT3			AT5G03740	AT3G44750	N	N
FALSE	FALSE	FALSE	TRUE	Cortex	ORTHO905GF015254	1	631
FALSE	FALSE	FALSE	TRUE	Cortex	ORTHO905GF001681	1	638
TRUE	FALSE	FALSE	FALSE	Cortex	ORTHO905GF001740	1	647	TED 5			AT5G11260		W
FALSE	TRUE	FALSE	FALSE	Cortex	ORTHO905GF011557	1	648
FALSE	FALSE	TRUE	FALSE	Cortex	ORTHO905GF045838	1	649
FALSE	FALSE	FALSE	TRUE	Cortex	ORTHO905GF001266	1	650
TRUE	FALSE	FALSE	FALSE	Cortex	ORTHO905GF003301	1	661	TFIIIA			AT1G72050		W
FALSE	FALSE	TRUE	FALSE	Cortex	ORTHO905GF014726	1	662
FALSE	FALSE	FALSE	TRUE	Cortex	ORTHO905GF005622	1	663
TRUE	FALSE	FALSE	FALSE	Cortex	ORTHO905GF007382	1	673	MYBC1			AT2G40970		N
FALSE	FALSE	TRUE	FALSE	Cortex	ORTHO905GF016706	1	674
FALSE	FALSE	FALSE	TRUE	Cortex	ORTHO905GF015359	1	675
FALSE	FALSE	TRUE	FALSE	Cortex	ORTHO905GF015875	1	685
FALSE	FALSE	FALSE	TRUE	Cortex	ORTHO905GF001174	1	691
FALSE	FALSE	TRUE	FALSE	Cortex	ORTHO905GF010421	1	698
TRUE	FALSE	FALSE	FALSE	Cortex	ORTHO905GF015215	1	707	ERF104			AT5G61600		W
FALSE	FALSE	TRUE	FALSE	Cortex	ORTHO905GF003404	1	708
FALSE	FALSE	FALSE	TRUE	Cortex	ORTHO905GF019243	1	709
FALSE	FALSE	FALSE	TRUE	Cortex	ORTHO905GF070711	1	724
FALSE	FALSE	TRUE	FALSE	Cortex	ORTHO905GF048058	1	732
TRUE	FALSE	FALSE	FALSE	Cortex	ORTHO905GF036310	1	743	ATWRI1			AT3G54320		S
FALSE	FALSE	FALSE	TRUE	Cortex	ORTHO905GF002893	1	744
FALSE	FALSE	TRUE	FALSE	Cortex	ORTHO905GF014062	1	753
FALSE	TRUE	FALSE	FALSE	Cortex	ORTHO905GF001919	1	765
TRUE	FALSE	FALSE	FALSE	Cortex	ORTHO905GF004730	1	776	AtbZIP63			AT5G28770		W
FALSE	TRUE	FALSE	FALSE	Cortex	ORTHO905GF000849	1	777
FALSE	FALSE	FALSE	TRUE	Cortex	ORTHO905GF003124	1	778
TRUE	FALSE	FALSE	FALSE	Cortex	ORTHO905GF015124	1	788	CRF4			AT4G27950		S
FALSE	FALSE	FALSE	TRUE	Cortex	ORTHO905GF068503	1	789
FALSE	TRUE	FALSE	FALSE	Cortex	ORTHO905GF010453	1	799
TRUE	FALSE	FALSE	FALSE	Cortex	ORTHO905GF001033	1	835	ERF018			AT1G74930		N
FALSE	TRUE	FALSE	FALSE	Cortex	ORTHO905GF003849	1	836
TRUE	FALSE	FALSE	FALSE	Cortex	ORTHO905GF018204	1	844	TMO3			AT4G23750		W
TRUE	FALSE	FALSE	FALSE	Cortex	ORTHO905GF003460	1	852	KUA1			AT5G47390		W
TRUE	FALSE	FALSE	FALSE	Cortex	ORTHO905GF005070	1	860	KAN1			AT5G16560		N
TRUE	FALSE	FALSE	FALSE	Cortex	ORTHO905GF009959	1	868	VNI2			AT5G13180		N
FALSE	TRUE	FALSE	FALSE	Cortex	ORTHO905GF018508	1	911
FALSE	TRUE	FALSE	FALSE	Cortex	ORTHO905GF023040	1	924
FALSE	TRUE	FALSE	FALSE	Cortex	ORTHO905GF002813	1	926
FALSE	TRUE	FALSE	FALSE	Cortex	ORTHO905GF002315	1	929
FALSE	TRUE	FALSE	FALSE	Cortex	ORTHO905GF014790	1	933
FALSE	TRUE	FALSE	FALSE	Cortex	ORTHO905GF019048	1	939
FALSE	TRUE	FALSE	FALSE	Cortex	ORTHO905GF016844	1	945
FALSE	TRUE	FALSE	FALSE	Cortex	ORTHO905GF020821	1	947
FALSE	TRUE	FALSE	FALSE	Cortex	ORTHO905GF010759	1	960
FALSE	TRUE	FALSE	FALSE	Cortex	ORTHO905GF009122	1	969
FALSE	TRUE	FALSE	FALSE	Cortex	ORTHO905GF004903	1	970
FALSE	TRUE	FALSE	FALSE	Cortex	ORTHO905GF003574	1	971
FALSE	TRUE	FALSE	FALSE	Cortex	ORTHO905GF002527	1	977
FALSE	TRUE	FALSE	FALSE	Cortex	ORTHO905GF000356	1	980
FALSE	TRUE	FALSE	FALSE	Cortex	ORTHO905GF002871	1	981		stable	specific

## Sheet: T. aestivum
A. thaliana	T. aestivum	O. sativa	Z. mays	Cell type	Orthogroup	Conservation	Rank	Ath best marker alias	Wheat subgenome stability	Wheat subgenome specificity	Best marker	Other markers	DE state best marker	DE state other markers
TRUE	TRUE	TRUE	TRUE	Xylem	ORTHO905GF001405	4	1	EMB2749			TraesCS7D03G0019800		W
TRUE	TRUE	TRUE	TRUE	Xylem	ORTHO905GF002540	4	7	ANAC002			TraesCS3A03G0950500		N
TRUE	FALSE	TRUE	TRUE	Xylem	ORTHO905GF002061	3	9	SND3
TRUE	TRUE	TRUE	FALSE	Xylem	ORTHO905GF000442	3	28	ATMYB4			TraesCS1B03G0776200	TraesCS1A03G0682100, TraesCS1D03G0646100	W	W, N
FALSE	TRUE	TRUE	TRUE	Xylem	ORTHO905GF006705	3	33				TraesCS2D03G0214000	TraesCS2A03G0209100, TraesCS2B03G0287600	N	N, N
FALSE	TRUE	TRUE	TRUE	Xylem	ORTHO905GF000605	3	37				TraesCS2D03G0864800	TraesCS2B03G1017100, TraesCS6A03G0619000, TraesCS6A03G0618500	N	N, N, N
FALSE	TRUE	TRUE	TRUE	Xylem	ORTHO905GF000704	3	41				TraesCS2D03G1207000		N
FALSE	TRUE	TRUE	TRUE	Xylem	ORTHO905GF015797	3	44				TraesCS4A03G0277300	TraesCS4D03G0435800	N	N
FALSE	TRUE	TRUE	TRUE	Xylem	ORTHO905GF015835	3	47				TraesCS6B03G0176100		N
FALSE	TRUE	TRUE	FALSE	Xylem	ORTHO905GF001918	2	49		stable	specific	TraesCS1D03G0865900	TraesCS3B03G0735900, TraesCS3D03G0598000	W	W, W
FALSE	FALSE	TRUE	TRUE	Xylem	ORTHO905GF016656	2	50
TRUE	TRUE	FALSE	FALSE	Xylem	ORTHO905GF006625	2	51	VND2			TraesCS4D03G0740600		W
TRUE	FALSE	FALSE	TRUE	Xylem	ORTHO905GF000729	2	58	ICU4
TRUE	TRUE	FALSE	FALSE	Xylem	ORTHO905GF002406	2	62	T5L1	stable	unspecific	TraesCS5A03G0586500		W
FALSE	FALSE	TRUE	TRUE	Xylem	ORTHO905GF001284	2	63
FALSE	FALSE	TRUE	TRUE	Xylem	ORTHO905GF009562	2	64
FALSE	TRUE	FALSE	TRUE	Xylem	ORTHO905GF001172	2	74				TraesCS5D03G0370700	TraesCS3B03G0838100, TraesCS3A03G0731500, TraesCS5A03G0398400, TraesCS5B03G0395300, TraesCS3D03G0674700	W	N, N, N, N, N
FALSE	TRUE	TRUE	FALSE	Xylem	ORTHO905GF001083	2	79				TraesCS5B03G1191800	TraesCS5D03G1077900, TraesCS5B03G1191600, TraesCS5B03G1192000, TraesCS5A03G1124000, TraesCS5D03G1077500	N	N, N, N, N, N
FALSE	FALSE	TRUE	TRUE	Xylem	ORTHO905GF001713	2	87
FALSE	TRUE	FALSE	TRUE	Xylem	ORTHO905GF001919	2	91				TraesCS6A03G0648300		N
FALSE	TRUE	TRUE	FALSE	Xylem	ORTHO905GF000405	2	106				TraesCS5D03G0910500	TraesCS5B03G1003500	N	N
FALSE	TRUE	TRUE	FALSE	Xylem	ORTHO905GF006448	2	107				TraesCS5A03G1103200	TraesCS5D03G1060100, TraesCS5B03G1172400, TraesCS3A03G0812200, TraesCS3D03G0748100, TraesCS3B03G0934600	N	N, N, N, N, N
FALSE	TRUE	TRUE	FALSE	Xylem	ORTHO905GF001472	2	122		stable	specific	TraesCS5B03G0186400	TraesCS5D03G0194400	W	N
TRUE	FALSE	TRUE	FALSE	Xylem	ORTHO905GF003606	2	125	ERF54
FALSE	TRUE	TRUE	FALSE	Xylem	ORTHO905GF008422	2	126				TraesCS2A03G1019200	TraesCS2D03G0960200, TraesCS2B03G1138900	N	N, N
TRUE	FALSE	FALSE	TRUE	Xylem	ORTHO905GF005332	2	129	IFL
TRUE	FALSE	FALSE	TRUE	Xylem	ORTHO905GF005214	2	135	VAL2
FALSE	FALSE	TRUE	TRUE	Xylem	ORTHO905GF015932	2	140
TRUE	FALSE	FALSE	TRUE	Xylem	ORTHO905GF009821	2	152	HAT5
FALSE	FALSE	TRUE	TRUE	Xylem	ORTHO905GF022835	2	161
FALSE	TRUE	FALSE	TRUE	Xylem	ORTHO905GF014720	2	165				TraesCS5B03G0324100	TraesCS5A03G0304600, TraesCS5D03G0327000	N	N, N
TRUE	FALSE	TRUE	FALSE	Xylem	ORTHO905GF000887	2	166	AREB2
FALSE	TRUE	TRUE	FALSE	Xylem	ORTHO905GF010759	2	179				TraesCS6B03G0297800	TraesCS6A03G0210300, TraesCS6D03G0169400	N	N, N
FALSE	TRUE	TRUE	FALSE	Xylem	ORTHO905GF015906	2	185				TraesCS3D03G0614200		N
TRUE	TRUE	FALSE	FALSE	Xylem	ORTHO905GF002280	2	190	HB23			TraesCS4D03G0679200	TraesCS4B03G0758100	N	N
FALSE	TRUE	FALSE	TRUE	Xylem	ORTHO905GF000849	2	199				TraesCS6D03G0304200	TraesCS6A03G0350400, TraesCS6B03G0446800, TraesCS7B03G1124800	N	N, N, N
FALSE	TRUE	TRUE	FALSE	Xylem	ORTHO905GF000312	2	203				TraesCS2D03G0201900	TraesCS2A03G0199100	N	N
FALSE	TRUE	TRUE	FALSE	Xylem	ORTHO905GF018508	2	208				TraesCS4A03G0585300	TraesCS4D03G0185600	N	N
FALSE	TRUE	FALSE	TRUE	Xylem	ORTHO905GF001041	2	212		stable	unspecific	TraesCS3A03G0830700		N
TRUE	FALSE	FALSE	FALSE	Xylem	ORTHO905GF015208	1	225	AT1G26590
TRUE	FALSE	FALSE	FALSE	Xylem	ORTHO905GF018288	1	238	AT1G69580
FALSE	FALSE	FALSE	TRUE	Xylem	ORTHO905GF070158	1	239
TRUE	FALSE	FALSE	FALSE	Xylem	ORTHO905GF002205	1	248	ZAT14
FALSE	TRUE	FALSE	FALSE	Xylem	ORTHO905GF020932	1	249				TraesCS3B03G0552700		W
FALSE	FALSE	TRUE	FALSE	Xylem	ORTHO905GF047184	1	250
FALSE	FALSE	FALSE	TRUE	Xylem	ORTHO905GF015861	1	251
TRUE	FALSE	FALSE	FALSE	Xylem	ORTHO905GF018035	1	272	ATC3H3
FALSE	FALSE	TRUE	FALSE	Xylem	ORTHO905GF011935	1	273
TRUE	FALSE	FALSE	FALSE	Xylem	ORTHO905GF002321	1	286	ATC3H14
FALSE	FALSE	TRUE	FALSE	Xylem	ORTHO905GF049532	1	287
FALSE	FALSE	FALSE	TRUE	Xylem	ORTHO905GF022828	1	300
TRUE	FALSE	FALSE	FALSE	Xylem	ORTHO905GF003176	1	315	ANAC030
FALSE	FALSE	TRUE	FALSE	Xylem	ORTHO905GF002006	1	333
FALSE	FALSE	FALSE	TRUE	Xylem	ORTHO905GF021564	1	358
TRUE	FALSE	FALSE	FALSE	Xylem	ORTHO905GF001597	1	371	AtMYB83
FALSE	TRUE	FALSE	FALSE	Xylem	ORTHO905GF001965	1	372				TraesCS5B03G1191700	TraesCS5D03G1077800, TraesCSU03G0077800, TraesCS5A03G1124600, TraesCS5D03G0063800, TraesCS5D03G1078600, TraesCS5B03G1192700	N	N, N, N, N, N, N
FALSE	FALSE	FALSE	TRUE	Xylem	ORTHO905GF002239	1	373
FALSE	FALSE	TRUE	FALSE	Xylem	ORTHO905GF001885	1	383
FALSE	FALSE	FALSE	TRUE	Xylem	ORTHO905GF012762	1	393
FALSE	TRUE	FALSE	FALSE	Xylem	ORTHO905GF014790	1	417				TraesCS5B03G0513800		N
FALSE	FALSE	TRUE	FALSE	Xylem	ORTHO905GF045761	1	418
FALSE	FALSE	FALSE	TRUE	Xylem	ORTHO905GF003090	1	419
TRUE	FALSE	FALSE	FALSE	Xylem	ORTHO905GF002847	1	427	ADOF2
FALSE	FALSE	TRUE	FALSE	Xylem	ORTHO905GF023038	1	428
FALSE	FALSE	FALSE	TRUE	Xylem	ORTHO905GF003698	1	429
TRUE	FALSE	FALSE	FALSE	Xylem	ORTHO905GF007175	1	438	AtMYB88
FALSE	FALSE	TRUE	FALSE	Xylem	ORTHO905GF003460	1	439
TRUE	FALSE	FALSE	FALSE	Xylem	ORTHO905GF001029	1	455	NAC50
FALSE	FALSE	TRUE	FALSE	Xylem	ORTHO905GF000020	1	467
FALSE	FALSE	FALSE	TRUE	Xylem	ORTHO905GF014121	1	468
TRUE	FALSE	FALSE	FALSE	Xylem	ORTHO905GF004419	1	478	ATAP3
FALSE	FALSE	TRUE	FALSE	Xylem	ORTHO905GF045875	1	479
TRUE	FALSE	FALSE	FALSE	Xylem	ORTHO905GF008668	1	489	SND4
FALSE	TRUE	FALSE	FALSE	Xylem	ORTHO905GF001227	1	490				TraesCS5D03G0654900	TraesCS5B03G0722700, TraesCS5A03G0685000	N	N, N
TRUE	FALSE	FALSE	FALSE	Xylem	ORTHO905GF004680	1	500	ANAC104
FALSE	TRUE	FALSE	FALSE	Xylem	ORTHO905GF001646	1	519				TraesCS1B03G0672800	TraesCS1A03G0580100, TraesCS1D03G0554000	N	N, N
FALSE	FALSE	FALSE	TRUE	Xylem	ORTHO905GF003625	1	520
TRUE	FALSE	FALSE	FALSE	Xylem	ORTHO905GF000399	1	531	BW52
FALSE	TRUE	FALSE	FALSE	Xylem	ORTHO905GF003770	1	532				TraesCS5A03G0223200	TraesCS5D03G0237700, TraesCS5B03G0238100, TraesCS1A03G0177500, TraesCS1D03G0172800	N	N, N, N, N
FALSE	FALSE	FALSE	TRUE	Xylem	ORTHO905GF002430	1	533
TRUE	FALSE	FALSE	FALSE	Xylem	ORTHO905GF025304	1	543	ATY49
FALSE	FALSE	FALSE	TRUE	Xylem	ORTHO905GF000281	1	544
TRUE	FALSE	FALSE	FALSE	Xylem	ORTHO905GF038303	1	554	AtMYB40
FALSE	FALSE	FALSE	TRUE	Xylem	ORTHO905GF011390	1	555
TRUE	FALSE	FALSE	FALSE	Xylem	ORTHO905GF000449	1	562	DREB1C
FALSE	FALSE	FALSE	TRUE	Xylem	ORTHO905GF027625	1	563
FALSE	FALSE	FALSE	TRUE	Xylem	ORTHO905GF070422	1	574
FALSE	FALSE	FALSE	TRUE	Xylem	ORTHO905GF002893	1	590
FALSE	TRUE	FALSE	FALSE	Xylem	ORTHO905GF001985	1	599				TraesCS1B03G0896200	TraesCS3A03G0787100, TraesCS1A03G0780800, TraesCS3D03G0727300, TraesCS1D03G0747700	N	N, N, N, N
FALSE	FALSE	TRUE	FALSE	Xylem	ORTHO905GF005374	1	600
FALSE	FALSE	FALSE	TRUE	Xylem	ORTHO905GF016928	1	601
TRUE	FALSE	FALSE	FALSE	Xylem	ORTHO905GF003232	1	612	AtTCP15
FALSE	FALSE	TRUE	FALSE	Xylem	ORTHO905GF002086	1	613
FALSE	FALSE	FALSE	TRUE	Xylem	ORTHO905GF001582	1	614
TRUE	FALSE	FALSE	FALSE	Xylem	ORTHO905GF000984	1	621	AT4G16610
FALSE	FALSE	TRUE	FALSE	Xylem	ORTHO905GF014726	1	622
FALSE	FALSE	FALSE	TRUE	Xylem	ORTHO905GF071253	1	623
TRUE	FALSE	FALSE	FALSE	Xylem	ORTHO905GF001483	1	634	IDD15
FALSE	FALSE	TRUE	FALSE	Xylem	ORTHO905GF016706	1	641
TRUE	FALSE	FALSE	FALSE	Xylem	ORTHO905GF007382	1	652	AT3G10760
FALSE	TRUE	FALSE	FALSE	Xylem	ORTHO905GF002813	1	653				TraesCS1A03G1017300	TraesCS1B03G1198400, TraesCS1D03G0978100	N	N, N
FALSE	FALSE	FALSE	TRUE	Xylem	ORTHO905GF068503	1	654
TRUE	FALSE	FALSE	FALSE	Xylem	ORTHO905GF010898	1	667	AT1G74840
FALSE	FALSE	FALSE	TRUE	Xylem	ORTHO905GF000206	1	668
TRUE	FALSE	FALSE	FALSE	Xylem	ORTHO905GF000827	1	679	ATMYB4
FALSE	FALSE	FALSE	TRUE	Xylem	ORTHO905GF015743	1	680
TRUE	FALSE	FALSE	FALSE	Xylem	ORTHO905GF000861	1	688	ATMYB44
FALSE	FALSE	TRUE	FALSE	Xylem	ORTHO905GF003250	1	694
FALSE	TRUE	FALSE	FALSE	Xylem	ORTHO905GF001780	1	702				TraesCS1B03G1056300	TraesCS1D03G0876700, TraesCS1A03G0899300, TraesCS1D03G0876900, TraesCS1A03G0899400, TraesCS1B03G1056200, TraesCS1A03G0898900, TraesCS1D03G0877100, TraesCS1D03G0876600	N	N, N, N, N, N, N, N, N
FALSE	FALSE	TRUE	FALSE	Xylem	ORTHO905GF002864	1	703
TRUE	FALSE	FALSE	FALSE	Xylem	ORTHO905GF018028	1	716	AT4G13620
FALSE	FALSE	TRUE	FALSE	Xylem	ORTHO905GF005791	1	717
TRUE	FALSE	FALSE	FALSE	Xylem	ORTHO905GF012122	1	728	AT2G29660
FALSE	FALSE	TRUE	FALSE	Xylem	ORTHO905GF017145	1	729
FALSE	FALSE	TRUE	FALSE	Xylem	ORTHO905GF016980	1	737
FALSE	FALSE	FALSE	TRUE	Xylem	ORTHO905GF021496	1	738
TRUE	FALSE	FALSE	FALSE	Xylem	ORTHO905GF001706	1	757	ZHD10
FALSE	FALSE	TRUE	FALSE	Xylem	ORTHO905GF015875	1	758
FALSE	FALSE	TRUE	FALSE	Xylem	ORTHO905GF008702	1	769
FALSE	FALSE	FALSE	TRUE	Xylem	ORTHO905GF000437	1	770
TRUE	FALSE	FALSE	FALSE	Xylem	ORTHO905GF009639	1	783	TCP10
FALSE	FALSE	FALSE	TRUE	Xylem	ORTHO905GF006098	1	784
TRUE	FALSE	FALSE	FALSE	Xylem	ORTHO905GF022127	1	791	HAT14
FALSE	FALSE	TRUE	FALSE	Xylem	ORTHO905GF000926	1	792
TRUE	FALSE	FALSE	FALSE	Xylem	ORTHO905GF038429	1	803	AtbZIP1
FALSE	FALSE	TRUE	FALSE	Xylem	ORTHO905GF002016	1	804
FALSE	FALSE	FALSE	TRUE	Xylem	ORTHO905GF000746	1	805
FALSE	FALSE	FALSE	TRUE	Xylem	ORTHO905GF007835	1	848
TRUE	FALSE	FALSE	FALSE	Xylem	ORTHO905GF016367	1	862	AtZAT12
FALSE	TRUE	FALSE	FALSE	Xylem	ORTHO905GF024246	1	863		stable	unspecific	TraesCS5D03G1060900		N
TRUE	FALSE	FALSE	FALSE	Xylem	ORTHO905GF011506	1	866	ATZFP1
TRUE	FALSE	FALSE	FALSE	Xylem	ORTHO905GF025401	1	871	BEE2
FALSE	TRUE	FALSE	FALSE	Xylem	ORTHO905GF003849	1	872				TraesCS2A03G0999000	TraesCS2D03G0935500	N	N
TRUE	FALSE	FALSE	FALSE	Xylem	ORTHO905GF003574	1	877	DEAR3
TRUE	FALSE	FALSE	FALSE	Xylem	ORTHO905GF004192	1	883	RITF1
TRUE	FALSE	FALSE	FALSE	Xylem	ORTHO905GF006239	1	888	CIB4
FALSE	TRUE	FALSE	FALSE	Xylem	ORTHO905GF023040	1	889				TraesCS2A03G0924800		N
TRUE	FALSE	FALSE	FALSE	Xylem	ORTHO905GF000483	1	893	AtMYB20
FALSE	TRUE	FALSE	FALSE	Xylem	ORTHO905GF020821	1	894				TraesCS5D03G0879400		N
FALSE	TRUE	FALSE	FALSE	Xylem	ORTHO905GF019048	1	898				TraesCS4D03G0706100	TraesCS4B03G0787700	N	N
FALSE	TRUE	FALSE	FALSE	Xylem	ORTHO905GF002315	1	906				TraesCS2D03G0970800	TraesCS2A03G1031600, TraesCS2B03G1152700	N	N, N
FALSE	TRUE	FALSE	FALSE	Xylem	ORTHO905GF010453	1	922				TraesCS6D03G0702200	TraesCS6B03G0988000	N	N
FALSE	TRUE	FALSE	FALSE	Xylem	ORTHO905GF017539	1	937				TraesCS6A03G0951400	TraesCS6B03G1161800	N	N
FALSE	TRUE	FALSE	FALSE	Xylem	ORTHO905GF015569	1	943				TraesCS2A03G1196500		N
FALSE	TRUE	FALSE	FALSE	Xylem	ORTHO905GF000865	1	952				TraesCS3B03G0484700	TraesCS3A03G0392300	N	N
FALSE	TRUE	FALSE	FALSE	Xylem	ORTHO905GF017191	1	955				TraesCS3B03G0309700		N
FALSE	TRUE	FALSE	FALSE	Xylem	ORTHO905GF009122	1	957				TraesCS3D03G0466300		N
FALSE	TRUE	FALSE	FALSE	Xylem	ORTHO905GF015888	1	967				TraesCS5D03G0597400		N
FALSE	TRUE	FALSE	FALSE	Xylem	ORTHO905GF004903	1	968				TraesCS3B03G0828100		N
FALSE	TRUE	FALSE	FALSE	Xylem	ORTHO905GF002527	1	973				TraesCS5A03G0764500		N
TRUE	TRUE	TRUE	TRUE	Root cap	ORTHO905GF001041	4	2	WRKY26	stable	unspecific	TraesCS3A03G0830700	TraesCS3B03G0951200	W	N
TRUE	TRUE	TRUE	TRUE	Root cap	ORTHO905GF002315	4	3	ATWRKY17	stable	specific	TraesCS2A03G1031600	TraesCS2D03G0970800, TraesCS2B03G1152700	W	W, N
TRUE	TRUE	TRUE	TRUE	Root cap	ORTHO905GF002540	4	4	anac081			TraesCS3A03G0950500	TraesCS3D03G0884200	N	N
TRUE	TRUE	TRUE	TRUE	Root cap	ORTHO905GF000849	4	6	ATWRKY40	stable	specific	TraesCS7B03G1124800	TraesCS7D03G1175300, TraesCS6A03G0350400, TraesCS6B03G0446800, TraesCS6D03G0304200	W	W, N, N, N
FALSE	TRUE	TRUE	TRUE	Root cap	ORTHO905GF006705	3	14				TraesCS2A03G0209100	TraesCS2D03G0214000, TraesCS2B03G0287600	N	N, N
FALSE	TRUE	TRUE	TRUE	Root cap	ORTHO905GF014720	3	16				TraesCS5B03G0324100	TraesCS5A03G0304600, TraesCS5D03G0327000	W	W, W
FALSE	TRUE	TRUE	TRUE	Root cap	ORTHO905GF006448	3	19				TraesCS3D03G0748100	TraesCS3B03G0934600, TraesCS3A03G0812200, TraesCS5B03G1172400, TraesCS5A03G1103200, TraesCS5D03G1060100	W	W, N, N, N, N
FALSE	TRUE	TRUE	TRUE	Root cap	ORTHO905GF000605	3	21				TraesCS6A03G0618800	TraesCS2D03G0864800, TraesCS2B03G1017100, TraesCS6A03G0619000	W	N, N, W
FALSE	TRUE	TRUE	TRUE	Root cap	ORTHO905GF017191	3	23				TraesCS3B03G0309700	TraesCS3D03G0235700	S	W
FALSE	TRUE	TRUE	TRUE	Root cap	ORTHO905GF015797	3	31				TraesCS4A03G0277300		N
FALSE	TRUE	TRUE	TRUE	Root cap	ORTHO905GF002871	3	35		stable	specific	TraesCS4B03G0497000		W
TRUE	TRUE	TRUE	FALSE	Root cap	ORTHO905GF000865	3	39	AtWRKY42			TraesCS3B03G0484700	TraesCS3D03G0379400, TraesCS3A03G0392300	N	N, N
TRUE	TRUE	TRUE	FALSE	Root cap	ORTHO905GF000405	3	43	AZF2			TraesCS5D03G0910500	TraesCS5B03G1003500	N	N
TRUE	FALSE	FALSE	TRUE	Root cap	ORTHO905GF002305	2	52	AR411
TRUE	FALSE	FALSE	TRUE	Root cap	ORTHO905GF010929	2	65	ATWRKY9
TRUE	FALSE	TRUE	FALSE	Root cap	ORTHO905GF001093	2	70	MIF3
FALSE	TRUE	TRUE	FALSE	Root cap	ORTHO905GF015906	2	72				TraesCS3D03G0614200		W
FALSE	TRUE	TRUE	FALSE	Root cap	ORTHO905GF014726	2	80		stable	specific	TraesCS3B03G0972900		W
FALSE	TRUE	TRUE	FALSE	Root cap	ORTHO905GF001083	2	88				TraesCS5B03G1192000	TraesCS5B03G1191800, TraesCS5A03G1124000, TraesCS5D03G1077900	W	N, N, N
FALSE	FALSE	TRUE	TRUE	Root cap	ORTHO905GF000926	2	89
FALSE	TRUE	TRUE	FALSE	Root cap	ORTHO905GF000442	2	97				TraesCS1A03G0682100	TraesCS1D03G0646100, TraesCS1B03G0776200, TraesCS5D03G0755200, TraesCS5B03G0831200	W	S, W, W, W
FALSE	FALSE	TRUE	TRUE	Root cap	ORTHO905GF001472	2	99
FALSE	TRUE	FALSE	TRUE	Root cap	ORTHO905GF014399	2	100		stable	specific	TraesCS1A03G0687800	TraesCS1B03G0783100	W	S
FALSE	TRUE	FALSE	TRUE	Root cap	ORTHO905GF007835	2	104				TraesCS3D03G0570700	TraesCS3B03G0701500, TraesCS3A03G0624300	W	W, N
FALSE	FALSE	TRUE	TRUE	Root cap	ORTHO905GF015932	2	108
TRUE	FALSE	FALSE	TRUE	Root cap	ORTHO905GF002248	2	117	BHLH134
TRUE	FALSE	FALSE	TRUE	Root cap	ORTHO905GF004725	2	118	GATA2
FALSE	FALSE	TRUE	TRUE	Root cap	ORTHO905GF015835	2	133
TRUE	FALSE	TRUE	FALSE	Root cap	ORTHO905GF000928	2	136	ATWRKY53
FALSE	TRUE	TRUE	FALSE	Root cap	ORTHO905GF003460	2	137		stable	specific	TraesCS3A03G0238100		W
FALSE	TRUE	TRUE	FALSE	Root cap	ORTHO905GF008422	2	141				TraesCS2A03G1019200	TraesCS2D03G0960200, TraesCS2B03G1138900	N	N, N
TRUE	FALSE	FALSE	TRUE	Root cap	ORTHO905GF009821	2	153	HAT5
FALSE	FALSE	TRUE	TRUE	Root cap	ORTHO905GF022835	2	159
FALSE	TRUE	TRUE	FALSE	Root cap	ORTHO905GF015888	2	173				TraesCS5D03G0597400		N
FALSE	TRUE	TRUE	FALSE	Root cap	ORTHO905GF018508	2	186				TraesCS4D03G0185600	TraesCS4B03G0224400, TraesCS4A03G0585300	N	N, N
TRUE	TRUE	FALSE	FALSE	Root cap	ORTHO905GF003849	2	188	ERF1A			TraesCS2D03G0935500	TraesCS2A03G0999000	N	N
FALSE	TRUE	TRUE	FALSE	Root cap	ORTHO905GF001985	2	189		stable	specific	TraesCS3A03G0787100	TraesCS3D03G0727300, TraesCS1B03G0896200, TraesCS1A03G0780800, TraesCS1D03G0747700	N	N, N, N, N
FALSE	TRUE	FALSE	TRUE	Root cap	ORTHO905GF000746	2	206				TraesCS6D03G0758600		N
TRUE	TRUE	FALSE	FALSE	Root cap	ORTHO905GF004903	2	207	ABT3			TraesCS3B03G0828100		N
TRUE	FALSE	FALSE	FALSE	Root cap	ORTHO905GF036598	1	226	AT2G33710
TRUE	FALSE	FALSE	FALSE	Root cap	ORTHO905GF010898	1	240	MYBD
TRUE	FALSE	FALSE	FALSE	Root cap	ORTHO905GF006226	1	252	BRON
FALSE	TRUE	FALSE	FALSE	Root cap	ORTHO905GF000312	1	253				TraesCS2A03G0199100	TraesCS2D03G0201900	W	W
FALSE	FALSE	TRUE	FALSE	Root cap	ORTHO905GF051910	1	254
TRUE	FALSE	FALSE	FALSE	Root cap	ORTHO905GF004531	1	262	AT3G52440
TRUE	FALSE	FALSE	FALSE	Root cap	ORTHO905GF036537	1	274	AT1G48610
FALSE	FALSE	FALSE	TRUE	Root cap	ORTHO905GF003124	1	275
TRUE	FALSE	FALSE	FALSE	Root cap	ORTHO905GF000452	1	288	AT1G49475
TRUE	FALSE	FALSE	FALSE	Root cap	ORTHO905GF037342	1	301	ANAC042
FALSE	FALSE	TRUE	FALSE	Root cap	ORTHO905GF005374	1	302
TRUE	FALSE	FALSE	FALSE	Root cap	ORTHO905GF006416	1	316	AT1G69030
FALSE	FALSE	TRUE	FALSE	Root cap	ORTHO905GF017145	1	325
FALSE	FALSE	TRUE	FALSE	Root cap	ORTHO905GF018963	1	334
TRUE	FALSE	FALSE	FALSE	Root cap	ORTHO905GF002059	1	345	ATWRKY72
FALSE	FALSE	TRUE	FALSE	Root cap	ORTHO905GF000020	1	346
FALSE	FALSE	FALSE	TRUE	Root cap	ORTHO905GF002893	1	347
TRUE	FALSE	FALSE	FALSE	Root cap	ORTHO905GF036253	1	359	AT1G21340
FALSE	TRUE	FALSE	FALSE	Root cap	ORTHO905GF010453	1	360		stable	specific	TraesCS6B03G0988000	TraesCS6D03G0702200	W	W
FALSE	FALSE	TRUE	FALSE	Root cap	ORTHO905GF016706	1	361
FALSE	FALSE	FALSE	TRUE	Root cap	ORTHO905GF068503	1	362
TRUE	FALSE	FALSE	FALSE	Root cap	ORTHO905GF016391	1	374	ATWRKY38
FALSE	TRUE	FALSE	FALSE	Root cap	ORTHO905GF003770	1	375		stable	specific	TraesCS1D03G0172800	TraesCS1A03G0177500, TraesCS5D03G0237700, TraesCS5A03G0223200, TraesCS5B03G0238100	W	N, N, N, N
FALSE	FALSE	TRUE	FALSE	Root cap	ORTHO905GF002086	1	376
TRUE	FALSE	FALSE	FALSE	Root cap	ORTHO905GF009674	1	384	ANAC070
FALSE	FALSE	FALSE	TRUE	Root cap	ORTHO905GF070844	1	394
TRUE	FALSE	FALSE	FALSE	Root cap	ORTHO905GF002515	1	406	AtWRKY22
FALSE	FALSE	TRUE	FALSE	Root cap	ORTHO905GF045875	1	407
FALSE	FALSE	FALSE	TRUE	Root cap	ORTHO905GF070711	1	408
FALSE	FALSE	FALSE	TRUE	Root cap	ORTHO905GF021476	1	420
TRUE	FALSE	FALSE	FALSE	Root cap	ORTHO905GF000980	1	440	anac046
FALSE	TRUE	FALSE	FALSE	Root cap	ORTHO905GF015996	1	441		stable	specific	TraesCS5A03G0397700		W
FALSE	FALSE	TRUE	FALSE	Root cap	ORTHO905GF015687	1	442
TRUE	FALSE	FALSE	FALSE	Root cap	ORTHO905GF000931	1	456	ERF55
FALSE	FALSE	FALSE	TRUE	Root cap	ORTHO905GF016986	1	457
FALSE	FALSE	TRUE	FALSE	Root cap	ORTHO905GF002061	1	469
TRUE	FALSE	FALSE	FALSE	Root cap	ORTHO905GF006180	1	480	URP7
FALSE	FALSE	FALSE	TRUE	Root cap	ORTHO905GF005816	1	491
TRUE	FALSE	FALSE	FALSE	Root cap	ORTHO905GF018026	1	501	ZFP5
FALSE	FALSE	FALSE	TRUE	Root cap	ORTHO905GF006975	1	502
FALSE	TRUE	FALSE	FALSE	Root cap	ORTHO905GF005975	1	511		stable	specific	TraesCS3A03G0846400	TraesCS3B03G0972200	W	W
FALSE	FALSE	FALSE	TRUE	Root cap	ORTHO905GF021496	1	512
FALSE	TRUE	FALSE	FALSE	Root cap	ORTHO905GF024246	1	521		stable	unspecific	TraesCS5D03G1060900	TraesCS5B03G1173200	W	N
FALSE	FALSE	TRUE	FALSE	Root cap	ORTHO905GF018707	1	522
TRUE	FALSE	FALSE	FALSE	Root cap	ORTHO905GF036211	1	534	ATWRKY36
FALSE	TRUE	FALSE	FALSE	Root cap	ORTHO905GF002016	1	545				TraesCS5B03G0797800		W
FALSE	FALSE	FALSE	TRUE	Root cap	ORTHO905GF005259	1	546
TRUE	FALSE	FALSE	FALSE	Root cap	ORTHO905GF014315	1	556	GATA8
FALSE	TRUE	FALSE	FALSE	Root cap	ORTHO905GF005041	1	564				TraesCS5A03G0601000		W
FALSE	FALSE	TRUE	FALSE	Root cap	ORTHO905GF045838	1	565
TRUE	FALSE	FALSE	FALSE	Root cap	ORTHO905GF001424	1	575	ATMYB30
FALSE	FALSE	FALSE	TRUE	Root cap	ORTHO905GF067904	1	576
TRUE	FALSE	FALSE	FALSE	Root cap	ORTHO905GF002683	1	591	GATA9
TRUE	FALSE	FALSE	FALSE	Root cap	ORTHO905GF016367	1	602	ZAT8
FALSE	FALSE	FALSE	TRUE	Root cap	ORTHO905GF009498	1	615
TRUE	FALSE	FALSE	FALSE	Root cap	ORTHO905GF003865	1	624	ATWRKY54
FALSE	FALSE	TRUE	FALSE	Root cap	ORTHO905GF020612	1	625
FALSE	TRUE	FALSE	FALSE	Root cap	ORTHO905GF002813	1	635				TraesCS1A03G1017300	TraesCS1B03G1198400, TraesCS1D03G0978100	W	W, N
TRUE	FALSE	FALSE	FALSE	Root cap	ORTHO905GF004210	1	642	GFR
TRUE	FALSE	FALSE	FALSE	Root cap	ORTHO905GF007225	1	655	ATWRKY25
FALSE	FALSE	TRUE	FALSE	Root cap	ORTHO905GF016913	1	656
FALSE	FALSE	FALSE	TRUE	Root cap	ORTHO905GF069970	1	657
FALSE	FALSE	FALSE	TRUE	Root cap	ORTHO905GF002668	1	669
FALSE	TRUE	FALSE	FALSE	Root cap	ORTHO905GF001965	1	681				TraesCS5B03G1191700	TraesCS5D03G1077400, TraesCS5D03G1077800, TraesCSU03G0077800, TraesCS5A03G1124600, TraesCS5D03G1078600, TraesCS5B03G1192700	N	W, N, N, N, N, N
FALSE	FALSE	TRUE	FALSE	Root cap	ORTHO905GF045463	1	682
FALSE	FALSE	FALSE	TRUE	Root cap	ORTHO905GF013204	1	683
TRUE	FALSE	FALSE	FALSE	Root cap	ORTHO905GF016369	1	689	ZAT11
TRUE	FALSE	FALSE	FALSE	Root cap	ORTHO905GF012650	1	695	KAN4
FALSE	FALSE	TRUE	FALSE	Root cap	ORTHO905GF046845	1	704
FALSE	FALSE	FALSE	TRUE	Root cap	ORTHO905GF000861	1	705
FALSE	FALSE	TRUE	FALSE	Root cap	ORTHO905GF008702	1	718
TRUE	FALSE	FALSE	FALSE	Root cap	ORTHO905GF001033	1	739	ERF17
FALSE	FALSE	FALSE	TRUE	Root cap	ORTHO905GF017539	1	740
FALSE	FALSE	TRUE	FALSE	Root cap	ORTHO905GF002864	1	748
FALSE	FALSE	FALSE	TRUE	Root cap	ORTHO905GF000501	1	749
FALSE	FALSE	TRUE	FALSE	Root cap	ORTHO905GF000887	1	759
FALSE	FALSE	FALSE	TRUE	Root cap	ORTHO905GF018742	1	760
TRUE	FALSE	FALSE	FALSE	Root cap	ORTHO905GF002205	1	771	ZAT14
FALSE	FALSE	FALSE	TRUE	Root cap	ORTHO905GF067745	1	772
TRUE	FALSE	FALSE	FALSE	Root cap	ORTHO905GF004526	1	785	AT1G71520
FALSE	FALSE	TRUE	FALSE	Root cap	ORTHO905GF015924	1	786
TRUE	FALSE	FALSE	FALSE	Root cap	ORTHO905GF011557	1	793	BHLH92
FALSE	TRUE	FALSE	FALSE	Root cap	ORTHO905GF014062	1	794		stable	specific	TraesCS5A03G0557800		W
FALSE	FALSE	FALSE	TRUE	Root cap	ORTHO905GF001471	1	795
TRUE	FALSE	FALSE	FALSE	Root cap	ORTHO905GF020059	1	806	ERF-6-6
FALSE	FALSE	TRUE	FALSE	Root cap	ORTHO905GF017169	1	817
FALSE	FALSE	FALSE	TRUE	Root cap	ORTHO905GF000622	1	818
FALSE	FALSE	FALSE	TRUE	Root cap	ORTHO905GF002046	1	829
TRUE	FALSE	FALSE	FALSE	Root cap	ORTHO905GF003574	1	838	ATERF#011
FALSE	FALSE	FALSE	TRUE	Root cap	ORTHO905GF001853	1	839
FALSE	FALSE	FALSE	TRUE	Root cap	ORTHO905GF012594	1	849
TRUE	FALSE	FALSE	FALSE	Root cap	ORTHO905GF014426	1	858	AtWRKY15
TRUE	FALSE	FALSE	FALSE	Root cap	ORTHO905GF000510	1	867	DREB2
FALSE	TRUE	FALSE	FALSE	Root cap	ORTHO905GF015743	1	873				TraesCS7B03G0436100		N
FALSE	TRUE	FALSE	FALSE	Root cap	ORTHO905GF001919	1	884				TraesCS6A03G0648300		N
FALSE	TRUE	FALSE	FALSE	Root cap	ORTHO905GF001780	1	890				TraesCS1B03G1056300	TraesCS1D03G0876700, TraesCS5D03G0567500, TraesCS5A03G0602000, TraesCS1A03G0899300	N	N, N, N, N
FALSE	TRUE	FALSE	FALSE	Root cap	ORTHO905GF001172	1	895		stable	unspecific	TraesCS3A03G0731500	TraesCS3B03G0838100, TraesCS3D03G0674700	N	N, N
FALSE	TRUE	FALSE	FALSE	Root cap	ORTHO905GF016844	1	905				TraesCS3D03G0823900		N
FALSE	TRUE	FALSE	FALSE	Root cap	ORTHO905GF023040	1	915				TraesCS2A03G0924800		N
FALSE	TRUE	FALSE	FALSE	Root cap	ORTHO905GF001646	1	918				TraesCS1A03G0580100		N
FALSE	TRUE	FALSE	FALSE	Root cap	ORTHO905GF009122	1	923				TraesCS3D03G0466300	TraesCS1B03G0750100	N	N
FALSE	TRUE	FALSE	FALSE	Root cap	ORTHO905GF001227	1	931				TraesCS5B03G0722700		N
FALSE	TRUE	FALSE	FALSE	Root cap	ORTHO905GF000281	1	938		stable	specific	TraesCS4A03G0118400		W
FALSE	TRUE	FALSE	FALSE	Root cap	ORTHO905GF002527	1	941				TraesCS5A03G0764500	TraesCS5D03G0723300	N	N
FALSE	TRUE	FALSE	FALSE	Root cap	ORTHO905GF015569	1	948				TraesCS2A03G1196500		N
TRUE	TRUE	FALSE	TRUE	Phloem	ORTHO905GF005638	3	24	anac096			TraesCS1D03G0496000	TraesCS1A03G0510000, TraesCS1B03G0566100	W	W, W
TRUE	TRUE	FALSE	TRUE	Phloem	ORTHO905GF002540	3	46	ANAC102			TraesCS3A03G0950500		N
TRUE	TRUE	FALSE	FALSE	Phloem	ORTHO905GF008021	2	56	COG1			TraesCS1B03G0951500	TraesCS1A03G0827500, TraesCS1D03G0796200	S	S, S
TRUE	FALSE	FALSE	TRUE	Phloem	ORTHO905GF001284	2	60	DAG1
FALSE	TRUE	FALSE	TRUE	Phloem	ORTHO905GF001919	2	61		stable	specific	TraesCS6B03G0775000	TraesCS6D03G0537900, TraesCS6A03G0648300	W	W, N
FALSE	TRUE	FALSE	TRUE	Phloem	ORTHO905GF015743	2	83				TraesCS7D03G0596300	TraesCS7B03G0436100	W	N
TRUE	TRUE	FALSE	FALSE	Phloem	ORTHO905GF002239	2	86	ATBZIP9			TraesCS6D03G0322600		W
TRUE	TRUE	FALSE	FALSE	Phloem	ORTHO905GF002280	2	114	HB23			TraesCS4D03G0679200	TraesCS4B03G0758100, TraesCS4A03G0027800	W	W, W
FALSE	TRUE	FALSE	TRUE	Phloem	ORTHO905GF014720	2	139		stable	unspecific	TraesCS5A03G0304600		N
TRUE	FALSE	FALSE	TRUE	Phloem	ORTHO905GF009821	2	149	HAT5
FALSE	TRUE	FALSE	TRUE	Phloem	ORTHO905GF006448	2	151				TraesCS5A03G1103200	TraesCS5D03G1060100, TraesCS3A03G0812200, TraesCS5B03G1172400, TraesCS3D03G0748100	N	N, N, N, N
FALSE	TRUE	FALSE	TRUE	Phloem	ORTHO905GF000605	2	158				TraesCS2D03G0864800	TraesCS2B03G1017100	N	N
FALSE	TRUE	FALSE	TRUE	Phloem	ORTHO905GF006705	2	171				TraesCS2D03G0214000	TraesCS2B03G0287600	N	N
FALSE	TRUE	FALSE	TRUE	Phloem	ORTHO905GF002016	2	181		stable	specific	TraesCS2D03G0232700		N
FALSE	TRUE	FALSE	TRUE	Phloem	ORTHO905GF002315	2	182		stable	specific	TraesCS2A03G1031600	TraesCS2D03G0970800, TraesCS2B03G1152700	N	N, N
TRUE	TRUE	FALSE	FALSE	Phloem	ORTHO905GF003849	2	192	EREBP			TraesCS2A03G0999000	TraesCS2D03G0935500	N	N
FALSE	TRUE	FALSE	TRUE	Phloem	ORTHO905GF000849	2	193				TraesCS6D03G0304200	TraesCS6A03G0350400, TraesCS6B03G0446800, TraesCS7B03G1124800	N	N, N, N
FALSE	TRUE	FALSE	TRUE	Phloem	ORTHO905GF000865	2	198				TraesCS3A03G0392300		N
TRUE	FALSE	FALSE	FALSE	Phloem	ORTHO905GF022080	1	223	AT5G05790
FALSE	FALSE	FALSE	TRUE	Phloem	ORTHO905GF021476	1	224
TRUE	FALSE	FALSE	FALSE	Phloem	ORTHO905GF002014	1	236	BHLH
FALSE	FALSE	FALSE	TRUE	Phloem	ORTHO905GF015717	1	237
TRUE	FALSE	FALSE	FALSE	Phloem	ORTHO905GF012122	1	245	AT2G29660
FALSE	TRUE	FALSE	FALSE	Phloem	ORTHO905GF002317	1	246				TraesCS6D03G0790600	TraesCS6B03G1106200	W	W
FALSE	FALSE	FALSE	TRUE	Phloem	ORTHO905GF005041	1	247
TRUE	FALSE	FALSE	FALSE	Phloem	ORTHO905GF006596	1	261	AT5G06800
FALSE	FALSE	FALSE	TRUE	Phloem	ORTHO905GF013040	1	271
TRUE	FALSE	FALSE	FALSE	Phloem	ORTHO905GF000655	1	283	ATC3H46
FALSE	TRUE	FALSE	FALSE	Phloem	ORTHO905GF001172	1	284		unstable	unspecific	TraesCS5B03G0395300	TraesCS5D03G0370700, TraesCS5A03G0398400, TraesCS3B03G0838100, TraesCS3D03G0674700, TraesCS3A03G0731500	W	W, W, N, N, N
FALSE	FALSE	FALSE	TRUE	Phloem	ORTHO905GF006657	1	285
TRUE	FALSE	FALSE	FALSE	Phloem	ORTHO905GF002328	1	297	SOD7
FALSE	TRUE	FALSE	FALSE	Phloem	ORTHO905GF008685	1	298				TraesCS4D03G0801600	TraesCS4B03G0911200, TraesCS5A03G1214500	W	W, S
FALSE	FALSE	FALSE	TRUE	Phloem	ORTHO905GF001471	1	299
TRUE	FALSE	FALSE	FALSE	Phloem	ORTHO905GF025499	1	313	AT2G28810
FALSE	FALSE	FALSE	TRUE	Phloem	ORTHO905GF015756	1	314
FALSE	FALSE	FALSE	TRUE	Phloem	ORTHO905GF016841	1	324
TRUE	FALSE	FALSE	FALSE	Phloem	ORTHO905GF001065	1	332	OBP3
TRUE	FALSE	FALSE	FALSE	Phloem	ORTHO905GF000128	1	342	ERF035
FALSE	TRUE	FALSE	FALSE	Phloem	ORTHO905GF002205	1	343		stable	specific	TraesCS6B03G1247900	TraesCS6A03G1013300	W	N
FALSE	FALSE	FALSE	TRUE	Phloem	ORTHO905GF016980	1	344
TRUE	FALSE	FALSE	FALSE	Phloem	ORTHO905GF003759	1	356	AT3G12730
FALSE	FALSE	FALSE	TRUE	Phloem	ORTHO905GF068503	1	357
TRUE	FALSE	FALSE	FALSE	Phloem	ORTHO905GF012068	1	369	HHO4
FALSE	TRUE	FALSE	FALSE	Phloem	ORTHO905GF002061	1	370		stable	specific	TraesCS3B03G0707500		W
TRUE	FALSE	FALSE	FALSE	Phloem	ORTHO905GF000827	1	381	AtMYB55
FALSE	FALSE	FALSE	TRUE	Phloem	ORTHO905GF069970	1	382
FALSE	FALSE	FALSE	TRUE	Phloem	ORTHO905GF070158	1	392
FALSE	FALSE	FALSE	TRUE	Phloem	ORTHO905GF008973	1	405
FALSE	FALSE	FALSE	TRUE	Phloem	ORTHO905GF006098	1	416
TRUE	FALSE	FALSE	FALSE	Phloem	ORTHO905GF000975	1	436	AT-GT2
FALSE	TRUE	FALSE	FALSE	Phloem	ORTHO905GF001083	1	437				TraesCS5B03G1191800	TraesCS5D03G1077900, TraesCS5D03G1077500, TraesCS5A03G1124000, TraesCS5B03G1192000, TraesCS5B03G1191600	N	N, N, N, N, N
TRUE	FALSE	FALSE	FALSE	Phloem	ORTHO905GF003455	1	452	AtbZIP44
FALSE	TRUE	FALSE	FALSE	Phloem	ORTHO905GF001965	1	453				TraesCS5B03G1191700	TraesCS5D03G1077800, TraesCSU03G0077800, TraesCS5A03G1124600, TraesCS5B03G1192700, TraesCS5D03G1078600	N	N, N, N, N, N
FALSE	FALSE	FALSE	TRUE	Phloem	ORTHO905GF015932	1	454
TRUE	FALSE	FALSE	FALSE	Phloem	ORTHO905GF025671	1	465	AtbZIP6
FALSE	FALSE	FALSE	TRUE	Phloem	ORTHO905GF002893	1	466
TRUE	FALSE	FALSE	FALSE	Phloem	ORTHO905GF003732	1	476	XAL1
FALSE	FALSE	FALSE	TRUE	Phloem	ORTHO905GF007835	1	477
FALSE	FALSE	FALSE	TRUE	Phloem	ORTHO905GF022835	1	499
TRUE	FALSE	FALSE	FALSE	Phloem	ORTHO905GF005245	1	509	LEP
FALSE	FALSE	FALSE	TRUE	Phloem	ORTHO905GF001041	1	510
TRUE	FALSE	FALSE	FALSE	Phloem	ORTHO905GF001472	1	518	HHO5
TRUE	FALSE	FALSE	FALSE	Phloem	ORTHO905GF022126	1	528	AtbZIP5
FALSE	TRUE	FALSE	FALSE	Phloem	ORTHO905GF008422	1	529				TraesCS2A03G1019200	TraesCS2D03G0960200, TraesCS2B03G1138900	N	N, N
FALSE	FALSE	FALSE	TRUE	Phloem	ORTHO905GF010460	1	530
TRUE	FALSE	FALSE	FALSE	Phloem	ORTHO905GF038303	1	541	AtMYB40
FALSE	FALSE	FALSE	TRUE	Phloem	ORTHO905GF000884	1	542
FALSE	FALSE	FALSE	TRUE	Phloem	ORTHO905GF021496	1	553
TRUE	FALSE	FALSE	FALSE	Phloem	ORTHO905GF001483	1	561	IDD14beta
TRUE	FALSE	FALSE	FALSE	Phloem	ORTHO905GF037337	1	572	anac097
FALSE	FALSE	FALSE	TRUE	Phloem	ORTHO905GF000746	1	573
TRUE	FALSE	FALSE	FALSE	Phloem	ORTHO905GF009959	1	587	VNI2
FALSE	TRUE	FALSE	FALSE	Phloem	ORTHO905GF002813	1	588				TraesCS1A03G1017300	TraesCS1D03G0978100, TraesCS1B03G1198400	N	N, N
FALSE	FALSE	FALSE	TRUE	Phloem	ORTHO905GF015797	1	589
TRUE	FALSE	FALSE	FALSE	Phloem	ORTHO905GF015218	1	597	DEWAX2
FALSE	FALSE	FALSE	TRUE	Phloem	ORTHO905GF000622	1	598
FALSE	TRUE	FALSE	FALSE	Phloem	ORTHO905GF003770	1	611				TraesCS5B03G0238100	TraesCS5D03G0237700, TraesCS5A03G0223200, TraesCS1A03G0177500, TraesCS1D03G0172800	N	N, N, N, N
TRUE	FALSE	FALSE	FALSE	Phloem	ORTHO905GF018288	1	620	AT1G69580
FALSE	TRUE	FALSE	FALSE	Phloem	ORTHO905GF000405	1	632				TraesCS5D03G0910500	TraesCS5B03G1003500	N	N
FALSE	FALSE	FALSE	TRUE	Phloem	ORTHO905GF022828	1	633
TRUE	FALSE	FALSE	FALSE	Phloem	ORTHO905GF038025	1	640	AtMYB43
TRUE	FALSE	FALSE	FALSE	Phloem	ORTHO905GF007175	1	666	AtMYB88
FALSE	TRUE	FALSE	FALSE	Phloem	ORTHO905GF001985	1	677		stable	specific	TraesCS3A03G0787100	TraesCS3D03G0727300, TraesCS1A03G0780800, TraesCS1B03G0896200, TraesCS1D03G0747700	N	N, N, N, N
FALSE	FALSE	FALSE	TRUE	Phloem	ORTHO905GF015924	1	678
FALSE	FALSE	FALSE	TRUE	Phloem	ORTHO905GF015835	1	693
TRUE	FALSE	FALSE	FALSE	Phloem	ORTHO905GF004515	1	700	ZFP4
FALSE	FALSE	FALSE	TRUE	Phloem	ORTHO905GF016869	1	701
TRUE	FALSE	FALSE	FALSE	Phloem	ORTHO905GF000642	1	714	CDF3
FALSE	FALSE	FALSE	TRUE	Phloem	ORTHO905GF017191	1	715
TRUE	FALSE	FALSE	FALSE	Phloem	ORTHO905GF002864	1	725	DIV2
FALSE	TRUE	FALSE	FALSE	Phloem	ORTHO905GF001646	1	726				TraesCS1B03G0672800	TraesCS1D03G0554000, TraesCS1A03G0580100	N	N, N
FALSE	FALSE	FALSE	TRUE	Phloem	ORTHO905GF000964	1	727
TRUE	FALSE	FALSE	FALSE	Phloem	ORTHO905GF014431	1	736	ANAC072
FALSE	TRUE	FALSE	FALSE	Phloem	ORTHO905GF006672	1	747				TraesCS7D03G0180300		N
TRUE	FALSE	FALSE	FALSE	Phloem	ORTHO905GF001582	1	756	PFA3
TRUE	FALSE	FALSE	FALSE	Phloem	ORTHO905GF008668	1	767	SND4
FALSE	FALSE	FALSE	TRUE	Phloem	ORTHO905GF004699	1	768
TRUE	FALSE	FALSE	FALSE	Phloem	ORTHO905GF000108	1	782	IDD8
FALSE	FALSE	FALSE	TRUE	Phloem	ORTHO905GF013314	1	790
TRUE	FALSE	FALSE	FALSE	Phloem	ORTHO905GF001823	1	802	ATBZIP19
TRUE	FALSE	FALSE	FALSE	Phloem	ORTHO905GF010898	1	814	AT1G19000
FALSE	TRUE	FALSE	FALSE	Phloem	ORTHO905GF014790	1	815				TraesCS5B03G0513800		N
FALSE	FALSE	FALSE	TRUE	Phloem	ORTHO905GF067745	1	816
TRUE	FALSE	FALSE	FALSE	Phloem	ORTHO905GF000281	1	826	ABIG1
FALSE	TRUE	FALSE	FALSE	Phloem	ORTHO905GF019048	1	827				TraesCS4D03G0706100	TraesCS4B03G0787700	N	N
FALSE	FALSE	FALSE	TRUE	Phloem	ORTHO905GF007039	1	828
TRUE	FALSE	FALSE	FALSE	Phloem	ORTHO905GF038429	1	847	AtbZIP1
TRUE	FALSE	FALSE	FALSE	Phloem	ORTHO905GF001260	1	855	ATHB6
FALSE	TRUE	FALSE	FALSE	Phloem	ORTHO905GF001227	1	856				TraesCS5B03G0722700	TraesCS5D03G0654900	N	N
FALSE	FALSE	FALSE	TRUE	Phloem	ORTHO905GF000437	1	857
TRUE	FALSE	FALSE	FALSE	Phloem	ORTHO905GF025594	1	865	CDF5
FALSE	TRUE	FALSE	FALSE	Phloem	ORTHO905GF001780	1	870				TraesCS1B03G1056300	TraesCS1D03G0876700, TraesCS1A03G0899300, TraesCS1D03G0876900, TraesCS1D03G0876600, TraesCS1A03G0898900, TraesCS1A03G0899400	N	N, N, N, N, N, N
TRUE	FALSE	FALSE	FALSE	Phloem	ORTHO905GF004192	1	881	RITF1
FALSE	TRUE	FALSE	FALSE	Phloem	ORTHO905GF023040	1	882				TraesCS2A03G0924800		N
TRUE	FALSE	FALSE	FALSE	Phloem	ORTHO905GF000449	1	887	ATDDF1
FALSE	TRUE	FALSE	FALSE	Phloem	ORTHO905GF000704	1	897				TraesCS2B03G1431800		N
FALSE	TRUE	FALSE	FALSE	Phloem	ORTHO905GF020821	1	903				TraesCS5D03G0879400		N
FALSE	TRUE	FALSE	FALSE	Phloem	ORTHO905GF015906	1	904				TraesCS3D03G0614200		N
FALSE	TRUE	FALSE	FALSE	Phloem	ORTHO905GF010759	1	907				TraesCS6A03G0210300	TraesCS6B03G0297800, TraesCS6D03G0169400	N	N, N
FALSE	TRUE	FALSE	FALSE	Phloem	ORTHO905GF003404	1	909				TraesCS2A03G0404400		N
FALSE	TRUE	FALSE	FALSE	Phloem	ORTHO905GF010453	1	914				TraesCS6D03G0702200	TraesCS6B03G0988000	N	N
FALSE	TRUE	FALSE	FALSE	Phloem	ORTHO905GF018508	1	916				TraesCS4A03G0585300	TraesCS4D03G0185600, TraesCS4B03G0224400	N	N, N
FALSE	TRUE	FALSE	FALSE	Phloem	ORTHO905GF019068	1	921				TraesCS2D03G1179500		N
FALSE	TRUE	FALSE	FALSE	Phloem	ORTHO905GF000312	1	934				TraesCS2D03G0201900		N
FALSE	TRUE	FALSE	FALSE	Phloem	ORTHO905GF009122	1	942				TraesCS3D03G0466300		N
FALSE	TRUE	FALSE	FALSE	Phloem	ORTHO905GF011557	1	946				TraesCS5A03G0912000	TraesCS5B03G0961700	N	N
FALSE	TRUE	FALSE	FALSE	Phloem	ORTHO905GF004903	1	956				TraesCS3B03G0828100		N
FALSE	TRUE	FALSE	FALSE	Phloem	ORTHO905GF003460	1	959				TraesCS3D03G0229900		N
FALSE	TRUE	FALSE	FALSE	Phloem	ORTHO905GF016844	1	965		stable	specific	TraesCS3B03G1021800		N
FALSE	TRUE	FALSE	FALSE	Phloem	ORTHO905GF003094	1	966				TraesCS2B03G0752800		N
TRUE	TRUE	FALSE	FALSE	Pericycle	ORTHO905GF008021	2	98	COG1			TraesCS1A03G0827500	TraesCS1B03G0951500, TraesCS1D03G0796200	W	W, W
TRUE	TRUE	FALSE	FALSE	Pericycle	ORTHO905GF000312	2	123	AtMYB78			TraesCS2D03G0201900	TraesCS2A03G0199100, TraesCS2B03G0270000	N	N, N
TRUE	TRUE	FALSE	FALSE	Pericycle	ORTHO905GF002239	2	138	ATBZIP9			TraesCS6D03G0322600		N
TRUE	TRUE	FALSE	FALSE	Pericycle	ORTHO905GF000442	2	164	ATMYB4			TraesCS1A03G0682100	TraesCS1B03G0776200, TraesCS1D03G0646100	N	N, N
TRUE	TRUE	FALSE	FALSE	Pericycle	ORTHO905GF000849	2	183	ATWRKY18			TraesCS6B03G0446800	TraesCS6D03G0304200, TraesCS6A03G0350400, TraesCS7B03G1124700	N	N, N, N
TRUE	TRUE	FALSE	FALSE	Pericycle	ORTHO905GF002540	2	200	ANAC102			TraesCS3A03G0950500		N
TRUE	FALSE	FALSE	FALSE	Pericycle	ORTHO905GF038140	1	213	PFA1
FALSE	TRUE	FALSE	FALSE	Pericycle	ORTHO905GF001172	1	214				TraesCS3B03G0838100	TraesCS3D03G0674700, TraesCS3A03G0731500, TraesCS5B03G0395300, TraesCS5A03G0398400, TraesCS5D03G0370700	W	W, W, N, N, N
TRUE	FALSE	FALSE	FALSE	Pericycle	ORTHO905GF022080	1	227	AT5G05790
TRUE	FALSE	FALSE	FALSE	Pericycle	ORTHO905GF002014	1	255	BHLH
TRUE	FALSE	FALSE	FALSE	Pericycle	ORTHO905GF000655	1	263	ATC3H46
FALSE	TRUE	FALSE	FALSE	Pericycle	ORTHO905GF015743	1	264				TraesCS7D03G0596300	TraesCS7A03G0609800, TraesCS7B03G0436100	S	W, N
TRUE	FALSE	FALSE	FALSE	Pericycle	ORTHO905GF003625	1	276	PFB2
TRUE	FALSE	FALSE	FALSE	Pericycle	ORTHO905GF011880	1	289	ATC3H66
TRUE	FALSE	FALSE	FALSE	Pericycle	ORTHO905GF007240	1	303	AT5G08750
FALSE	TRUE	FALSE	FALSE	Pericycle	ORTHO905GF003770	1	304				TraesCS5B03G0238100	TraesCS5D03G0237700, TraesCS5A03G0223200, TraesCS1D03G0172800, TraesCS1A03G0177500	N	N, N, N, N
TRUE	FALSE	FALSE	FALSE	Pericycle	ORTHO905GF003732	1	317	XAL1
FALSE	TRUE	FALSE	FALSE	Pericycle	ORTHO905GF014774	1	326				TraesCS2D03G0490900		N
TRUE	FALSE	FALSE	FALSE	Pericycle	ORTHO905GF002698	1	335	ATMYB59-2
TRUE	FALSE	FALSE	FALSE	Pericycle	ORTHO905GF025671	1	348	AtbZIP6
FALSE	TRUE	FALSE	FALSE	Pericycle	ORTHO905GF000523	1	349				TraesCS3B03G0006900		N
TRUE	FALSE	FALSE	FALSE	Pericycle	ORTHO905GF038025	1	363	AtMYB43
FALSE	TRUE	FALSE	FALSE	Pericycle	ORTHO905GF001083	1	377				TraesCS5B03G1191800	TraesCS5D03G1077900, TraesCS5B03G1192000, TraesCS5D03G1077700, TraesCS5A03G1124000, TraesCS5B03G1191600, TraesCS5D03G1077500	N	N, N, N, N, N, N
TRUE	FALSE	FALSE	FALSE	Pericycle	ORTHO905GF011506	1	385	ZFP3
FALSE	TRUE	FALSE	FALSE	Pericycle	ORTHO905GF000605	1	386				TraesCS2D03G0864800	TraesCS2B03G1017100	N	N
TRUE	FALSE	FALSE	FALSE	Pericycle	ORTHO905GF014431	1	395	ANAC072
FALSE	TRUE	FALSE	FALSE	Pericycle	ORTHO905GF008422	1	396				TraesCS2A03G1019200	TraesCS2D03G0960200, TraesCS2B03G1138900	N	N, N
TRUE	FALSE	FALSE	FALSE	Pericycle	ORTHO905GF005638	1	409	anac096
FALSE	TRUE	FALSE	FALSE	Pericycle	ORTHO905GF001965	1	410				TraesCS5B03G1191700	TraesCS5D03G1077800, TraesCSU03G0077800, TraesCS5A03G1124600, TraesCS5B03G1192700	N	N, N, N, N
TRUE	FALSE	FALSE	FALSE	Pericycle	ORTHO905GF001284	1	421	DAG1
TRUE	FALSE	FALSE	FALSE	Pericycle	ORTHO905GF000483	1	430	AtMYB20
TRUE	FALSE	FALSE	FALSE	Pericycle	ORTHO905GF021917	1	443	MYB63
FALSE	TRUE	FALSE	FALSE	Pericycle	ORTHO905GF002813	1	444				TraesCS1A03G1017300	TraesCS1D03G0978100, TraesCS1B03G1198400	N	N, N
FALSE	TRUE	FALSE	FALSE	Pericycle	ORTHO905GF003094	1	458				TraesCS2A03G0668600	TraesCS2D03G0624700, TraesCS2B03G0752800	N	N, N
TRUE	FALSE	FALSE	FALSE	Pericycle	ORTHO905GF000281	1	470	ABIG1
TRUE	FALSE	FALSE	FALSE	Pericycle	ORTHO905GF009959	1	481	VNI2
FALSE	TRUE	FALSE	FALSE	Pericycle	ORTHO905GF001985	1	482		stable	specific	TraesCS3A03G0787100	TraesCS3D03G0727300, TraesCS1B03G0896200, TraesCS1A03G0780800, TraesCS1D03G0747700	N	N, N, N, N
TRUE	FALSE	FALSE	FALSE	Pericycle	ORTHO905GF007382	1	492	MYBC1
FALSE	TRUE	FALSE	FALSE	Pericycle	ORTHO905GF001646	1	493				TraesCS1A03G0580100	TraesCS1B03G0672800, TraesCS1D03G0554000	N	N, N
TRUE	FALSE	FALSE	FALSE	Pericycle	ORTHO905GF038303	1	513	AtMYB40
TRUE	FALSE	FALSE	FALSE	Pericycle	ORTHO905GF001582	1	523	PFA3
TRUE	FALSE	FALSE	FALSE	Pericycle	ORTHO905GF005245	1	535	LEP
FALSE	TRUE	FALSE	FALSE	Pericycle	ORTHO905GF019048	1	536				TraesCS4D03G0706100	TraesCS4B03G0787700, TraesCS4A03G0008600	N	N, N
TRUE	FALSE	FALSE	FALSE	Pericycle	ORTHO905GF000128	1	547	ERF035
FALSE	TRUE	FALSE	FALSE	Pericycle	ORTHO905GF014720	1	548				TraesCS5B03G0324100	TraesCS5A03G0304600, TraesCS5D03G0327000	N	N, N
FALSE	TRUE	FALSE	FALSE	Pericycle	ORTHO905GF006448	1	557				TraesCS5A03G1103200	TraesCS5D03G1060100, TraesCS5B03G1172400, TraesCS3A03G0812200, TraesCS3D03G0748100	N	N, N, N, N
TRUE	FALSE	FALSE	FALSE	Pericycle	ORTHO905GF002317	1	577	DROP1
FALSE	TRUE	FALSE	FALSE	Pericycle	ORTHO905GF001919	1	578				TraesCS6A03G0648300	TraesCS6B03G0775000	N	N
TRUE	FALSE	FALSE	FALSE	Pericycle	ORTHO905GF025304	1	592	ATY49
TRUE	FALSE	FALSE	FALSE	Pericycle	ORTHO905GF000108	1	603	AtIDD11
TRUE	FALSE	FALSE	FALSE	Pericycle	ORTHO905GF002864	1	616	DIV2
TRUE	FALSE	FALSE	FALSE	Pericycle	ORTHO905GF003455	1	626	AtbZIP44
FALSE	TRUE	FALSE	FALSE	Pericycle	ORTHO905GF000405	1	627				TraesCS5D03G0910500	TraesCS5B03G1003500, TraesCS4B03G0179200	N	N, N
TRUE	FALSE	FALSE	FALSE	Pericycle	ORTHO905GF001065	1	636	OBP3
TRUE	FALSE	FALSE	FALSE	Pericycle	ORTHO905GF005541	1	643	TGA1
TRUE	FALSE	FALSE	FALSE	Pericycle	ORTHO905GF000827	1	658	AtMYB55
TRUE	FALSE	FALSE	FALSE	Pericycle	ORTHO905GF015218	1	670	DEWAX2
TRUE	FALSE	FALSE	FALSE	Pericycle	ORTHO905GF005604	1	696	AT5G01380
TRUE	FALSE	FALSE	FALSE	Pericycle	ORTHO905GF009860	1	719	STC8
FALSE	TRUE	FALSE	FALSE	Pericycle	ORTHO905GF001780	1	720				TraesCS1B03G1056300	TraesCS1A03G0899300, TraesCS1D03G0876700, TraesCS1D03G0876900, TraesCS1B03G1056200, TraesCS5A03G0602000, TraesCS1A03G0899400, TraesCS1A03G0898900, TraesCS1D03G0876600, TraesCS1D03G0877100, TraesCS5D03G0567500	N	N, N, N, N, N, N, N, N, N, N
TRUE	FALSE	FALSE	FALSE	Pericycle	ORTHO905GF000861	1	730	ATMYB44
TRUE	FALSE	FALSE	FALSE	Pericycle	ORTHO905GF038429	1	741	AtbZIP1
TRUE	FALSE	FALSE	FALSE	Pericycle	ORTHO905GF002770	1	750	PFA6
FALSE	TRUE	FALSE	FALSE	Pericycle	ORTHO905GF001227	1	761				TraesCS5B03G0722700	TraesCS5D03G0654900, TraesCS5A03G0685000	N	N, N
TRUE	FALSE	FALSE	FALSE	Pericycle	ORTHO905GF000808	1	787	bHLH39
TRUE	FALSE	FALSE	FALSE	Pericycle	ORTHO905GF008316	1	796	PFA5
TRUE	FALSE	FALSE	FALSE	Pericycle	ORTHO905GF010898	1	807	AT1G74840
TRUE	FALSE	FALSE	FALSE	Pericycle	ORTHO905GF001260	1	819	ATHB6
FALSE	TRUE	FALSE	FALSE	Pericycle	ORTHO905GF003849	1	820				TraesCS2D03G0935500	TraesCS2A03G0999000	N	N
TRUE	FALSE	FALSE	FALSE	Pericycle	ORTHO905GF000975	1	830	AT-GT2
FALSE	TRUE	FALSE	FALSE	Pericycle	ORTHO905GF023040	1	831				TraesCS2A03G0924800		N
TRUE	FALSE	FALSE	FALSE	Pericycle	ORTHO905GF003558	1	840	ATGLK2
FALSE	TRUE	FALSE	FALSE	Pericycle	ORTHO905GF014790	1	841				TraesCS5B03G0513800		N
FALSE	TRUE	FALSE	FALSE	Pericycle	ORTHO905GF006705	1	850				TraesCS2A03G0209100	TraesCS2D03G0214000, TraesCS2B03G0287600	N	N, N
FALSE	TRUE	FALSE	FALSE	Pericycle	ORTHO905GF015906	1	878				TraesCS3D03G0614200		N
FALSE	TRUE	FALSE	FALSE	Pericycle	ORTHO905GF000704	1	891				TraesCS2D03G1207000	TraesCS2B03G1431800	N	N
FALSE	TRUE	FALSE	FALSE	Pericycle	ORTHO905GF019068	1	900				TraesCS2B03G1396700	TraesCS2D03G1179500	N	N
FALSE	TRUE	FALSE	FALSE	Pericycle	ORTHO905GF002280	1	902				TraesCS4B03G0758100	TraesCS4D03G0679200	N	N
FALSE	TRUE	FALSE	FALSE	Pericycle	ORTHO905GF010453	1	910		stable	specific	TraesCS6B03G0988000	TraesCS6D03G0702200	N	N
FALSE	TRUE	FALSE	FALSE	Pericycle	ORTHO905GF020821	1	917				TraesCS5D03G0879400	TraesCS5A03G0919800	N	N
FALSE	TRUE	FALSE	FALSE	Pericycle	ORTHO905GF002315	1	927		stable	specific	TraesCS2A03G1031600	TraesCS2D03G0970800, TraesCS2B03G1152700	N	N, N
FALSE	TRUE	FALSE	FALSE	Pericycle	ORTHO905GF018508	1	932				TraesCS4A03G0585300	TraesCS4B03G0224400, TraesCS4D03G0185600	N	N, N
FALSE	TRUE	FALSE	FALSE	Pericycle	ORTHO905GF009122	1	935				TraesCS3D03G0466300	TraesCS3B03G0584800	N	N
FALSE	TRUE	FALSE	FALSE	Pericycle	ORTHO905GF010759	1	940				TraesCS6A03G0210300	TraesCS6B03G0297800, TraesCS6D03G0169400	N	N, N
FALSE	TRUE	FALSE	FALSE	Pericycle	ORTHO905GF015797	1	944				TraesCS4A03G0277300	TraesCS4D03G0435800	N	N
FALSE	TRUE	FALSE	FALSE	Pericycle	ORTHO905GF000746	1	958				TraesCS6D03G0758600		N
FALSE	TRUE	FALSE	FALSE	Pericycle	ORTHO905GF017433	1	961		stable	specific	TraesCS2D03G0442700		N
FALSE	TRUE	FALSE	FALSE	Pericycle	ORTHO905GF003574	1	963				TraesCS7A03G0304100		N
FALSE	TRUE	FALSE	FALSE	Pericycle	ORTHO905GF001041	1	972		stable	unspecific	TraesCS3A03G0830700	TraesCS3B03G0951200, TraesCS3D03G0761900	N	N, N
FALSE	TRUE	FALSE	FALSE	Pericycle	ORTHO905GF004903	1	974				TraesCS3B03G0828100		N
FALSE	TRUE	FALSE	FALSE	Pericycle	ORTHO905GF024246	1	976		stable	unspecific	TraesCS5D03G1060900		N
FALSE	TRUE	FALSE	FALSE	Pericycle	ORTHO905GF017191	1	978				TraesCS3B03G0309700		N
FALSE	TRUE	FALSE	FALSE	Pericycle	ORTHO905GF000865	1	979				TraesCS3A03G0392300		N
FALSE	TRUE	FALSE	FALSE	Pericycle	ORTHO905GF001236	1	982				TraesCS4D03G0219600		N
TRUE	FALSE	TRUE	TRUE	Epidermis	ORTHO905GF002305	3	11	WRKY35
TRUE	TRUE	FALSE	TRUE	Epidermis	ORTHO905GF004725	3	13	GATA4			TraesCS4B03G0961600	TraesCS4D03G0832200	N	N
FALSE	TRUE	TRUE	TRUE	Epidermis	ORTHO905GF015797	3	26				TraesCS4A03G0277300	TraesCS4D03G0435800	N	N
FALSE	TRUE	TRUE	TRUE	Epidermis	ORTHO905GF015835	3	36				TraesCS6A03G0129300	TraesCS6B03G0176100	N	N
TRUE	TRUE	FALSE	TRUE	Epidermis	ORTHO905GF002540	3	38	anac081			TraesCS3A03G0950500	TraesCS3B03G1086000	N	N
FALSE	TRUE	TRUE	TRUE	Epidermis	ORTHO905GF000849	3	40				TraesCS6A03G0350400	TraesCS6D03G0304200, TraesCS6B03G0446800	N	N, N
FALSE	TRUE	TRUE	TRUE	Epidermis	ORTHO905GF002315	3	42		stable	specific	TraesCS2A03G1031600	TraesCS2B03G1152700, TraesCS2D03G0970800	N	N, N
TRUE	TRUE	FALSE	TRUE	Epidermis	ORTHO905GF001471	3	45	HDT3			TraesCS1D03G1047300		N
TRUE	FALSE	TRUE	FALSE	Epidermis	ORTHO905GF000827	2	53	ATMYB4
FALSE	TRUE	TRUE	FALSE	Epidermis	ORTHO905GF002280	2	59				TraesCS4B03G0758100	TraesCS4D03G0679200, TraesCS4A03G0027800	W	N, N
FALSE	TRUE	FALSE	TRUE	Epidermis	ORTHO905GF017191	2	66				TraesCS3B03G0309700	TraesCS3D03G0235700	W	W
FALSE	TRUE	TRUE	FALSE	Epidermis	ORTHO905GF001713	2	75				TraesCS1B03G0573100	TraesCS1A03G0501300	W	N
FALSE	FALSE	TRUE	TRUE	Epidermis	ORTHO905GF010929	2	77
TRUE	TRUE	FALSE	FALSE	Epidermis	ORTHO905GF003770	2	81	ATBZIP53			TraesCS1A03G0177500	TraesCS1D03G0172800, TraesCS5D03G0237700, TraesCS5A03G0223200, TraesCS5B03G0238100	N	N, N, N, N
TRUE	TRUE	FALSE	FALSE	Epidermis	ORTHO905GF001985	2	82	ATERF-4			TraesCS1A03G0780800	TraesCS1B03G0896200, TraesCS3A03G0787100, TraesCS3D03G0727300, TraesCS1D03G0747700	N	N, N, N, N
TRUE	TRUE	FALSE	FALSE	Epidermis	ORTHO905GF000931	2	84	AtWIND1	stable	specific	TraesCS7D03G0410800	TraesCS7A03G0422700, TraesCS7B03G0229800	W	N, N
TRUE	FALSE	FALSE	TRUE	Epidermis	ORTHO905GF005259	2	90	ATMYBCDC5
FALSE	TRUE	FALSE	TRUE	Epidermis	ORTHO905GF014720	2	92				TraesCS5B03G0324100	TraesCS5A03G0304600, TraesCS5D03G0327000	N	N, N
TRUE	FALSE	TRUE	FALSE	Epidermis	ORTHO905GF001475	2	109	DIV1
FALSE	TRUE	FALSE	TRUE	Epidermis	ORTHO905GF000605	2	110				TraesCS2D03G0864800	TraesCS2B03G1017100	N	N
FALSE	FALSE	TRUE	TRUE	Epidermis	ORTHO905GF000861	2	111
TRUE	FALSE	FALSE	TRUE	Epidermis	ORTHO905GF000926	2	119	ATGATA17L
FALSE	TRUE	FALSE	TRUE	Epidermis	ORTHO905GF006705	2	121				TraesCS2A03G0209100	TraesCS2D03G0214000, TraesCS2B03G0287600	N	N, N
TRUE	FALSE	FALSE	TRUE	Epidermis	ORTHO905GF000746	2	127	RAP2.2
TRUE	FALSE	FALSE	TRUE	Epidermis	ORTHO905GF009821	2	130	HAT5
TRUE	TRUE	FALSE	FALSE	Epidermis	ORTHO905GF001919	2	134	AtMYB18			TraesCS6A03G0648300	TraesCS6D03G0537900, TraesCS6B03G0775000	N	N, N
FALSE	FALSE	TRUE	TRUE	Epidermis	ORTHO905GF007835	2	142
FALSE	FALSE	TRUE	TRUE	Epidermis	ORTHO905GF022835	2	150
TRUE	TRUE	FALSE	FALSE	Epidermis	ORTHO905GF000405	2	154	AZF2			TraesCS5D03G0910500	TraesCS4B03G0179200, TraesCS5B03G1003500	N	N, N
FALSE	FALSE	TRUE	TRUE	Epidermis	ORTHO905GF001472	2	155
FALSE	TRUE	FALSE	TRUE	Epidermis	ORTHO905GF006448	2	162				TraesCS5A03G1103200	TraesCS5D03G1060100, TraesCS5B03G1172400, TraesCS3A03G0812200, TraesCS3D03G0748100	N	N, N, N, N
TRUE	FALSE	TRUE	FALSE	Epidermis	ORTHO905GF006597	2	168	ATWRKY75
TRUE	TRUE	FALSE	FALSE	Epidermis	ORTHO905GF000865	2	169	ATWRKY31			TraesCS3B03G0484700	TraesCS3A03G0392300	N	N
TRUE	TRUE	FALSE	FALSE	Epidermis	ORTHO905GF001260	2	180	ATHB-16			TraesCS4A03G1007700		N
TRUE	TRUE	FALSE	FALSE	Epidermis	ORTHO905GF004903	2	187	ABT4			TraesCS3B03G0828100	TraesCS3D03G0665600	N	N
FALSE	TRUE	TRUE	FALSE	Epidermis	ORTHO905GF000442	2	197				TraesCS1A03G0682100		N
FALSE	TRUE	FALSE	TRUE	Epidermis	ORTHO905GF017539	2	202				TraesCS6B03G1161800		N
TRUE	FALSE	FALSE	FALSE	Epidermis	ORTHO905GF004551	1	215	ZRF1b
FALSE	TRUE	FALSE	FALSE	Epidermis	ORTHO905GF015448	1	216		stable	specific	TraesCS2D03G0403500		W
FALSE	FALSE	TRUE	FALSE	Epidermis	ORTHO905GF005374	1	217
FALSE	TRUE	FALSE	FALSE	Epidermis	ORTHO905GF019107	1	228				TraesCS6D03G0086400	TraesCS6B03G0123000, TraesCS6A03G0083500	S	W, S
FALSE	FALSE	TRUE	FALSE	Epidermis	ORTHO905GF002061	1	229
TRUE	FALSE	FALSE	FALSE	Epidermis	ORTHO905GF019980	1	256	AT5G56200
FALSE	FALSE	TRUE	FALSE	Epidermis	ORTHO905GF045875	1	257
TRUE	FALSE	FALSE	FALSE	Epidermis	ORTHO905GF002983	1	265	RAP2.11
FALSE	FALSE	TRUE	FALSE	Epidermis	ORTHO905GF015906	1	266
FALSE	FALSE	FALSE	TRUE	Epidermis	ORTHO905GF003124	1	267
FALSE	TRUE	FALSE	FALSE	Epidermis	ORTHO905GF024246	1	290		stable	unspecific	TraesCS5D03G1060900	TraesCS5B03G1173200	W	N
FALSE	FALSE	TRUE	FALSE	Epidermis	ORTHO905GF047184	1	291
TRUE	FALSE	FALSE	FALSE	Epidermis	ORTHO905GF004540	1	305	WRKY3
FALSE	FALSE	TRUE	FALSE	Epidermis	ORTHO905GF001125	1	306
TRUE	FALSE	FALSE	FALSE	Epidermis	ORTHO905GF006399	1	318	ATC3H18
TRUE	FALSE	FALSE	FALSE	Epidermis	ORTHO905GF000128	1	336	ERF040
FALSE	TRUE	FALSE	FALSE	Epidermis	ORTHO905GF001965	1	337				TraesCS5D03G1077800	TraesCSU03G0077800, TraesCS5B03G1191700, TraesCS5A03G1124600, TraesCS5B03G1192700, TraesCS5D03G1078600	N	N, N, N, N, N
FALSE	FALSE	TRUE	FALSE	Epidermis	ORTHO905GF015687	1	338
FALSE	FALSE	FALSE	TRUE	Epidermis	ORTHO905GF002893	1	339
FALSE	FALSE	FALSE	TRUE	Epidermis	ORTHO905GF068503	1	350
TRUE	FALSE	FALSE	FALSE	Epidermis	ORTHO905GF016367	1	364	AtZAT12
FALSE	FALSE	TRUE	FALSE	Epidermis	ORTHO905GF001918	1	378
FALSE	TRUE	FALSE	FALSE	Epidermis	ORTHO905GF008422	1	387				TraesCS2A03G1019200	TraesCS2D03G0960200, TraesCS2B03G1138900	N	N, N
FALSE	FALSE	TRUE	FALSE	Epidermis	ORTHO905GF001883	1	388
FALSE	FALSE	FALSE	TRUE	Epidermis	ORTHO905GF070844	1	389
TRUE	FALSE	FALSE	FALSE	Epidermis	ORTHO905GF002059	1	397	ATWRKY61
FALSE	TRUE	FALSE	FALSE	Epidermis	ORTHO905GF001083	1	398				TraesCS5B03G1191800	TraesCS5D03G1077900, TraesCS5A03G1124000, TraesCS5B03G1192000, TraesCS5B03G1191400, TraesCS5B03G1191600, TraesCS5D03G1077500, TraesCS5D03G1077700	N	N, N, N, N, N, N, N
FALSE	FALSE	TRUE	FALSE	Epidermis	ORTHO905GF048539	1	399
FALSE	FALSE	FALSE	TRUE	Epidermis	ORTHO905GF070711	1	400
FALSE	FALSE	TRUE	FALSE	Epidermis	ORTHO905GF015875	1	411
FALSE	FALSE	FALSE	TRUE	Epidermis	ORTHO905GF021476	1	412
TRUE	FALSE	FALSE	FALSE	Epidermis	ORTHO905GF005557	1	422	bZIP21
FALSE	FALSE	TRUE	FALSE	Epidermis	ORTHO905GF009562	1	423
FALSE	FALSE	TRUE	FALSE	Epidermis	ORTHO905GF020612	1	431
TRUE	FALSE	FALSE	FALSE	Epidermis	ORTHO905GF000510	1	445	DREB2
FALSE	FALSE	TRUE	FALSE	Epidermis	ORTHO905GF005791	1	446
FALSE	FALSE	FALSE	TRUE	Epidermis	ORTHO905GF016986	1	447
FALSE	TRUE	FALSE	FALSE	Epidermis	ORTHO905GF001172	1	459		stable	unspecific	TraesCS3A03G0731500	TraesCS3B03G0838100, TraesCS3D03G0674700, TraesCS5B03G0395300, TraesCS5A03G0398400	N	N, N, N, N
FALSE	FALSE	TRUE	FALSE	Epidermis	ORTHO905GF045838	1	460
FALSE	FALSE	FALSE	TRUE	Epidermis	ORTHO905GF002248	1	461
TRUE	FALSE	FALSE	FALSE	Epidermis	ORTHO905GF004415	1	471	AtSTOP1
TRUE	FALSE	FALSE	FALSE	Epidermis	ORTHO905GF001823	1	483	ATBZIP19
FALSE	FALSE	TRUE	FALSE	Epidermis	ORTHO905GF001613	1	484
FALSE	FALSE	FALSE	TRUE	Epidermis	ORTHO905GF005816	1	485
FALSE	TRUE	FALSE	FALSE	Epidermis	ORTHO905GF002317	1	494				TraesCS7A03G0346700	TraesCS7D03G0335300	W	W
FALSE	FALSE	FALSE	TRUE	Epidermis	ORTHO905GF006975	1	495
TRUE	FALSE	FALSE	FALSE	Epidermis	ORTHO905GF006596	1	503	AT5G06800
FALSE	FALSE	TRUE	FALSE	Epidermis	ORTHO905GF016727	1	504
FALSE	FALSE	FALSE	TRUE	Epidermis	ORTHO905GF021496	1	505
TRUE	FALSE	FALSE	FALSE	Epidermis	ORTHO905GF007225	1	514	ATWRKY25
TRUE	FALSE	FALSE	FALSE	Epidermis	ORTHO905GF004210	1	524	GFR
TRUE	FALSE	FALSE	FALSE	Epidermis	ORTHO905GF005541	1	537	OBF4
FALSE	FALSE	TRUE	FALSE	Epidermis	ORTHO905GF003250	1	558
FALSE	FALSE	TRUE	FALSE	Epidermis	ORTHO905GF015717	1	566
FALSE	FALSE	FALSE	TRUE	Epidermis	ORTHO905GF067904	1	567
FALSE	FALSE	TRUE	FALSE	Epidermis	ORTHO905GF022688	1	579
FALSE	FALSE	FALSE	TRUE	Epidermis	ORTHO905GF014399	1	580
FALSE	TRUE	FALSE	FALSE	Epidermis	ORTHO905GF001227	1	604				TraesCS5B03G0722700	TraesCS5A03G0685000, TraesCS5D03G0654900, TraesCS7A03G0590100	N	N, N, N
FALSE	FALSE	TRUE	FALSE	Epidermis	ORTHO905GF016540	1	605
FALSE	FALSE	FALSE	TRUE	Epidermis	ORTHO905GF009498	1	606
FALSE	FALSE	TRUE	FALSE	Epidermis	ORTHO905GF000020	1	617
TRUE	FALSE	FALSE	FALSE	Epidermis	ORTHO905GF002014	1	628	AT1G62975
FALSE	TRUE	FALSE	FALSE	Epidermis	ORTHO905GF003849	1	629				TraesCS2D03G0935500	TraesCS2A03G0999000	N	N
FALSE	FALSE	FALSE	TRUE	Epidermis	ORTHO905GF001041	1	637
TRUE	FALSE	FALSE	FALSE	Epidermis	ORTHO905GF010898	1	644	AT1G19000
FALSE	FALSE	TRUE	FALSE	Epidermis	ORTHO905GF006098	1	645
FALSE	FALSE	FALSE	TRUE	Epidermis	ORTHO905GF069970	1	646
FALSE	FALSE	TRUE	FALSE	Epidermis	ORTHO905GF001852	1	659
FALSE	FALSE	FALSE	TRUE	Epidermis	ORTHO905GF002668	1	660
FALSE	TRUE	FALSE	FALSE	Epidermis	ORTHO905GF001646	1	671				TraesCS1A03G0580100	TraesCS1D03G0554000, TraesCS1B03G0672800	N	N, N
FALSE	FALSE	FALSE	TRUE	Epidermis	ORTHO905GF013204	1	672
FALSE	TRUE	FALSE	FALSE	Epidermis	ORTHO905GF001780	1	684				TraesCS1A03G0899300	TraesCS1D03G0876700, TraesCS1B03G1056300, TraesCS1D03G0876900, TraesCS1B03G1056200	N	N, N, N, N
FALSE	FALSE	TRUE	FALSE	Epidermis	ORTHO905GF001621	1	690
FALSE	FALSE	TRUE	FALSE	Epidermis	ORTHO905GF002205	1	697
TRUE	FALSE	FALSE	FALSE	Epidermis	ORTHO905GF014426	1	706	AtWRKY15
TRUE	FALSE	FALSE	FALSE	Epidermis	ORTHO905GF015124	1	721	CRF3
FALSE	FALSE	TRUE	FALSE	Epidermis	ORTHO905GF002847	1	722
FALSE	FALSE	FALSE	TRUE	Epidermis	ORTHO905GF015932	1	723
FALSE	FALSE	TRUE	FALSE	Epidermis	ORTHO905GF013959	1	731
FALSE	FALSE	FALSE	TRUE	Epidermis	ORTHO905GF000501	1	742
FALSE	FALSE	TRUE	FALSE	Epidermis	ORTHO905GF000887	1	751
FALSE	FALSE	FALSE	TRUE	Epidermis	ORTHO905GF018742	1	752
TRUE	FALSE	FALSE	FALSE	Epidermis	ORTHO905GF003301	1	762	TFIIIA
FALSE	FALSE	TRUE	FALSE	Epidermis	ORTHO905GF015808	1	763
FALSE	FALSE	FALSE	TRUE	Epidermis	ORTHO905GF067745	1	764
FALSE	TRUE	FALSE	FALSE	Epidermis	ORTHO905GF010428	1	773				TraesCS7A03G0129600		N
FALSE	FALSE	TRUE	FALSE	Epidermis	ORTHO905GF009380	1	774
FALSE	FALSE	FALSE	TRUE	Epidermis	ORTHO905GF002871	1	775
TRUE	FALSE	FALSE	FALSE	Epidermis	ORTHO905GF000684	1	797	RSL4
FALSE	FALSE	TRUE	FALSE	Epidermis	ORTHO905GF017390	1	798
FALSE	TRUE	FALSE	FALSE	Epidermis	ORTHO905GF014790	1	808				TraesCS5B03G0513800		N
FALSE	FALSE	TRUE	FALSE	Epidermis	ORTHO905GF004060	1	809
FALSE	FALSE	FALSE	TRUE	Epidermis	ORTHO905GF000622	1	810
TRUE	FALSE	FALSE	FALSE	Epidermis	ORTHO905GF036211	1	821	ATWRKY36
FALSE	FALSE	FALSE	TRUE	Epidermis	ORTHO905GF002046	1	822
TRUE	FALSE	FALSE	FALSE	Epidermis	ORTHO905GF036598	1	832	AT2G33710
FALSE	FALSE	TRUE	FALSE	Epidermis	ORTHO905GF046845	1	833
FALSE	FALSE	FALSE	TRUE	Epidermis	ORTHO905GF001853	1	834
FALSE	TRUE	FALSE	FALSE	Epidermis	ORTHO905GF017169	1	842				TraesCS3A03G0707500	TraesCS3B03G0809300	N	N
FALSE	FALSE	FALSE	TRUE	Epidermis	ORTHO905GF012594	1	843
TRUE	FALSE	FALSE	FALSE	Epidermis	ORTHO905GF015182	1	851	RAO2
TRUE	FALSE	FALSE	FALSE	Epidermis	ORTHO905GF003574	1	859	DEAR3
TRUE	FALSE	FALSE	FALSE	Epidermis	ORTHO905GF018204	1	874	TMO3
TRUE	FALSE	FALSE	FALSE	Epidermis	ORTHO905GF016369	1	879	ZAT18
TRUE	FALSE	FALSE	FALSE	Epidermis	ORTHO905GF037135	1	885	NAC084
TRUE	FALSE	FALSE	FALSE	Epidermis	ORTHO905GF007131	1	892	ATFIT1
TRUE	FALSE	FALSE	FALSE	Epidermis	ORTHO905GF015257	1	896	ANAC053
FALSE	TRUE	FALSE	FALSE	Epidermis	ORTHO905GF023040	1	899				TraesCS2A03G0924800		N
FALSE	TRUE	FALSE	FALSE	Epidermis	ORTHO905GF013995	1	908				TraesCS2A03G1143500		N
FALSE	TRUE	FALSE	FALSE	Epidermis	ORTHO905GF002813	1	912				TraesCS1A03G1017300	TraesCS1B03G1198400, TraesCS1D03G0978100	N	N, N
FALSE	TRUE	FALSE	FALSE	Epidermis	ORTHO905GF019048	1	919				TraesCS4D03G0706100		N
FALSE	TRUE	FALSE	FALSE	Epidermis	ORTHO905GF014062	1	925				TraesCS5B03G0567200		N
FALSE	TRUE	FALSE	FALSE	Epidermis	ORTHO905GF015888	1	928				TraesCS5D03G0597400		N
FALSE	TRUE	FALSE	FALSE	Epidermis	ORTHO905GF018508	1	930				TraesCS4A03G0585300		N
FALSE	TRUE	FALSE	FALSE	Epidermis	ORTHO905GF010759	1	950				TraesCS6D03G0169400	TraesCS6B03G0297800, TraesCS6A03G0210300	N	N, N
FALSE	TRUE	FALSE	FALSE	Epidermis	ORTHO905GF010453	1	953				TraesCS6D03G0702200	TraesCS6B03G0988000	N	N
FALSE	TRUE	FALSE	FALSE	Epidermis	ORTHO905GF000312	1	962				TraesCS2A03G0199100		N
FALSE	TRUE	FALSE	FALSE	Epidermis	ORTHO905GF020821	1	975				TraesCS5D03G0879400		N
TRUE	TRUE	TRUE	TRUE	Endodermis	ORTHO905GF002540	4	8	ANAC002			TraesCS3A03G0950500		N
TRUE	TRUE	TRUE	FALSE	Endodermis	ORTHO905GF000442	3	10	ATMYB3			TraesCS1A03G0682100	TraesCS5D03G0755200, TraesCS5A03G0798500, TraesCS1B03G0776200, TraesCS5B03G0831200, TraesCS1D03G0646100	W	N, N, N, N, N
TRUE	FALSE	TRUE	TRUE	Endodermis	ORTHO905GF001284	3	12	DAG1
TRUE	TRUE	FALSE	TRUE	Endodermis	ORTHO905GF000437	3	15	ATMYB68	stable	specific	TraesCS5A03G0962700		W
TRUE	TRUE	TRUE	FALSE	Endodermis	ORTHO905GF000405	3	20	AT3G49930			TraesCS5D03G0910500	TraesCS5B03G1003500	N	N
FALSE	TRUE	TRUE	TRUE	Endodermis	ORTHO905GF006448	3	30				TraesCS5A03G1103200	TraesCS5D03G1060100, TraesCS3A03G0812200, TraesCS5B03G1172400, TraesCS3D03G0748100	N	N, N, N, N
FALSE	TRUE	TRUE	TRUE	Endodermis	ORTHO905GF014774	3	32				TraesCS2D03G0490900		N
FALSE	TRUE	TRUE	TRUE	Endodermis	ORTHO905GF015797	3	48				TraesCS4A03G0277300		N
TRUE	TRUE	FALSE	FALSE	Endodermis	ORTHO905GF004208	2	54	AtMYB36	stable	specific	TraesCS6A03G0889900	TraesCS6D03G0764800	W	W
FALSE	TRUE	FALSE	TRUE	Endodermis	ORTHO905GF015743	2	55				TraesCS7D03G0596300	TraesCS7B03G0436100	W	N
FALSE	TRUE	FALSE	TRUE	Endodermis	ORTHO905GF001919	2	68		stable	specific	TraesCS6B03G0775000	TraesCS6D03G0537900, TraesCS6A03G0648300	W	W, N
FALSE	TRUE	FALSE	TRUE	Endodermis	ORTHO905GF002239	2	69				TraesCS6D03G0322600		W
TRUE	TRUE	FALSE	FALSE	Endodermis	ORTHO905GF002280	2	73	HAT7			TraesCS4D03G0679200	TraesCS4B03G0758100, TraesCS4A03G0027800	W	W, W
FALSE	TRUE	TRUE	FALSE	Endodermis	ORTHO905GF001083	2	76				TraesCS5B03G1191800	TraesCS5D03G1077900, TraesCS5D03G1077500, TraesCS5A03G1124000, TraesCS5B03G1192000, TraesCS5B03G1191600	N	N, N, N, N, N
FALSE	FALSE	TRUE	TRUE	Endodermis	ORTHO905GF015717	2	93
FALSE	TRUE	TRUE	FALSE	Endodermis	ORTHO905GF008422	2	95				TraesCS2A03G1019200	TraesCS2D03G0960200, TraesCS2B03G1138900	N	N, N
FALSE	FALSE	TRUE	TRUE	Endodermis	ORTHO905GF015932	2	96
TRUE	TRUE	FALSE	FALSE	Endodermis	ORTHO905GF001172	2	103	ATBZIP61	unstable	unspecific	TraesCS5B03G0395300	TraesCS5D03G0370700, TraesCS5A03G0398400, TraesCS3B03G0838100, TraesCS3D03G0674700, TraesCS3A03G0731500	W	W, W, N, N, N
FALSE	TRUE	FALSE	TRUE	Endodermis	ORTHO905GF014720	2	105		stable	unspecific	TraesCS5A03G0304600	TraesCS5B03G0324100, TraesCS5D03G0327000	N	N, N
TRUE	TRUE	FALSE	FALSE	Endodermis	ORTHO905GF002317	2	116	DROP1			TraesCS6D03G0790600	TraesCS6B03G1106200	W	W
FALSE	TRUE	TRUE	FALSE	Endodermis	ORTHO905GF000605	2	120				TraesCS2D03G0864800	TraesCS2B03G1017100	N	N
FALSE	TRUE	FALSE	TRUE	Endodermis	ORTHO905GF003770	2	132				TraesCS5B03G0238100	TraesCS5D03G0237700, TraesCS5A03G0223200, TraesCS1A03G0177500, TraesCS1D03G0172800	N	N, N, N, N
FALSE	TRUE	TRUE	FALSE	Endodermis	ORTHO905GF001985	2	145		stable	specific	TraesCS3A03G0787100	TraesCS3D03G0727300, TraesCS1A03G0780800, TraesCS1B03G0896200, TraesCS1D03G0747700	N	N, N, N, N
FALSE	FALSE	TRUE	TRUE	Endodermis	ORTHO905GF015835	2	146
FALSE	FALSE	TRUE	TRUE	Endodermis	ORTHO905GF013040	2	147
FALSE	FALSE	TRUE	TRUE	Endodermis	ORTHO905GF017145	2	148
FALSE	FALSE	TRUE	TRUE	Endodermis	ORTHO905GF006098	2	157
FALSE	TRUE	TRUE	FALSE	Endodermis	ORTHO905GF015906	2	160				TraesCS3D03G0614200		N
TRUE	TRUE	FALSE	FALSE	Endodermis	ORTHO905GF001227	2	163	CIL2			TraesCS5B03G0722700	TraesCS5D03G0654900, TraesCS5A03G0685000	N	N, N
TRUE	FALSE	TRUE	FALSE	Endodermis	ORTHO905GF000861	2	167	AtMYB70
FALSE	TRUE	TRUE	FALSE	Endodermis	ORTHO905GF003404	2	176				TraesCS2A03G0404400		N
TRUE	FALSE	FALSE	TRUE	Endodermis	ORTHO905GF001041	2	177	ATWRKY33
FALSE	TRUE	TRUE	FALSE	Endodermis	ORTHO905GF010759	2	178				TraesCS6A03G0210300	TraesCS6B03G0297800, TraesCS6D03G0169400	N	N, N
FALSE	TRUE	TRUE	FALSE	Endodermis	ORTHO905GF000704	2	184				TraesCS2B03G1431800		N
FALSE	TRUE	TRUE	FALSE	Endodermis	ORTHO905GF018508	2	191				TraesCS4A03G0585300	TraesCS4D03G0185600, TraesCS4B03G0224400	N	N, N
FALSE	TRUE	FALSE	TRUE	Endodermis	ORTHO905GF000849	2	194				TraesCS6D03G0304200	TraesCS6A03G0350400, TraesCS6B03G0446800, TraesCS7A03G1235800	N	N, N, N
FALSE	TRUE	TRUE	FALSE	Endodermis	ORTHO905GF002016	2	196		stable	specific	TraesCS2D03G0232700		N
TRUE	TRUE	FALSE	FALSE	Endodermis	ORTHO905GF002315	2	201	ATWRKY11	stable	specific	TraesCS2A03G1031600	TraesCS2D03G0970800, TraesCS2B03G1152700	N	N, N
FALSE	TRUE	TRUE	FALSE	Endodermis	ORTHO905GF015888	2	209				TraesCS5D03G0597400		N
FALSE	TRUE	FALSE	TRUE	Endodermis	ORTHO905GF000865	2	210				TraesCS3A03G0392300		N
TRUE	FALSE	FALSE	FALSE	Endodermis	ORTHO905GF000108	1	221	ATIDD6
FALSE	FALSE	FALSE	TRUE	Endodermis	ORTHO905GF004699	1	222
TRUE	FALSE	FALSE	FALSE	Endodermis	ORTHO905GF001989	1	233	AT5G43540
FALSE	TRUE	FALSE	FALSE	Endodermis	ORTHO905GF008021	1	234				TraesCS1B03G0951500	TraesCS1A03G0827500, TraesCS1D03G0796200	S	S, S
FALSE	FALSE	TRUE	FALSE	Endodermis	ORTHO905GF001471	1	235
TRUE	FALSE	FALSE	FALSE	Endodermis	ORTHO905GF025742	1	242	AT4G05170
FALSE	FALSE	TRUE	FALSE	Endodermis	ORTHO905GF002086	1	243
FALSE	FALSE	FALSE	TRUE	Endodermis	ORTHO905GF008668	1	244
TRUE	FALSE	FALSE	FALSE	Endodermis	ORTHO905GF002205	1	260	ZAT14
FALSE	FALSE	TRUE	FALSE	Endodermis	ORTHO905GF017424	1	269
FALSE	FALSE	FALSE	TRUE	Endodermis	ORTHO905GF002864	1	270
TRUE	FALSE	FALSE	FALSE	Endodermis	ORTHO905GF002008	1	281	AT1G05710
FALSE	FALSE	TRUE	FALSE	Endodermis	ORTHO905GF016841	1	282
TRUE	FALSE	FALSE	FALSE	Endodermis	ORTHO905GF000573	1	295	MYS1
FALSE	FALSE	FALSE	TRUE	Endodermis	ORTHO905GF006254	1	296
TRUE	FALSE	FALSE	FALSE	Endodermis	ORTHO905GF016229	1	310	AT1G28310
FALSE	FALSE	TRUE	FALSE	Endodermis	ORTHO905GF005791	1	311
FALSE	FALSE	FALSE	TRUE	Endodermis	ORTHO905GF005638	1	312
TRUE	FALSE	FALSE	FALSE	Endodermis	ORTHO905GF010045	1	321	AT2G27930
FALSE	FALSE	TRUE	FALSE	Endodermis	ORTHO905GF001885	1	322
FALSE	FALSE	FALSE	TRUE	Endodermis	ORTHO905GF003759	1	323
TRUE	FALSE	FALSE	FALSE	Endodermis	ORTHO905GF012052	1	330	WLIM2b
FALSE	FALSE	FALSE	TRUE	Endodermis	ORTHO905GF001250	1	331
FALSE	FALSE	FALSE	TRUE	Endodermis	ORTHO905GF000281	1	341
TRUE	FALSE	FALSE	FALSE	Endodermis	ORTHO905GF003783	1	354	AtMYB74
FALSE	FALSE	TRUE	FALSE	Endodermis	ORTHO905GF000020	1	355
TRUE	FALSE	FALSE	FALSE	Endodermis	ORTHO905GF036380	1	366	MYS2
FALSE	FALSE	TRUE	FALSE	Endodermis	ORTHO905GF005374	1	367
FALSE	FALSE	FALSE	TRUE	Endodermis	ORTHO905GF009821	1	368
FALSE	FALSE	FALSE	TRUE	Endodermis	ORTHO905GF068503	1	391
TRUE	FALSE	FALSE	FALSE	Endodermis	ORTHO905GF037977	1	403	RAX2
FALSE	FALSE	TRUE	FALSE	Endodermis	ORTHO905GF016706	1	404
TRUE	FALSE	FALSE	FALSE	Endodermis	ORTHO905GF006925	1	413	ATNIGT1
FALSE	FALSE	TRUE	FALSE	Endodermis	ORTHO905GF014066	1	414
FALSE	FALSE	FALSE	TRUE	Endodermis	ORTHO905GF021496	1	415
TRUE	FALSE	FALSE	FALSE	Endodermis	ORTHO905GF025401	1	425	BEE2
FALSE	FALSE	TRUE	FALSE	Endodermis	ORTHO905GF045875	1	426
FALSE	TRUE	FALSE	FALSE	Endodermis	ORTHO905GF001965	1	435				TraesCS5B03G1191700	TraesCS5D03G1077800, TraesCSU03G0077800, TraesCS5A03G1124600, TraesCS5B03G1192700	N	N, N, N, N
FALSE	FALSE	FALSE	TRUE	Endodermis	ORTHO905GF002893	1	451
TRUE	FALSE	FALSE	FALSE	Endodermis	ORTHO905GF006940	1	463	bZIP65
FALSE	FALSE	FALSE	TRUE	Endodermis	ORTHO905GF000746	1	464
TRUE	FALSE	FALSE	FALSE	Endodermis	ORTHO905GF005557	1	488	bZIP21
FALSE	FALSE	FALSE	TRUE	Endodermis	ORTHO905GF021476	1	498
TRUE	FALSE	FALSE	FALSE	Endodermis	ORTHO905GF038303	1	516	AtMYB40
FALSE	FALSE	FALSE	TRUE	Endodermis	ORTHO905GF022835	1	517
TRUE	FALSE	FALSE	FALSE	Endodermis	ORTHO905GF005245	1	526	LEP
FALSE	FALSE	TRUE	FALSE	Endodermis	ORTHO905GF001613	1	527
FALSE	FALSE	FALSE	TRUE	Endodermis	ORTHO905GF016869	1	540
TRUE	FALSE	FALSE	FALSE	Endodermis	ORTHO905GF000933	1	552	ATMYB64
TRUE	FALSE	FALSE	FALSE	Endodermis	ORTHO905GF009959	1	559	VNI2
FALSE	FALSE	FALSE	TRUE	Endodermis	ORTHO905GF003618	1	560
FALSE	TRUE	FALSE	FALSE	Endodermis	ORTHO905GF002813	1	570				TraesCS1A03G1017300	TraesCS1D03G0978100, TraesCS1B03G1198400	N	N, N
FALSE	FALSE	TRUE	FALSE	Endodermis	ORTHO905GF020384	1	571
TRUE	FALSE	FALSE	FALSE	Endodermis	ORTHO905GF037983	1	584	ATR1
FALSE	FALSE	TRUE	FALSE	Endodermis	ORTHO905GF016980	1	585
FALSE	FALSE	FALSE	TRUE	Endodermis	ORTHO905GF007835	1	586
FALSE	FALSE	FALSE	TRUE	Endodermis	ORTHO905GF000964	1	596
TRUE	FALSE	FALSE	FALSE	Endodermis	ORTHO905GF000984	1	609	ZAT4
FALSE	FALSE	FALSE	TRUE	Endodermis	ORTHO905GF007039	1	610
TRUE	FALSE	FALSE	FALSE	Endodermis	ORTHO905GF004192	1	639	RITF1
FALSE	FALSE	TRUE	FALSE	Endodermis	ORTHO905GF014062	1	651
TRUE	FALSE	FALSE	FALSE	Endodermis	ORTHO905GF002014	1	664	BHLH
FALSE	FALSE	FALSE	TRUE	Endodermis	ORTHO905GF000931	1	665
FALSE	FALSE	TRUE	FALSE	Endodermis	ORTHO905GF000926	1	676
FALSE	FALSE	TRUE	FALSE	Endodermis	ORTHO905GF014726	1	686
FALSE	FALSE	FALSE	TRUE	Endodermis	ORTHO905GF000501	1	687
FALSE	FALSE	TRUE	FALSE	Endodermis	ORTHO905GF001472	1	692
TRUE	FALSE	FALSE	FALSE	Endodermis	ORTHO905GF010898	1	699	AT1G74840
TRUE	FALSE	FALSE	FALSE	Endodermis	ORTHO905GF025754	1	710	ATMYB122
FALSE	TRUE	FALSE	FALSE	Endodermis	ORTHO905GF001646	1	711				TraesCS1B03G0672800	TraesCS1D03G0554000, TraesCS1A03G0580100	N	N, N
FALSE	FALSE	TRUE	FALSE	Endodermis	ORTHO905GF045761	1	712
FALSE	FALSE	FALSE	TRUE	Endodermis	ORTHO905GF070158	1	713
TRUE	FALSE	FALSE	FALSE	Endodermis	ORTHO905GF025304	1	733	ATY49
FALSE	TRUE	FALSE	FALSE	Endodermis	ORTHO905GF006672	1	734				TraesCS7D03G0180300		N
FALSE	FALSE	FALSE	TRUE	Endodermis	ORTHO905GF008973	1	735
TRUE	FALSE	FALSE	FALSE	Endodermis	ORTHO905GF038429	1	745	AtbZIP1
FALSE	FALSE	FALSE	TRUE	Endodermis	ORTHO905GF000622	1	746
FALSE	FALSE	TRUE	FALSE	Endodermis	ORTHO905GF010450	1	754
FALSE	FALSE	FALSE	TRUE	Endodermis	ORTHO905GF017191	1	755
TRUE	FALSE	FALSE	FALSE	Endodermis	ORTHO905GF002430	1	766	BIM1
TRUE	FALSE	FALSE	FALSE	Endodermis	ORTHO905GF038007	1	779	AT-GTL2
FALSE	FALSE	TRUE	FALSE	Endodermis	ORTHO905GF005126	1	780
FALSE	FALSE	FALSE	TRUE	Endodermis	ORTHO905GF001436	1	781
FALSE	TRUE	FALSE	FALSE	Endodermis	ORTHO905GF014790	1	800				TraesCS5B03G0513800		N
FALSE	FALSE	FALSE	TRUE	Endodermis	ORTHO905GF014399	1	801
FALSE	TRUE	FALSE	FALSE	Endodermis	ORTHO905GF019048	1	811				TraesCS4D03G0706100	TraesCS4B03G0787700	N	N
FALSE	FALSE	TRUE	FALSE	Endodermis	ORTHO905GF015687	1	812
FALSE	FALSE	FALSE	TRUE	Endodermis	ORTHO905GF001713	1	813
TRUE	FALSE	FALSE	FALSE	Endodermis	ORTHO905GF016367	1	823	AtZAT12
FALSE	FALSE	TRUE	FALSE	Endodermis	ORTHO905GF015829	1	824
FALSE	FALSE	FALSE	TRUE	Endodermis	ORTHO905GF008702	1	825
FALSE	FALSE	TRUE	FALSE	Endodermis	ORTHO905GF004703	1	837
TRUE	FALSE	FALSE	FALSE	Endodermis	ORTHO905GF000510	1	845	DREB2
FALSE	FALSE	TRUE	FALSE	Endodermis	ORTHO905GF003460	1	846
TRUE	FALSE	FALSE	FALSE	Endodermis	ORTHO905GF000975	1	853	AT-GT2
FALSE	TRUE	FALSE	FALSE	Endodermis	ORTHO905GF006705	1	854				TraesCS2D03G0214000	TraesCS2B03G0287600, TraesCS2A03G0209100	N	N, N
TRUE	FALSE	FALSE	FALSE	Endodermis	ORTHO905GF016441	1	861	ERF113
FALSE	TRUE	FALSE	FALSE	Endodermis	ORTHO905GF001780	1	864				TraesCS1B03G1056300	TraesCS1D03G0876700, TraesCS1A03G0899300, TraesCS1D03G0876900, TraesCS1D03G0876600, TraesCS1A03G0898900, TraesCS1A03G0899400, TraesCS1B03G1056200	N	N, N, N, N, N, N, N
TRUE	FALSE	FALSE	FALSE	Endodermis	ORTHO905GF005811	1	869	ATTCP7
TRUE	FALSE	FALSE	FALSE	Endodermis	ORTHO905GF001814	1	875	AT5G57150
FALSE	TRUE	FALSE	FALSE	Endodermis	ORTHO905GF023040	1	876				TraesCS2A03G0924800		N
FALSE	TRUE	FALSE	FALSE	Endodermis	ORTHO905GF003849	1	880				TraesCS2A03G0999000	TraesCS2D03G0935500	N	N
TRUE	FALSE	FALSE	FALSE	Endodermis	ORTHO905GF000827	1	886	AtMYB55
FALSE	TRUE	FALSE	FALSE	Endodermis	ORTHO905GF020821	1	901				TraesCS5D03G0879400		N
FALSE	TRUE	FALSE	FALSE	Endodermis	ORTHO905GF010453	1	913				TraesCS6D03G0702200		N
FALSE	TRUE	FALSE	FALSE	Endodermis	ORTHO905GF019068	1	920				TraesCS2D03G1179500		N
FALSE	TRUE	FALSE	FALSE	Endodermis	ORTHO905GF000312	1	936				TraesCS2D03G0201900	TraesCS2A03G0199100	N	N
FALSE	TRUE	FALSE	FALSE	Endodermis	ORTHO905GF009122	1	949				TraesCS3D03G0466300		N
FALSE	TRUE	FALSE	FALSE	Endodermis	ORTHO905GF011557	1	951				TraesCS5A03G0912000	TraesCS5B03G0961700	N	N
FALSE	TRUE	FALSE	FALSE	Endodermis	ORTHO905GF001260	1	954				TraesCS4A03G1007700		N
FALSE	TRUE	FALSE	FALSE	Endodermis	ORTHO905GF004903	1	964				TraesCS3B03G0828100		N
TRUE	TRUE	TRUE	TRUE	Cortex	ORTHO905GF000405	4	5	ZAT10			TraesCS5D03G0910500	TraesCS5B03G1003500, TraesCS7A03G0379900	N	N, N
TRUE	TRUE	TRUE	FALSE	Cortex	ORTHO905GF001985	3	17	ATERF-4	stable	specific	TraesCS3A03G0787100	TraesCS1B03G0896200, TraesCS1A03G0780800, TraesCS3D03G0727300, TraesCS1D03G0747700	N	N, N, N, N
FALSE	TRUE	TRUE	TRUE	Cortex	ORTHO905GF014720	3	18				TraesCS5B03G0324100	TraesCS5A03G0304600, TraesCS5D03G0327000	N	N, N
TRUE	TRUE	FALSE	TRUE	Cortex	ORTHO905GF002540	3	22	ANAC002			TraesCS3B03G1086000	TraesCS3D03G0884200, TraesCS3A03G0950500	N	N, N
FALSE	TRUE	TRUE	TRUE	Cortex	ORTHO905GF001260	3	25				TraesCS4A03G1007700		N
TRUE	TRUE	FALSE	TRUE	Cortex	ORTHO905GF001172	3	27	ATBZIP61	stable	unspecific	TraesCS3A03G0731500	TraesCS3B03G0838100, TraesCS3D03G0674700, TraesCS5A03G0398400	N	N, N, N
TRUE	FALSE	TRUE	TRUE	Cortex	ORTHO905GF000698	3	29	NFL
TRUE	FALSE	TRUE	TRUE	Cortex	ORTHO905GF009821	3	34	HAT5
TRUE	TRUE	FALSE	FALSE	Cortex	ORTHO905GF003770	2	57	ATBZIP53			TraesCS5A03G0223200	TraesCS5B03G0238100, TraesCS5D03G0237700, TraesCS1A03G0177500, TraesCS1D03G0172800	N	N, N, N, N
FALSE	TRUE	TRUE	FALSE	Cortex	ORTHO905GF002280	2	67				TraesCS4B03G0758100	TraesCS4A03G0027800, TraesCS4D03G0679200	N	N, N
FALSE	TRUE	FALSE	TRUE	Cortex	ORTHO905GF006705	2	71				TraesCS2D03G0214000	TraesCS2A03G0209100, TraesCS2B03G0287600	N	N, N
TRUE	FALSE	TRUE	FALSE	Cortex	ORTHO905GF003250	2	78	PHL2
TRUE	FALSE	FALSE	TRUE	Cortex	ORTHO905GF000746	2	85	RAP2.2
FALSE	TRUE	FALSE	TRUE	Cortex	ORTHO905GF001780	2	94				TraesCS1B03G1056300	TraesCS1D03G0876900, TraesCS1D03G0876600, TraesCS1D03G0876700, TraesCS5A03G0602000, TraesCS1A03G0899300, TraesCS1D03G0877100, TraesCS1B03G1056200, TraesCS5D03G0567500, TraesCS1A03G0899400, TraesCS1A03G0898900	N	N, N, N, N, N, N, N, N, N, N
FALSE	TRUE	FALSE	TRUE	Cortex	ORTHO905GF001083	2	101				TraesCS5B03G1191800	TraesCS5D03G1077900, TraesCS5A03G1124000, TraesCS5B03G1192000, TraesCS5B03G1191600, TraesCS5D03G1077500, TraesCS5B03G1192800	N	N, N, N, N, N, N
FALSE	FALSE	TRUE	TRUE	Cortex	ORTHO905GF001111	2	102
FALSE	TRUE	TRUE	FALSE	Cortex	ORTHO905GF015906	2	112				TraesCS3D03G0614200		N
FALSE	FALSE	TRUE	TRUE	Cortex	ORTHO905GF006098	2	113
FALSE	TRUE	TRUE	FALSE	Cortex	ORTHO905GF015835	2	115				TraesCS6B03G0176100		N
FALSE	FALSE	TRUE	TRUE	Cortex	ORTHO905GF022835	2	124
TRUE	FALSE	FALSE	TRUE	Cortex	ORTHO905GF004725	2	128	GATA4
FALSE	TRUE	FALSE	TRUE	Cortex	ORTHO905GF017191	2	131				TraesCS3B03G0309700	TraesCS3D03G0235700	N	N
TRUE	FALSE	FALSE	TRUE	Cortex	ORTHO905GF000926	2	143	ATGATA17L
FALSE	FALSE	TRUE	TRUE	Cortex	ORTHO905GF007835	2	144
TRUE	TRUE	FALSE	FALSE	Cortex	ORTHO905GF000605	2	156	ATMYBLFGN			TraesCS2D03G0864800	TraesCS2B03G1017100	N	N
TRUE	FALSE	TRUE	FALSE	Cortex	ORTHO905GF002248	2	170	bHLH135
TRUE	FALSE	FALSE	TRUE	Cortex	ORTHO905GF003070	2	172	Rap2.6L
FALSE	TRUE	FALSE	TRUE	Cortex	ORTHO905GF000312	2	174				TraesCS2A03G0199100	TraesCS2D03G0201900	N	N
FALSE	TRUE	FALSE	TRUE	Cortex	ORTHO905GF014399	2	175				TraesCS1B03G0783100		N
FALSE	TRUE	FALSE	TRUE	Cortex	ORTHO905GF000865	2	195				TraesCS3B03G0484700	TraesCS3D03G0379400, TraesCS3A03G0392300	N	N, N
TRUE	TRUE	FALSE	FALSE	Cortex	ORTHO905GF000704	2	204	ATERF3			TraesCS2B03G1431800		N
FALSE	TRUE	FALSE	TRUE	Cortex	ORTHO905GF001041	2	205				TraesCS3D03G0761900	TraesCS3A03G0830700, TraesCS3B03G0951200	N	N, N
FALSE	TRUE	FALSE	TRUE	Cortex	ORTHO905GF002016	2	211		stable	specific	TraesCS2D03G0232700		N
FALSE	TRUE	FALSE	FALSE	Cortex	ORTHO905GF015797	1	218		stable	specific	TraesCS4B03G0490500	TraesCS4A03G0277300, TraesCS4D03G0435800	W	N, N
FALSE	FALSE	TRUE	FALSE	Cortex	ORTHO905GF000827	1	219
FALSE	FALSE	FALSE	TRUE	Cortex	ORTHO905GF015996	1	220
TRUE	FALSE	FALSE	FALSE	Cortex	ORTHO905GF036380	1	230	MYS2
FALSE	FALSE	TRUE	FALSE	Cortex	ORTHO905GF002864	1	231
FALSE	FALSE	FALSE	TRUE	Cortex	ORTHO905GF069970	1	232
TRUE	FALSE	FALSE	FALSE	Cortex	ORTHO905GF000573	1	241	MYS1
TRUE	FALSE	FALSE	FALSE	Cortex	ORTHO905GF001250	1	258	FBH4
FALSE	FALSE	TRUE	FALSE	Cortex	ORTHO905GF001613	1	259
TRUE	FALSE	FALSE	FALSE	Cortex	ORTHO905GF002455	1	268	ENAP2
TRUE	FALSE	FALSE	FALSE	Cortex	ORTHO905GF007896	1	277	C3H17
FALSE	TRUE	FALSE	FALSE	Cortex	ORTHO905GF001965	1	278				TraesCSU03G0077800	TraesCS5B03G1191700, TraesCS5D03G1077800, TraesCS5A03G1124600, TraesCS5B03G1192700, TraesCS5D03G1078600, TraesCS5D03G0063800, TraesCS5A03G1125600	N	N, N, N, N, N, N, N
FALSE	FALSE	TRUE	FALSE	Cortex	ORTHO905GF000861	1	279
FALSE	FALSE	FALSE	TRUE	Cortex	ORTHO905GF015822	1	280
TRUE	FALSE	FALSE	FALSE	Cortex	ORTHO905GF005259	1	292	ATMYBCDC5
FALSE	FALSE	TRUE	FALSE	Cortex	ORTHO905GF000437	1	293
FALSE	FALSE	FALSE	TRUE	Cortex	ORTHO905GF021496	1	294
TRUE	FALSE	FALSE	FALSE	Cortex	ORTHO905GF009332	1	307	SMOS1
FALSE	FALSE	TRUE	FALSE	Cortex	ORTHO905GF003646	1	308
FALSE	FALSE	FALSE	TRUE	Cortex	ORTHO905GF001853	1	309
TRUE	FALSE	FALSE	FALSE	Cortex	ORTHO905GF000108	1	319	JKD
FALSE	FALSE	FALSE	TRUE	Cortex	ORTHO905GF030257	1	320
TRUE	FALSE	FALSE	FALSE	Cortex	ORTHO905GF014426	1	327	AtWRKY15
FALSE	FALSE	TRUE	FALSE	Cortex	ORTHO905GF001885	1	328
FALSE	FALSE	FALSE	TRUE	Cortex	ORTHO905GF002305	1	329
FALSE	FALSE	TRUE	FALSE	Cortex	ORTHO905GF000442	1	340
TRUE	FALSE	FALSE	FALSE	Cortex	ORTHO905GF004551	1	351	ZRF1b
FALSE	FALSE	TRUE	FALSE	Cortex	ORTHO905GF015670	1	352
FALSE	FALSE	FALSE	TRUE	Cortex	ORTHO905GF015924	1	353
FALSE	TRUE	FALSE	FALSE	Cortex	ORTHO905GF008422	1	365				TraesCS2D03G0960200	TraesCS2A03G1019200, TraesCS2B03G1138900	N	N, N
FALSE	FALSE	TRUE	FALSE	Cortex	ORTHO905GF004060	1	379
FALSE	FALSE	FALSE	TRUE	Cortex	ORTHO905GF003263	1	380
FALSE	FALSE	TRUE	FALSE	Cortex	ORTHO905GF002400	1	390
TRUE	FALSE	FALSE	FALSE	Cortex	ORTHO905GF016367	1	401	AtZAT12
FALSE	FALSE	TRUE	FALSE	Cortex	ORTHO905GF002802	1	402
FALSE	FALSE	TRUE	FALSE	Cortex	ORTHO905GF015717	1	424
TRUE	FALSE	FALSE	FALSE	Cortex	ORTHO905GF025640	1	432	ATMYB12
FALSE	FALSE	TRUE	FALSE	Cortex	ORTHO905GF045875	1	433
FALSE	FALSE	FALSE	TRUE	Cortex	ORTHO905GF010929	1	434
TRUE	FALSE	FALSE	FALSE	Cortex	ORTHO905GF000510	1	448	DREB2
FALSE	FALSE	TRUE	FALSE	Cortex	ORTHO905GF001284	1	449
FALSE	FALSE	FALSE	TRUE	Cortex	ORTHO905GF015654	1	450
FALSE	TRUE	FALSE	FALSE	Cortex	ORTHO905GF001227	1	462				TraesCS5B03G0722700	TraesCS5A03G0685000	N	N
TRUE	FALSE	FALSE	FALSE	Cortex	ORTHO905GF004415	1	472	AtSTOP1
FALSE	TRUE	FALSE	FALSE	Cortex	ORTHO905GF024246	1	473		stable	unspecific	TraesCS5D03G1060900		N
FALSE	FALSE	TRUE	FALSE	Cortex	ORTHO905GF020645	1	474
FALSE	FALSE	FALSE	TRUE	Cortex	ORTHO905GF002430	1	475
TRUE	FALSE	FALSE	FALSE	Cortex	ORTHO905GF018269	1	486	RVE4
FALSE	FALSE	TRUE	FALSE	Cortex	ORTHO905GF001125	1	487
TRUE	FALSE	FALSE	FALSE	Cortex	ORTHO905GF000931	1	496	OSH1
FALSE	FALSE	TRUE	FALSE	Cortex	ORTHO905GF015888	1	497
TRUE	FALSE	FALSE	FALSE	Cortex	ORTHO905GF010898	1	506	AT1G74840
FALSE	TRUE	FALSE	FALSE	Cortex	ORTHO905GF001646	1	507				TraesCS1A03G0580100	TraesCS1B03G0672800, TraesCS1D03G0554000	N	N, N
FALSE	FALSE	TRUE	FALSE	Cortex	ORTHO905GF045877	1	508
FALSE	FALSE	TRUE	FALSE	Cortex	ORTHO905GF015687	1	515
FALSE	FALSE	TRUE	FALSE	Cortex	ORTHO905GF001472	1	525
FALSE	TRUE	FALSE	FALSE	Cortex	ORTHO905GF015743	1	538				TraesCS7B03G0436100		N
FALSE	FALSE	TRUE	FALSE	Cortex	ORTHO905GF000020	1	539
TRUE	FALSE	FALSE	FALSE	Cortex	ORTHO905GF038429	1	549	AtbZIP1
FALSE	FALSE	TRUE	FALSE	Cortex	ORTHO905GF005791	1	550
FALSE	FALSE	FALSE	TRUE	Cortex	ORTHO905GF013063	1	551
FALSE	FALSE	TRUE	FALSE	Cortex	ORTHO905GF016913	1	568
FALSE	FALSE	FALSE	TRUE	Cortex	ORTHO905GF005638	1	569
TRUE	FALSE	FALSE	FALSE	Cortex	ORTHO905GF003455	1	581	FTM3
FALSE	TRUE	FALSE	FALSE	Cortex	ORTHO905GF006448	1	582				TraesCS5B03G1172400	TraesCS5D03G1060100, TraesCS5A03G1103200, TraesCS3A03G0812200, TraesCS3D03G0748100, TraesCS3B03G0934600	N	N, N, N, N, N
FALSE	FALSE	TRUE	FALSE	Cortex	ORTHO905GF051910	1	583
TRUE	FALSE	FALSE	FALSE	Cortex	ORTHO905GF000980	1	593	ORS1
FALSE	TRUE	FALSE	FALSE	Cortex	ORTHO905GF017594	1	594				TraesCS3D03G0626500		N
FALSE	FALSE	FALSE	TRUE	Cortex	ORTHO905GF017169	1	595
TRUE	FALSE	FALSE	FALSE	Cortex	ORTHO905GF002317	1	607	DROP1
FALSE	FALSE	TRUE	FALSE	Cortex	ORTHO905GF002061	1	608
TRUE	FALSE	FALSE	FALSE	Cortex	ORTHO905GF037135	1	618	NAC084
FALSE	FALSE	TRUE	FALSE	Cortex	ORTHO905GF002847	1	619
TRUE	FALSE	FALSE	FALSE	Cortex	ORTHO905GF001471	1	630	HDT3
FALSE	FALSE	FALSE	TRUE	Cortex	ORTHO905GF015254	1	631
FALSE	FALSE	FALSE	TRUE	Cortex	ORTHO905GF001681	1	638
TRUE	FALSE	FALSE	FALSE	Cortex	ORTHO905GF001740	1	647	TED 5
FALSE	TRUE	FALSE	FALSE	Cortex	ORTHO905GF011557	1	648				TraesCS5A03G0912000	TraesCS5B03G0961700	N	N
FALSE	FALSE	TRUE	FALSE	Cortex	ORTHO905GF045838	1	649
FALSE	FALSE	FALSE	TRUE	Cortex	ORTHO905GF001266	1	650
TRUE	FALSE	FALSE	FALSE	Cortex	ORTHO905GF003301	1	661	TFIIIA
FALSE	FALSE	TRUE	FALSE	Cortex	ORTHO905GF014726	1	662
FALSE	FALSE	FALSE	TRUE	Cortex	ORTHO905GF005622	1	663
TRUE	FALSE	FALSE	FALSE	Cortex	ORTHO905GF007382	1	673	MYBC1
FALSE	FALSE	TRUE	FALSE	Cortex	ORTHO905GF016706	1	674
FALSE	FALSE	FALSE	TRUE	Cortex	ORTHO905GF015359	1	675
FALSE	FALSE	TRUE	FALSE	Cortex	ORTHO905GF015875	1	685
FALSE	FALSE	FALSE	TRUE	Cortex	ORTHO905GF001174	1	691
FALSE	FALSE	TRUE	FALSE	Cortex	ORTHO905GF010421	1	698
TRUE	FALSE	FALSE	FALSE	Cortex	ORTHO905GF015215	1	707	ERF104
FALSE	FALSE	TRUE	FALSE	Cortex	ORTHO905GF003404	1	708
FALSE	FALSE	FALSE	TRUE	Cortex	ORTHO905GF019243	1	709
FALSE	FALSE	FALSE	TRUE	Cortex	ORTHO905GF070711	1	724
FALSE	FALSE	TRUE	FALSE	Cortex	ORTHO905GF048058	1	732
TRUE	FALSE	FALSE	FALSE	Cortex	ORTHO905GF036310	1	743	ATWRI1
FALSE	FALSE	FALSE	TRUE	Cortex	ORTHO905GF002893	1	744
FALSE	FALSE	TRUE	FALSE	Cortex	ORTHO905GF014062	1	753
FALSE	TRUE	FALSE	FALSE	Cortex	ORTHO905GF001919	1	765				TraesCS6A03G0648300	TraesCS6B03G0775000, TraesCS6D03G0537900	N	N, N
TRUE	FALSE	FALSE	FALSE	Cortex	ORTHO905GF004730	1	776	AtbZIP63
FALSE	TRUE	FALSE	FALSE	Cortex	ORTHO905GF000849	1	777				TraesCS7A03G1235800	TraesCS7D03G1175300, TraesCS7B03G1124800, TraesCS6D03G0304200, TraesCS6A03G0350400, TraesCS7B03G1124700, TraesCS7A03G1236200, TraesCS6B03G0446800	N	N, N, N, N, N, N, N
FALSE	FALSE	FALSE	TRUE	Cortex	ORTHO905GF003124	1	778
TRUE	FALSE	FALSE	FALSE	Cortex	ORTHO905GF015124	1	788	CRF4
FALSE	FALSE	FALSE	TRUE	Cortex	ORTHO905GF068503	1	789
FALSE	TRUE	FALSE	FALSE	Cortex	ORTHO905GF010453	1	799				TraesCS6D03G0702200	TraesCS6B03G0988000	N	N
TRUE	FALSE	FALSE	FALSE	Cortex	ORTHO905GF001033	1	835	ERF018
FALSE	TRUE	FALSE	FALSE	Cortex	ORTHO905GF003849	1	836				TraesCS2D03G0935500	TraesCS2A03G0999000	N	N
TRUE	FALSE	FALSE	FALSE	Cortex	ORTHO905GF018204	1	844	TMO3
TRUE	FALSE	FALSE	FALSE	Cortex	ORTHO905GF003460	1	852	KUA1
TRUE	FALSE	FALSE	FALSE	Cortex	ORTHO905GF005070	1	860	KAN1
TRUE	FALSE	FALSE	FALSE	Cortex	ORTHO905GF009959	1	868	VNI2
FALSE	TRUE	FALSE	FALSE	Cortex	ORTHO905GF018508	1	911				TraesCS4D03G0185600	TraesCS4A03G0585300, TraesCS4B03G0224400	N	N, N
FALSE	TRUE	FALSE	FALSE	Cortex	ORTHO905GF023040	1	924				TraesCS2A03G0924800		N
FALSE	TRUE	FALSE	FALSE	Cortex	ORTHO905GF002813	1	926				TraesCS1A03G1017300	TraesCS1D03G0978100	N	N
FALSE	TRUE	FALSE	FALSE	Cortex	ORTHO905GF002315	1	929				TraesCS2B03G1152700	TraesCS2A03G1031600, TraesCS2D03G0970800	N	N, N
FALSE	TRUE	FALSE	FALSE	Cortex	ORTHO905GF014790	1	933				TraesCS5B03G0513800		N
FALSE	TRUE	FALSE	FALSE	Cortex	ORTHO905GF019048	1	939				TraesCS4D03G0706100		N
FALSE	TRUE	FALSE	FALSE	Cortex	ORTHO905GF016844	1	945				TraesCS3D03G0823900		N
FALSE	TRUE	FALSE	FALSE	Cortex	ORTHO905GF020821	1	947				TraesCS5D03G0879400		N
FALSE	TRUE	FALSE	FALSE	Cortex	ORTHO905GF010759	1	960				TraesCS6D03G0169400	TraesCS6B03G0297800	N	N
FALSE	TRUE	FALSE	FALSE	Cortex	ORTHO905GF009122	1	969				TraesCS3D03G0466300		N
FALSE	TRUE	FALSE	FALSE	Cortex	ORTHO905GF004903	1	970				TraesCS3D03G0665600	TraesCS3B03G0828100	N	N
FALSE	TRUE	FALSE	FALSE	Cortex	ORTHO905GF003574	1	971				TraesCS7A03G0304100		N
FALSE	TRUE	FALSE	FALSE	Cortex	ORTHO905GF002527	1	977				TraesCS5A03G0764500		N
FALSE	TRUE	FALSE	FALSE	Cortex	ORTHO905GF000356	1	980				TraesCS3A03G0663100		N
FALSE	TRUE	FALSE	FALSE	Cortex	ORTHO905GF002871	1	981		stable	specific	TraesCS4B03G0497000		N

## Sheet: O. sativa
A. thaliana	T. aestivum	O. sativa	Z. mays	Cell type	Orthogroup	Conservation	Rank	Ath best marker alias	Wheat subgenome stability	Wheat subgenome specificity	Best marker	Other markers	DE state best marker	DE state other markers
TRUE	TRUE	TRUE	TRUE	Xylem	ORTHO905GF001405	4	1	EMB2749			LOC_Os04g45340		S
TRUE	TRUE	TRUE	TRUE	Xylem	ORTHO905GF002540	4	7	ANAC002			LOC_Os01g66120		N
TRUE	FALSE	TRUE	TRUE	Xylem	ORTHO905GF002061	3	9	SND3			LOC_Os05g48850		W
TRUE	TRUE	TRUE	FALSE	Xylem	ORTHO905GF000442	3	28	ATMYB4			LOC_Os09g36730	LOC_Os08g43550, LOC_Os05g35500	N	N, N
FALSE	TRUE	TRUE	TRUE	Xylem	ORTHO905GF006705	3	33				LOC_Os07g48550		W
FALSE	TRUE	TRUE	TRUE	Xylem	ORTHO905GF000605	3	37				LOC_Os04g43680		N
FALSE	TRUE	TRUE	TRUE	Xylem	ORTHO905GF000704	3	41				LOC_Os04g57340		N
FALSE	TRUE	TRUE	TRUE	Xylem	ORTHO905GF015797	3	44				LOC_Os03g21030		N
FALSE	TRUE	TRUE	TRUE	Xylem	ORTHO905GF015835	3	47				LOC_Os07g12340		N
FALSE	TRUE	TRUE	FALSE	Xylem	ORTHO905GF001918	2	49		stable	specific	LOC_Os01g50720	LOC_Os05g46610	S	S
FALSE	FALSE	TRUE	TRUE	Xylem	ORTHO905GF016656	2	50				LOC_Os08g01330		S
TRUE	TRUE	FALSE	FALSE	Xylem	ORTHO905GF006625	2	51	VND2
TRUE	FALSE	FALSE	TRUE	Xylem	ORTHO905GF000729	2	58	ICU4
TRUE	TRUE	FALSE	FALSE	Xylem	ORTHO905GF002406	2	62	T5L1	stable	unspecific
FALSE	FALSE	TRUE	TRUE	Xylem	ORTHO905GF001284	2	63				LOC_Os02g45200	LOC_Os04g47990	W	W
FALSE	FALSE	TRUE	TRUE	Xylem	ORTHO905GF009562	2	64				LOC_Os08g05520		W
FALSE	TRUE	FALSE	TRUE	Xylem	ORTHO905GF001172	2	74
FALSE	TRUE	TRUE	FALSE	Xylem	ORTHO905GF001083	2	79				LOC_Os03g60570	LOC_Os03g60560	N	N
FALSE	FALSE	TRUE	TRUE	Xylem	ORTHO905GF001713	2	87				LOC_Os03g03550		W
FALSE	TRUE	FALSE	TRUE	Xylem	ORTHO905GF001919	2	91
FALSE	TRUE	TRUE	FALSE	Xylem	ORTHO905GF000405	2	106				LOC_Os03g55540		N
FALSE	TRUE	TRUE	FALSE	Xylem	ORTHO905GF006448	2	107				LOC_Os03g60080		N
FALSE	TRUE	TRUE	FALSE	Xylem	ORTHO905GF001472	2	122		stable	specific	LOC_Os07g02800		N
TRUE	FALSE	TRUE	FALSE	Xylem	ORTHO905GF003606	2	125	ERF54			LOC_Os04g44670		W
FALSE	TRUE	TRUE	FALSE	Xylem	ORTHO905GF008422	2	126				LOC_Os04g52090		N
TRUE	FALSE	FALSE	TRUE	Xylem	ORTHO905GF005332	2	129	IFL
TRUE	FALSE	FALSE	TRUE	Xylem	ORTHO905GF005214	2	135	VAL2
FALSE	FALSE	TRUE	TRUE	Xylem	ORTHO905GF015932	2	140				LOC_Os08g06140		N
TRUE	FALSE	FALSE	TRUE	Xylem	ORTHO905GF009821	2	152	HAT5
FALSE	FALSE	TRUE	TRUE	Xylem	ORTHO905GF022835	2	161				LOC_Os12g29330		N
FALSE	TRUE	FALSE	TRUE	Xylem	ORTHO905GF014720	2	165
TRUE	FALSE	TRUE	FALSE	Xylem	ORTHO905GF000887	2	166	AREB2			LOC_Os02g52780		N
FALSE	TRUE	TRUE	FALSE	Xylem	ORTHO905GF010759	2	179				LOC_Os02g30180		N
FALSE	TRUE	TRUE	FALSE	Xylem	ORTHO905GF015906	2	185				LOC_Os05g48010		N
TRUE	TRUE	FALSE	FALSE	Xylem	ORTHO905GF002280	2	190	HB23
FALSE	TRUE	FALSE	TRUE	Xylem	ORTHO905GF000849	2	199
FALSE	TRUE	TRUE	FALSE	Xylem	ORTHO905GF000312	2	203				LOC_Os07g48870		N
FALSE	TRUE	TRUE	FALSE	Xylem	ORTHO905GF018508	2	208				LOC_Os11g08210		N
FALSE	TRUE	FALSE	TRUE	Xylem	ORTHO905GF001041	2	212		stable	unspecific
TRUE	FALSE	FALSE	FALSE	Xylem	ORTHO905GF015208	1	225	AT1G26590
TRUE	FALSE	FALSE	FALSE	Xylem	ORTHO905GF018288	1	238	AT1G69580
FALSE	FALSE	FALSE	TRUE	Xylem	ORTHO905GF070158	1	239
TRUE	FALSE	FALSE	FALSE	Xylem	ORTHO905GF002205	1	248	ZAT14
FALSE	TRUE	FALSE	FALSE	Xylem	ORTHO905GF020932	1	249
FALSE	FALSE	TRUE	FALSE	Xylem	ORTHO905GF047184	1	250				LOC_Os01g48130		S
FALSE	FALSE	FALSE	TRUE	Xylem	ORTHO905GF015861	1	251
TRUE	FALSE	FALSE	FALSE	Xylem	ORTHO905GF018035	1	272	ATC3H3
FALSE	FALSE	TRUE	FALSE	Xylem	ORTHO905GF011935	1	273				LOC_Os03g03164		S
TRUE	FALSE	FALSE	FALSE	Xylem	ORTHO905GF002321	1	286	ATC3H14
FALSE	FALSE	TRUE	FALSE	Xylem	ORTHO905GF049532	1	287				LOC_Os01g36460		W
FALSE	FALSE	FALSE	TRUE	Xylem	ORTHO905GF022828	1	300
TRUE	FALSE	FALSE	FALSE	Xylem	ORTHO905GF003176	1	315	ANAC030
FALSE	FALSE	TRUE	FALSE	Xylem	ORTHO905GF002006	1	333				LOC_Os03g14270		S
FALSE	FALSE	FALSE	TRUE	Xylem	ORTHO905GF021564	1	358
TRUE	FALSE	FALSE	FALSE	Xylem	ORTHO905GF001597	1	371	AtMYB83
FALSE	TRUE	FALSE	FALSE	Xylem	ORTHO905GF001965	1	372
FALSE	FALSE	FALSE	TRUE	Xylem	ORTHO905GF002239	1	373
FALSE	FALSE	TRUE	FALSE	Xylem	ORTHO905GF001885	1	383				LOC_Os01g09640		W
FALSE	FALSE	FALSE	TRUE	Xylem	ORTHO905GF012762	1	393
FALSE	TRUE	FALSE	FALSE	Xylem	ORTHO905GF014790	1	417
FALSE	FALSE	TRUE	FALSE	Xylem	ORTHO905GF045761	1	418				LOC_Os10g25170		W
FALSE	FALSE	FALSE	TRUE	Xylem	ORTHO905GF003090	1	419
TRUE	FALSE	FALSE	FALSE	Xylem	ORTHO905GF002847	1	427	ADOF2
FALSE	FALSE	TRUE	FALSE	Xylem	ORTHO905GF023038	1	428				LOC_Os08g33750		W
FALSE	FALSE	FALSE	TRUE	Xylem	ORTHO905GF003698	1	429
TRUE	FALSE	FALSE	FALSE	Xylem	ORTHO905GF007175	1	438	AtMYB88
FALSE	FALSE	TRUE	FALSE	Xylem	ORTHO905GF003460	1	439				LOC_Os01g09280	LOC_Os10g41200	W	N
TRUE	FALSE	FALSE	FALSE	Xylem	ORTHO905GF001029	1	455	NAC50
FALSE	FALSE	TRUE	FALSE	Xylem	ORTHO905GF000020	1	467				LOC_Os09g38020		N
FALSE	FALSE	FALSE	TRUE	Xylem	ORTHO905GF014121	1	468
TRUE	FALSE	FALSE	FALSE	Xylem	ORTHO905GF004419	1	478	ATAP3
FALSE	FALSE	TRUE	FALSE	Xylem	ORTHO905GF045875	1	479				LOC_Os01g49160		N
TRUE	FALSE	FALSE	FALSE	Xylem	ORTHO905GF008668	1	489	SND4
FALSE	TRUE	FALSE	FALSE	Xylem	ORTHO905GF001227	1	490
TRUE	FALSE	FALSE	FALSE	Xylem	ORTHO905GF004680	1	500	ANAC104
FALSE	TRUE	FALSE	FALSE	Xylem	ORTHO905GF001646	1	519
FALSE	FALSE	FALSE	TRUE	Xylem	ORTHO905GF003625	1	520
TRUE	FALSE	FALSE	FALSE	Xylem	ORTHO905GF000399	1	531	BW52
FALSE	TRUE	FALSE	FALSE	Xylem	ORTHO905GF003770	1	532
FALSE	FALSE	FALSE	TRUE	Xylem	ORTHO905GF002430	1	533
TRUE	FALSE	FALSE	FALSE	Xylem	ORTHO905GF025304	1	543	ATY49
FALSE	FALSE	FALSE	TRUE	Xylem	ORTHO905GF000281	1	544
TRUE	FALSE	FALSE	FALSE	Xylem	ORTHO905GF038303	1	554	AtMYB40
FALSE	FALSE	FALSE	TRUE	Xylem	ORTHO905GF011390	1	555
TRUE	FALSE	FALSE	FALSE	Xylem	ORTHO905GF000449	1	562	DREB1C
FALSE	FALSE	FALSE	TRUE	Xylem	ORTHO905GF027625	1	563
FALSE	FALSE	FALSE	TRUE	Xylem	ORTHO905GF070422	1	574
FALSE	FALSE	FALSE	TRUE	Xylem	ORTHO905GF002893	1	590
FALSE	TRUE	FALSE	FALSE	Xylem	ORTHO905GF001985	1	599
FALSE	FALSE	TRUE	FALSE	Xylem	ORTHO905GF005374	1	600				LOC_Os04g58190		N
FALSE	FALSE	FALSE	TRUE	Xylem	ORTHO905GF016928	1	601
TRUE	FALSE	FALSE	FALSE	Xylem	ORTHO905GF003232	1	612	AtTCP15
FALSE	FALSE	TRUE	FALSE	Xylem	ORTHO905GF002086	1	613				LOC_Os05g07700		N
FALSE	FALSE	FALSE	TRUE	Xylem	ORTHO905GF001582	1	614
TRUE	FALSE	FALSE	FALSE	Xylem	ORTHO905GF000984	1	621	AT4G16610
FALSE	FALSE	TRUE	FALSE	Xylem	ORTHO905GF014726	1	622				LOC_Os01g62190		N
FALSE	FALSE	FALSE	TRUE	Xylem	ORTHO905GF071253	1	623
TRUE	FALSE	FALSE	FALSE	Xylem	ORTHO905GF001483	1	634	IDD15
FALSE	FALSE	TRUE	FALSE	Xylem	ORTHO905GF016706	1	641				LOC_Os01g55340		N
TRUE	FALSE	FALSE	FALSE	Xylem	ORTHO905GF007382	1	652	AT3G10760
FALSE	TRUE	FALSE	FALSE	Xylem	ORTHO905GF002813	1	653
FALSE	FALSE	FALSE	TRUE	Xylem	ORTHO905GF068503	1	654
TRUE	FALSE	FALSE	FALSE	Xylem	ORTHO905GF010898	1	667	AT1G74840
FALSE	FALSE	FALSE	TRUE	Xylem	ORTHO905GF000206	1	668
TRUE	FALSE	FALSE	FALSE	Xylem	ORTHO905GF000827	1	679	ATMYB4
FALSE	FALSE	FALSE	TRUE	Xylem	ORTHO905GF015743	1	680
TRUE	FALSE	FALSE	FALSE	Xylem	ORTHO905GF000861	1	688	ATMYB44
FALSE	FALSE	TRUE	FALSE	Xylem	ORTHO905GF003250	1	694				LOC_Os09g12750		N
FALSE	TRUE	FALSE	FALSE	Xylem	ORTHO905GF001780	1	702
FALSE	FALSE	TRUE	FALSE	Xylem	ORTHO905GF002864	1	703				LOC_Os01g64360		N
TRUE	FALSE	FALSE	FALSE	Xylem	ORTHO905GF018028	1	716	AT4G13620
FALSE	FALSE	TRUE	FALSE	Xylem	ORTHO905GF005791	1	717				LOC_Os05g06430		N
TRUE	FALSE	FALSE	FALSE	Xylem	ORTHO905GF012122	1	728	AT2G29660
FALSE	FALSE	TRUE	FALSE	Xylem	ORTHO905GF017145	1	729				LOC_Os01g15640		N
FALSE	FALSE	TRUE	FALSE	Xylem	ORTHO905GF016980	1	737				LOC_Os03g08460		N
FALSE	FALSE	FALSE	TRUE	Xylem	ORTHO905GF021496	1	738
TRUE	FALSE	FALSE	FALSE	Xylem	ORTHO905GF001706	1	757	ZHD10
FALSE	FALSE	TRUE	FALSE	Xylem	ORTHO905GF015875	1	758				LOC_Os01g19330		N
FALSE	FALSE	TRUE	FALSE	Xylem	ORTHO905GF008702	1	769				LOC_Os05g35170		N
FALSE	FALSE	FALSE	TRUE	Xylem	ORTHO905GF000437	1	770
TRUE	FALSE	FALSE	FALSE	Xylem	ORTHO905GF009639	1	783	TCP10
FALSE	FALSE	FALSE	TRUE	Xylem	ORTHO905GF006098	1	784
TRUE	FALSE	FALSE	FALSE	Xylem	ORTHO905GF022127	1	791	HAT14
FALSE	FALSE	TRUE	FALSE	Xylem	ORTHO905GF000926	1	792				LOC_Os01g24070		N
TRUE	FALSE	FALSE	FALSE	Xylem	ORTHO905GF038429	1	803	AtbZIP1
FALSE	FALSE	TRUE	FALSE	Xylem	ORTHO905GF002016	1	804				LOC_Os07g47790		N
FALSE	FALSE	FALSE	TRUE	Xylem	ORTHO905GF000746	1	805
FALSE	FALSE	FALSE	TRUE	Xylem	ORTHO905GF007835	1	848
TRUE	FALSE	FALSE	FALSE	Xylem	ORTHO905GF016367	1	862	AtZAT12
FALSE	TRUE	FALSE	FALSE	Xylem	ORTHO905GF024246	1	863		stable	unspecific
TRUE	FALSE	FALSE	FALSE	Xylem	ORTHO905GF011506	1	866	ATZFP1
TRUE	FALSE	FALSE	FALSE	Xylem	ORTHO905GF025401	1	871	BEE2
FALSE	TRUE	FALSE	FALSE	Xylem	ORTHO905GF003849	1	872
TRUE	FALSE	FALSE	FALSE	Xylem	ORTHO905GF003574	1	877	DEAR3
TRUE	FALSE	FALSE	FALSE	Xylem	ORTHO905GF004192	1	883	RITF1
TRUE	FALSE	FALSE	FALSE	Xylem	ORTHO905GF006239	1	888	CIB4
FALSE	TRUE	FALSE	FALSE	Xylem	ORTHO905GF023040	1	889
TRUE	FALSE	FALSE	FALSE	Xylem	ORTHO905GF000483	1	893	AtMYB20
FALSE	TRUE	FALSE	FALSE	Xylem	ORTHO905GF020821	1	894
FALSE	TRUE	FALSE	FALSE	Xylem	ORTHO905GF019048	1	898
FALSE	TRUE	FALSE	FALSE	Xylem	ORTHO905GF002315	1	906
FALSE	TRUE	FALSE	FALSE	Xylem	ORTHO905GF010453	1	922
FALSE	TRUE	FALSE	FALSE	Xylem	ORTHO905GF017539	1	937
FALSE	TRUE	FALSE	FALSE	Xylem	ORTHO905GF015569	1	943
FALSE	TRUE	FALSE	FALSE	Xylem	ORTHO905GF000865	1	952
FALSE	TRUE	FALSE	FALSE	Xylem	ORTHO905GF017191	1	955
FALSE	TRUE	FALSE	FALSE	Xylem	ORTHO905GF009122	1	957
FALSE	TRUE	FALSE	FALSE	Xylem	ORTHO905GF015888	1	967
FALSE	TRUE	FALSE	FALSE	Xylem	ORTHO905GF004903	1	968
FALSE	TRUE	FALSE	FALSE	Xylem	ORTHO905GF002527	1	973
TRUE	TRUE	TRUE	TRUE	Root cap	ORTHO905GF001041	4	2	WRKY26	stable	unspecific	LOC_Os05g39720	LOC_Os01g61080, LOC_Os05g27730	N	N, N
TRUE	TRUE	TRUE	TRUE	Root cap	ORTHO905GF002315	4	3	ATWRKY17	stable	specific	LOC_Os08g13840	LOC_Os04g51560	N	N
TRUE	TRUE	TRUE	TRUE	Root cap	ORTHO905GF002540	4	4	anac081			LOC_Os01g66120		N
TRUE	TRUE	TRUE	TRUE	Root cap	ORTHO905GF000849	4	6	ATWRKY40	stable	specific	LOC_Os02g08440		N
FALSE	TRUE	TRUE	TRUE	Root cap	ORTHO905GF006705	3	14				LOC_Os07g48550		N
FALSE	TRUE	TRUE	TRUE	Root cap	ORTHO905GF014720	3	16				LOC_Os11g06770		N
FALSE	TRUE	TRUE	TRUE	Root cap	ORTHO905GF006448	3	19				LOC_Os03g60080		N
FALSE	TRUE	TRUE	TRUE	Root cap	ORTHO905GF000605	3	21				LOC_Os04g43680		N
FALSE	TRUE	TRUE	TRUE	Root cap	ORTHO905GF017191	3	23				LOC_Os01g09080		N
FALSE	TRUE	TRUE	TRUE	Root cap	ORTHO905GF015797	3	31				LOC_Os03g21030		N
FALSE	TRUE	TRUE	TRUE	Root cap	ORTHO905GF002871	3	35		stable	specific	LOC_Os03g20550		N
TRUE	TRUE	TRUE	FALSE	Root cap	ORTHO905GF000865	3	39	AtWRKY42			LOC_Os01g14440		N
TRUE	TRUE	TRUE	FALSE	Root cap	ORTHO905GF000405	3	43	AZF2			LOC_Os03g55540		N
TRUE	FALSE	FALSE	TRUE	Root cap	ORTHO905GF002305	2	52	AR411
TRUE	FALSE	FALSE	TRUE	Root cap	ORTHO905GF010929	2	65	ATWRKY9
TRUE	FALSE	TRUE	FALSE	Root cap	ORTHO905GF001093	2	70	MIF3			LOC_Os11g03420		W
FALSE	TRUE	TRUE	FALSE	Root cap	ORTHO905GF015906	2	72				LOC_Os05g48010		N
FALSE	TRUE	TRUE	FALSE	Root cap	ORTHO905GF014726	2	80		stable	specific	LOC_Os01g62190		N
FALSE	TRUE	TRUE	FALSE	Root cap	ORTHO905GF001083	2	88				LOC_Os03g60560	LOC_Os03g60570	N	N
FALSE	FALSE	TRUE	TRUE	Root cap	ORTHO905GF000926	2	89				LOC_Os01g24070		N
FALSE	TRUE	TRUE	FALSE	Root cap	ORTHO905GF000442	2	97				LOC_Os08g43550	LOC_Os05g35500	N	N
FALSE	FALSE	TRUE	TRUE	Root cap	ORTHO905GF001472	2	99				LOC_Os03g55590	LOC_Os07g02800	N	N
FALSE	TRUE	FALSE	TRUE	Root cap	ORTHO905GF014399	2	100		stable	specific
FALSE	TRUE	FALSE	TRUE	Root cap	ORTHO905GF007835	2	104
FALSE	FALSE	TRUE	TRUE	Root cap	ORTHO905GF015932	2	108				LOC_Os08g06140		N
TRUE	FALSE	FALSE	TRUE	Root cap	ORTHO905GF002248	2	117	BHLH134
TRUE	FALSE	FALSE	TRUE	Root cap	ORTHO905GF004725	2	118	GATA2
FALSE	FALSE	TRUE	TRUE	Root cap	ORTHO905GF015835	2	133				LOC_Os07g12340		N
TRUE	FALSE	TRUE	FALSE	Root cap	ORTHO905GF000928	2	136	ATWRKY53			LOC_Os09g16510		N
FALSE	TRUE	TRUE	FALSE	Root cap	ORTHO905GF003460	2	137		stable	specific	LOC_Os10g41200		N
FALSE	TRUE	TRUE	FALSE	Root cap	ORTHO905GF008422	2	141				LOC_Os04g52090		N
TRUE	FALSE	FALSE	TRUE	Root cap	ORTHO905GF009821	2	153	HAT5
FALSE	FALSE	TRUE	TRUE	Root cap	ORTHO905GF022835	2	159				LOC_Os12g29330		N
FALSE	TRUE	TRUE	FALSE	Root cap	ORTHO905GF015888	2	173				LOC_Os09g29960		N
FALSE	TRUE	TRUE	FALSE	Root cap	ORTHO905GF018508	2	186				LOC_Os11g08210		N
TRUE	TRUE	FALSE	FALSE	Root cap	ORTHO905GF003849	2	188	ERF1A
FALSE	TRUE	TRUE	FALSE	Root cap	ORTHO905GF001985	2	189		stable	specific	LOC_Os05g41780		N
FALSE	TRUE	FALSE	TRUE	Root cap	ORTHO905GF000746	2	206
TRUE	TRUE	FALSE	FALSE	Root cap	ORTHO905GF004903	2	207	ABT3
TRUE	FALSE	FALSE	FALSE	Root cap	ORTHO905GF036598	1	226	AT2G33710
TRUE	FALSE	FALSE	FALSE	Root cap	ORTHO905GF010898	1	240	MYBD
TRUE	FALSE	FALSE	FALSE	Root cap	ORTHO905GF006226	1	252	BRON
FALSE	TRUE	FALSE	FALSE	Root cap	ORTHO905GF000312	1	253
FALSE	FALSE	TRUE	FALSE	Root cap	ORTHO905GF051910	1	254				LOC_Os05g34830		N
TRUE	FALSE	FALSE	FALSE	Root cap	ORTHO905GF004531	1	262	AT3G52440
TRUE	FALSE	FALSE	FALSE	Root cap	ORTHO905GF036537	1	274	AT1G48610
FALSE	FALSE	FALSE	TRUE	Root cap	ORTHO905GF003124	1	275
TRUE	FALSE	FALSE	FALSE	Root cap	ORTHO905GF000452	1	288	AT1G49475
TRUE	FALSE	FALSE	FALSE	Root cap	ORTHO905GF037342	1	301	ANAC042
FALSE	FALSE	TRUE	FALSE	Root cap	ORTHO905GF005374	1	302				LOC_Os04g58190		N
TRUE	FALSE	FALSE	FALSE	Root cap	ORTHO905GF006416	1	316	AT1G69030
FALSE	FALSE	TRUE	FALSE	Root cap	ORTHO905GF017145	1	325				LOC_Os01g15640		N
FALSE	FALSE	TRUE	FALSE	Root cap	ORTHO905GF018963	1	334				LOC_Os09g25070		N
TRUE	FALSE	FALSE	FALSE	Root cap	ORTHO905GF002059	1	345	ATWRKY72
FALSE	FALSE	TRUE	FALSE	Root cap	ORTHO905GF000020	1	346				LOC_Os09g38020		N
FALSE	FALSE	FALSE	TRUE	Root cap	ORTHO905GF002893	1	347
TRUE	FALSE	FALSE	FALSE	Root cap	ORTHO905GF036253	1	359	AT1G21340
FALSE	TRUE	FALSE	FALSE	Root cap	ORTHO905GF010453	1	360		stable	specific
FALSE	FALSE	TRUE	FALSE	Root cap	ORTHO905GF016706	1	361				LOC_Os01g55340		N
FALSE	FALSE	FALSE	TRUE	Root cap	ORTHO905GF068503	1	362
TRUE	FALSE	FALSE	FALSE	Root cap	ORTHO905GF016391	1	374	ATWRKY38
FALSE	TRUE	FALSE	FALSE	Root cap	ORTHO905GF003770	1	375		stable	specific
FALSE	FALSE	TRUE	FALSE	Root cap	ORTHO905GF002086	1	376				LOC_Os05g07700		N
TRUE	FALSE	FALSE	FALSE	Root cap	ORTHO905GF009674	1	384	ANAC070
FALSE	FALSE	FALSE	TRUE	Root cap	ORTHO905GF070844	1	394
TRUE	FALSE	FALSE	FALSE	Root cap	ORTHO905GF002515	1	406	AtWRKY22
FALSE	FALSE	TRUE	FALSE	Root cap	ORTHO905GF045875	1	407				LOC_Os01g49160		N
FALSE	FALSE	FALSE	TRUE	Root cap	ORTHO905GF070711	1	408
FALSE	FALSE	FALSE	TRUE	Root cap	ORTHO905GF021476	1	420
TRUE	FALSE	FALSE	FALSE	Root cap	ORTHO905GF000980	1	440	anac046
FALSE	TRUE	FALSE	FALSE	Root cap	ORTHO905GF015996	1	441		stable	specific
FALSE	FALSE	TRUE	FALSE	Root cap	ORTHO905GF015687	1	442				LOC_Os01g70110		N
TRUE	FALSE	FALSE	FALSE	Root cap	ORTHO905GF000931	1	456	ERF55
FALSE	FALSE	FALSE	TRUE	Root cap	ORTHO905GF016986	1	457
FALSE	FALSE	TRUE	FALSE	Root cap	ORTHO905GF002061	1	469				LOC_Os05g10620		N
TRUE	FALSE	FALSE	FALSE	Root cap	ORTHO905GF006180	1	480	URP7
FALSE	FALSE	FALSE	TRUE	Root cap	ORTHO905GF005816	1	491
TRUE	FALSE	FALSE	FALSE	Root cap	ORTHO905GF018026	1	501	ZFP5
FALSE	FALSE	FALSE	TRUE	Root cap	ORTHO905GF006975	1	502
FALSE	TRUE	FALSE	FALSE	Root cap	ORTHO905GF005975	1	511		stable	specific
FALSE	FALSE	FALSE	TRUE	Root cap	ORTHO905GF021496	1	512
FALSE	TRUE	FALSE	FALSE	Root cap	ORTHO905GF024246	1	521		stable	unspecific
FALSE	FALSE	TRUE	FALSE	Root cap	ORTHO905GF018707	1	522				LOC_Os05g45410		N
TRUE	FALSE	FALSE	FALSE	Root cap	ORTHO905GF036211	1	534	ATWRKY36
FALSE	TRUE	FALSE	FALSE	Root cap	ORTHO905GF002016	1	545
FALSE	FALSE	FALSE	TRUE	Root cap	ORTHO905GF005259	1	546
TRUE	FALSE	FALSE	FALSE	Root cap	ORTHO905GF014315	1	556	GATA8
FALSE	TRUE	FALSE	FALSE	Root cap	ORTHO905GF005041	1	564
FALSE	FALSE	TRUE	FALSE	Root cap	ORTHO905GF045838	1	565				LOC_Os05g04210		N
TRUE	FALSE	FALSE	FALSE	Root cap	ORTHO905GF001424	1	575	ATMYB30
FALSE	FALSE	FALSE	TRUE	Root cap	ORTHO905GF067904	1	576
TRUE	FALSE	FALSE	FALSE	Root cap	ORTHO905GF002683	1	591	GATA9
TRUE	FALSE	FALSE	FALSE	Root cap	ORTHO905GF016367	1	602	ZAT8
FALSE	FALSE	FALSE	TRUE	Root cap	ORTHO905GF009498	1	615
TRUE	FALSE	FALSE	FALSE	Root cap	ORTHO905GF003865	1	624	ATWRKY54
FALSE	FALSE	TRUE	FALSE	Root cap	ORTHO905GF020612	1	625				LOC_Os08g32080		N
FALSE	TRUE	FALSE	FALSE	Root cap	ORTHO905GF002813	1	635
TRUE	FALSE	FALSE	FALSE	Root cap	ORTHO905GF004210	1	642	GFR
TRUE	FALSE	FALSE	FALSE	Root cap	ORTHO905GF007225	1	655	ATWRKY25
FALSE	FALSE	TRUE	FALSE	Root cap	ORTHO905GF016913	1	656				LOC_Os08g44820		N
FALSE	FALSE	FALSE	TRUE	Root cap	ORTHO905GF069970	1	657
FALSE	FALSE	FALSE	TRUE	Root cap	ORTHO905GF002668	1	669
FALSE	TRUE	FALSE	FALSE	Root cap	ORTHO905GF001965	1	681
FALSE	FALSE	TRUE	FALSE	Root cap	ORTHO905GF045463	1	682				LOC_Os02g56250		N
FALSE	FALSE	FALSE	TRUE	Root cap	ORTHO905GF013204	1	683
TRUE	FALSE	FALSE	FALSE	Root cap	ORTHO905GF016369	1	689	ZAT11
TRUE	FALSE	FALSE	FALSE	Root cap	ORTHO905GF012650	1	695	KAN4
FALSE	FALSE	TRUE	FALSE	Root cap	ORTHO905GF046845	1	704				LOC_Os01g47560		N
FALSE	FALSE	FALSE	TRUE	Root cap	ORTHO905GF000861	1	705
FALSE	FALSE	TRUE	FALSE	Root cap	ORTHO905GF008702	1	718				LOC_Os05g35170		N
TRUE	FALSE	FALSE	FALSE	Root cap	ORTHO905GF001033	1	739	ERF17
FALSE	FALSE	FALSE	TRUE	Root cap	ORTHO905GF017539	1	740
FALSE	FALSE	TRUE	FALSE	Root cap	ORTHO905GF002864	1	748				LOC_Os01g64360		N
FALSE	FALSE	FALSE	TRUE	Root cap	ORTHO905GF000501	1	749
FALSE	FALSE	TRUE	FALSE	Root cap	ORTHO905GF000887	1	759				LOC_Os02g52780		N
FALSE	FALSE	FALSE	TRUE	Root cap	ORTHO905GF018742	1	760
TRUE	FALSE	FALSE	FALSE	Root cap	ORTHO905GF002205	1	771	ZAT14
FALSE	FALSE	FALSE	TRUE	Root cap	ORTHO905GF067745	1	772
TRUE	FALSE	FALSE	FALSE	Root cap	ORTHO905GF004526	1	785	AT1G71520
FALSE	FALSE	TRUE	FALSE	Root cap	ORTHO905GF015924	1	786				LOC_Os01g04930		N
TRUE	FALSE	FALSE	FALSE	Root cap	ORTHO905GF011557	1	793	BHLH92
FALSE	TRUE	FALSE	FALSE	Root cap	ORTHO905GF014062	1	794		stable	specific
FALSE	FALSE	FALSE	TRUE	Root cap	ORTHO905GF001471	1	795
TRUE	FALSE	FALSE	FALSE	Root cap	ORTHO905GF020059	1	806	ERF-6-6
FALSE	FALSE	TRUE	FALSE	Root cap	ORTHO905GF017169	1	817				LOC_Os01g53040		N
FALSE	FALSE	FALSE	TRUE	Root cap	ORTHO905GF000622	1	818
FALSE	FALSE	FALSE	TRUE	Root cap	ORTHO905GF002046	1	829
TRUE	FALSE	FALSE	FALSE	Root cap	ORTHO905GF003574	1	838	ATERF#011
FALSE	FALSE	FALSE	TRUE	Root cap	ORTHO905GF001853	1	839
FALSE	FALSE	FALSE	TRUE	Root cap	ORTHO905GF012594	1	849
TRUE	FALSE	FALSE	FALSE	Root cap	ORTHO905GF014426	1	858	AtWRKY15
TRUE	FALSE	FALSE	FALSE	Root cap	ORTHO905GF000510	1	867	DREB2
FALSE	TRUE	FALSE	FALSE	Root cap	ORTHO905GF015743	1	873
FALSE	TRUE	FALSE	FALSE	Root cap	ORTHO905GF001919	1	884
FALSE	TRUE	FALSE	FALSE	Root cap	ORTHO905GF001780	1	890
FALSE	TRUE	FALSE	FALSE	Root cap	ORTHO905GF001172	1	895		stable	unspecific
FALSE	TRUE	FALSE	FALSE	Root cap	ORTHO905GF016844	1	905
FALSE	TRUE	FALSE	FALSE	Root cap	ORTHO905GF023040	1	915
FALSE	TRUE	FALSE	FALSE	Root cap	ORTHO905GF001646	1	918
FALSE	TRUE	FALSE	FALSE	Root cap	ORTHO905GF009122	1	923
FALSE	TRUE	FALSE	FALSE	Root cap	ORTHO905GF001227	1	931
FALSE	TRUE	FALSE	FALSE	Root cap	ORTHO905GF000281	1	938		stable	specific
FALSE	TRUE	FALSE	FALSE	Root cap	ORTHO905GF002527	1	941
FALSE	TRUE	FALSE	FALSE	Root cap	ORTHO905GF015569	1	948
TRUE	TRUE	FALSE	TRUE	Phloem	ORTHO905GF005638	3	24	anac096
TRUE	TRUE	FALSE	TRUE	Phloem	ORTHO905GF002540	3	46	ANAC102
TRUE	TRUE	FALSE	FALSE	Phloem	ORTHO905GF008021	2	56	COG1
TRUE	FALSE	FALSE	TRUE	Phloem	ORTHO905GF001284	2	60	DAG1
FALSE	TRUE	FALSE	TRUE	Phloem	ORTHO905GF001919	2	61		stable	specific
FALSE	TRUE	FALSE	TRUE	Phloem	ORTHO905GF015743	2	83
TRUE	TRUE	FALSE	FALSE	Phloem	ORTHO905GF002239	2	86	ATBZIP9
TRUE	TRUE	FALSE	FALSE	Phloem	ORTHO905GF002280	2	114	HB23
FALSE	TRUE	FALSE	TRUE	Phloem	ORTHO905GF014720	2	139		stable	unspecific
TRUE	FALSE	FALSE	TRUE	Phloem	ORTHO905GF009821	2	149	HAT5
FALSE	TRUE	FALSE	TRUE	Phloem	ORTHO905GF006448	2	151
FALSE	TRUE	FALSE	TRUE	Phloem	ORTHO905GF000605	2	158
FALSE	TRUE	FALSE	TRUE	Phloem	ORTHO905GF006705	2	171
FALSE	TRUE	FALSE	TRUE	Phloem	ORTHO905GF002016	2	181		stable	specific
FALSE	TRUE	FALSE	TRUE	Phloem	ORTHO905GF002315	2	182		stable	specific
TRUE	TRUE	FALSE	FALSE	Phloem	ORTHO905GF003849	2	192	EREBP
FALSE	TRUE	FALSE	TRUE	Phloem	ORTHO905GF000849	2	193
FALSE	TRUE	FALSE	TRUE	Phloem	ORTHO905GF000865	2	198
TRUE	FALSE	FALSE	FALSE	Phloem	ORTHO905GF022080	1	223	AT5G05790
FALSE	FALSE	FALSE	TRUE	Phloem	ORTHO905GF021476	1	224
TRUE	FALSE	FALSE	FALSE	Phloem	ORTHO905GF002014	1	236	BHLH
FALSE	FALSE	FALSE	TRUE	Phloem	ORTHO905GF015717	1	237
TRUE	FALSE	FALSE	FALSE	Phloem	ORTHO905GF012122	1	245	AT2G29660
FALSE	TRUE	FALSE	FALSE	Phloem	ORTHO905GF002317	1	246
FALSE	FALSE	FALSE	TRUE	Phloem	ORTHO905GF005041	1	247
TRUE	FALSE	FALSE	FALSE	Phloem	ORTHO905GF006596	1	261	AT5G06800
FALSE	FALSE	FALSE	TRUE	Phloem	ORTHO905GF013040	1	271
TRUE	FALSE	FALSE	FALSE	Phloem	ORTHO905GF000655	1	283	ATC3H46
FALSE	TRUE	FALSE	FALSE	Phloem	ORTHO905GF001172	1	284		unstable	unspecific
FALSE	FALSE	FALSE	TRUE	Phloem	ORTHO905GF006657	1	285
TRUE	FALSE	FALSE	FALSE	Phloem	ORTHO905GF002328	1	297	SOD7
FALSE	TRUE	FALSE	FALSE	Phloem	ORTHO905GF008685	1	298
FALSE	FALSE	FALSE	TRUE	Phloem	ORTHO905GF001471	1	299
TRUE	FALSE	FALSE	FALSE	Phloem	ORTHO905GF025499	1	313	AT2G28810
FALSE	FALSE	FALSE	TRUE	Phloem	ORTHO905GF015756	1	314
FALSE	FALSE	FALSE	TRUE	Phloem	ORTHO905GF016841	1	324
TRUE	FALSE	FALSE	FALSE	Phloem	ORTHO905GF001065	1	332	OBP3
TRUE	FALSE	FALSE	FALSE	Phloem	ORTHO905GF000128	1	342	ERF035
FALSE	TRUE	FALSE	FALSE	Phloem	ORTHO905GF002205	1	343		stable	specific
FALSE	FALSE	FALSE	TRUE	Phloem	ORTHO905GF016980	1	344
TRUE	FALSE	FALSE	FALSE	Phloem	ORTHO905GF003759	1	356	AT3G12730
FALSE	FALSE	FALSE	TRUE	Phloem	ORTHO905GF068503	1	357
TRUE	FALSE	FALSE	FALSE	Phloem	ORTHO905GF012068	1	369	HHO4
FALSE	TRUE	FALSE	FALSE	Phloem	ORTHO905GF002061	1	370		stable	specific
TRUE	FALSE	FALSE	FALSE	Phloem	ORTHO905GF000827	1	381	AtMYB55
FALSE	FALSE	FALSE	TRUE	Phloem	ORTHO905GF069970	1	382
FALSE	FALSE	FALSE	TRUE	Phloem	ORTHO905GF070158	1	392
FALSE	FALSE	FALSE	TRUE	Phloem	ORTHO905GF008973	1	405
FALSE	FALSE	FALSE	TRUE	Phloem	ORTHO905GF006098	1	416
TRUE	FALSE	FALSE	FALSE	Phloem	ORTHO905GF000975	1	436	AT-GT2
FALSE	TRUE	FALSE	FALSE	Phloem	ORTHO905GF001083	1	437
TRUE	FALSE	FALSE	FALSE	Phloem	ORTHO905GF003455	1	452	AtbZIP44
FALSE	TRUE	FALSE	FALSE	Phloem	ORTHO905GF001965	1	453
FALSE	FALSE	FALSE	TRUE	Phloem	ORTHO905GF015932	1	454
TRUE	FALSE	FALSE	FALSE	Phloem	ORTHO905GF025671	1	465	AtbZIP6
FALSE	FALSE	FALSE	TRUE	Phloem	ORTHO905GF002893	1	466
TRUE	FALSE	FALSE	FALSE	Phloem	ORTHO905GF003732	1	476	XAL1
FALSE	FALSE	FALSE	TRUE	Phloem	ORTHO905GF007835	1	477
FALSE	FALSE	FALSE	TRUE	Phloem	ORTHO905GF022835	1	499
TRUE	FALSE	FALSE	FALSE	Phloem	ORTHO905GF005245	1	509	LEP
FALSE	FALSE	FALSE	TRUE	Phloem	ORTHO905GF001041	1	510
TRUE	FALSE	FALSE	FALSE	Phloem	ORTHO905GF001472	1	518	HHO5
TRUE	FALSE	FALSE	FALSE	Phloem	ORTHO905GF022126	1	528	AtbZIP5
FALSE	TRUE	FALSE	FALSE	Phloem	ORTHO905GF008422	1	529
FALSE	FALSE	FALSE	TRUE	Phloem	ORTHO905GF010460	1	530
TRUE	FALSE	FALSE	FALSE	Phloem	ORTHO905GF038303	1	541	AtMYB40
FALSE	FALSE	FALSE	TRUE	Phloem	ORTHO905GF000884	1	542
FALSE	FALSE	FALSE	TRUE	Phloem	ORTHO905GF021496	1	553
TRUE	FALSE	FALSE	FALSE	Phloem	ORTHO905GF001483	1	561	IDD14beta
TRUE	FALSE	FALSE	FALSE	Phloem	ORTHO905GF037337	1	572	anac097
FALSE	FALSE	FALSE	TRUE	Phloem	ORTHO905GF000746	1	573
TRUE	FALSE	FALSE	FALSE	Phloem	ORTHO905GF009959	1	587	VNI2
FALSE	TRUE	FALSE	FALSE	Phloem	ORTHO905GF002813	1	588
FALSE	FALSE	FALSE	TRUE	Phloem	ORTHO905GF015797	1	589
TRUE	FALSE	FALSE	FALSE	Phloem	ORTHO905GF015218	1	597	DEWAX2
FALSE	FALSE	FALSE	TRUE	Phloem	ORTHO905GF000622	1	598
FALSE	TRUE	FALSE	FALSE	Phloem	ORTHO905GF003770	1	611
TRUE	FALSE	FALSE	FALSE	Phloem	ORTHO905GF018288	1	620	AT1G69580
FALSE	TRUE	FALSE	FALSE	Phloem	ORTHO905GF000405	1	632
FALSE	FALSE	FALSE	TRUE	Phloem	ORTHO905GF022828	1	633
TRUE	FALSE	FALSE	FALSE	Phloem	ORTHO905GF038025	1	640	AtMYB43
TRUE	FALSE	FALSE	FALSE	Phloem	ORTHO905GF007175	1	666	AtMYB88
FALSE	TRUE	FALSE	FALSE	Phloem	ORTHO905GF001985	1	677		stable	specific
FALSE	FALSE	FALSE	TRUE	Phloem	ORTHO905GF015924	1	678
FALSE	FALSE	FALSE	TRUE	Phloem	ORTHO905GF015835	1	693
TRUE	FALSE	FALSE	FALSE	Phloem	ORTHO905GF004515	1	700	ZFP4
FALSE	FALSE	FALSE	TRUE	Phloem	ORTHO905GF016869	1	701
TRUE	FALSE	FALSE	FALSE	Phloem	ORTHO905GF000642	1	714	CDF3
FALSE	FALSE	FALSE	TRUE	Phloem	ORTHO905GF017191	1	715
TRUE	FALSE	FALSE	FALSE	Phloem	ORTHO905GF002864	1	725	DIV2
FALSE	TRUE	FALSE	FALSE	Phloem	ORTHO905GF001646	1	726
FALSE	FALSE	FALSE	TRUE	Phloem	ORTHO905GF000964	1	727
TRUE	FALSE	FALSE	FALSE	Phloem	ORTHO905GF014431	1	736	ANAC072
FALSE	TRUE	FALSE	FALSE	Phloem	ORTHO905GF006672	1	747
TRUE	FALSE	FALSE	FALSE	Phloem	ORTHO905GF001582	1	756	PFA3
TRUE	FALSE	FALSE	FALSE	Phloem	ORTHO905GF008668	1	767	SND4
FALSE	FALSE	FALSE	TRUE	Phloem	ORTHO905GF004699	1	768
TRUE	FALSE	FALSE	FALSE	Phloem	ORTHO905GF000108	1	782	IDD8
FALSE	FALSE	FALSE	TRUE	Phloem	ORTHO905GF013314	1	790
TRUE	FALSE	FALSE	FALSE	Phloem	ORTHO905GF001823	1	802	ATBZIP19
TRUE	FALSE	FALSE	FALSE	Phloem	ORTHO905GF010898	1	814	AT1G19000
FALSE	TRUE	FALSE	FALSE	Phloem	ORTHO905GF014790	1	815
FALSE	FALSE	FALSE	TRUE	Phloem	ORTHO905GF067745	1	816
TRUE	FALSE	FALSE	FALSE	Phloem	ORTHO905GF000281	1	826	ABIG1
FALSE	TRUE	FALSE	FALSE	Phloem	ORTHO905GF019048	1	827
FALSE	FALSE	FALSE	TRUE	Phloem	ORTHO905GF007039	1	828
TRUE	FALSE	FALSE	FALSE	Phloem	ORTHO905GF038429	1	847	AtbZIP1
TRUE	FALSE	FALSE	FALSE	Phloem	ORTHO905GF001260	1	855	ATHB6
FALSE	TRUE	FALSE	FALSE	Phloem	ORTHO905GF001227	1	856
FALSE	FALSE	FALSE	TRUE	Phloem	ORTHO905GF000437	1	857
TRUE	FALSE	FALSE	FALSE	Phloem	ORTHO905GF025594	1	865	CDF5
FALSE	TRUE	FALSE	FALSE	Phloem	ORTHO905GF001780	1	870
TRUE	FALSE	FALSE	FALSE	Phloem	ORTHO905GF004192	1	881	RITF1
FALSE	TRUE	FALSE	FALSE	Phloem	ORTHO905GF023040	1	882
TRUE	FALSE	FALSE	FALSE	Phloem	ORTHO905GF000449	1	887	ATDDF1
FALSE	TRUE	FALSE	FALSE	Phloem	ORTHO905GF000704	1	897
FALSE	TRUE	FALSE	FALSE	Phloem	ORTHO905GF020821	1	903
FALSE	TRUE	FALSE	FALSE	Phloem	ORTHO905GF015906	1	904
FALSE	TRUE	FALSE	FALSE	Phloem	ORTHO905GF010759	1	907
FALSE	TRUE	FALSE	FALSE	Phloem	ORTHO905GF003404	1	909
FALSE	TRUE	FALSE	FALSE	Phloem	ORTHO905GF010453	1	914
FALSE	TRUE	FALSE	FALSE	Phloem	ORTHO905GF018508	1	916
FALSE	TRUE	FALSE	FALSE	Phloem	ORTHO905GF019068	1	921
FALSE	TRUE	FALSE	FALSE	Phloem	ORTHO905GF000312	1	934
FALSE	TRUE	FALSE	FALSE	Phloem	ORTHO905GF009122	1	942
FALSE	TRUE	FALSE	FALSE	Phloem	ORTHO905GF011557	1	946
FALSE	TRUE	FALSE	FALSE	Phloem	ORTHO905GF004903	1	956
FALSE	TRUE	FALSE	FALSE	Phloem	ORTHO905GF003460	1	959
FALSE	TRUE	FALSE	FALSE	Phloem	ORTHO905GF016844	1	965		stable	specific
FALSE	TRUE	FALSE	FALSE	Phloem	ORTHO905GF003094	1	966
TRUE	TRUE	FALSE	FALSE	Pericycle	ORTHO905GF008021	2	98	COG1
TRUE	TRUE	FALSE	FALSE	Pericycle	ORTHO905GF000312	2	123	AtMYB78
TRUE	TRUE	FALSE	FALSE	Pericycle	ORTHO905GF002239	2	138	ATBZIP9
TRUE	TRUE	FALSE	FALSE	Pericycle	ORTHO905GF000442	2	164	ATMYB4
TRUE	TRUE	FALSE	FALSE	Pericycle	ORTHO905GF000849	2	183	ATWRKY18
TRUE	TRUE	FALSE	FALSE	Pericycle	ORTHO905GF002540	2	200	ANAC102
TRUE	FALSE	FALSE	FALSE	Pericycle	ORTHO905GF038140	1	213	PFA1
FALSE	TRUE	FALSE	FALSE	Pericycle	ORTHO905GF001172	1	214
TRUE	FALSE	FALSE	FALSE	Pericycle	ORTHO905GF022080	1	227	AT5G05790
TRUE	FALSE	FALSE	FALSE	Pericycle	ORTHO905GF002014	1	255	BHLH
TRUE	FALSE	FALSE	FALSE	Pericycle	ORTHO905GF000655	1	263	ATC3H46
FALSE	TRUE	FALSE	FALSE	Pericycle	ORTHO905GF015743	1	264
TRUE	FALSE	FALSE	FALSE	Pericycle	ORTHO905GF003625	1	276	PFB2
TRUE	FALSE	FALSE	FALSE	Pericycle	ORTHO905GF011880	1	289	ATC3H66
TRUE	FALSE	FALSE	FALSE	Pericycle	ORTHO905GF007240	1	303	AT5G08750
FALSE	TRUE	FALSE	FALSE	Pericycle	ORTHO905GF003770	1	304
TRUE	FALSE	FALSE	FALSE	Pericycle	ORTHO905GF003732	1	317	XAL1
FALSE	TRUE	FALSE	FALSE	Pericycle	ORTHO905GF014774	1	326
TRUE	FALSE	FALSE	FALSE	Pericycle	ORTHO905GF002698	1	335	ATMYB59-2
TRUE	FALSE	FALSE	FALSE	Pericycle	ORTHO905GF025671	1	348	AtbZIP6
FALSE	TRUE	FALSE	FALSE	Pericycle	ORTHO905GF000523	1	349
TRUE	FALSE	FALSE	FALSE	Pericycle	ORTHO905GF038025	1	363	AtMYB43
FALSE	TRUE	FALSE	FALSE	Pericycle	ORTHO905GF001083	1	377
TRUE	FALSE	FALSE	FALSE	Pericycle	ORTHO905GF011506	1	385	ZFP3
FALSE	TRUE	FALSE	FALSE	Pericycle	ORTHO905GF000605	1	386
TRUE	FALSE	FALSE	FALSE	Pericycle	ORTHO905GF014431	1	395	ANAC072
FALSE	TRUE	FALSE	FALSE	Pericycle	ORTHO905GF008422	1	396
TRUE	FALSE	FALSE	FALSE	Pericycle	ORTHO905GF005638	1	409	anac096
FALSE	TRUE	FALSE	FALSE	Pericycle	ORTHO905GF001965	1	410
TRUE	FALSE	FALSE	FALSE	Pericycle	ORTHO905GF001284	1	421	DAG1
TRUE	FALSE	FALSE	FALSE	Pericycle	ORTHO905GF000483	1	430	AtMYB20
TRUE	FALSE	FALSE	FALSE	Pericycle	ORTHO905GF021917	1	443	MYB63
FALSE	TRUE	FALSE	FALSE	Pericycle	ORTHO905GF002813	1	444
FALSE	TRUE	FALSE	FALSE	Pericycle	ORTHO905GF003094	1	458
TRUE	FALSE	FALSE	FALSE	Pericycle	ORTHO905GF000281	1	470	ABIG1
TRUE	FALSE	FALSE	FALSE	Pericycle	ORTHO905GF009959	1	481	VNI2
FALSE	TRUE	FALSE	FALSE	Pericycle	ORTHO905GF001985	1	482		stable	specific
TRUE	FALSE	FALSE	FALSE	Pericycle	ORTHO905GF007382	1	492	MYBC1
FALSE	TRUE	FALSE	FALSE	Pericycle	ORTHO905GF001646	1	493
TRUE	FALSE	FALSE	FALSE	Pericycle	ORTHO905GF038303	1	513	AtMYB40
TRUE	FALSE	FALSE	FALSE	Pericycle	ORTHO905GF001582	1	523	PFA3
TRUE	FALSE	FALSE	FALSE	Pericycle	ORTHO905GF005245	1	535	LEP
FALSE	TRUE	FALSE	FALSE	Pericycle	ORTHO905GF019048	1	536
TRUE	FALSE	FALSE	FALSE	Pericycle	ORTHO905GF000128	1	547	ERF035
FALSE	TRUE	FALSE	FALSE	Pericycle	ORTHO905GF014720	1	548
FALSE	TRUE	FALSE	FALSE	Pericycle	ORTHO905GF006448	1	557
TRUE	FALSE	FALSE	FALSE	Pericycle	ORTHO905GF002317	1	577	DROP1
FALSE	TRUE	FALSE	FALSE	Pericycle	ORTHO905GF001919	1	578
TRUE	FALSE	FALSE	FALSE	Pericycle	ORTHO905GF025304	1	592	ATY49
TRUE	FALSE	FALSE	FALSE	Pericycle	ORTHO905GF000108	1	603	AtIDD11
TRUE	FALSE	FALSE	FALSE	Pericycle	ORTHO905GF002864	1	616	DIV2
TRUE	FALSE	FALSE	FALSE	Pericycle	ORTHO905GF003455	1	626	AtbZIP44
FALSE	TRUE	FALSE	FALSE	Pericycle	ORTHO905GF000405	1	627
TRUE	FALSE	FALSE	FALSE	Pericycle	ORTHO905GF001065	1	636	OBP3
TRUE	FALSE	FALSE	FALSE	Pericycle	ORTHO905GF005541	1	643	TGA1
TRUE	FALSE	FALSE	FALSE	Pericycle	ORTHO905GF000827	1	658	AtMYB55
TRUE	FALSE	FALSE	FALSE	Pericycle	ORTHO905GF015218	1	670	DEWAX2
TRUE	FALSE	FALSE	FALSE	Pericycle	ORTHO905GF005604	1	696	AT5G01380
TRUE	FALSE	FALSE	FALSE	Pericycle	ORTHO905GF009860	1	719	STC8
FALSE	TRUE	FALSE	FALSE	Pericycle	ORTHO905GF001780	1	720
TRUE	FALSE	FALSE	FALSE	Pericycle	ORTHO905GF000861	1	730	ATMYB44
TRUE	FALSE	FALSE	FALSE	Pericycle	ORTHO905GF038429	1	741	AtbZIP1
TRUE	FALSE	FALSE	FALSE	Pericycle	ORTHO905GF002770	1	750	PFA6
FALSE	TRUE	FALSE	FALSE	Pericycle	ORTHO905GF001227	1	761
TRUE	FALSE	FALSE	FALSE	Pericycle	ORTHO905GF000808	1	787	bHLH39
TRUE	FALSE	FALSE	FALSE	Pericycle	ORTHO905GF008316	1	796	PFA5
TRUE	FALSE	FALSE	FALSE	Pericycle	ORTHO905GF010898	1	807	AT1G74840
TRUE	FALSE	FALSE	FALSE	Pericycle	ORTHO905GF001260	1	819	ATHB6
FALSE	TRUE	FALSE	FALSE	Pericycle	ORTHO905GF003849	1	820
TRUE	FALSE	FALSE	FALSE	Pericycle	ORTHO905GF000975	1	830	AT-GT2
FALSE	TRUE	FALSE	FALSE	Pericycle	ORTHO905GF023040	1	831
TRUE	FALSE	FALSE	FALSE	Pericycle	ORTHO905GF003558	1	840	ATGLK2
FALSE	TRUE	FALSE	FALSE	Pericycle	ORTHO905GF014790	1	841
FALSE	TRUE	FALSE	FALSE	Pericycle	ORTHO905GF006705	1	850
FALSE	TRUE	FALSE	FALSE	Pericycle	ORTHO905GF015906	1	878
FALSE	TRUE	FALSE	FALSE	Pericycle	ORTHO905GF000704	1	891
FALSE	TRUE	FALSE	FALSE	Pericycle	ORTHO905GF019068	1	900
FALSE	TRUE	FALSE	FALSE	Pericycle	ORTHO905GF002280	1	902
FALSE	TRUE	FALSE	FALSE	Pericycle	ORTHO905GF010453	1	910		stable	specific
FALSE	TRUE	FALSE	FALSE	Pericycle	ORTHO905GF020821	1	917
FALSE	TRUE	FALSE	FALSE	Pericycle	ORTHO905GF002315	1	927		stable	specific
FALSE	TRUE	FALSE	FALSE	Pericycle	ORTHO905GF018508	1	932
FALSE	TRUE	FALSE	FALSE	Pericycle	ORTHO905GF009122	1	935
FALSE	TRUE	FALSE	FALSE	Pericycle	ORTHO905GF010759	1	940
FALSE	TRUE	FALSE	FALSE	Pericycle	ORTHO905GF015797	1	944
FALSE	TRUE	FALSE	FALSE	Pericycle	ORTHO905GF000746	1	958
FALSE	TRUE	FALSE	FALSE	Pericycle	ORTHO905GF017433	1	961		stable	specific
FALSE	TRUE	FALSE	FALSE	Pericycle	ORTHO905GF003574	1	963
FALSE	TRUE	FALSE	FALSE	Pericycle	ORTHO905GF001041	1	972		stable	unspecific
FALSE	TRUE	FALSE	FALSE	Pericycle	ORTHO905GF004903	1	974
FALSE	TRUE	FALSE	FALSE	Pericycle	ORTHO905GF024246	1	976		stable	unspecific
FALSE	TRUE	FALSE	FALSE	Pericycle	ORTHO905GF017191	1	978
FALSE	TRUE	FALSE	FALSE	Pericycle	ORTHO905GF000865	1	979
FALSE	TRUE	FALSE	FALSE	Pericycle	ORTHO905GF001236	1	982
TRUE	FALSE	TRUE	TRUE	Epidermis	ORTHO905GF002305	3	11	WRKY35			LOC_Os04g50920		S
TRUE	TRUE	FALSE	TRUE	Epidermis	ORTHO905GF004725	3	13	GATA4
FALSE	TRUE	TRUE	TRUE	Epidermis	ORTHO905GF015797	3	26				LOC_Os03g21030		W
FALSE	TRUE	TRUE	TRUE	Epidermis	ORTHO905GF015835	3	36				LOC_Os07g12340		S
TRUE	TRUE	FALSE	TRUE	Epidermis	ORTHO905GF002540	3	38	anac081
FALSE	TRUE	TRUE	TRUE	Epidermis	ORTHO905GF000849	3	40				LOC_Os06g44010		W
FALSE	TRUE	TRUE	TRUE	Epidermis	ORTHO905GF002315	3	42		stable	specific	LOC_Os02g26430		S
TRUE	TRUE	FALSE	TRUE	Epidermis	ORTHO905GF001471	3	45	HDT3
TRUE	FALSE	TRUE	FALSE	Epidermis	ORTHO905GF000827	2	53	ATMYB4			LOC_Os05g04820	LOC_Os01g18240	S	W
FALSE	TRUE	TRUE	FALSE	Epidermis	ORTHO905GF002280	2	59				LOC_Os10g26500		W
FALSE	TRUE	FALSE	TRUE	Epidermis	ORTHO905GF017191	2	66
FALSE	TRUE	TRUE	FALSE	Epidermis	ORTHO905GF001713	2	75				LOC_Os10g38820		S
FALSE	FALSE	TRUE	TRUE	Epidermis	ORTHO905GF010929	2	77				LOC_Os02g53100		W
TRUE	TRUE	FALSE	FALSE	Epidermis	ORTHO905GF003770	2	81	ATBZIP53
TRUE	TRUE	FALSE	FALSE	Epidermis	ORTHO905GF001985	2	82	ATERF-4
TRUE	TRUE	FALSE	FALSE	Epidermis	ORTHO905GF000931	2	84	AtWIND1	stable	specific
TRUE	FALSE	FALSE	TRUE	Epidermis	ORTHO905GF005259	2	90	ATMYBCDC5
FALSE	TRUE	FALSE	TRUE	Epidermis	ORTHO905GF014720	2	92
TRUE	FALSE	TRUE	FALSE	Epidermis	ORTHO905GF001475	2	109	DIV1			LOC_Os05g37730		W
FALSE	TRUE	FALSE	TRUE	Epidermis	ORTHO905GF000605	2	110
FALSE	FALSE	TRUE	TRUE	Epidermis	ORTHO905GF000861	2	111				LOC_Os02g09480		S
TRUE	FALSE	FALSE	TRUE	Epidermis	ORTHO905GF000926	2	119	ATGATA17L
FALSE	TRUE	FALSE	TRUE	Epidermis	ORTHO905GF006705	2	121
TRUE	FALSE	FALSE	TRUE	Epidermis	ORTHO905GF000746	2	127	RAP2.2
TRUE	FALSE	FALSE	TRUE	Epidermis	ORTHO905GF009821	2	130	HAT5
TRUE	TRUE	FALSE	FALSE	Epidermis	ORTHO905GF001919	2	134	AtMYB18
FALSE	FALSE	TRUE	TRUE	Epidermis	ORTHO905GF007835	2	142				LOC_Os05g49100		S
FALSE	FALSE	TRUE	TRUE	Epidermis	ORTHO905GF022835	2	150				LOC_Os12g29330		W
TRUE	TRUE	FALSE	FALSE	Epidermis	ORTHO905GF000405	2	154	AZF2
FALSE	FALSE	TRUE	TRUE	Epidermis	ORTHO905GF001472	2	155				LOC_Os03g55590		W
FALSE	TRUE	FALSE	TRUE	Epidermis	ORTHO905GF006448	2	162
TRUE	FALSE	TRUE	FALSE	Epidermis	ORTHO905GF006597	2	168	ATWRKY75			LOC_Os11g29870		W
TRUE	TRUE	FALSE	FALSE	Epidermis	ORTHO905GF000865	2	169	ATWRKY31
TRUE	TRUE	FALSE	FALSE	Epidermis	ORTHO905GF001260	2	180	ATHB-16
TRUE	TRUE	FALSE	FALSE	Epidermis	ORTHO905GF004903	2	187	ABT4
FALSE	TRUE	TRUE	FALSE	Epidermis	ORTHO905GF000442	2	197				LOC_Os08g43550	LOC_Os09g36730, LOC_Os05g35500	W	W, W
FALSE	TRUE	FALSE	TRUE	Epidermis	ORTHO905GF017539	2	202
TRUE	FALSE	FALSE	FALSE	Epidermis	ORTHO905GF004551	1	215	ZRF1b
FALSE	TRUE	FALSE	FALSE	Epidermis	ORTHO905GF015448	1	216		stable	specific
FALSE	FALSE	TRUE	FALSE	Epidermis	ORTHO905GF005374	1	217				LOC_Os04g58190		W
FALSE	TRUE	FALSE	FALSE	Epidermis	ORTHO905GF019107	1	228
FALSE	FALSE	TRUE	FALSE	Epidermis	ORTHO905GF002061	1	229				LOC_Os05g48850		W
TRUE	FALSE	FALSE	FALSE	Epidermis	ORTHO905GF019980	1	256	AT5G56200
FALSE	FALSE	TRUE	FALSE	Epidermis	ORTHO905GF045875	1	257				LOC_Os01g49160		S
TRUE	FALSE	FALSE	FALSE	Epidermis	ORTHO905GF002983	1	265	RAP2.11
FALSE	FALSE	TRUE	FALSE	Epidermis	ORTHO905GF015906	1	266				LOC_Os05g48010		W
FALSE	FALSE	FALSE	TRUE	Epidermis	ORTHO905GF003124	1	267
FALSE	TRUE	FALSE	FALSE	Epidermis	ORTHO905GF024246	1	290		stable	unspecific
FALSE	FALSE	TRUE	FALSE	Epidermis	ORTHO905GF047184	1	291				LOC_Os01g48130		S
TRUE	FALSE	FALSE	FALSE	Epidermis	ORTHO905GF004540	1	305	WRKY3
FALSE	FALSE	TRUE	FALSE	Epidermis	ORTHO905GF001125	1	306				LOC_Os11g05614		S
TRUE	FALSE	FALSE	FALSE	Epidermis	ORTHO905GF006399	1	318	ATC3H18
TRUE	FALSE	FALSE	FALSE	Epidermis	ORTHO905GF000128	1	336	ERF040
FALSE	TRUE	FALSE	FALSE	Epidermis	ORTHO905GF001965	1	337
FALSE	FALSE	TRUE	FALSE	Epidermis	ORTHO905GF015687	1	338				LOC_Os01g70110		S
FALSE	FALSE	FALSE	TRUE	Epidermis	ORTHO905GF002893	1	339
FALSE	FALSE	FALSE	TRUE	Epidermis	ORTHO905GF068503	1	350
TRUE	FALSE	FALSE	FALSE	Epidermis	ORTHO905GF016367	1	364	AtZAT12
FALSE	FALSE	TRUE	FALSE	Epidermis	ORTHO905GF001918	1	378				LOC_Os05g46610		S
FALSE	TRUE	FALSE	FALSE	Epidermis	ORTHO905GF008422	1	387
FALSE	FALSE	TRUE	FALSE	Epidermis	ORTHO905GF001883	1	388				LOC_Os08g10080	LOC_Os06g46270	S	W
FALSE	FALSE	FALSE	TRUE	Epidermis	ORTHO905GF070844	1	389
TRUE	FALSE	FALSE	FALSE	Epidermis	ORTHO905GF002059	1	397	ATWRKY61
FALSE	TRUE	FALSE	FALSE	Epidermis	ORTHO905GF001083	1	398
FALSE	FALSE	TRUE	FALSE	Epidermis	ORTHO905GF048539	1	399				LOC_Os02g02370		S
FALSE	FALSE	FALSE	TRUE	Epidermis	ORTHO905GF070711	1	400
FALSE	FALSE	TRUE	FALSE	Epidermis	ORTHO905GF015875	1	411				LOC_Os01g19330		W
FALSE	FALSE	FALSE	TRUE	Epidermis	ORTHO905GF021476	1	412
TRUE	FALSE	FALSE	FALSE	Epidermis	ORTHO905GF005557	1	422	bZIP21
FALSE	FALSE	TRUE	FALSE	Epidermis	ORTHO905GF009562	1	423				LOC_Os08g05520		W
FALSE	FALSE	TRUE	FALSE	Epidermis	ORTHO905GF020612	1	431				LOC_Os08g32080		S
TRUE	FALSE	FALSE	FALSE	Epidermis	ORTHO905GF000510	1	445	DREB2
FALSE	FALSE	TRUE	FALSE	Epidermis	ORTHO905GF005791	1	446				LOC_Os01g23740	LOC_Os05g06430	W	S
FALSE	FALSE	FALSE	TRUE	Epidermis	ORTHO905GF016986	1	447
FALSE	TRUE	FALSE	FALSE	Epidermis	ORTHO905GF001172	1	459		stable	unspecific
FALSE	FALSE	TRUE	FALSE	Epidermis	ORTHO905GF045838	1	460				LOC_Os05g04210		S
FALSE	FALSE	FALSE	TRUE	Epidermis	ORTHO905GF002248	1	461
TRUE	FALSE	FALSE	FALSE	Epidermis	ORTHO905GF004415	1	471	AtSTOP1
TRUE	FALSE	FALSE	FALSE	Epidermis	ORTHO905GF001823	1	483	ATBZIP19
FALSE	FALSE	TRUE	FALSE	Epidermis	ORTHO905GF001613	1	484				LOC_Os03g13540		W
FALSE	FALSE	FALSE	TRUE	Epidermis	ORTHO905GF005816	1	485
FALSE	TRUE	FALSE	FALSE	Epidermis	ORTHO905GF002317	1	494
FALSE	FALSE	FALSE	TRUE	Epidermis	ORTHO905GF006975	1	495
TRUE	FALSE	FALSE	FALSE	Epidermis	ORTHO905GF006596	1	503	AT5G06800
FALSE	FALSE	TRUE	FALSE	Epidermis	ORTHO905GF016727	1	504				LOC_Os08g02300		S
FALSE	FALSE	FALSE	TRUE	Epidermis	ORTHO905GF021496	1	505
TRUE	FALSE	FALSE	FALSE	Epidermis	ORTHO905GF007225	1	514	ATWRKY25
TRUE	FALSE	FALSE	FALSE	Epidermis	ORTHO905GF004210	1	524	GFR
TRUE	FALSE	FALSE	FALSE	Epidermis	ORTHO905GF005541	1	537	OBF4
FALSE	FALSE	TRUE	FALSE	Epidermis	ORTHO905GF003250	1	558				LOC_Os09g12750		W
FALSE	FALSE	TRUE	FALSE	Epidermis	ORTHO905GF015717	1	566				LOC_Os10g33810		W
FALSE	FALSE	FALSE	TRUE	Epidermis	ORTHO905GF067904	1	567
FALSE	FALSE	TRUE	FALSE	Epidermis	ORTHO905GF022688	1	579				LOC_Os11g03370		W
FALSE	FALSE	FALSE	TRUE	Epidermis	ORTHO905GF014399	1	580
FALSE	TRUE	FALSE	FALSE	Epidermis	ORTHO905GF001227	1	604
FALSE	FALSE	TRUE	FALSE	Epidermis	ORTHO905GF016540	1	605				LOC_Os05g20930		W
FALSE	FALSE	FALSE	TRUE	Epidermis	ORTHO905GF009498	1	606
FALSE	FALSE	TRUE	FALSE	Epidermis	ORTHO905GF000020	1	617				LOC_Os09g38020		W
TRUE	FALSE	FALSE	FALSE	Epidermis	ORTHO905GF002014	1	628	AT1G62975
FALSE	TRUE	FALSE	FALSE	Epidermis	ORTHO905GF003849	1	629
FALSE	FALSE	FALSE	TRUE	Epidermis	ORTHO905GF001041	1	637
TRUE	FALSE	FALSE	FALSE	Epidermis	ORTHO905GF010898	1	644	AT1G19000
FALSE	FALSE	TRUE	FALSE	Epidermis	ORTHO905GF006098	1	645				LOC_Os08g40150		W
FALSE	FALSE	FALSE	TRUE	Epidermis	ORTHO905GF069970	1	646
FALSE	FALSE	TRUE	FALSE	Epidermis	ORTHO905GF001852	1	659				LOC_Os02g10480		W
FALSE	FALSE	FALSE	TRUE	Epidermis	ORTHO905GF002668	1	660
FALSE	TRUE	FALSE	FALSE	Epidermis	ORTHO905GF001646	1	671
FALSE	FALSE	FALSE	TRUE	Epidermis	ORTHO905GF013204	1	672
FALSE	TRUE	FALSE	FALSE	Epidermis	ORTHO905GF001780	1	684
FALSE	FALSE	TRUE	FALSE	Epidermis	ORTHO905GF001621	1	690				LOC_Os03g04070		W
FALSE	FALSE	TRUE	FALSE	Epidermis	ORTHO905GF002205	1	697				LOC_Os04g08060		W
TRUE	FALSE	FALSE	FALSE	Epidermis	ORTHO905GF014426	1	706	AtWRKY15
TRUE	FALSE	FALSE	FALSE	Epidermis	ORTHO905GF015124	1	721	CRF3
FALSE	FALSE	TRUE	FALSE	Epidermis	ORTHO905GF002847	1	722				LOC_Os02g49440		W
FALSE	FALSE	FALSE	TRUE	Epidermis	ORTHO905GF015932	1	723
FALSE	FALSE	TRUE	FALSE	Epidermis	ORTHO905GF013959	1	731				LOC_Os10g21560		W
FALSE	FALSE	FALSE	TRUE	Epidermis	ORTHO905GF000501	1	742
FALSE	FALSE	TRUE	FALSE	Epidermis	ORTHO905GF000887	1	751				LOC_Os02g52780		W
FALSE	FALSE	FALSE	TRUE	Epidermis	ORTHO905GF018742	1	752
TRUE	FALSE	FALSE	FALSE	Epidermis	ORTHO905GF003301	1	762	TFIIIA
FALSE	FALSE	TRUE	FALSE	Epidermis	ORTHO905GF015808	1	763				LOC_Os06g06360		S
FALSE	FALSE	FALSE	TRUE	Epidermis	ORTHO905GF067745	1	764
FALSE	TRUE	FALSE	FALSE	Epidermis	ORTHO905GF010428	1	773
FALSE	FALSE	TRUE	FALSE	Epidermis	ORTHO905GF009380	1	774				LOC_Os04g35270		S
FALSE	FALSE	FALSE	TRUE	Epidermis	ORTHO905GF002871	1	775
TRUE	FALSE	FALSE	FALSE	Epidermis	ORTHO905GF000684	1	797	RSL4
FALSE	FALSE	TRUE	FALSE	Epidermis	ORTHO905GF017390	1	798				LOC_Os01g10370		S
FALSE	TRUE	FALSE	FALSE	Epidermis	ORTHO905GF014790	1	808
FALSE	FALSE	TRUE	FALSE	Epidermis	ORTHO905GF004060	1	809				LOC_Os05g38460		W
FALSE	FALSE	FALSE	TRUE	Epidermis	ORTHO905GF000622	1	810
TRUE	FALSE	FALSE	FALSE	Epidermis	ORTHO905GF036211	1	821	ATWRKY36
FALSE	FALSE	FALSE	TRUE	Epidermis	ORTHO905GF002046	1	822
TRUE	FALSE	FALSE	FALSE	Epidermis	ORTHO905GF036598	1	832	AT2G33710
FALSE	FALSE	TRUE	FALSE	Epidermis	ORTHO905GF046845	1	833				LOC_Os01g47560		S
FALSE	FALSE	FALSE	TRUE	Epidermis	ORTHO905GF001853	1	834
FALSE	TRUE	FALSE	FALSE	Epidermis	ORTHO905GF017169	1	842
FALSE	FALSE	FALSE	TRUE	Epidermis	ORTHO905GF012594	1	843
TRUE	FALSE	FALSE	FALSE	Epidermis	ORTHO905GF015182	1	851	RAO2
TRUE	FALSE	FALSE	FALSE	Epidermis	ORTHO905GF003574	1	859	DEAR3
TRUE	FALSE	FALSE	FALSE	Epidermis	ORTHO905GF018204	1	874	TMO3
TRUE	FALSE	FALSE	FALSE	Epidermis	ORTHO905GF016369	1	879	ZAT18
TRUE	FALSE	FALSE	FALSE	Epidermis	ORTHO905GF037135	1	885	NAC084
TRUE	FALSE	FALSE	FALSE	Epidermis	ORTHO905GF007131	1	892	ATFIT1
TRUE	FALSE	FALSE	FALSE	Epidermis	ORTHO905GF015257	1	896	ANAC053
FALSE	TRUE	FALSE	FALSE	Epidermis	ORTHO905GF023040	1	899
FALSE	TRUE	FALSE	FALSE	Epidermis	ORTHO905GF013995	1	908
FALSE	TRUE	FALSE	FALSE	Epidermis	ORTHO905GF002813	1	912
FALSE	TRUE	FALSE	FALSE	Epidermis	ORTHO905GF019048	1	919
FALSE	TRUE	FALSE	FALSE	Epidermis	ORTHO905GF014062	1	925
FALSE	TRUE	FALSE	FALSE	Epidermis	ORTHO905GF015888	1	928
FALSE	TRUE	FALSE	FALSE	Epidermis	ORTHO905GF018508	1	930
FALSE	TRUE	FALSE	FALSE	Epidermis	ORTHO905GF010759	1	950
FALSE	TRUE	FALSE	FALSE	Epidermis	ORTHO905GF010453	1	953
FALSE	TRUE	FALSE	FALSE	Epidermis	ORTHO905GF000312	1	962
FALSE	TRUE	FALSE	FALSE	Epidermis	ORTHO905GF020821	1	975
TRUE	TRUE	TRUE	TRUE	Endodermis	ORTHO905GF002540	4	8	ANAC002			LOC_Os01g66120		N
TRUE	TRUE	TRUE	FALSE	Endodermis	ORTHO905GF000442	3	10	ATMYB3			LOC_Os08g43550	LOC_Os05g35500	N	N
TRUE	FALSE	TRUE	TRUE	Endodermis	ORTHO905GF001284	3	12	DAG1			LOC_Os02g45200		S
TRUE	TRUE	FALSE	TRUE	Endodermis	ORTHO905GF000437	3	15	ATMYB68	stable	specific
TRUE	TRUE	TRUE	FALSE	Endodermis	ORTHO905GF000405	3	20	AT3G49930			LOC_Os03g55540		N
FALSE	TRUE	TRUE	TRUE	Endodermis	ORTHO905GF006448	3	30				LOC_Os03g60080		N
FALSE	TRUE	TRUE	TRUE	Endodermis	ORTHO905GF014774	3	32				LOC_Os07g32510		S
FALSE	TRUE	TRUE	TRUE	Endodermis	ORTHO905GF015797	3	48				LOC_Os03g21030		N
TRUE	TRUE	FALSE	FALSE	Endodermis	ORTHO905GF004208	2	54	AtMYB36	stable	specific
FALSE	TRUE	FALSE	TRUE	Endodermis	ORTHO905GF015743	2	55
FALSE	TRUE	FALSE	TRUE	Endodermis	ORTHO905GF001919	2	68		stable	specific
FALSE	TRUE	FALSE	TRUE	Endodermis	ORTHO905GF002239	2	69
TRUE	TRUE	FALSE	FALSE	Endodermis	ORTHO905GF002280	2	73	HAT7
FALSE	TRUE	TRUE	FALSE	Endodermis	ORTHO905GF001083	2	76				LOC_Os03g60570	LOC_Os03g60560	N	N
FALSE	FALSE	TRUE	TRUE	Endodermis	ORTHO905GF015717	2	93				LOC_Os10g33810		N
FALSE	TRUE	TRUE	FALSE	Endodermis	ORTHO905GF008422	2	95				LOC_Os04g52090		N
FALSE	FALSE	TRUE	TRUE	Endodermis	ORTHO905GF015932	2	96				LOC_Os08g06140		N
TRUE	TRUE	FALSE	FALSE	Endodermis	ORTHO905GF001172	2	103	ATBZIP61	unstable	unspecific
FALSE	TRUE	FALSE	TRUE	Endodermis	ORTHO905GF014720	2	105		stable	unspecific
TRUE	TRUE	FALSE	FALSE	Endodermis	ORTHO905GF002317	2	116	DROP1
FALSE	TRUE	TRUE	FALSE	Endodermis	ORTHO905GF000605	2	120				LOC_Os04g43680		N
FALSE	TRUE	FALSE	TRUE	Endodermis	ORTHO905GF003770	2	132
FALSE	TRUE	TRUE	FALSE	Endodermis	ORTHO905GF001985	2	145		stable	specific	LOC_Os05g41780	LOC_Os01g58420	N	N
FALSE	FALSE	TRUE	TRUE	Endodermis	ORTHO905GF015835	2	146				LOC_Os07g12340		N
FALSE	FALSE	TRUE	TRUE	Endodermis	ORTHO905GF013040	2	147				LOC_Os05g29810		W
FALSE	FALSE	TRUE	TRUE	Endodermis	ORTHO905GF017145	2	148				LOC_Os01g15640		N
FALSE	FALSE	TRUE	TRUE	Endodermis	ORTHO905GF006098	2	157				LOC_Os08g40150		N
FALSE	TRUE	TRUE	FALSE	Endodermis	ORTHO905GF015906	2	160				LOC_Os05g48010		N
TRUE	TRUE	FALSE	FALSE	Endodermis	ORTHO905GF001227	2	163	CIL2
TRUE	FALSE	TRUE	FALSE	Endodermis	ORTHO905GF000861	2	167	AtMYB70			LOC_Os02g09480		N
FALSE	TRUE	TRUE	FALSE	Endodermis	ORTHO905GF003404	2	176				LOC_Os03g33090	LOC_Os07g40000	N	W
TRUE	FALSE	FALSE	TRUE	Endodermis	ORTHO905GF001041	2	177	ATWRKY33
FALSE	TRUE	TRUE	FALSE	Endodermis	ORTHO905GF010759	2	178				LOC_Os02g30180		N
FALSE	TRUE	TRUE	FALSE	Endodermis	ORTHO905GF000704	2	184				LOC_Os04g57340		N
FALSE	TRUE	TRUE	FALSE	Endodermis	ORTHO905GF018508	2	191				LOC_Os11g08210		N
FALSE	TRUE	FALSE	TRUE	Endodermis	ORTHO905GF000849	2	194
FALSE	TRUE	TRUE	FALSE	Endodermis	ORTHO905GF002016	2	196		stable	specific	LOC_Os07g47790		W
TRUE	TRUE	FALSE	FALSE	Endodermis	ORTHO905GF002315	2	201	ATWRKY11	stable	specific
FALSE	TRUE	TRUE	FALSE	Endodermis	ORTHO905GF015888	2	209				LOC_Os09g29960		N
FALSE	TRUE	FALSE	TRUE	Endodermis	ORTHO905GF000865	2	210
TRUE	FALSE	FALSE	FALSE	Endodermis	ORTHO905GF000108	1	221	ATIDD6
FALSE	FALSE	FALSE	TRUE	Endodermis	ORTHO905GF004699	1	222
TRUE	FALSE	FALSE	FALSE	Endodermis	ORTHO905GF001989	1	233	AT5G43540
FALSE	TRUE	FALSE	FALSE	Endodermis	ORTHO905GF008021	1	234
FALSE	FALSE	TRUE	FALSE	Endodermis	ORTHO905GF001471	1	235				LOC_Os05g51830		S
TRUE	FALSE	FALSE	FALSE	Endodermis	ORTHO905GF025742	1	242	AT4G05170
FALSE	FALSE	TRUE	FALSE	Endodermis	ORTHO905GF002086	1	243				LOC_Os11g11390	LOC_Os05g07700	S	N
FALSE	FALSE	FALSE	TRUE	Endodermis	ORTHO905GF008668	1	244
TRUE	FALSE	FALSE	FALSE	Endodermis	ORTHO905GF002205	1	260	ZAT14
FALSE	FALSE	TRUE	FALSE	Endodermis	ORTHO905GF017424	1	269				LOC_Os01g13520		W
FALSE	FALSE	FALSE	TRUE	Endodermis	ORTHO905GF002864	1	270
TRUE	FALSE	FALSE	FALSE	Endodermis	ORTHO905GF002008	1	281	AT1G05710
FALSE	FALSE	TRUE	FALSE	Endodermis	ORTHO905GF016841	1	282				LOC_Os02g44930		W
TRUE	FALSE	FALSE	FALSE	Endodermis	ORTHO905GF000573	1	295	MYS1
FALSE	FALSE	FALSE	TRUE	Endodermis	ORTHO905GF006254	1	296
TRUE	FALSE	FALSE	FALSE	Endodermis	ORTHO905GF016229	1	310	AT1G28310
FALSE	FALSE	TRUE	FALSE	Endodermis	ORTHO905GF005791	1	311				LOC_Os05g06430		W
FALSE	FALSE	FALSE	TRUE	Endodermis	ORTHO905GF005638	1	312
TRUE	FALSE	FALSE	FALSE	Endodermis	ORTHO905GF010045	1	321	AT2G27930
FALSE	FALSE	TRUE	FALSE	Endodermis	ORTHO905GF001885	1	322				LOC_Os01g41900	LOC_Os01g09640	W	N
FALSE	FALSE	FALSE	TRUE	Endodermis	ORTHO905GF003759	1	323
TRUE	FALSE	FALSE	FALSE	Endodermis	ORTHO905GF012052	1	330	WLIM2b
FALSE	FALSE	FALSE	TRUE	Endodermis	ORTHO905GF001250	1	331
FALSE	FALSE	FALSE	TRUE	Endodermis	ORTHO905GF000281	1	341
TRUE	FALSE	FALSE	FALSE	Endodermis	ORTHO905GF003783	1	354	AtMYB74
FALSE	FALSE	TRUE	FALSE	Endodermis	ORTHO905GF000020	1	355				LOC_Os09g38020		N
TRUE	FALSE	FALSE	FALSE	Endodermis	ORTHO905GF036380	1	366	MYS2
FALSE	FALSE	TRUE	FALSE	Endodermis	ORTHO905GF005374	1	367				LOC_Os04g58190		N
FALSE	FALSE	FALSE	TRUE	Endodermis	ORTHO905GF009821	1	368
FALSE	FALSE	FALSE	TRUE	Endodermis	ORTHO905GF068503	1	391
TRUE	FALSE	FALSE	FALSE	Endodermis	ORTHO905GF037977	1	403	RAX2
FALSE	FALSE	TRUE	FALSE	Endodermis	ORTHO905GF016706	1	404				LOC_Os01g55340		W
TRUE	FALSE	FALSE	FALSE	Endodermis	ORTHO905GF006925	1	413	ATNIGT1
FALSE	FALSE	TRUE	FALSE	Endodermis	ORTHO905GF014066	1	414				LOC_Os03g05500		S
FALSE	FALSE	FALSE	TRUE	Endodermis	ORTHO905GF021496	1	415
TRUE	FALSE	FALSE	FALSE	Endodermis	ORTHO905GF025401	1	425	BEE2
FALSE	FALSE	TRUE	FALSE	Endodermis	ORTHO905GF045875	1	426				LOC_Os01g49160		N
FALSE	TRUE	FALSE	FALSE	Endodermis	ORTHO905GF001965	1	435
FALSE	FALSE	FALSE	TRUE	Endodermis	ORTHO905GF002893	1	451
TRUE	FALSE	FALSE	FALSE	Endodermis	ORTHO905GF006940	1	463	bZIP65
FALSE	FALSE	FALSE	TRUE	Endodermis	ORTHO905GF000746	1	464
TRUE	FALSE	FALSE	FALSE	Endodermis	ORTHO905GF005557	1	488	bZIP21
FALSE	FALSE	FALSE	TRUE	Endodermis	ORTHO905GF021476	1	498
TRUE	FALSE	FALSE	FALSE	Endodermis	ORTHO905GF038303	1	516	AtMYB40
FALSE	FALSE	FALSE	TRUE	Endodermis	ORTHO905GF022835	1	517
TRUE	FALSE	FALSE	FALSE	Endodermis	ORTHO905GF005245	1	526	LEP
FALSE	FALSE	TRUE	FALSE	Endodermis	ORTHO905GF001613	1	527				LOC_Os03g13540		N
FALSE	FALSE	FALSE	TRUE	Endodermis	ORTHO905GF016869	1	540
TRUE	FALSE	FALSE	FALSE	Endodermis	ORTHO905GF000933	1	552	ATMYB64
TRUE	FALSE	FALSE	FALSE	Endodermis	ORTHO905GF009959	1	559	VNI2
FALSE	FALSE	FALSE	TRUE	Endodermis	ORTHO905GF003618	1	560
FALSE	TRUE	FALSE	FALSE	Endodermis	ORTHO905GF002813	1	570
FALSE	FALSE	TRUE	FALSE	Endodermis	ORTHO905GF020384	1	571				LOC_Os03g60120		N
TRUE	FALSE	FALSE	FALSE	Endodermis	ORTHO905GF037983	1	584	ATR1
FALSE	FALSE	TRUE	FALSE	Endodermis	ORTHO905GF016980	1	585				LOC_Os03g08460		N
FALSE	FALSE	FALSE	TRUE	Endodermis	ORTHO905GF007835	1	586
FALSE	FALSE	FALSE	TRUE	Endodermis	ORTHO905GF000964	1	596
TRUE	FALSE	FALSE	FALSE	Endodermis	ORTHO905GF000984	1	609	ZAT4
FALSE	FALSE	FALSE	TRUE	Endodermis	ORTHO905GF007039	1	610
TRUE	FALSE	FALSE	FALSE	Endodermis	ORTHO905GF004192	1	639	RITF1
FALSE	FALSE	TRUE	FALSE	Endodermis	ORTHO905GF014062	1	651				LOC_Os09g26420		N
TRUE	FALSE	FALSE	FALSE	Endodermis	ORTHO905GF002014	1	664	BHLH
FALSE	FALSE	FALSE	TRUE	Endodermis	ORTHO905GF000931	1	665
FALSE	FALSE	TRUE	FALSE	Endodermis	ORTHO905GF000926	1	676				LOC_Os01g24070		N
FALSE	FALSE	TRUE	FALSE	Endodermis	ORTHO905GF014726	1	686				LOC_Os01g62190		N
FALSE	FALSE	FALSE	TRUE	Endodermis	ORTHO905GF000501	1	687
FALSE	FALSE	TRUE	FALSE	Endodermis	ORTHO905GF001472	1	692				LOC_Os03g55590		N
TRUE	FALSE	FALSE	FALSE	Endodermis	ORTHO905GF010898	1	699	AT1G74840
TRUE	FALSE	FALSE	FALSE	Endodermis	ORTHO905GF025754	1	710	ATMYB122
FALSE	TRUE	FALSE	FALSE	Endodermis	ORTHO905GF001646	1	711
FALSE	FALSE	TRUE	FALSE	Endodermis	ORTHO905GF045761	1	712				LOC_Os10g25170		N
FALSE	FALSE	FALSE	TRUE	Endodermis	ORTHO905GF070158	1	713
TRUE	FALSE	FALSE	FALSE	Endodermis	ORTHO905GF025304	1	733	ATY49
FALSE	TRUE	FALSE	FALSE	Endodermis	ORTHO905GF006672	1	734
FALSE	FALSE	FALSE	TRUE	Endodermis	ORTHO905GF008973	1	735
TRUE	FALSE	FALSE	FALSE	Endodermis	ORTHO905GF038429	1	745	AtbZIP1
FALSE	FALSE	FALSE	TRUE	Endodermis	ORTHO905GF000622	1	746
FALSE	FALSE	TRUE	FALSE	Endodermis	ORTHO905GF010450	1	754				LOC_Os06g47590		N
FALSE	FALSE	FALSE	TRUE	Endodermis	ORTHO905GF017191	1	755
TRUE	FALSE	FALSE	FALSE	Endodermis	ORTHO905GF002430	1	766	BIM1
TRUE	FALSE	FALSE	FALSE	Endodermis	ORTHO905GF038007	1	779	AT-GTL2
FALSE	FALSE	TRUE	FALSE	Endodermis	ORTHO905GF005126	1	780				LOC_Os05g30800		W
FALSE	FALSE	FALSE	TRUE	Endodermis	ORTHO905GF001436	1	781
FALSE	TRUE	FALSE	FALSE	Endodermis	ORTHO905GF014790	1	800
FALSE	FALSE	FALSE	TRUE	Endodermis	ORTHO905GF014399	1	801
FALSE	TRUE	FALSE	FALSE	Endodermis	ORTHO905GF019048	1	811
FALSE	FALSE	TRUE	FALSE	Endodermis	ORTHO905GF015687	1	812				LOC_Os01g70110		N
FALSE	FALSE	FALSE	TRUE	Endodermis	ORTHO905GF001713	1	813
TRUE	FALSE	FALSE	FALSE	Endodermis	ORTHO905GF016367	1	823	AtZAT12
FALSE	FALSE	TRUE	FALSE	Endodermis	ORTHO905GF015829	1	824				LOC_Os03g08470		N
FALSE	FALSE	FALSE	TRUE	Endodermis	ORTHO905GF008702	1	825
FALSE	FALSE	TRUE	FALSE	Endodermis	ORTHO905GF004703	1	837				LOC_Os01g60270		W
TRUE	FALSE	FALSE	FALSE	Endodermis	ORTHO905GF000510	1	845	DREB2
FALSE	FALSE	TRUE	FALSE	Endodermis	ORTHO905GF003460	1	846				LOC_Os10g41200		N
TRUE	FALSE	FALSE	FALSE	Endodermis	ORTHO905GF000975	1	853	AT-GT2
FALSE	TRUE	FALSE	FALSE	Endodermis	ORTHO905GF006705	1	854
TRUE	FALSE	FALSE	FALSE	Endodermis	ORTHO905GF016441	1	861	ERF113
FALSE	TRUE	FALSE	FALSE	Endodermis	ORTHO905GF001780	1	864
TRUE	FALSE	FALSE	FALSE	Endodermis	ORTHO905GF005811	1	869	ATTCP7
TRUE	FALSE	FALSE	FALSE	Endodermis	ORTHO905GF001814	1	875	AT5G57150
FALSE	TRUE	FALSE	FALSE	Endodermis	ORTHO905GF023040	1	876
FALSE	TRUE	FALSE	FALSE	Endodermis	ORTHO905GF003849	1	880
TRUE	FALSE	FALSE	FALSE	Endodermis	ORTHO905GF000827	1	886	AtMYB55
FALSE	TRUE	FALSE	FALSE	Endodermis	ORTHO905GF020821	1	901
FALSE	TRUE	FALSE	FALSE	Endodermis	ORTHO905GF010453	1	913
FALSE	TRUE	FALSE	FALSE	Endodermis	ORTHO905GF019068	1	920
FALSE	TRUE	FALSE	FALSE	Endodermis	ORTHO905GF000312	1	936
FALSE	TRUE	FALSE	FALSE	Endodermis	ORTHO905GF009122	1	949
FALSE	TRUE	FALSE	FALSE	Endodermis	ORTHO905GF011557	1	951
FALSE	TRUE	FALSE	FALSE	Endodermis	ORTHO905GF001260	1	954
FALSE	TRUE	FALSE	FALSE	Endodermis	ORTHO905GF004903	1	964
TRUE	TRUE	TRUE	TRUE	Cortex	ORTHO905GF000405	4	5	ZAT10			LOC_Os03g55540		W
TRUE	TRUE	TRUE	FALSE	Cortex	ORTHO905GF001985	3	17	ATERF-4	stable	specific	LOC_Os01g58420		W
FALSE	TRUE	TRUE	TRUE	Cortex	ORTHO905GF014720	3	18				LOC_Os11g06770		S
TRUE	TRUE	FALSE	TRUE	Cortex	ORTHO905GF002540	3	22	ANAC002
FALSE	TRUE	TRUE	TRUE	Cortex	ORTHO905GF001260	3	25				LOC_Os10g23090		W
TRUE	TRUE	FALSE	TRUE	Cortex	ORTHO905GF001172	3	27	ATBZIP61	stable	unspecific
TRUE	FALSE	TRUE	TRUE	Cortex	ORTHO905GF000698	3	29	NFL			LOC_Os03g04310		S
TRUE	FALSE	TRUE	TRUE	Cortex	ORTHO905GF009821	3	34	HAT5			LOC_Os02g49700		W
TRUE	TRUE	FALSE	FALSE	Cortex	ORTHO905GF003770	2	57	ATBZIP53
FALSE	TRUE	TRUE	FALSE	Cortex	ORTHO905GF002280	2	67				LOC_Os10g26500		S
FALSE	TRUE	FALSE	TRUE	Cortex	ORTHO905GF006705	2	71
TRUE	FALSE	TRUE	FALSE	Cortex	ORTHO905GF003250	2	78	PHL2			LOC_Os09g12750		W
TRUE	FALSE	FALSE	TRUE	Cortex	ORTHO905GF000746	2	85	RAP2.2
FALSE	TRUE	FALSE	TRUE	Cortex	ORTHO905GF001780	2	94
FALSE	TRUE	FALSE	TRUE	Cortex	ORTHO905GF001083	2	101
FALSE	FALSE	TRUE	TRUE	Cortex	ORTHO905GF001111	2	102				LOC_Os03g08930		S
FALSE	TRUE	TRUE	FALSE	Cortex	ORTHO905GF015906	2	112				LOC_Os05g48010		S
FALSE	FALSE	TRUE	TRUE	Cortex	ORTHO905GF006098	2	113				LOC_Os08g40150		W
FALSE	TRUE	TRUE	FALSE	Cortex	ORTHO905GF015835	2	115				LOC_Os07g12340		W
FALSE	FALSE	TRUE	TRUE	Cortex	ORTHO905GF022835	2	124				LOC_Os12g29330		W
TRUE	FALSE	FALSE	TRUE	Cortex	ORTHO905GF004725	2	128	GATA4
FALSE	TRUE	FALSE	TRUE	Cortex	ORTHO905GF017191	2	131
TRUE	FALSE	FALSE	TRUE	Cortex	ORTHO905GF000926	2	143	ATGATA17L
FALSE	FALSE	TRUE	TRUE	Cortex	ORTHO905GF007835	2	144				LOC_Os05g49100		W
TRUE	TRUE	FALSE	FALSE	Cortex	ORTHO905GF000605	2	156	ATMYBLFGN
TRUE	FALSE	TRUE	FALSE	Cortex	ORTHO905GF002248	2	170	bHLH135			LOC_Os03g07510		W
TRUE	FALSE	FALSE	TRUE	Cortex	ORTHO905GF003070	2	172	Rap2.6L
FALSE	TRUE	FALSE	TRUE	Cortex	ORTHO905GF000312	2	174
FALSE	TRUE	FALSE	TRUE	Cortex	ORTHO905GF014399	2	175
FALSE	TRUE	FALSE	TRUE	Cortex	ORTHO905GF000865	2	195
TRUE	TRUE	FALSE	FALSE	Cortex	ORTHO905GF000704	2	204	ATERF3
FALSE	TRUE	FALSE	TRUE	Cortex	ORTHO905GF001041	2	205
FALSE	TRUE	FALSE	TRUE	Cortex	ORTHO905GF002016	2	211		stable	specific
FALSE	TRUE	FALSE	FALSE	Cortex	ORTHO905GF015797	1	218		stable	specific
FALSE	FALSE	TRUE	FALSE	Cortex	ORTHO905GF000827	1	219				LOC_Os05g04820	LOC_Os01g18240	S	W
FALSE	FALSE	FALSE	TRUE	Cortex	ORTHO905GF015996	1	220
TRUE	FALSE	FALSE	FALSE	Cortex	ORTHO905GF036380	1	230	MYS2
FALSE	FALSE	TRUE	FALSE	Cortex	ORTHO905GF002864	1	231				LOC_Os05g37060		S
FALSE	FALSE	FALSE	TRUE	Cortex	ORTHO905GF069970	1	232
TRUE	FALSE	FALSE	FALSE	Cortex	ORTHO905GF000573	1	241	MYS1
TRUE	FALSE	FALSE	FALSE	Cortex	ORTHO905GF001250	1	258	FBH4
FALSE	FALSE	TRUE	FALSE	Cortex	ORTHO905GF001613	1	259				LOC_Os03g13540		S
TRUE	FALSE	FALSE	FALSE	Cortex	ORTHO905GF002455	1	268	ENAP2
TRUE	FALSE	FALSE	FALSE	Cortex	ORTHO905GF007896	1	277	C3H17
FALSE	TRUE	FALSE	FALSE	Cortex	ORTHO905GF001965	1	278
FALSE	FALSE	TRUE	FALSE	Cortex	ORTHO905GF000861	1	279				LOC_Os02g09480		W
FALSE	FALSE	FALSE	TRUE	Cortex	ORTHO905GF015822	1	280
TRUE	FALSE	FALSE	FALSE	Cortex	ORTHO905GF005259	1	292	ATMYBCDC5
FALSE	FALSE	TRUE	FALSE	Cortex	ORTHO905GF000437	1	293				LOC_Os01g09590		S
FALSE	FALSE	FALSE	TRUE	Cortex	ORTHO905GF021496	1	294
TRUE	FALSE	FALSE	FALSE	Cortex	ORTHO905GF009332	1	307	SMOS1
FALSE	FALSE	TRUE	FALSE	Cortex	ORTHO905GF003646	1	308				LOC_Os07g01180		W
FALSE	FALSE	FALSE	TRUE	Cortex	ORTHO905GF001853	1	309
TRUE	FALSE	FALSE	FALSE	Cortex	ORTHO905GF000108	1	319	JKD
FALSE	FALSE	FALSE	TRUE	Cortex	ORTHO905GF030257	1	320
TRUE	FALSE	FALSE	FALSE	Cortex	ORTHO905GF014426	1	327	AtWRKY15
FALSE	FALSE	TRUE	FALSE	Cortex	ORTHO905GF001885	1	328				LOC_Os01g41900		S
FALSE	FALSE	FALSE	TRUE	Cortex	ORTHO905GF002305	1	329
FALSE	FALSE	TRUE	FALSE	Cortex	ORTHO905GF000442	1	340				LOC_Os08g43550		S
TRUE	FALSE	FALSE	FALSE	Cortex	ORTHO905GF004551	1	351	ZRF1b
FALSE	FALSE	TRUE	FALSE	Cortex	ORTHO905GF015670	1	352				LOC_Os04g47860		W
FALSE	FALSE	FALSE	TRUE	Cortex	ORTHO905GF015924	1	353
FALSE	TRUE	FALSE	FALSE	Cortex	ORTHO905GF008422	1	365
FALSE	FALSE	TRUE	FALSE	Cortex	ORTHO905GF004060	1	379				LOC_Os01g62410		W
FALSE	FALSE	FALSE	TRUE	Cortex	ORTHO905GF003263	1	380
FALSE	FALSE	TRUE	FALSE	Cortex	ORTHO905GF002400	1	390				LOC_Os07g39320		W
TRUE	FALSE	FALSE	FALSE	Cortex	ORTHO905GF016367	1	401	AtZAT12
FALSE	FALSE	TRUE	FALSE	Cortex	ORTHO905GF002802	1	402				LOC_Os09g35910		W
FALSE	FALSE	TRUE	FALSE	Cortex	ORTHO905GF015717	1	424				LOC_Os10g33810		W
TRUE	FALSE	FALSE	FALSE	Cortex	ORTHO905GF025640	1	432	ATMYB12
FALSE	FALSE	TRUE	FALSE	Cortex	ORTHO905GF045875	1	433				LOC_Os01g49160		W
FALSE	FALSE	FALSE	TRUE	Cortex	ORTHO905GF010929	1	434
TRUE	FALSE	FALSE	FALSE	Cortex	ORTHO905GF000510	1	448	DREB2
FALSE	FALSE	TRUE	FALSE	Cortex	ORTHO905GF001284	1	449				LOC_Os02g45200		S
FALSE	FALSE	FALSE	TRUE	Cortex	ORTHO905GF015654	1	450
FALSE	TRUE	FALSE	FALSE	Cortex	ORTHO905GF001227	1	462
TRUE	FALSE	FALSE	FALSE	Cortex	ORTHO905GF004415	1	472	AtSTOP1
FALSE	TRUE	FALSE	FALSE	Cortex	ORTHO905GF024246	1	473		stable	unspecific
FALSE	FALSE	TRUE	FALSE	Cortex	ORTHO905GF020645	1	474				LOC_Os11g25560		W
FALSE	FALSE	FALSE	TRUE	Cortex	ORTHO905GF002430	1	475
TRUE	FALSE	FALSE	FALSE	Cortex	ORTHO905GF018269	1	486	RVE4
FALSE	FALSE	TRUE	FALSE	Cortex	ORTHO905GF001125	1	487				LOC_Os11g05614		W
TRUE	FALSE	FALSE	FALSE	Cortex	ORTHO905GF000931	1	496	OSH1
FALSE	FALSE	TRUE	FALSE	Cortex	ORTHO905GF015888	1	497				LOC_Os09g29960		S
TRUE	FALSE	FALSE	FALSE	Cortex	ORTHO905GF010898	1	506	AT1G74840
FALSE	TRUE	FALSE	FALSE	Cortex	ORTHO905GF001646	1	507
FALSE	FALSE	TRUE	FALSE	Cortex	ORTHO905GF045877	1	508				LOC_Os03g05760		W
FALSE	FALSE	TRUE	FALSE	Cortex	ORTHO905GF015687	1	515				LOC_Os01g70110		S
FALSE	FALSE	TRUE	FALSE	Cortex	ORTHO905GF001472	1	525				LOC_Os07g02800		W
FALSE	TRUE	FALSE	FALSE	Cortex	ORTHO905GF015743	1	538
FALSE	FALSE	TRUE	FALSE	Cortex	ORTHO905GF000020	1	539				LOC_Os09g38020		W
TRUE	FALSE	FALSE	FALSE	Cortex	ORTHO905GF038429	1	549	AtbZIP1
FALSE	FALSE	TRUE	FALSE	Cortex	ORTHO905GF005791	1	550				LOC_Os05g06430		W
FALSE	FALSE	FALSE	TRUE	Cortex	ORTHO905GF013063	1	551
FALSE	FALSE	TRUE	FALSE	Cortex	ORTHO905GF016913	1	568				LOC_Os08g44820		W
FALSE	FALSE	FALSE	TRUE	Cortex	ORTHO905GF005638	1	569
TRUE	FALSE	FALSE	FALSE	Cortex	ORTHO905GF003455	1	581	FTM3
FALSE	TRUE	FALSE	FALSE	Cortex	ORTHO905GF006448	1	582
FALSE	FALSE	TRUE	FALSE	Cortex	ORTHO905GF051910	1	583				LOC_Os05g34830		W
TRUE	FALSE	FALSE	FALSE	Cortex	ORTHO905GF000980	1	593	ORS1
FALSE	TRUE	FALSE	FALSE	Cortex	ORTHO905GF017594	1	594
FALSE	FALSE	FALSE	TRUE	Cortex	ORTHO905GF017169	1	595
TRUE	FALSE	FALSE	FALSE	Cortex	ORTHO905GF002317	1	607	DROP1
FALSE	FALSE	TRUE	FALSE	Cortex	ORTHO905GF002061	1	608				LOC_Os05g10620		W
TRUE	FALSE	FALSE	FALSE	Cortex	ORTHO905GF037135	1	618	NAC084
FALSE	FALSE	TRUE	FALSE	Cortex	ORTHO905GF002847	1	619				LOC_Os02g49440		W
TRUE	FALSE	FALSE	FALSE	Cortex	ORTHO905GF001471	1	630	HDT3
FALSE	FALSE	FALSE	TRUE	Cortex	ORTHO905GF015254	1	631
FALSE	FALSE	FALSE	TRUE	Cortex	ORTHO905GF001681	1	638
TRUE	FALSE	FALSE	FALSE	Cortex	ORTHO905GF001740	1	647	TED 5
FALSE	TRUE	FALSE	FALSE	Cortex	ORTHO905GF011557	1	648
FALSE	FALSE	TRUE	FALSE	Cortex	ORTHO905GF045838	1	649				LOC_Os05g04210		W
FALSE	FALSE	FALSE	TRUE	Cortex	ORTHO905GF001266	1	650
TRUE	FALSE	FALSE	FALSE	Cortex	ORTHO905GF003301	1	661	TFIIIA
FALSE	FALSE	TRUE	FALSE	Cortex	ORTHO905GF014726	1	662				LOC_Os01g62190		W
FALSE	FALSE	FALSE	TRUE	Cortex	ORTHO905GF005622	1	663
TRUE	FALSE	FALSE	FALSE	Cortex	ORTHO905GF007382	1	673	MYBC1
FALSE	FALSE	TRUE	FALSE	Cortex	ORTHO905GF016706	1	674				LOC_Os01g55340		W
FALSE	FALSE	FALSE	TRUE	Cortex	ORTHO905GF015359	1	675
FALSE	FALSE	TRUE	FALSE	Cortex	ORTHO905GF015875	1	685				LOC_Os01g19330		W
FALSE	FALSE	FALSE	TRUE	Cortex	ORTHO905GF001174	1	691
FALSE	FALSE	TRUE	FALSE	Cortex	ORTHO905GF010421	1	698				LOC_Os01g52410		W
TRUE	FALSE	FALSE	FALSE	Cortex	ORTHO905GF015215	1	707	ERF104
FALSE	FALSE	TRUE	FALSE	Cortex	ORTHO905GF003404	1	708				LOC_Os03g33090		W
FALSE	FALSE	FALSE	TRUE	Cortex	ORTHO905GF019243	1	709
FALSE	FALSE	FALSE	TRUE	Cortex	ORTHO905GF070711	1	724
FALSE	FALSE	TRUE	FALSE	Cortex	ORTHO905GF048058	1	732				LOC_Os09g25040		W
TRUE	FALSE	FALSE	FALSE	Cortex	ORTHO905GF036310	1	743	ATWRI1
FALSE	FALSE	FALSE	TRUE	Cortex	ORTHO905GF002893	1	744
FALSE	FALSE	TRUE	FALSE	Cortex	ORTHO905GF014062	1	753				LOC_Os09g26420		W
FALSE	TRUE	FALSE	FALSE	Cortex	ORTHO905GF001919	1	765
TRUE	FALSE	FALSE	FALSE	Cortex	ORTHO905GF004730	1	776	AtbZIP63
FALSE	TRUE	FALSE	FALSE	Cortex	ORTHO905GF000849	1	777
FALSE	FALSE	FALSE	TRUE	Cortex	ORTHO905GF003124	1	778
TRUE	FALSE	FALSE	FALSE	Cortex	ORTHO905GF015124	1	788	CRF4
FALSE	FALSE	FALSE	TRUE	Cortex	ORTHO905GF068503	1	789
FALSE	TRUE	FALSE	FALSE	Cortex	ORTHO905GF010453	1	799
TRUE	FALSE	FALSE	FALSE	Cortex	ORTHO905GF001033	1	835	ERF018
FALSE	TRUE	FALSE	FALSE	Cortex	ORTHO905GF003849	1	836
TRUE	FALSE	FALSE	FALSE	Cortex	ORTHO905GF018204	1	844	TMO3
TRUE	FALSE	FALSE	FALSE	Cortex	ORTHO905GF003460	1	852	KUA1
TRUE	FALSE	FALSE	FALSE	Cortex	ORTHO905GF005070	1	860	KAN1
TRUE	FALSE	FALSE	FALSE	Cortex	ORTHO905GF009959	1	868	VNI2
FALSE	TRUE	FALSE	FALSE	Cortex	ORTHO905GF018508	1	911
FALSE	TRUE	FALSE	FALSE	Cortex	ORTHO905GF023040	1	924
FALSE	TRUE	FALSE	FALSE	Cortex	ORTHO905GF002813	1	926
FALSE	TRUE	FALSE	FALSE	Cortex	ORTHO905GF002315	1	929
FALSE	TRUE	FALSE	FALSE	Cortex	ORTHO905GF014790	1	933
FALSE	TRUE	FALSE	FALSE	Cortex	ORTHO905GF019048	1	939
FALSE	TRUE	FALSE	FALSE	Cortex	ORTHO905GF016844	1	945
FALSE	TRUE	FALSE	FALSE	Cortex	ORTHO905GF020821	1	947
FALSE	TRUE	FALSE	FALSE	Cortex	ORTHO905GF010759	1	960
FALSE	TRUE	FALSE	FALSE	Cortex	ORTHO905GF009122	1	969
FALSE	TRUE	FALSE	FALSE	Cortex	ORTHO905GF004903	1	970
FALSE	TRUE	FALSE	FALSE	Cortex	ORTHO905GF003574	1	971
FALSE	TRUE	FALSE	FALSE	Cortex	ORTHO905GF002527	1	977
FALSE	TRUE	FALSE	FALSE	Cortex	ORTHO905GF000356	1	980
FALSE	TRUE	FALSE	FALSE	Cortex	ORTHO905GF002871	1	981		stable	specific

## Sheet: Z. mays
A. thaliana	T. aestivum	O. sativa	Z. mays	Cell type	Orthogroup	Conservation	Rank	Ath best marker alias	Wheat subgenome stability	Wheat subgenome specificity	Best marker	Other markers	DE state best marker	DE state other markers
TRUE	TRUE	TRUE	TRUE	Xylem	ORTHO905GF001405	4	1	EMB2749			Zm00001d002828		S
TRUE	TRUE	TRUE	TRUE	Xylem	ORTHO905GF002540	4	7	ANAC002			Zm00001d038221	Zm00001d042609	N	N
TRUE	FALSE	TRUE	TRUE	Xylem	ORTHO905GF002061	3	9	SND3			Zm00001d043921	Zm00001d039004	S	W
TRUE	TRUE	TRUE	FALSE	Xylem	ORTHO905GF000442	3	28	ATMYB4
FALSE	TRUE	TRUE	TRUE	Xylem	ORTHO905GF006705	3	33				Zm00001d022517		W
FALSE	TRUE	TRUE	TRUE	Xylem	ORTHO905GF000605	3	37				Zm00001d025864		N
FALSE	TRUE	TRUE	TRUE	Xylem	ORTHO905GF000704	3	41				Zm00001d001907		W
FALSE	TRUE	TRUE	TRUE	Xylem	ORTHO905GF015797	3	44				Zm00001d028995		W
FALSE	TRUE	TRUE	TRUE	Xylem	ORTHO905GF015835	3	47				Zm00001d019207		W
FALSE	TRUE	TRUE	FALSE	Xylem	ORTHO905GF001918	2	49		stable	specific
FALSE	FALSE	TRUE	TRUE	Xylem	ORTHO905GF016656	2	50				Zm00001d050039		S
TRUE	TRUE	FALSE	FALSE	Xylem	ORTHO905GF006625	2	51	VND2
TRUE	FALSE	FALSE	TRUE	Xylem	ORTHO905GF000729	2	58	ICU4			Zm00001d008869	Zm00001d013699, Zm00001d033246, Zm00001d041489	W	W, W, S
TRUE	TRUE	FALSE	FALSE	Xylem	ORTHO905GF002406	2	62	T5L1	stable	unspecific
FALSE	FALSE	TRUE	TRUE	Xylem	ORTHO905GF001284	2	63				Zm00001d017575		W
FALSE	FALSE	TRUE	TRUE	Xylem	ORTHO905GF009562	2	64				Zm00001d024630		W
FALSE	TRUE	FALSE	TRUE	Xylem	ORTHO905GF001172	2	74				Zm00001d053442		W
FALSE	TRUE	TRUE	FALSE	Xylem	ORTHO905GF001083	2	79
FALSE	FALSE	TRUE	TRUE	Xylem	ORTHO905GF001713	2	87				Zm00001d027461		W
FALSE	TRUE	FALSE	TRUE	Xylem	ORTHO905GF001919	2	91				Zm00001d017383		W
FALSE	TRUE	TRUE	FALSE	Xylem	ORTHO905GF000405	2	106
FALSE	TRUE	TRUE	FALSE	Xylem	ORTHO905GF006448	2	107
FALSE	TRUE	TRUE	FALSE	Xylem	ORTHO905GF001472	2	122		stable	specific
TRUE	FALSE	TRUE	FALSE	Xylem	ORTHO905GF003606	2	125	ERF54
FALSE	TRUE	TRUE	FALSE	Xylem	ORTHO905GF008422	2	126
TRUE	FALSE	FALSE	TRUE	Xylem	ORTHO905GF005332	2	129	IFL			Zm00001d048527		W
TRUE	FALSE	FALSE	TRUE	Xylem	ORTHO905GF005214	2	135	VAL2			Zm00001d022440		W
FALSE	FALSE	TRUE	TRUE	Xylem	ORTHO905GF015932	2	140				Zm00001d049540		N
TRUE	FALSE	FALSE	TRUE	Xylem	ORTHO905GF009821	2	152	HAT5			Zm00001d017920		N
FALSE	FALSE	TRUE	TRUE	Xylem	ORTHO905GF022835	2	161				Zm00001d023669		N
FALSE	TRUE	FALSE	TRUE	Xylem	ORTHO905GF014720	2	165				Zm00001d053195		N
TRUE	FALSE	TRUE	FALSE	Xylem	ORTHO905GF000887	2	166	AREB2
FALSE	TRUE	TRUE	FALSE	Xylem	ORTHO905GF010759	2	179
FALSE	TRUE	TRUE	FALSE	Xylem	ORTHO905GF015906	2	185
TRUE	TRUE	FALSE	FALSE	Xylem	ORTHO905GF002280	2	190	HB23
FALSE	TRUE	FALSE	TRUE	Xylem	ORTHO905GF000849	2	199				Zm00001d015515		N
FALSE	TRUE	TRUE	FALSE	Xylem	ORTHO905GF000312	2	203
FALSE	TRUE	TRUE	FALSE	Xylem	ORTHO905GF018508	2	208
FALSE	TRUE	FALSE	TRUE	Xylem	ORTHO905GF001041	2	212		stable	unspecific	Zm00001d010399		N
TRUE	FALSE	FALSE	FALSE	Xylem	ORTHO905GF015208	1	225	AT1G26590
TRUE	FALSE	FALSE	FALSE	Xylem	ORTHO905GF018288	1	238	AT1G69580
FALSE	FALSE	FALSE	TRUE	Xylem	ORTHO905GF070158	1	239				Zm00001d010201		W
TRUE	FALSE	FALSE	FALSE	Xylem	ORTHO905GF002205	1	248	ZAT14
FALSE	TRUE	FALSE	FALSE	Xylem	ORTHO905GF020932	1	249
FALSE	FALSE	TRUE	FALSE	Xylem	ORTHO905GF047184	1	250
FALSE	FALSE	FALSE	TRUE	Xylem	ORTHO905GF015861	1	251				Zm00001d006106	Zm00001d021069	S	W
TRUE	FALSE	FALSE	FALSE	Xylem	ORTHO905GF018035	1	272	ATC3H3
FALSE	FALSE	TRUE	FALSE	Xylem	ORTHO905GF011935	1	273
TRUE	FALSE	FALSE	FALSE	Xylem	ORTHO905GF002321	1	286	ATC3H14
FALSE	FALSE	TRUE	FALSE	Xylem	ORTHO905GF049532	1	287
FALSE	FALSE	FALSE	TRUE	Xylem	ORTHO905GF022828	1	300				Zm00001d016950		W
TRUE	FALSE	FALSE	FALSE	Xylem	ORTHO905GF003176	1	315	ANAC030
FALSE	FALSE	TRUE	FALSE	Xylem	ORTHO905GF002006	1	333
FALSE	FALSE	FALSE	TRUE	Xylem	ORTHO905GF021564	1	358				Zm00001d027317		W
TRUE	FALSE	FALSE	FALSE	Xylem	ORTHO905GF001597	1	371	AtMYB83
FALSE	TRUE	FALSE	FALSE	Xylem	ORTHO905GF001965	1	372
FALSE	FALSE	FALSE	TRUE	Xylem	ORTHO905GF002239	1	373				Zm00001d046937		W
FALSE	FALSE	TRUE	FALSE	Xylem	ORTHO905GF001885	1	383
FALSE	FALSE	FALSE	TRUE	Xylem	ORTHO905GF012762	1	393				Zm00001d045046		W
FALSE	TRUE	FALSE	FALSE	Xylem	ORTHO905GF014790	1	417
FALSE	FALSE	TRUE	FALSE	Xylem	ORTHO905GF045761	1	418
FALSE	FALSE	FALSE	TRUE	Xylem	ORTHO905GF003090	1	419				Zm00001d042313		W
TRUE	FALSE	FALSE	FALSE	Xylem	ORTHO905GF002847	1	427	ADOF2
FALSE	FALSE	TRUE	FALSE	Xylem	ORTHO905GF023038	1	428
FALSE	FALSE	FALSE	TRUE	Xylem	ORTHO905GF003698	1	429				Zm00001d007042		W
TRUE	FALSE	FALSE	FALSE	Xylem	ORTHO905GF007175	1	438	AtMYB88
FALSE	FALSE	TRUE	FALSE	Xylem	ORTHO905GF003460	1	439
TRUE	FALSE	FALSE	FALSE	Xylem	ORTHO905GF001029	1	455	NAC50
FALSE	FALSE	TRUE	FALSE	Xylem	ORTHO905GF000020	1	467
FALSE	FALSE	FALSE	TRUE	Xylem	ORTHO905GF014121	1	468				Zm00001d002332		W
TRUE	FALSE	FALSE	FALSE	Xylem	ORTHO905GF004419	1	478	ATAP3
FALSE	FALSE	TRUE	FALSE	Xylem	ORTHO905GF045875	1	479
TRUE	FALSE	FALSE	FALSE	Xylem	ORTHO905GF008668	1	489	SND4
FALSE	TRUE	FALSE	FALSE	Xylem	ORTHO905GF001227	1	490
TRUE	FALSE	FALSE	FALSE	Xylem	ORTHO905GF004680	1	500	ANAC104
FALSE	TRUE	FALSE	FALSE	Xylem	ORTHO905GF001646	1	519
FALSE	FALSE	FALSE	TRUE	Xylem	ORTHO905GF003625	1	520				Zm00001d018967		W
TRUE	FALSE	FALSE	FALSE	Xylem	ORTHO905GF000399	1	531	BW52
FALSE	TRUE	FALSE	FALSE	Xylem	ORTHO905GF003770	1	532
FALSE	FALSE	FALSE	TRUE	Xylem	ORTHO905GF002430	1	533				Zm00001d005969		W
TRUE	FALSE	FALSE	FALSE	Xylem	ORTHO905GF025304	1	543	ATY49
FALSE	FALSE	FALSE	TRUE	Xylem	ORTHO905GF000281	1	544				Zm00001d028304		W
TRUE	FALSE	FALSE	FALSE	Xylem	ORTHO905GF038303	1	554	AtMYB40
FALSE	FALSE	FALSE	TRUE	Xylem	ORTHO905GF011390	1	555				Zm00001d010309		W
TRUE	FALSE	FALSE	FALSE	Xylem	ORTHO905GF000449	1	562	DREB1C
FALSE	FALSE	FALSE	TRUE	Xylem	ORTHO905GF027625	1	563				Zm00001d004744		W
FALSE	FALSE	FALSE	TRUE	Xylem	ORTHO905GF070422	1	574				Zm00001d048471		W
FALSE	FALSE	FALSE	TRUE	Xylem	ORTHO905GF002893	1	590				Zm00001d013777		N
FALSE	TRUE	FALSE	FALSE	Xylem	ORTHO905GF001985	1	599
FALSE	FALSE	TRUE	FALSE	Xylem	ORTHO905GF005374	1	600
FALSE	FALSE	FALSE	TRUE	Xylem	ORTHO905GF016928	1	601				Zm00001d038357		W
TRUE	FALSE	FALSE	FALSE	Xylem	ORTHO905GF003232	1	612	AtTCP15
FALSE	FALSE	TRUE	FALSE	Xylem	ORTHO905GF002086	1	613
FALSE	FALSE	FALSE	TRUE	Xylem	ORTHO905GF001582	1	614				Zm00001d010416		W
TRUE	FALSE	FALSE	FALSE	Xylem	ORTHO905GF000984	1	621	AT4G16610
FALSE	FALSE	TRUE	FALSE	Xylem	ORTHO905GF014726	1	622
FALSE	FALSE	FALSE	TRUE	Xylem	ORTHO905GF071253	1	623				Zm00001d050404		S
TRUE	FALSE	FALSE	FALSE	Xylem	ORTHO905GF001483	1	634	IDD15
FALSE	FALSE	TRUE	FALSE	Xylem	ORTHO905GF016706	1	641
TRUE	FALSE	FALSE	FALSE	Xylem	ORTHO905GF007382	1	652	AT3G10760
FALSE	TRUE	FALSE	FALSE	Xylem	ORTHO905GF002813	1	653
FALSE	FALSE	FALSE	TRUE	Xylem	ORTHO905GF068503	1	654				Zm00001d012527		N
TRUE	FALSE	FALSE	FALSE	Xylem	ORTHO905GF010898	1	667	AT1G74840
FALSE	FALSE	FALSE	TRUE	Xylem	ORTHO905GF000206	1	668				Zm00001d010131		W
TRUE	FALSE	FALSE	FALSE	Xylem	ORTHO905GF000827	1	679	ATMYB4
FALSE	FALSE	FALSE	TRUE	Xylem	ORTHO905GF015743	1	680				Zm00001d049860		N
TRUE	FALSE	FALSE	FALSE	Xylem	ORTHO905GF000861	1	688	ATMYB44
FALSE	FALSE	TRUE	FALSE	Xylem	ORTHO905GF003250	1	694
FALSE	TRUE	FALSE	FALSE	Xylem	ORTHO905GF001780	1	702
FALSE	FALSE	TRUE	FALSE	Xylem	ORTHO905GF002864	1	703
TRUE	FALSE	FALSE	FALSE	Xylem	ORTHO905GF018028	1	716	AT4G13620
FALSE	FALSE	TRUE	FALSE	Xylem	ORTHO905GF005791	1	717
TRUE	FALSE	FALSE	FALSE	Xylem	ORTHO905GF012122	1	728	AT2G29660
FALSE	FALSE	TRUE	FALSE	Xylem	ORTHO905GF017145	1	729
FALSE	FALSE	TRUE	FALSE	Xylem	ORTHO905GF016980	1	737
FALSE	FALSE	FALSE	TRUE	Xylem	ORTHO905GF021496	1	738				Zm00001d013003		N
TRUE	FALSE	FALSE	FALSE	Xylem	ORTHO905GF001706	1	757	ZHD10
FALSE	FALSE	TRUE	FALSE	Xylem	ORTHO905GF015875	1	758
FALSE	FALSE	TRUE	FALSE	Xylem	ORTHO905GF008702	1	769
FALSE	FALSE	FALSE	TRUE	Xylem	ORTHO905GF000437	1	770				Zm00001d043837		N
TRUE	FALSE	FALSE	FALSE	Xylem	ORTHO905GF009639	1	783	TCP10
FALSE	FALSE	FALSE	TRUE	Xylem	ORTHO905GF006098	1	784				Zm00001d006034		N
TRUE	FALSE	FALSE	FALSE	Xylem	ORTHO905GF022127	1	791	HAT14
FALSE	FALSE	TRUE	FALSE	Xylem	ORTHO905GF000926	1	792
TRUE	FALSE	FALSE	FALSE	Xylem	ORTHO905GF038429	1	803	AtbZIP1
FALSE	FALSE	TRUE	FALSE	Xylem	ORTHO905GF002016	1	804
FALSE	FALSE	FALSE	TRUE	Xylem	ORTHO905GF000746	1	805				Zm00001d045044	Zm00001d052087	N	N
FALSE	FALSE	FALSE	TRUE	Xylem	ORTHO905GF007835	1	848				Zm00001d043950		N
TRUE	FALSE	FALSE	FALSE	Xylem	ORTHO905GF016367	1	862	AtZAT12
FALSE	TRUE	FALSE	FALSE	Xylem	ORTHO905GF024246	1	863		stable	unspecific
TRUE	FALSE	FALSE	FALSE	Xylem	ORTHO905GF011506	1	866	ATZFP1
TRUE	FALSE	FALSE	FALSE	Xylem	ORTHO905GF025401	1	871	BEE2
FALSE	TRUE	FALSE	FALSE	Xylem	ORTHO905GF003849	1	872
TRUE	FALSE	FALSE	FALSE	Xylem	ORTHO905GF003574	1	877	DEAR3
TRUE	FALSE	FALSE	FALSE	Xylem	ORTHO905GF004192	1	883	RITF1
TRUE	FALSE	FALSE	FALSE	Xylem	ORTHO905GF006239	1	888	CIB4
FALSE	TRUE	FALSE	FALSE	Xylem	ORTHO905GF023040	1	889
TRUE	FALSE	FALSE	FALSE	Xylem	ORTHO905GF000483	1	893	AtMYB20
FALSE	TRUE	FALSE	FALSE	Xylem	ORTHO905GF020821	1	894
FALSE	TRUE	FALSE	FALSE	Xylem	ORTHO905GF019048	1	898
FALSE	TRUE	FALSE	FALSE	Xylem	ORTHO905GF002315	1	906
FALSE	TRUE	FALSE	FALSE	Xylem	ORTHO905GF010453	1	922
FALSE	TRUE	FALSE	FALSE	Xylem	ORTHO905GF017539	1	937
FALSE	TRUE	FALSE	FALSE	Xylem	ORTHO905GF015569	1	943
FALSE	TRUE	FALSE	FALSE	Xylem	ORTHO905GF000865	1	952
FALSE	TRUE	FALSE	FALSE	Xylem	ORTHO905GF017191	1	955
FALSE	TRUE	FALSE	FALSE	Xylem	ORTHO905GF009122	1	957
FALSE	TRUE	FALSE	FALSE	Xylem	ORTHO905GF015888	1	967
FALSE	TRUE	FALSE	FALSE	Xylem	ORTHO905GF004903	1	968
FALSE	TRUE	FALSE	FALSE	Xylem	ORTHO905GF002527	1	973
TRUE	TRUE	TRUE	TRUE	Root cap	ORTHO905GF001041	4	2	WRKY26	stable	unspecific	Zm00001d010399		N
TRUE	TRUE	TRUE	TRUE	Root cap	ORTHO905GF002315	4	3	ATWRKY17	stable	specific	Zm00001d004086		N
TRUE	TRUE	TRUE	TRUE	Root cap	ORTHO905GF002540	4	4	anac081			Zm00001d038221	Zm00001d042609	N	N
TRUE	TRUE	TRUE	TRUE	Root cap	ORTHO905GF000849	4	6	ATWRKY40	stable	specific	Zm00001d015515		N
FALSE	TRUE	TRUE	TRUE	Root cap	ORTHO905GF006705	3	14				Zm00001d022517		S
FALSE	TRUE	TRUE	TRUE	Root cap	ORTHO905GF014720	3	16				Zm00001d053195		N
FALSE	TRUE	TRUE	TRUE	Root cap	ORTHO905GF006448	3	19				Zm00001d034601		N
FALSE	TRUE	TRUE	TRUE	Root cap	ORTHO905GF000605	3	21				Zm00001d025864		N
FALSE	TRUE	TRUE	TRUE	Root cap	ORTHO905GF017191	3	23				Zm00001d008794		N
FALSE	TRUE	TRUE	TRUE	Root cap	ORTHO905GF015797	3	31				Zm00001d047554		W
FALSE	TRUE	TRUE	TRUE	Root cap	ORTHO905GF002871	3	35		stable	specific	Zm00001d028962		N
TRUE	TRUE	TRUE	FALSE	Root cap	ORTHO905GF000865	3	39	AtWRKY42
TRUE	TRUE	TRUE	FALSE	Root cap	ORTHO905GF000405	3	43	AZF2
TRUE	FALSE	FALSE	TRUE	Root cap	ORTHO905GF002305	2	52	AR411			Zm00001d002452	Zm00001d051550, Zm00001d017712, Zm00001d026218	S	W, W, W
TRUE	FALSE	FALSE	TRUE	Root cap	ORTHO905GF010929	2	65	ATWRKY9			Zm00001d018203		W
TRUE	FALSE	TRUE	FALSE	Root cap	ORTHO905GF001093	2	70	MIF3
FALSE	TRUE	TRUE	FALSE	Root cap	ORTHO905GF015906	2	72
FALSE	TRUE	TRUE	FALSE	Root cap	ORTHO905GF014726	2	80		stable	specific
FALSE	TRUE	TRUE	FALSE	Root cap	ORTHO905GF001083	2	88
FALSE	FALSE	TRUE	TRUE	Root cap	ORTHO905GF000926	2	89				Zm00001d034751		W
FALSE	TRUE	TRUE	FALSE	Root cap	ORTHO905GF000442	2	97
FALSE	FALSE	TRUE	TRUE	Root cap	ORTHO905GF001472	2	99				Zm00001d030891		W
FALSE	TRUE	FALSE	TRUE	Root cap	ORTHO905GF014399	2	100		stable	specific	Zm00001d038320		N
FALSE	TRUE	FALSE	TRUE	Root cap	ORTHO905GF007835	2	104				Zm00001d043950		N
FALSE	FALSE	TRUE	TRUE	Root cap	ORTHO905GF015932	2	108				Zm00001d049540		N
TRUE	FALSE	FALSE	TRUE	Root cap	ORTHO905GF002248	2	117	BHLH134			Zm00001d027855		S
TRUE	FALSE	FALSE	TRUE	Root cap	ORTHO905GF004725	2	118	GATA2			Zm00001d047081	Zm00001d029896	S	N
FALSE	FALSE	TRUE	TRUE	Root cap	ORTHO905GF015835	2	133				Zm00001d019207		N
TRUE	FALSE	TRUE	FALSE	Root cap	ORTHO905GF000928	2	136	ATWRKY53
FALSE	TRUE	TRUE	FALSE	Root cap	ORTHO905GF003460	2	137		stable	specific
FALSE	TRUE	TRUE	FALSE	Root cap	ORTHO905GF008422	2	141
TRUE	FALSE	FALSE	TRUE	Root cap	ORTHO905GF009821	2	153	HAT5			Zm00001d017920		N
FALSE	FALSE	TRUE	TRUE	Root cap	ORTHO905GF022835	2	159				Zm00001d023669		N
FALSE	TRUE	TRUE	FALSE	Root cap	ORTHO905GF015888	2	173
FALSE	TRUE	TRUE	FALSE	Root cap	ORTHO905GF018508	2	186
TRUE	TRUE	FALSE	FALSE	Root cap	ORTHO905GF003849	2	188	ERF1A
FALSE	TRUE	TRUE	FALSE	Root cap	ORTHO905GF001985	2	189		stable	specific
FALSE	TRUE	FALSE	TRUE	Root cap	ORTHO905GF000746	2	206				Zm00001d045044	Zm00001d052087	N	N
TRUE	TRUE	FALSE	FALSE	Root cap	ORTHO905GF004903	2	207	ABT3
TRUE	FALSE	FALSE	FALSE	Root cap	ORTHO905GF036598	1	226	AT2G33710
TRUE	FALSE	FALSE	FALSE	Root cap	ORTHO905GF010898	1	240	MYBD
TRUE	FALSE	FALSE	FALSE	Root cap	ORTHO905GF006226	1	252	BRON
FALSE	TRUE	FALSE	FALSE	Root cap	ORTHO905GF000312	1	253
FALSE	FALSE	TRUE	FALSE	Root cap	ORTHO905GF051910	1	254
TRUE	FALSE	FALSE	FALSE	Root cap	ORTHO905GF004531	1	262	AT3G52440
TRUE	FALSE	FALSE	FALSE	Root cap	ORTHO905GF036537	1	274	AT1G48610
FALSE	FALSE	FALSE	TRUE	Root cap	ORTHO905GF003124	1	275				Zm00001d021236		S
TRUE	FALSE	FALSE	FALSE	Root cap	ORTHO905GF000452	1	288	AT1G49475
TRUE	FALSE	FALSE	FALSE	Root cap	ORTHO905GF037342	1	301	ANAC042
FALSE	FALSE	TRUE	FALSE	Root cap	ORTHO905GF005374	1	302
TRUE	FALSE	FALSE	FALSE	Root cap	ORTHO905GF006416	1	316	AT1G69030
FALSE	FALSE	TRUE	FALSE	Root cap	ORTHO905GF017145	1	325
FALSE	FALSE	TRUE	FALSE	Root cap	ORTHO905GF018963	1	334
TRUE	FALSE	FALSE	FALSE	Root cap	ORTHO905GF002059	1	345	ATWRKY72
FALSE	FALSE	TRUE	FALSE	Root cap	ORTHO905GF000020	1	346
FALSE	FALSE	FALSE	TRUE	Root cap	ORTHO905GF002893	1	347				Zm00001d013777		N
TRUE	FALSE	FALSE	FALSE	Root cap	ORTHO905GF036253	1	359	AT1G21340
FALSE	TRUE	FALSE	FALSE	Root cap	ORTHO905GF010453	1	360		stable	specific
FALSE	FALSE	TRUE	FALSE	Root cap	ORTHO905GF016706	1	361
FALSE	FALSE	FALSE	TRUE	Root cap	ORTHO905GF068503	1	362				Zm00001d012527		N
TRUE	FALSE	FALSE	FALSE	Root cap	ORTHO905GF016391	1	374	ATWRKY38
FALSE	TRUE	FALSE	FALSE	Root cap	ORTHO905GF003770	1	375		stable	specific
FALSE	FALSE	TRUE	FALSE	Root cap	ORTHO905GF002086	1	376
TRUE	FALSE	FALSE	FALSE	Root cap	ORTHO905GF009674	1	384	ANAC070
FALSE	FALSE	FALSE	TRUE	Root cap	ORTHO905GF070844	1	394				Zm00001d004007		S
TRUE	FALSE	FALSE	FALSE	Root cap	ORTHO905GF002515	1	406	AtWRKY22
FALSE	FALSE	TRUE	FALSE	Root cap	ORTHO905GF045875	1	407
FALSE	FALSE	FALSE	TRUE	Root cap	ORTHO905GF070711	1	408				Zm00001d021422		S
FALSE	FALSE	FALSE	TRUE	Root cap	ORTHO905GF021476	1	420				Zm00001d038832		N
TRUE	FALSE	FALSE	FALSE	Root cap	ORTHO905GF000980	1	440	anac046
FALSE	TRUE	FALSE	FALSE	Root cap	ORTHO905GF015996	1	441		stable	specific
FALSE	FALSE	TRUE	FALSE	Root cap	ORTHO905GF015687	1	442
TRUE	FALSE	FALSE	FALSE	Root cap	ORTHO905GF000931	1	456	ERF55
FALSE	FALSE	FALSE	TRUE	Root cap	ORTHO905GF016986	1	457				Zm00001d045533		W
FALSE	FALSE	TRUE	FALSE	Root cap	ORTHO905GF002061	1	469
TRUE	FALSE	FALSE	FALSE	Root cap	ORTHO905GF006180	1	480	URP7
FALSE	FALSE	FALSE	TRUE	Root cap	ORTHO905GF005816	1	491				Zm00001d033876		S
TRUE	FALSE	FALSE	FALSE	Root cap	ORTHO905GF018026	1	501	ZFP5
FALSE	FALSE	FALSE	TRUE	Root cap	ORTHO905GF006975	1	502				Zm00001d016082		W
FALSE	TRUE	FALSE	FALSE	Root cap	ORTHO905GF005975	1	511		stable	specific
FALSE	FALSE	FALSE	TRUE	Root cap	ORTHO905GF021496	1	512				Zm00001d013003		N
FALSE	TRUE	FALSE	FALSE	Root cap	ORTHO905GF024246	1	521		stable	unspecific
FALSE	FALSE	TRUE	FALSE	Root cap	ORTHO905GF018707	1	522
TRUE	FALSE	FALSE	FALSE	Root cap	ORTHO905GF036211	1	534	ATWRKY36
FALSE	TRUE	FALSE	FALSE	Root cap	ORTHO905GF002016	1	545
FALSE	FALSE	FALSE	TRUE	Root cap	ORTHO905GF005259	1	546				Zm00001d042287		W
TRUE	FALSE	FALSE	FALSE	Root cap	ORTHO905GF014315	1	556	GATA8
FALSE	TRUE	FALSE	FALSE	Root cap	ORTHO905GF005041	1	564
FALSE	FALSE	TRUE	FALSE	Root cap	ORTHO905GF045838	1	565
TRUE	FALSE	FALSE	FALSE	Root cap	ORTHO905GF001424	1	575	ATMYB30
FALSE	FALSE	FALSE	TRUE	Root cap	ORTHO905GF067904	1	576				Zm00001d017555		W
TRUE	FALSE	FALSE	FALSE	Root cap	ORTHO905GF002683	1	591	GATA9
TRUE	FALSE	FALSE	FALSE	Root cap	ORTHO905GF016367	1	602	ZAT8
FALSE	FALSE	FALSE	TRUE	Root cap	ORTHO905GF009498	1	615				Zm00001d044315		N
TRUE	FALSE	FALSE	FALSE	Root cap	ORTHO905GF003865	1	624	ATWRKY54
FALSE	FALSE	TRUE	FALSE	Root cap	ORTHO905GF020612	1	625
FALSE	TRUE	FALSE	FALSE	Root cap	ORTHO905GF002813	1	635
TRUE	FALSE	FALSE	FALSE	Root cap	ORTHO905GF004210	1	642	GFR
TRUE	FALSE	FALSE	FALSE	Root cap	ORTHO905GF007225	1	655	ATWRKY25
FALSE	FALSE	TRUE	FALSE	Root cap	ORTHO905GF016913	1	656
FALSE	FALSE	FALSE	TRUE	Root cap	ORTHO905GF069970	1	657				Zm00001d023294		N
FALSE	FALSE	FALSE	TRUE	Root cap	ORTHO905GF002668	1	669				Zm00001d036494		N
FALSE	TRUE	FALSE	FALSE	Root cap	ORTHO905GF001965	1	681
FALSE	FALSE	TRUE	FALSE	Root cap	ORTHO905GF045463	1	682
FALSE	FALSE	FALSE	TRUE	Root cap	ORTHO905GF013204	1	683				Zm00001d002945		N
TRUE	FALSE	FALSE	FALSE	Root cap	ORTHO905GF016369	1	689	ZAT11
TRUE	FALSE	FALSE	FALSE	Root cap	ORTHO905GF012650	1	695	KAN4
FALSE	FALSE	TRUE	FALSE	Root cap	ORTHO905GF046845	1	704
FALSE	FALSE	FALSE	TRUE	Root cap	ORTHO905GF000861	1	705				Zm00001d046632		N
FALSE	FALSE	TRUE	FALSE	Root cap	ORTHO905GF008702	1	718
TRUE	FALSE	FALSE	FALSE	Root cap	ORTHO905GF001033	1	739	ERF17
FALSE	FALSE	FALSE	TRUE	Root cap	ORTHO905GF017539	1	740				Zm00001d018421		W
FALSE	FALSE	TRUE	FALSE	Root cap	ORTHO905GF002864	1	748
FALSE	FALSE	FALSE	TRUE	Root cap	ORTHO905GF000501	1	749				Zm00001d034433		N
FALSE	FALSE	TRUE	FALSE	Root cap	ORTHO905GF000887	1	759
FALSE	FALSE	FALSE	TRUE	Root cap	ORTHO905GF018742	1	760				Zm00001d014858		N
TRUE	FALSE	FALSE	FALSE	Root cap	ORTHO905GF002205	1	771	ZAT14
FALSE	FALSE	FALSE	TRUE	Root cap	ORTHO905GF067745	1	772				Zm00001d025281		N
TRUE	FALSE	FALSE	FALSE	Root cap	ORTHO905GF004526	1	785	AT1G71520
FALSE	FALSE	TRUE	FALSE	Root cap	ORTHO905GF015924	1	786
TRUE	FALSE	FALSE	FALSE	Root cap	ORTHO905GF011557	1	793	BHLH92
FALSE	TRUE	FALSE	FALSE	Root cap	ORTHO905GF014062	1	794		stable	specific
FALSE	FALSE	FALSE	TRUE	Root cap	ORTHO905GF001471	1	795				Zm00001d011139		W
TRUE	FALSE	FALSE	FALSE	Root cap	ORTHO905GF020059	1	806	ERF-6-6
FALSE	FALSE	TRUE	FALSE	Root cap	ORTHO905GF017169	1	817
FALSE	FALSE	FALSE	TRUE	Root cap	ORTHO905GF000622	1	818				Zm00001d022542		N
FALSE	FALSE	FALSE	TRUE	Root cap	ORTHO905GF002046	1	829				Zm00001d002781		N
TRUE	FALSE	FALSE	FALSE	Root cap	ORTHO905GF003574	1	838	ATERF#011
FALSE	FALSE	FALSE	TRUE	Root cap	ORTHO905GF001853	1	839				Zm00001d032239		W
FALSE	FALSE	FALSE	TRUE	Root cap	ORTHO905GF012594	1	849				Zm00001d033291		N
TRUE	FALSE	FALSE	FALSE	Root cap	ORTHO905GF014426	1	858	AtWRKY15
TRUE	FALSE	FALSE	FALSE	Root cap	ORTHO905GF000510	1	867	DREB2
FALSE	TRUE	FALSE	FALSE	Root cap	ORTHO905GF015743	1	873
FALSE	TRUE	FALSE	FALSE	Root cap	ORTHO905GF001919	1	884
FALSE	TRUE	FALSE	FALSE	Root cap	ORTHO905GF001780	1	890
FALSE	TRUE	FALSE	FALSE	Root cap	ORTHO905GF001172	1	895		stable	unspecific
FALSE	TRUE	FALSE	FALSE	Root cap	ORTHO905GF016844	1	905
FALSE	TRUE	FALSE	FALSE	Root cap	ORTHO905GF023040	1	915
FALSE	TRUE	FALSE	FALSE	Root cap	ORTHO905GF001646	1	918
FALSE	TRUE	FALSE	FALSE	Root cap	ORTHO905GF009122	1	923
FALSE	TRUE	FALSE	FALSE	Root cap	ORTHO905GF001227	1	931
FALSE	TRUE	FALSE	FALSE	Root cap	ORTHO905GF000281	1	938		stable	specific
FALSE	TRUE	FALSE	FALSE	Root cap	ORTHO905GF002527	1	941
FALSE	TRUE	FALSE	FALSE	Root cap	ORTHO905GF015569	1	948
TRUE	TRUE	FALSE	TRUE	Phloem	ORTHO905GF005638	3	24	anac096			Zm00001d047050		N
TRUE	TRUE	FALSE	TRUE	Phloem	ORTHO905GF002540	3	46	ANAC102			Zm00001d038221	Zm00001d042609	N	N
TRUE	TRUE	FALSE	FALSE	Phloem	ORTHO905GF008021	2	56	COG1
TRUE	FALSE	FALSE	TRUE	Phloem	ORTHO905GF001284	2	60	DAG1			Zm00001d017575		W
FALSE	TRUE	FALSE	TRUE	Phloem	ORTHO905GF001919	2	61		stable	specific	Zm00001d017383		N
FALSE	TRUE	FALSE	TRUE	Phloem	ORTHO905GF015743	2	83				Zm00001d049860		N
TRUE	TRUE	FALSE	FALSE	Phloem	ORTHO905GF002239	2	86	ATBZIP9
TRUE	TRUE	FALSE	FALSE	Phloem	ORTHO905GF002280	2	114	HB23
FALSE	TRUE	FALSE	TRUE	Phloem	ORTHO905GF014720	2	139		stable	unspecific	Zm00001d053195		N
TRUE	FALSE	FALSE	TRUE	Phloem	ORTHO905GF009821	2	149	HAT5			Zm00001d017920		N
FALSE	TRUE	FALSE	TRUE	Phloem	ORTHO905GF006448	2	151				Zm00001d034601	Zm00001d043094	N	N
FALSE	TRUE	FALSE	TRUE	Phloem	ORTHO905GF000605	2	158				Zm00001d025864		N
FALSE	TRUE	FALSE	TRUE	Phloem	ORTHO905GF006705	2	171				Zm00001d022517		N
FALSE	TRUE	FALSE	TRUE	Phloem	ORTHO905GF002016	2	181		stable	specific	Zm00001d009103		W
FALSE	TRUE	FALSE	TRUE	Phloem	ORTHO905GF002315	2	182		stable	specific	Zm00001d002405		N
TRUE	TRUE	FALSE	FALSE	Phloem	ORTHO905GF003849	2	192	EREBP
FALSE	TRUE	FALSE	TRUE	Phloem	ORTHO905GF000849	2	193				Zm00001d015515		N
FALSE	TRUE	FALSE	TRUE	Phloem	ORTHO905GF000865	2	198				Zm00001d039245	Zm00001d040554	N	N
TRUE	FALSE	FALSE	FALSE	Phloem	ORTHO905GF022080	1	223	AT5G05790
FALSE	FALSE	FALSE	TRUE	Phloem	ORTHO905GF021476	1	224				Zm00001d038832		W
TRUE	FALSE	FALSE	FALSE	Phloem	ORTHO905GF002014	1	236	BHLH
FALSE	FALSE	FALSE	TRUE	Phloem	ORTHO905GF015717	1	237				Zm00001d032694	Zm00001d014029	W	N
TRUE	FALSE	FALSE	FALSE	Phloem	ORTHO905GF012122	1	245	AT2G29660
FALSE	TRUE	FALSE	FALSE	Phloem	ORTHO905GF002317	1	246
FALSE	FALSE	FALSE	TRUE	Phloem	ORTHO905GF005041	1	247				Zm00001d005888		W
TRUE	FALSE	FALSE	FALSE	Phloem	ORTHO905GF006596	1	261	AT5G06800
FALSE	FALSE	FALSE	TRUE	Phloem	ORTHO905GF013040	1	271				Zm00001d037941		W
TRUE	FALSE	FALSE	FALSE	Phloem	ORTHO905GF000655	1	283	ATC3H46
FALSE	TRUE	FALSE	FALSE	Phloem	ORTHO905GF001172	1	284		unstable	unspecific
FALSE	FALSE	FALSE	TRUE	Phloem	ORTHO905GF006657	1	285				Zm00001d046981		W
TRUE	FALSE	FALSE	FALSE	Phloem	ORTHO905GF002328	1	297	SOD7
FALSE	TRUE	FALSE	FALSE	Phloem	ORTHO905GF008685	1	298
FALSE	FALSE	FALSE	TRUE	Phloem	ORTHO905GF001471	1	299				Zm00001d011139		W
TRUE	FALSE	FALSE	FALSE	Phloem	ORTHO905GF025499	1	313	AT2G28810
FALSE	FALSE	FALSE	TRUE	Phloem	ORTHO905GF015756	1	314				Zm00001d044272		W
FALSE	FALSE	FALSE	TRUE	Phloem	ORTHO905GF016841	1	324				Zm00001d051427		W
TRUE	FALSE	FALSE	FALSE	Phloem	ORTHO905GF001065	1	332	OBP3
TRUE	FALSE	FALSE	FALSE	Phloem	ORTHO905GF000128	1	342	ERF035
FALSE	TRUE	FALSE	FALSE	Phloem	ORTHO905GF002205	1	343		stable	specific
FALSE	FALSE	FALSE	TRUE	Phloem	ORTHO905GF016980	1	344				Zm00001d027924		W
TRUE	FALSE	FALSE	FALSE	Phloem	ORTHO905GF003759	1	356	AT3G12730
FALSE	FALSE	FALSE	TRUE	Phloem	ORTHO905GF068503	1	357				Zm00001d012527		N
TRUE	FALSE	FALSE	FALSE	Phloem	ORTHO905GF012068	1	369	HHO4
FALSE	TRUE	FALSE	FALSE	Phloem	ORTHO905GF002061	1	370		stable	specific
TRUE	FALSE	FALSE	FALSE	Phloem	ORTHO905GF000827	1	381	AtMYB55
FALSE	FALSE	FALSE	TRUE	Phloem	ORTHO905GF069970	1	382				Zm00001d023294		N
FALSE	FALSE	FALSE	TRUE	Phloem	ORTHO905GF070158	1	392				Zm00001d010201		N
FALSE	FALSE	FALSE	TRUE	Phloem	ORTHO905GF008973	1	405				Zm00001d043491		N
FALSE	FALSE	FALSE	TRUE	Phloem	ORTHO905GF006098	1	416				Zm00001d006034		N
TRUE	FALSE	FALSE	FALSE	Phloem	ORTHO905GF000975	1	436	AT-GT2
FALSE	TRUE	FALSE	FALSE	Phloem	ORTHO905GF001083	1	437
TRUE	FALSE	FALSE	FALSE	Phloem	ORTHO905GF003455	1	452	AtbZIP44
FALSE	TRUE	FALSE	FALSE	Phloem	ORTHO905GF001965	1	453
FALSE	FALSE	FALSE	TRUE	Phloem	ORTHO905GF015932	1	454				Zm00001d049540		N
TRUE	FALSE	FALSE	FALSE	Phloem	ORTHO905GF025671	1	465	AtbZIP6
FALSE	FALSE	FALSE	TRUE	Phloem	ORTHO905GF002893	1	466				Zm00001d013777		N
TRUE	FALSE	FALSE	FALSE	Phloem	ORTHO905GF003732	1	476	XAL1
FALSE	FALSE	FALSE	TRUE	Phloem	ORTHO905GF007835	1	477				Zm00001d011527	Zm00001d043950	N	N
FALSE	FALSE	FALSE	TRUE	Phloem	ORTHO905GF022835	1	499				Zm00001d023669		N
TRUE	FALSE	FALSE	FALSE	Phloem	ORTHO905GF005245	1	509	LEP
FALSE	FALSE	FALSE	TRUE	Phloem	ORTHO905GF001041	1	510				Zm00001d038451	Zm00001d010399	N	N
TRUE	FALSE	FALSE	FALSE	Phloem	ORTHO905GF001472	1	518	HHO5
TRUE	FALSE	FALSE	FALSE	Phloem	ORTHO905GF022126	1	528	AtbZIP5
FALSE	TRUE	FALSE	FALSE	Phloem	ORTHO905GF008422	1	529
FALSE	FALSE	FALSE	TRUE	Phloem	ORTHO905GF010460	1	530				Zm00001d003494		N
TRUE	FALSE	FALSE	FALSE	Phloem	ORTHO905GF038303	1	541	AtMYB40
FALSE	FALSE	FALSE	TRUE	Phloem	ORTHO905GF000884	1	542				Zm00001d052147		N
FALSE	FALSE	FALSE	TRUE	Phloem	ORTHO905GF021496	1	553				Zm00001d013003		N
TRUE	FALSE	FALSE	FALSE	Phloem	ORTHO905GF001483	1	561	IDD14beta
TRUE	FALSE	FALSE	FALSE	Phloem	ORTHO905GF037337	1	572	anac097
FALSE	FALSE	FALSE	TRUE	Phloem	ORTHO905GF000746	1	573				Zm00001d045044	Zm00001d052087	N	N
TRUE	FALSE	FALSE	FALSE	Phloem	ORTHO905GF009959	1	587	VNI2
FALSE	TRUE	FALSE	FALSE	Phloem	ORTHO905GF002813	1	588
FALSE	FALSE	FALSE	TRUE	Phloem	ORTHO905GF015797	1	589				Zm00001d028995		N
TRUE	FALSE	FALSE	FALSE	Phloem	ORTHO905GF015218	1	597	DEWAX2
FALSE	FALSE	FALSE	TRUE	Phloem	ORTHO905GF000622	1	598				Zm00001d022542		N
FALSE	TRUE	FALSE	FALSE	Phloem	ORTHO905GF003770	1	611
TRUE	FALSE	FALSE	FALSE	Phloem	ORTHO905GF018288	1	620	AT1G69580
FALSE	TRUE	FALSE	FALSE	Phloem	ORTHO905GF000405	1	632
FALSE	FALSE	FALSE	TRUE	Phloem	ORTHO905GF022828	1	633				Zm00001d016950		N
TRUE	FALSE	FALSE	FALSE	Phloem	ORTHO905GF038025	1	640	AtMYB43
TRUE	FALSE	FALSE	FALSE	Phloem	ORTHO905GF007175	1	666	AtMYB88
FALSE	TRUE	FALSE	FALSE	Phloem	ORTHO905GF001985	1	677		stable	specific
FALSE	FALSE	FALSE	TRUE	Phloem	ORTHO905GF015924	1	678				Zm00001d039893		N
FALSE	FALSE	FALSE	TRUE	Phloem	ORTHO905GF015835	1	693				Zm00001d019207		N
TRUE	FALSE	FALSE	FALSE	Phloem	ORTHO905GF004515	1	700	ZFP4
FALSE	FALSE	FALSE	TRUE	Phloem	ORTHO905GF016869	1	701				Zm00001d051879		N
TRUE	FALSE	FALSE	FALSE	Phloem	ORTHO905GF000642	1	714	CDF3
FALSE	FALSE	FALSE	TRUE	Phloem	ORTHO905GF017191	1	715				Zm00001d008794		N
TRUE	FALSE	FALSE	FALSE	Phloem	ORTHO905GF002864	1	725	DIV2
FALSE	TRUE	FALSE	FALSE	Phloem	ORTHO905GF001646	1	726
FALSE	FALSE	FALSE	TRUE	Phloem	ORTHO905GF000964	1	727				Zm00001d014690		N
TRUE	FALSE	FALSE	FALSE	Phloem	ORTHO905GF014431	1	736	ANAC072
FALSE	TRUE	FALSE	FALSE	Phloem	ORTHO905GF006672	1	747
TRUE	FALSE	FALSE	FALSE	Phloem	ORTHO905GF001582	1	756	PFA3
TRUE	FALSE	FALSE	FALSE	Phloem	ORTHO905GF008668	1	767	SND4
FALSE	FALSE	FALSE	TRUE	Phloem	ORTHO905GF004699	1	768				Zm00001d006133		N
TRUE	FALSE	FALSE	FALSE	Phloem	ORTHO905GF000108	1	782	IDD8
FALSE	FALSE	FALSE	TRUE	Phloem	ORTHO905GF013314	1	790				Zm00001d002476		N
TRUE	FALSE	FALSE	FALSE	Phloem	ORTHO905GF001823	1	802	ATBZIP19
TRUE	FALSE	FALSE	FALSE	Phloem	ORTHO905GF010898	1	814	AT1G19000
FALSE	TRUE	FALSE	FALSE	Phloem	ORTHO905GF014790	1	815
FALSE	FALSE	FALSE	TRUE	Phloem	ORTHO905GF067745	1	816				Zm00001d025281		N
TRUE	FALSE	FALSE	FALSE	Phloem	ORTHO905GF000281	1	826	ABIG1
FALSE	TRUE	FALSE	FALSE	Phloem	ORTHO905GF019048	1	827
FALSE	FALSE	FALSE	TRUE	Phloem	ORTHO905GF007039	1	828				Zm00001d020020		N
TRUE	FALSE	FALSE	FALSE	Phloem	ORTHO905GF038429	1	847	AtbZIP1
TRUE	FALSE	FALSE	FALSE	Phloem	ORTHO905GF001260	1	855	ATHB6
FALSE	TRUE	FALSE	FALSE	Phloem	ORTHO905GF001227	1	856
FALSE	FALSE	FALSE	TRUE	Phloem	ORTHO905GF000437	1	857				Zm00001d043837		N
TRUE	FALSE	FALSE	FALSE	Phloem	ORTHO905GF025594	1	865	CDF5
FALSE	TRUE	FALSE	FALSE	Phloem	ORTHO905GF001780	1	870
TRUE	FALSE	FALSE	FALSE	Phloem	ORTHO905GF004192	1	881	RITF1
FALSE	TRUE	FALSE	FALSE	Phloem	ORTHO905GF023040	1	882
TRUE	FALSE	FALSE	FALSE	Phloem	ORTHO905GF000449	1	887	ATDDF1
FALSE	TRUE	FALSE	FALSE	Phloem	ORTHO905GF000704	1	897
FALSE	TRUE	FALSE	FALSE	Phloem	ORTHO905GF020821	1	903
FALSE	TRUE	FALSE	FALSE	Phloem	ORTHO905GF015906	1	904
FALSE	TRUE	FALSE	FALSE	Phloem	ORTHO905GF010759	1	907
FALSE	TRUE	FALSE	FALSE	Phloem	ORTHO905GF003404	1	909
FALSE	TRUE	FALSE	FALSE	Phloem	ORTHO905GF010453	1	914
FALSE	TRUE	FALSE	FALSE	Phloem	ORTHO905GF018508	1	916
FALSE	TRUE	FALSE	FALSE	Phloem	ORTHO905GF019068	1	921
FALSE	TRUE	FALSE	FALSE	Phloem	ORTHO905GF000312	1	934
FALSE	TRUE	FALSE	FALSE	Phloem	ORTHO905GF009122	1	942
FALSE	TRUE	FALSE	FALSE	Phloem	ORTHO905GF011557	1	946
FALSE	TRUE	FALSE	FALSE	Phloem	ORTHO905GF004903	1	956
FALSE	TRUE	FALSE	FALSE	Phloem	ORTHO905GF003460	1	959
FALSE	TRUE	FALSE	FALSE	Phloem	ORTHO905GF016844	1	965		stable	specific
FALSE	TRUE	FALSE	FALSE	Phloem	ORTHO905GF003094	1	966
TRUE	TRUE	FALSE	FALSE	Pericycle	ORTHO905GF008021	2	98	COG1
TRUE	TRUE	FALSE	FALSE	Pericycle	ORTHO905GF000312	2	123	AtMYB78
TRUE	TRUE	FALSE	FALSE	Pericycle	ORTHO905GF002239	2	138	ATBZIP9
TRUE	TRUE	FALSE	FALSE	Pericycle	ORTHO905GF000442	2	164	ATMYB4
TRUE	TRUE	FALSE	FALSE	Pericycle	ORTHO905GF000849	2	183	ATWRKY18
TRUE	TRUE	FALSE	FALSE	Pericycle	ORTHO905GF002540	2	200	ANAC102
TRUE	FALSE	FALSE	FALSE	Pericycle	ORTHO905GF038140	1	213	PFA1
FALSE	TRUE	FALSE	FALSE	Pericycle	ORTHO905GF001172	1	214
TRUE	FALSE	FALSE	FALSE	Pericycle	ORTHO905GF022080	1	227	AT5G05790
TRUE	FALSE	FALSE	FALSE	Pericycle	ORTHO905GF002014	1	255	BHLH
TRUE	FALSE	FALSE	FALSE	Pericycle	ORTHO905GF000655	1	263	ATC3H46
FALSE	TRUE	FALSE	FALSE	Pericycle	ORTHO905GF015743	1	264
TRUE	FALSE	FALSE	FALSE	Pericycle	ORTHO905GF003625	1	276	PFB2
TRUE	FALSE	FALSE	FALSE	Pericycle	ORTHO905GF011880	1	289	ATC3H66
TRUE	FALSE	FALSE	FALSE	Pericycle	ORTHO905GF007240	1	303	AT5G08750
FALSE	TRUE	FALSE	FALSE	Pericycle	ORTHO905GF003770	1	304
TRUE	FALSE	FALSE	FALSE	Pericycle	ORTHO905GF003732	1	317	XAL1
FALSE	TRUE	FALSE	FALSE	Pericycle	ORTHO905GF014774	1	326
TRUE	FALSE	FALSE	FALSE	Pericycle	ORTHO905GF002698	1	335	ATMYB59-2
TRUE	FALSE	FALSE	FALSE	Pericycle	ORTHO905GF025671	1	348	AtbZIP6
FALSE	TRUE	FALSE	FALSE	Pericycle	ORTHO905GF000523	1	349
TRUE	FALSE	FALSE	FALSE	Pericycle	ORTHO905GF038025	1	363	AtMYB43
FALSE	TRUE	FALSE	FALSE	Pericycle	ORTHO905GF001083	1	377
TRUE	FALSE	FALSE	FALSE	Pericycle	ORTHO905GF011506	1	385	ZFP3
FALSE	TRUE	FALSE	FALSE	Pericycle	ORTHO905GF000605	1	386
TRUE	FALSE	FALSE	FALSE	Pericycle	ORTHO905GF014431	1	395	ANAC072
FALSE	TRUE	FALSE	FALSE	Pericycle	ORTHO905GF008422	1	396
TRUE	FALSE	FALSE	FALSE	Pericycle	ORTHO905GF005638	1	409	anac096
FALSE	TRUE	FALSE	FALSE	Pericycle	ORTHO905GF001965	1	410
TRUE	FALSE	FALSE	FALSE	Pericycle	ORTHO905GF001284	1	421	DAG1
TRUE	FALSE	FALSE	FALSE	Pericycle	ORTHO905GF000483	1	430	AtMYB20
TRUE	FALSE	FALSE	FALSE	Pericycle	ORTHO905GF021917	1	443	MYB63
FALSE	TRUE	FALSE	FALSE	Pericycle	ORTHO905GF002813	1	444
FALSE	TRUE	FALSE	FALSE	Pericycle	ORTHO905GF003094	1	458
TRUE	FALSE	FALSE	FALSE	Pericycle	ORTHO905GF000281	1	470	ABIG1
TRUE	FALSE	FALSE	FALSE	Pericycle	ORTHO905GF009959	1	481	VNI2
FALSE	TRUE	FALSE	FALSE	Pericycle	ORTHO905GF001985	1	482		stable	specific
TRUE	FALSE	FALSE	FALSE	Pericycle	ORTHO905GF007382	1	492	MYBC1
FALSE	TRUE	FALSE	FALSE	Pericycle	ORTHO905GF001646	1	493
TRUE	FALSE	FALSE	FALSE	Pericycle	ORTHO905GF038303	1	513	AtMYB40
TRUE	FALSE	FALSE	FALSE	Pericycle	ORTHO905GF001582	1	523	PFA3
TRUE	FALSE	FALSE	FALSE	Pericycle	ORTHO905GF005245	1	535	LEP
FALSE	TRUE	FALSE	FALSE	Pericycle	ORTHO905GF019048	1	536
TRUE	FALSE	FALSE	FALSE	Pericycle	ORTHO905GF000128	1	547	ERF035
FALSE	TRUE	FALSE	FALSE	Pericycle	ORTHO905GF014720	1	548
FALSE	TRUE	FALSE	FALSE	Pericycle	ORTHO905GF006448	1	557
TRUE	FALSE	FALSE	FALSE	Pericycle	ORTHO905GF002317	1	577	DROP1
FALSE	TRUE	FALSE	FALSE	Pericycle	ORTHO905GF001919	1	578
TRUE	FALSE	FALSE	FALSE	Pericycle	ORTHO905GF025304	1	592	ATY49
TRUE	FALSE	FALSE	FALSE	Pericycle	ORTHO905GF000108	1	603	AtIDD11
TRUE	FALSE	FALSE	FALSE	Pericycle	ORTHO905GF002864	1	616	DIV2
TRUE	FALSE	FALSE	FALSE	Pericycle	ORTHO905GF003455	1	626	AtbZIP44
FALSE	TRUE	FALSE	FALSE	Pericycle	ORTHO905GF000405	1	627
TRUE	FALSE	FALSE	FALSE	Pericycle	ORTHO905GF001065	1	636	OBP3
TRUE	FALSE	FALSE	FALSE	Pericycle	ORTHO905GF005541	1	643	TGA1
TRUE	FALSE	FALSE	FALSE	Pericycle	ORTHO905GF000827	1	658	AtMYB55
TRUE	FALSE	FALSE	FALSE	Pericycle	ORTHO905GF015218	1	670	DEWAX2
TRUE	FALSE	FALSE	FALSE	Pericycle	ORTHO905GF005604	1	696	AT5G01380
TRUE	FALSE	FALSE	FALSE	Pericycle	ORTHO905GF009860	1	719	STC8
FALSE	TRUE	FALSE	FALSE	Pericycle	ORTHO905GF001780	1	720
TRUE	FALSE	FALSE	FALSE	Pericycle	ORTHO905GF000861	1	730	ATMYB44
TRUE	FALSE	FALSE	FALSE	Pericycle	ORTHO905GF038429	1	741	AtbZIP1
TRUE	FALSE	FALSE	FALSE	Pericycle	ORTHO905GF002770	1	750	PFA6
FALSE	TRUE	FALSE	FALSE	Pericycle	ORTHO905GF001227	1	761
TRUE	FALSE	FALSE	FALSE	Pericycle	ORTHO905GF000808	1	787	bHLH39
TRUE	FALSE	FALSE	FALSE	Pericycle	ORTHO905GF008316	1	796	PFA5
TRUE	FALSE	FALSE	FALSE	Pericycle	ORTHO905GF010898	1	807	AT1G74840
TRUE	FALSE	FALSE	FALSE	Pericycle	ORTHO905GF001260	1	819	ATHB6
FALSE	TRUE	FALSE	FALSE	Pericycle	ORTHO905GF003849	1	820
TRUE	FALSE	FALSE	FALSE	Pericycle	ORTHO905GF000975	1	830	AT-GT2
FALSE	TRUE	FALSE	FALSE	Pericycle	ORTHO905GF023040	1	831
TRUE	FALSE	FALSE	FALSE	Pericycle	ORTHO905GF003558	1	840	ATGLK2
FALSE	TRUE	FALSE	FALSE	Pericycle	ORTHO905GF014790	1	841
FALSE	TRUE	FALSE	FALSE	Pericycle	ORTHO905GF006705	1	850
FALSE	TRUE	FALSE	FALSE	Pericycle	ORTHO905GF015906	1	878
FALSE	TRUE	FALSE	FALSE	Pericycle	ORTHO905GF000704	1	891
FALSE	TRUE	FALSE	FALSE	Pericycle	ORTHO905GF019068	1	900
FALSE	TRUE	FALSE	FALSE	Pericycle	ORTHO905GF002280	1	902
FALSE	TRUE	FALSE	FALSE	Pericycle	ORTHO905GF010453	1	910		stable	specific
FALSE	TRUE	FALSE	FALSE	Pericycle	ORTHO905GF020821	1	917
FALSE	TRUE	FALSE	FALSE	Pericycle	ORTHO905GF002315	1	927		stable	specific
FALSE	TRUE	FALSE	FALSE	Pericycle	ORTHO905GF018508	1	932
FALSE	TRUE	FALSE	FALSE	Pericycle	ORTHO905GF009122	1	935
FALSE	TRUE	FALSE	FALSE	Pericycle	ORTHO905GF010759	1	940
FALSE	TRUE	FALSE	FALSE	Pericycle	ORTHO905GF015797	1	944
FALSE	TRUE	FALSE	FALSE	Pericycle	ORTHO905GF000746	1	958
FALSE	TRUE	FALSE	FALSE	Pericycle	ORTHO905GF017433	1	961		stable	specific
FALSE	TRUE	FALSE	FALSE	Pericycle	ORTHO905GF003574	1	963
FALSE	TRUE	FALSE	FALSE	Pericycle	ORTHO905GF001041	1	972		stable	unspecific
FALSE	TRUE	FALSE	FALSE	Pericycle	ORTHO905GF004903	1	974
FALSE	TRUE	FALSE	FALSE	Pericycle	ORTHO905GF024246	1	976		stable	unspecific
FALSE	TRUE	FALSE	FALSE	Pericycle	ORTHO905GF017191	1	978
FALSE	TRUE	FALSE	FALSE	Pericycle	ORTHO905GF000865	1	979
FALSE	TRUE	FALSE	FALSE	Pericycle	ORTHO905GF001236	1	982
TRUE	FALSE	TRUE	TRUE	Epidermis	ORTHO905GF002305	3	11	WRKY35			Zm00001d002452	Zm00001d051550, Zm00001d017712, Zm00001d026218	S	W, W, W
TRUE	TRUE	FALSE	TRUE	Epidermis	ORTHO905GF004725	3	13	GATA4			Zm00001d047081	Zm00001d029896	S	N
FALSE	TRUE	TRUE	TRUE	Epidermis	ORTHO905GF015797	3	26				Zm00001d047554		W
FALSE	TRUE	TRUE	TRUE	Epidermis	ORTHO905GF015835	3	36				Zm00001d019207		N
TRUE	TRUE	FALSE	TRUE	Epidermis	ORTHO905GF002540	3	38	anac081			Zm00001d038221	Zm00001d042609	N	N
FALSE	TRUE	TRUE	TRUE	Epidermis	ORTHO905GF000849	3	40				Zm00001d015515		N
FALSE	TRUE	TRUE	TRUE	Epidermis	ORTHO905GF002315	3	42		stable	specific	Zm00001d004086		N
TRUE	TRUE	FALSE	TRUE	Epidermis	ORTHO905GF001471	3	45	HDT3			Zm00001d011139		W
TRUE	FALSE	TRUE	FALSE	Epidermis	ORTHO905GF000827	2	53	ATMYB4
FALSE	TRUE	TRUE	FALSE	Epidermis	ORTHO905GF002280	2	59
FALSE	TRUE	FALSE	TRUE	Epidermis	ORTHO905GF017191	2	66				Zm00001d008794		N
FALSE	TRUE	TRUE	FALSE	Epidermis	ORTHO905GF001713	2	75
FALSE	FALSE	TRUE	TRUE	Epidermis	ORTHO905GF010929	2	77				Zm00001d018203		W
TRUE	TRUE	FALSE	FALSE	Epidermis	ORTHO905GF003770	2	81	ATBZIP53
TRUE	TRUE	FALSE	FALSE	Epidermis	ORTHO905GF001985	2	82	ATERF-4
TRUE	TRUE	FALSE	FALSE	Epidermis	ORTHO905GF000931	2	84	AtWIND1	stable	specific
TRUE	FALSE	FALSE	TRUE	Epidermis	ORTHO905GF005259	2	90	ATMYBCDC5			Zm00001d042287		W
FALSE	TRUE	FALSE	TRUE	Epidermis	ORTHO905GF014720	2	92				Zm00001d053195		N
TRUE	FALSE	TRUE	FALSE	Epidermis	ORTHO905GF001475	2	109	DIV1
FALSE	TRUE	FALSE	TRUE	Epidermis	ORTHO905GF000605	2	110				Zm00001d025864		N
FALSE	FALSE	TRUE	TRUE	Epidermis	ORTHO905GF000861	2	111				Zm00001d046632		N
TRUE	FALSE	FALSE	TRUE	Epidermis	ORTHO905GF000926	2	119	ATGATA17L			Zm00001d034751		W
FALSE	TRUE	FALSE	TRUE	Epidermis	ORTHO905GF006705	2	121				Zm00001d022517		S
TRUE	FALSE	FALSE	TRUE	Epidermis	ORTHO905GF000746	2	127	RAP2.2			Zm00001d045044	Zm00001d052087	N	N
TRUE	FALSE	FALSE	TRUE	Epidermis	ORTHO905GF009821	2	130	HAT5			Zm00001d017920		N
TRUE	TRUE	FALSE	FALSE	Epidermis	ORTHO905GF001919	2	134	AtMYB18
FALSE	FALSE	TRUE	TRUE	Epidermis	ORTHO905GF007835	2	142				Zm00001d043950		N
FALSE	FALSE	TRUE	TRUE	Epidermis	ORTHO905GF022835	2	150				Zm00001d023669		N
TRUE	TRUE	FALSE	FALSE	Epidermis	ORTHO905GF000405	2	154	AZF2
FALSE	FALSE	TRUE	TRUE	Epidermis	ORTHO905GF001472	2	155				Zm00001d030891		W
FALSE	TRUE	FALSE	TRUE	Epidermis	ORTHO905GF006448	2	162				Zm00001d034601		N
TRUE	FALSE	TRUE	FALSE	Epidermis	ORTHO905GF006597	2	168	ATWRKY75
TRUE	TRUE	FALSE	FALSE	Epidermis	ORTHO905GF000865	2	169	ATWRKY31
TRUE	TRUE	FALSE	FALSE	Epidermis	ORTHO905GF001260	2	180	ATHB-16
TRUE	TRUE	FALSE	FALSE	Epidermis	ORTHO905GF004903	2	187	ABT4
FALSE	TRUE	TRUE	FALSE	Epidermis	ORTHO905GF000442	2	197
FALSE	TRUE	FALSE	TRUE	Epidermis	ORTHO905GF017539	2	202				Zm00001d018421		W
TRUE	FALSE	FALSE	FALSE	Epidermis	ORTHO905GF004551	1	215	ZRF1b
FALSE	TRUE	FALSE	FALSE	Epidermis	ORTHO905GF015448	1	216		stable	specific
FALSE	FALSE	TRUE	FALSE	Epidermis	ORTHO905GF005374	1	217
FALSE	TRUE	FALSE	FALSE	Epidermis	ORTHO905GF019107	1	228
FALSE	FALSE	TRUE	FALSE	Epidermis	ORTHO905GF002061	1	229
TRUE	FALSE	FALSE	FALSE	Epidermis	ORTHO905GF019980	1	256	AT5G56200
FALSE	FALSE	TRUE	FALSE	Epidermis	ORTHO905GF045875	1	257
TRUE	FALSE	FALSE	FALSE	Epidermis	ORTHO905GF002983	1	265	RAP2.11
FALSE	FALSE	TRUE	FALSE	Epidermis	ORTHO905GF015906	1	266
FALSE	FALSE	FALSE	TRUE	Epidermis	ORTHO905GF003124	1	267				Zm00001d021236		S
FALSE	TRUE	FALSE	FALSE	Epidermis	ORTHO905GF024246	1	290		stable	unspecific
FALSE	FALSE	TRUE	FALSE	Epidermis	ORTHO905GF047184	1	291
TRUE	FALSE	FALSE	FALSE	Epidermis	ORTHO905GF004540	1	305	WRKY3
FALSE	FALSE	TRUE	FALSE	Epidermis	ORTHO905GF001125	1	306
TRUE	FALSE	FALSE	FALSE	Epidermis	ORTHO905GF006399	1	318	ATC3H18
TRUE	FALSE	FALSE	FALSE	Epidermis	ORTHO905GF000128	1	336	ERF040
FALSE	TRUE	FALSE	FALSE	Epidermis	ORTHO905GF001965	1	337
FALSE	FALSE	TRUE	FALSE	Epidermis	ORTHO905GF015687	1	338
FALSE	FALSE	FALSE	TRUE	Epidermis	ORTHO905GF002893	1	339				Zm00001d013777		N
FALSE	FALSE	FALSE	TRUE	Epidermis	ORTHO905GF068503	1	350				Zm00001d012527		N
TRUE	FALSE	FALSE	FALSE	Epidermis	ORTHO905GF016367	1	364	AtZAT12
FALSE	FALSE	TRUE	FALSE	Epidermis	ORTHO905GF001918	1	378
FALSE	TRUE	FALSE	FALSE	Epidermis	ORTHO905GF008422	1	387
FALSE	FALSE	TRUE	FALSE	Epidermis	ORTHO905GF001883	1	388
FALSE	FALSE	FALSE	TRUE	Epidermis	ORTHO905GF070844	1	389				Zm00001d004007		S
TRUE	FALSE	FALSE	FALSE	Epidermis	ORTHO905GF002059	1	397	ATWRKY61
FALSE	TRUE	FALSE	FALSE	Epidermis	ORTHO905GF001083	1	398
FALSE	FALSE	TRUE	FALSE	Epidermis	ORTHO905GF048539	1	399
FALSE	FALSE	FALSE	TRUE	Epidermis	ORTHO905GF070711	1	400				Zm00001d021422		S
FALSE	FALSE	TRUE	FALSE	Epidermis	ORTHO905GF015875	1	411
FALSE	FALSE	FALSE	TRUE	Epidermis	ORTHO905GF021476	1	412				Zm00001d038832		N
TRUE	FALSE	FALSE	FALSE	Epidermis	ORTHO905GF005557	1	422	bZIP21
FALSE	FALSE	TRUE	FALSE	Epidermis	ORTHO905GF009562	1	423
FALSE	FALSE	TRUE	FALSE	Epidermis	ORTHO905GF020612	1	431
TRUE	FALSE	FALSE	FALSE	Epidermis	ORTHO905GF000510	1	445	DREB2
FALSE	FALSE	TRUE	FALSE	Epidermis	ORTHO905GF005791	1	446
FALSE	FALSE	FALSE	TRUE	Epidermis	ORTHO905GF016986	1	447				Zm00001d045533		W
FALSE	TRUE	FALSE	FALSE	Epidermis	ORTHO905GF001172	1	459		stable	unspecific
FALSE	FALSE	TRUE	FALSE	Epidermis	ORTHO905GF045838	1	460
FALSE	FALSE	FALSE	TRUE	Epidermis	ORTHO905GF002248	1	461				Zm00001d027855		S
TRUE	FALSE	FALSE	FALSE	Epidermis	ORTHO905GF004415	1	471	AtSTOP1
TRUE	FALSE	FALSE	FALSE	Epidermis	ORTHO905GF001823	1	483	ATBZIP19
FALSE	FALSE	TRUE	FALSE	Epidermis	ORTHO905GF001613	1	484
FALSE	FALSE	FALSE	TRUE	Epidermis	ORTHO905GF005816	1	485				Zm00001d033876		S
FALSE	TRUE	FALSE	FALSE	Epidermis	ORTHO905GF002317	1	494
FALSE	FALSE	FALSE	TRUE	Epidermis	ORTHO905GF006975	1	495				Zm00001d016082		W
TRUE	FALSE	FALSE	FALSE	Epidermis	ORTHO905GF006596	1	503	AT5G06800
FALSE	FALSE	TRUE	FALSE	Epidermis	ORTHO905GF016727	1	504
FALSE	FALSE	FALSE	TRUE	Epidermis	ORTHO905GF021496	1	505				Zm00001d013003		N
TRUE	FALSE	FALSE	FALSE	Epidermis	ORTHO905GF007225	1	514	ATWRKY25
TRUE	FALSE	FALSE	FALSE	Epidermis	ORTHO905GF004210	1	524	GFR
TRUE	FALSE	FALSE	FALSE	Epidermis	ORTHO905GF005541	1	537	OBF4
FALSE	FALSE	TRUE	FALSE	Epidermis	ORTHO905GF003250	1	558
FALSE	FALSE	TRUE	FALSE	Epidermis	ORTHO905GF015717	1	566
FALSE	FALSE	FALSE	TRUE	Epidermis	ORTHO905GF067904	1	567				Zm00001d017555		W
FALSE	FALSE	TRUE	FALSE	Epidermis	ORTHO905GF022688	1	579
FALSE	FALSE	FALSE	TRUE	Epidermis	ORTHO905GF014399	1	580				Zm00001d038320		N
FALSE	TRUE	FALSE	FALSE	Epidermis	ORTHO905GF001227	1	604
FALSE	FALSE	TRUE	FALSE	Epidermis	ORTHO905GF016540	1	605
FALSE	FALSE	FALSE	TRUE	Epidermis	ORTHO905GF009498	1	606				Zm00001d044315		N
FALSE	FALSE	TRUE	FALSE	Epidermis	ORTHO905GF000020	1	617
TRUE	FALSE	FALSE	FALSE	Epidermis	ORTHO905GF002014	1	628	AT1G62975
FALSE	TRUE	FALSE	FALSE	Epidermis	ORTHO905GF003849	1	629
FALSE	FALSE	FALSE	TRUE	Epidermis	ORTHO905GF001041	1	637				Zm00001d010399		N
TRUE	FALSE	FALSE	FALSE	Epidermis	ORTHO905GF010898	1	644	AT1G19000
FALSE	FALSE	TRUE	FALSE	Epidermis	ORTHO905GF006098	1	645
FALSE	FALSE	FALSE	TRUE	Epidermis	ORTHO905GF069970	1	646				Zm00001d023294		N
FALSE	FALSE	TRUE	FALSE	Epidermis	ORTHO905GF001852	1	659
FALSE	FALSE	FALSE	TRUE	Epidermis	ORTHO905GF002668	1	660				Zm00001d036494		N
FALSE	TRUE	FALSE	FALSE	Epidermis	ORTHO905GF001646	1	671
FALSE	FALSE	FALSE	TRUE	Epidermis	ORTHO905GF013204	1	672				Zm00001d002945		N
FALSE	TRUE	FALSE	FALSE	Epidermis	ORTHO905GF001780	1	684
FALSE	FALSE	TRUE	FALSE	Epidermis	ORTHO905GF001621	1	690
FALSE	FALSE	TRUE	FALSE	Epidermis	ORTHO905GF002205	1	697
TRUE	FALSE	FALSE	FALSE	Epidermis	ORTHO905GF014426	1	706	AtWRKY15
TRUE	FALSE	FALSE	FALSE	Epidermis	ORTHO905GF015124	1	721	CRF3
FALSE	FALSE	TRUE	FALSE	Epidermis	ORTHO905GF002847	1	722
FALSE	FALSE	FALSE	TRUE	Epidermis	ORTHO905GF015932	1	723				Zm00001d049540		N
FALSE	FALSE	TRUE	FALSE	Epidermis	ORTHO905GF013959	1	731
FALSE	FALSE	FALSE	TRUE	Epidermis	ORTHO905GF000501	1	742				Zm00001d034433		N
FALSE	FALSE	TRUE	FALSE	Epidermis	ORTHO905GF000887	1	751
FALSE	FALSE	FALSE	TRUE	Epidermis	ORTHO905GF018742	1	752				Zm00001d014858		N
TRUE	FALSE	FALSE	FALSE	Epidermis	ORTHO905GF003301	1	762	TFIIIA
FALSE	FALSE	TRUE	FALSE	Epidermis	ORTHO905GF015808	1	763
FALSE	FALSE	FALSE	TRUE	Epidermis	ORTHO905GF067745	1	764				Zm00001d025281		N
FALSE	TRUE	FALSE	FALSE	Epidermis	ORTHO905GF010428	1	773
FALSE	FALSE	TRUE	FALSE	Epidermis	ORTHO905GF009380	1	774
FALSE	FALSE	FALSE	TRUE	Epidermis	ORTHO905GF002871	1	775				Zm00001d028962		N
TRUE	FALSE	FALSE	FALSE	Epidermis	ORTHO905GF000684	1	797	RSL4
FALSE	FALSE	TRUE	FALSE	Epidermis	ORTHO905GF017390	1	798
FALSE	TRUE	FALSE	FALSE	Epidermis	ORTHO905GF014790	1	808
FALSE	FALSE	TRUE	FALSE	Epidermis	ORTHO905GF004060	1	809
FALSE	FALSE	FALSE	TRUE	Epidermis	ORTHO905GF000622	1	810				Zm00001d022542		N
TRUE	FALSE	FALSE	FALSE	Epidermis	ORTHO905GF036211	1	821	ATWRKY36
FALSE	FALSE	FALSE	TRUE	Epidermis	ORTHO905GF002046	1	822				Zm00001d002781		N
TRUE	FALSE	FALSE	FALSE	Epidermis	ORTHO905GF036598	1	832	AT2G33710
FALSE	FALSE	TRUE	FALSE	Epidermis	ORTHO905GF046845	1	833
FALSE	FALSE	FALSE	TRUE	Epidermis	ORTHO905GF001853	1	834				Zm00001d032239		W
FALSE	TRUE	FALSE	FALSE	Epidermis	ORTHO905GF017169	1	842
FALSE	FALSE	FALSE	TRUE	Epidermis	ORTHO905GF012594	1	843				Zm00001d033291		N
TRUE	FALSE	FALSE	FALSE	Epidermis	ORTHO905GF015182	1	851	RAO2
TRUE	FALSE	FALSE	FALSE	Epidermis	ORTHO905GF003574	1	859	DEAR3
TRUE	FALSE	FALSE	FALSE	Epidermis	ORTHO905GF018204	1	874	TMO3
TRUE	FALSE	FALSE	FALSE	Epidermis	ORTHO905GF016369	1	879	ZAT18
TRUE	FALSE	FALSE	FALSE	Epidermis	ORTHO905GF037135	1	885	NAC084
TRUE	FALSE	FALSE	FALSE	Epidermis	ORTHO905GF007131	1	892	ATFIT1
TRUE	FALSE	FALSE	FALSE	Epidermis	ORTHO905GF015257	1	896	ANAC053
FALSE	TRUE	FALSE	FALSE	Epidermis	ORTHO905GF023040	1	899
FALSE	TRUE	FALSE	FALSE	Epidermis	ORTHO905GF013995	1	908
FALSE	TRUE	FALSE	FALSE	Epidermis	ORTHO905GF002813	1	912
FALSE	TRUE	FALSE	FALSE	Epidermis	ORTHO905GF019048	1	919
FALSE	TRUE	FALSE	FALSE	Epidermis	ORTHO905GF014062	1	925
FALSE	TRUE	FALSE	FALSE	Epidermis	ORTHO905GF015888	1	928
FALSE	TRUE	FALSE	FALSE	Epidermis	ORTHO905GF018508	1	930
FALSE	TRUE	FALSE	FALSE	Epidermis	ORTHO905GF010759	1	950
FALSE	TRUE	FALSE	FALSE	Epidermis	ORTHO905GF010453	1	953
FALSE	TRUE	FALSE	FALSE	Epidermis	ORTHO905GF000312	1	962
FALSE	TRUE	FALSE	FALSE	Epidermis	ORTHO905GF020821	1	975
TRUE	TRUE	TRUE	TRUE	Endodermis	ORTHO905GF002540	4	8	ANAC002			Zm00001d038221	Zm00001d042609	N	N
TRUE	TRUE	TRUE	FALSE	Endodermis	ORTHO905GF000442	3	10	ATMYB3
TRUE	FALSE	TRUE	TRUE	Endodermis	ORTHO905GF001284	3	12	DAG1			Zm00001d017575	Zm00001d026096	W	N
TRUE	TRUE	FALSE	TRUE	Endodermis	ORTHO905GF000437	3	15	ATMYB68	stable	specific	Zm00001d043837		N
TRUE	TRUE	TRUE	FALSE	Endodermis	ORTHO905GF000405	3	20	AT3G49930
FALSE	TRUE	TRUE	TRUE	Endodermis	ORTHO905GF006448	3	30				Zm00001d034601		N
FALSE	TRUE	TRUE	TRUE	Endodermis	ORTHO905GF014774	3	32				Zm00001d006463		W
FALSE	TRUE	TRUE	TRUE	Endodermis	ORTHO905GF015797	3	48				Zm00001d028995		N
TRUE	TRUE	FALSE	FALSE	Endodermis	ORTHO905GF004208	2	54	AtMYB36	stable	specific
FALSE	TRUE	FALSE	TRUE	Endodermis	ORTHO905GF015743	2	55				Zm00001d031655	Zm00001d049860	S	N
FALSE	TRUE	FALSE	TRUE	Endodermis	ORTHO905GF001919	2	68		stable	specific	Zm00001d017383		N
FALSE	TRUE	FALSE	TRUE	Endodermis	ORTHO905GF002239	2	69				Zm00001d015421		W
TRUE	TRUE	FALSE	FALSE	Endodermis	ORTHO905GF002280	2	73	HAT7
FALSE	TRUE	TRUE	FALSE	Endodermis	ORTHO905GF001083	2	76
FALSE	FALSE	TRUE	TRUE	Endodermis	ORTHO905GF015717	2	93				Zm00001d032694		N
FALSE	TRUE	TRUE	FALSE	Endodermis	ORTHO905GF008422	2	95
FALSE	FALSE	TRUE	TRUE	Endodermis	ORTHO905GF015932	2	96				Zm00001d049540		N
TRUE	TRUE	FALSE	FALSE	Endodermis	ORTHO905GF001172	2	103	ATBZIP61	unstable	unspecific
FALSE	TRUE	FALSE	TRUE	Endodermis	ORTHO905GF014720	2	105		stable	unspecific	Zm00001d053195		N
TRUE	TRUE	FALSE	FALSE	Endodermis	ORTHO905GF002317	2	116	DROP1
FALSE	TRUE	TRUE	FALSE	Endodermis	ORTHO905GF000605	2	120
FALSE	TRUE	FALSE	TRUE	Endodermis	ORTHO905GF003770	2	132				Zm00001d035440		N
FALSE	TRUE	TRUE	FALSE	Endodermis	ORTHO905GF001985	2	145		stable	specific
FALSE	FALSE	TRUE	TRUE	Endodermis	ORTHO905GF015835	2	146				Zm00001d019207		N
FALSE	FALSE	TRUE	TRUE	Endodermis	ORTHO905GF013040	2	147				Zm00001d037941		N
FALSE	FALSE	TRUE	TRUE	Endodermis	ORTHO905GF017145	2	148				Zm00001d040318		N
FALSE	FALSE	TRUE	TRUE	Endodermis	ORTHO905GF006098	2	157				Zm00001d006034		N
FALSE	TRUE	TRUE	FALSE	Endodermis	ORTHO905GF015906	2	160
TRUE	TRUE	FALSE	FALSE	Endodermis	ORTHO905GF001227	2	163	CIL2
TRUE	FALSE	TRUE	FALSE	Endodermis	ORTHO905GF000861	2	167	AtMYB70
FALSE	TRUE	TRUE	FALSE	Endodermis	ORTHO905GF003404	2	176
TRUE	FALSE	FALSE	TRUE	Endodermis	ORTHO905GF001041	2	177	ATWRKY33			Zm00001d010399		N
FALSE	TRUE	TRUE	FALSE	Endodermis	ORTHO905GF010759	2	178
FALSE	TRUE	TRUE	FALSE	Endodermis	ORTHO905GF000704	2	184
FALSE	TRUE	TRUE	FALSE	Endodermis	ORTHO905GF018508	2	191
FALSE	TRUE	FALSE	TRUE	Endodermis	ORTHO905GF000849	2	194				Zm00001d015515		N
FALSE	TRUE	TRUE	FALSE	Endodermis	ORTHO905GF002016	2	196		stable	specific
TRUE	TRUE	FALSE	FALSE	Endodermis	ORTHO905GF002315	2	201	ATWRKY11	stable	specific
FALSE	TRUE	TRUE	FALSE	Endodermis	ORTHO905GF015888	2	209
FALSE	TRUE	FALSE	TRUE	Endodermis	ORTHO905GF000865	2	210				Zm00001d039245		N
TRUE	FALSE	FALSE	FALSE	Endodermis	ORTHO905GF000108	1	221	ATIDD6
FALSE	FALSE	FALSE	TRUE	Endodermis	ORTHO905GF004699	1	222				Zm00001d006133		W
TRUE	FALSE	FALSE	FALSE	Endodermis	ORTHO905GF001989	1	233	AT5G43540
FALSE	TRUE	FALSE	FALSE	Endodermis	ORTHO905GF008021	1	234
FALSE	FALSE	TRUE	FALSE	Endodermis	ORTHO905GF001471	1	235
TRUE	FALSE	FALSE	FALSE	Endodermis	ORTHO905GF025742	1	242	AT4G05170
FALSE	FALSE	TRUE	FALSE	Endodermis	ORTHO905GF002086	1	243
FALSE	FALSE	FALSE	TRUE	Endodermis	ORTHO905GF008668	1	244				Zm00001d008817		W
TRUE	FALSE	FALSE	FALSE	Endodermis	ORTHO905GF002205	1	260	ZAT14
FALSE	FALSE	TRUE	FALSE	Endodermis	ORTHO905GF017424	1	269
FALSE	FALSE	FALSE	TRUE	Endodermis	ORTHO905GF002864	1	270				Zm00001d038288		W
TRUE	FALSE	FALSE	FALSE	Endodermis	ORTHO905GF002008	1	281	AT1G05710
FALSE	FALSE	TRUE	FALSE	Endodermis	ORTHO905GF016841	1	282
TRUE	FALSE	FALSE	FALSE	Endodermis	ORTHO905GF000573	1	295	MYS1
FALSE	FALSE	FALSE	TRUE	Endodermis	ORTHO905GF006254	1	296				Zm00001d042463		W
TRUE	FALSE	FALSE	FALSE	Endodermis	ORTHO905GF016229	1	310	AT1G28310
FALSE	FALSE	TRUE	FALSE	Endodermis	ORTHO905GF005791	1	311
FALSE	FALSE	FALSE	TRUE	Endodermis	ORTHO905GF005638	1	312				Zm00001d030023		W
TRUE	FALSE	FALSE	FALSE	Endodermis	ORTHO905GF010045	1	321	AT2G27930
FALSE	FALSE	TRUE	FALSE	Endodermis	ORTHO905GF001885	1	322
FALSE	FALSE	FALSE	TRUE	Endodermis	ORTHO905GF003759	1	323				Zm00001d046947		S
TRUE	FALSE	FALSE	FALSE	Endodermis	ORTHO905GF012052	1	330	WLIM2b
FALSE	FALSE	FALSE	TRUE	Endodermis	ORTHO905GF001250	1	331				Zm00001d020932		W
FALSE	FALSE	FALSE	TRUE	Endodermis	ORTHO905GF000281	1	341				Zm00001d028304		W
TRUE	FALSE	FALSE	FALSE	Endodermis	ORTHO905GF003783	1	354	AtMYB74
FALSE	FALSE	TRUE	FALSE	Endodermis	ORTHO905GF000020	1	355
TRUE	FALSE	FALSE	FALSE	Endodermis	ORTHO905GF036380	1	366	MYS2
FALSE	FALSE	TRUE	FALSE	Endodermis	ORTHO905GF005374	1	367
FALSE	FALSE	FALSE	TRUE	Endodermis	ORTHO905GF009821	1	368				Zm00001d017920		N
FALSE	FALSE	FALSE	TRUE	Endodermis	ORTHO905GF068503	1	391				Zm00001d012527		N
TRUE	FALSE	FALSE	FALSE	Endodermis	ORTHO905GF037977	1	403	RAX2
FALSE	FALSE	TRUE	FALSE	Endodermis	ORTHO905GF016706	1	404
TRUE	FALSE	FALSE	FALSE	Endodermis	ORTHO905GF006925	1	413	ATNIGT1
FALSE	FALSE	TRUE	FALSE	Endodermis	ORTHO905GF014066	1	414
FALSE	FALSE	FALSE	TRUE	Endodermis	ORTHO905GF021496	1	415				Zm00001d013003		N
TRUE	FALSE	FALSE	FALSE	Endodermis	ORTHO905GF025401	1	425	BEE2
FALSE	FALSE	TRUE	FALSE	Endodermis	ORTHO905GF045875	1	426
FALSE	TRUE	FALSE	FALSE	Endodermis	ORTHO905GF001965	1	435
FALSE	FALSE	FALSE	TRUE	Endodermis	ORTHO905GF002893	1	451				Zm00001d013777		N
TRUE	FALSE	FALSE	FALSE	Endodermis	ORTHO905GF006940	1	463	bZIP65
FALSE	FALSE	FALSE	TRUE	Endodermis	ORTHO905GF000746	1	464				Zm00001d052087	Zm00001d045044	N	N
TRUE	FALSE	FALSE	FALSE	Endodermis	ORTHO905GF005557	1	488	bZIP21
FALSE	FALSE	FALSE	TRUE	Endodermis	ORTHO905GF021476	1	498				Zm00001d038832		N
TRUE	FALSE	FALSE	FALSE	Endodermis	ORTHO905GF038303	1	516	AtMYB40
FALSE	FALSE	FALSE	TRUE	Endodermis	ORTHO905GF022835	1	517				Zm00001d023669		N
TRUE	FALSE	FALSE	FALSE	Endodermis	ORTHO905GF005245	1	526	LEP
FALSE	FALSE	TRUE	FALSE	Endodermis	ORTHO905GF001613	1	527
FALSE	FALSE	FALSE	TRUE	Endodermis	ORTHO905GF016869	1	540				Zm00001d051879		N
TRUE	FALSE	FALSE	FALSE	Endodermis	ORTHO905GF000933	1	552	ATMYB64
TRUE	FALSE	FALSE	FALSE	Endodermis	ORTHO905GF009959	1	559	VNI2
FALSE	FALSE	FALSE	TRUE	Endodermis	ORTHO905GF003618	1	560				Zm00001d004857		N
FALSE	TRUE	FALSE	FALSE	Endodermis	ORTHO905GF002813	1	570
FALSE	FALSE	TRUE	FALSE	Endodermis	ORTHO905GF020384	1	571
TRUE	FALSE	FALSE	FALSE	Endodermis	ORTHO905GF037983	1	584	ATR1
FALSE	FALSE	TRUE	FALSE	Endodermis	ORTHO905GF016980	1	585
FALSE	FALSE	FALSE	TRUE	Endodermis	ORTHO905GF007835	1	586				Zm00001d043950	Zm00001d011527	N	N
FALSE	FALSE	FALSE	TRUE	Endodermis	ORTHO905GF000964	1	596				Zm00001d014690		N
TRUE	FALSE	FALSE	FALSE	Endodermis	ORTHO905GF000984	1	609	ZAT4
FALSE	FALSE	FALSE	TRUE	Endodermis	ORTHO905GF007039	1	610				Zm00001d020020		N
TRUE	FALSE	FALSE	FALSE	Endodermis	ORTHO905GF004192	1	639	RITF1
FALSE	FALSE	TRUE	FALSE	Endodermis	ORTHO905GF014062	1	651
TRUE	FALSE	FALSE	FALSE	Endodermis	ORTHO905GF002014	1	664	BHLH
FALSE	FALSE	FALSE	TRUE	Endodermis	ORTHO905GF000931	1	665				Zm00001d018081		N
FALSE	FALSE	TRUE	FALSE	Endodermis	ORTHO905GF000926	1	676
FALSE	FALSE	TRUE	FALSE	Endodermis	ORTHO905GF014726	1	686
FALSE	FALSE	FALSE	TRUE	Endodermis	ORTHO905GF000501	1	687				Zm00001d034433		N
FALSE	FALSE	TRUE	FALSE	Endodermis	ORTHO905GF001472	1	692
TRUE	FALSE	FALSE	FALSE	Endodermis	ORTHO905GF010898	1	699	AT1G74840
TRUE	FALSE	FALSE	FALSE	Endodermis	ORTHO905GF025754	1	710	ATMYB122
FALSE	TRUE	FALSE	FALSE	Endodermis	ORTHO905GF001646	1	711
FALSE	FALSE	TRUE	FALSE	Endodermis	ORTHO905GF045761	1	712
FALSE	FALSE	FALSE	TRUE	Endodermis	ORTHO905GF070158	1	713				Zm00001d010201		N
TRUE	FALSE	FALSE	FALSE	Endodermis	ORTHO905GF025304	1	733	ATY49
FALSE	TRUE	FALSE	FALSE	Endodermis	ORTHO905GF006672	1	734
FALSE	FALSE	FALSE	TRUE	Endodermis	ORTHO905GF008973	1	735				Zm00001d043491		N
TRUE	FALSE	FALSE	FALSE	Endodermis	ORTHO905GF038429	1	745	AtbZIP1
FALSE	FALSE	FALSE	TRUE	Endodermis	ORTHO905GF000622	1	746				Zm00001d022542		N
FALSE	FALSE	TRUE	FALSE	Endodermis	ORTHO905GF010450	1	754
FALSE	FALSE	FALSE	TRUE	Endodermis	ORTHO905GF017191	1	755				Zm00001d008794		N
TRUE	FALSE	FALSE	FALSE	Endodermis	ORTHO905GF002430	1	766	BIM1
TRUE	FALSE	FALSE	FALSE	Endodermis	ORTHO905GF038007	1	779	AT-GTL2
FALSE	FALSE	TRUE	FALSE	Endodermis	ORTHO905GF005126	1	780
FALSE	FALSE	FALSE	TRUE	Endodermis	ORTHO905GF001436	1	781				Zm00001d011252		N
FALSE	TRUE	FALSE	FALSE	Endodermis	ORTHO905GF014790	1	800
FALSE	FALSE	FALSE	TRUE	Endodermis	ORTHO905GF014399	1	801				Zm00001d038320		N
FALSE	TRUE	FALSE	FALSE	Endodermis	ORTHO905GF019048	1	811
FALSE	FALSE	TRUE	FALSE	Endodermis	ORTHO905GF015687	1	812
FALSE	FALSE	FALSE	TRUE	Endodermis	ORTHO905GF001713	1	813				Zm00001d027461		N
TRUE	FALSE	FALSE	FALSE	Endodermis	ORTHO905GF016367	1	823	AtZAT12
FALSE	FALSE	TRUE	FALSE	Endodermis	ORTHO905GF015829	1	824
FALSE	FALSE	FALSE	TRUE	Endodermis	ORTHO905GF008702	1	825				Zm00001d010227		N
FALSE	FALSE	TRUE	FALSE	Endodermis	ORTHO905GF004703	1	837
TRUE	FALSE	FALSE	FALSE	Endodermis	ORTHO905GF000510	1	845	DREB2
FALSE	FALSE	TRUE	FALSE	Endodermis	ORTHO905GF003460	1	846
TRUE	FALSE	FALSE	FALSE	Endodermis	ORTHO905GF000975	1	853	AT-GT2
FALSE	TRUE	FALSE	FALSE	Endodermis	ORTHO905GF006705	1	854
TRUE	FALSE	FALSE	FALSE	Endodermis	ORTHO905GF016441	1	861	ERF113
FALSE	TRUE	FALSE	FALSE	Endodermis	ORTHO905GF001780	1	864
TRUE	FALSE	FALSE	FALSE	Endodermis	ORTHO905GF005811	1	869	ATTCP7
TRUE	FALSE	FALSE	FALSE	Endodermis	ORTHO905GF001814	1	875	AT5G57150
FALSE	TRUE	FALSE	FALSE	Endodermis	ORTHO905GF023040	1	876
FALSE	TRUE	FALSE	FALSE	Endodermis	ORTHO905GF003849	1	880
TRUE	FALSE	FALSE	FALSE	Endodermis	ORTHO905GF000827	1	886	AtMYB55
FALSE	TRUE	FALSE	FALSE	Endodermis	ORTHO905GF020821	1	901
FALSE	TRUE	FALSE	FALSE	Endodermis	ORTHO905GF010453	1	913
FALSE	TRUE	FALSE	FALSE	Endodermis	ORTHO905GF019068	1	920
FALSE	TRUE	FALSE	FALSE	Endodermis	ORTHO905GF000312	1	936
FALSE	TRUE	FALSE	FALSE	Endodermis	ORTHO905GF009122	1	949
FALSE	TRUE	FALSE	FALSE	Endodermis	ORTHO905GF011557	1	951
FALSE	TRUE	FALSE	FALSE	Endodermis	ORTHO905GF001260	1	954
FALSE	TRUE	FALSE	FALSE	Endodermis	ORTHO905GF004903	1	964
TRUE	TRUE	TRUE	TRUE	Cortex	ORTHO905GF000405	4	5	ZAT10			Zm00001d047330		W
TRUE	TRUE	TRUE	FALSE	Cortex	ORTHO905GF001985	3	17	ATERF-4	stable	specific
FALSE	TRUE	TRUE	TRUE	Cortex	ORTHO905GF014720	3	18				Zm00001d053195		W
TRUE	TRUE	FALSE	TRUE	Cortex	ORTHO905GF002540	3	22	ANAC002			Zm00001d038221		W
FALSE	TRUE	TRUE	TRUE	Cortex	ORTHO905GF001260	3	25				Zm00001d027991		W
TRUE	TRUE	FALSE	TRUE	Cortex	ORTHO905GF001172	3	27	ATBZIP61	stable	unspecific	Zm00001d053442		W
TRUE	FALSE	TRUE	TRUE	Cortex	ORTHO905GF000698	3	29	NFL			Zm00001d027546		S
TRUE	FALSE	TRUE	TRUE	Cortex	ORTHO905GF009821	3	34	HAT5			Zm00001d017920		W
TRUE	TRUE	FALSE	FALSE	Cortex	ORTHO905GF003770	2	57	ATBZIP53
FALSE	TRUE	TRUE	FALSE	Cortex	ORTHO905GF002280	2	67
FALSE	TRUE	FALSE	TRUE	Cortex	ORTHO905GF006705	2	71				Zm00001d022517		W
TRUE	FALSE	TRUE	FALSE	Cortex	ORTHO905GF003250	2	78	PHL2
TRUE	FALSE	FALSE	TRUE	Cortex	ORTHO905GF000746	2	85	RAP2.2			Zm00001d045044		W
FALSE	TRUE	FALSE	TRUE	Cortex	ORTHO905GF001780	2	94				Zm00001d031796		W
FALSE	TRUE	FALSE	TRUE	Cortex	ORTHO905GF001083	2	101				Zm00001d012968		W
FALSE	FALSE	TRUE	TRUE	Cortex	ORTHO905GF001111	2	102				Zm00001d027987		W
FALSE	TRUE	TRUE	FALSE	Cortex	ORTHO905GF015906	2	112
FALSE	FALSE	TRUE	TRUE	Cortex	ORTHO905GF006098	2	113				Zm00001d006034		W
FALSE	TRUE	TRUE	FALSE	Cortex	ORTHO905GF015835	2	115
FALSE	FALSE	TRUE	TRUE	Cortex	ORTHO905GF022835	2	124				Zm00001d023669		W
TRUE	FALSE	FALSE	TRUE	Cortex	ORTHO905GF004725	2	128	GATA4			Zm00001d047081		N
FALSE	TRUE	FALSE	TRUE	Cortex	ORTHO905GF017191	2	131				Zm00001d008794	Zm00001d039532	W	W
TRUE	FALSE	FALSE	TRUE	Cortex	ORTHO905GF000926	2	143	ATGATA17L			Zm00001d034751		W
FALSE	FALSE	TRUE	TRUE	Cortex	ORTHO905GF007835	2	144				Zm00001d011527		W
TRUE	TRUE	FALSE	FALSE	Cortex	ORTHO905GF000605	2	156	ATMYBLFGN
TRUE	FALSE	TRUE	FALSE	Cortex	ORTHO905GF002248	2	170	bHLH135
TRUE	FALSE	FALSE	TRUE	Cortex	ORTHO905GF003070	2	172	Rap2.6L			Zm00001d021089		W
FALSE	TRUE	FALSE	TRUE	Cortex	ORTHO905GF000312	2	174				Zm00001d028930		W
FALSE	TRUE	FALSE	TRUE	Cortex	ORTHO905GF014399	2	175				Zm00001d010175		W
FALSE	TRUE	FALSE	TRUE	Cortex	ORTHO905GF000865	2	195				Zm00001d024768		W
TRUE	TRUE	FALSE	FALSE	Cortex	ORTHO905GF000704	2	204	ATERF3
FALSE	TRUE	FALSE	TRUE	Cortex	ORTHO905GF001041	2	205				Zm00001d038451		W
FALSE	TRUE	FALSE	TRUE	Cortex	ORTHO905GF002016	2	211		stable	specific	Zm00001d022461		W
FALSE	TRUE	FALSE	FALSE	Cortex	ORTHO905GF015797	1	218		stable	specific
FALSE	FALSE	TRUE	FALSE	Cortex	ORTHO905GF000827	1	219
FALSE	FALSE	FALSE	TRUE	Cortex	ORTHO905GF015996	1	220				Zm00001d052390		S
TRUE	FALSE	FALSE	FALSE	Cortex	ORTHO905GF036380	1	230	MYS2
FALSE	FALSE	TRUE	FALSE	Cortex	ORTHO905GF002864	1	231
FALSE	FALSE	FALSE	TRUE	Cortex	ORTHO905GF069970	1	232				Zm00001d023294		S
TRUE	FALSE	FALSE	FALSE	Cortex	ORTHO905GF000573	1	241	MYS1
TRUE	FALSE	FALSE	FALSE	Cortex	ORTHO905GF001250	1	258	FBH4
FALSE	FALSE	TRUE	FALSE	Cortex	ORTHO905GF001613	1	259
TRUE	FALSE	FALSE	FALSE	Cortex	ORTHO905GF002455	1	268	ENAP2
TRUE	FALSE	FALSE	FALSE	Cortex	ORTHO905GF007896	1	277	C3H17
FALSE	TRUE	FALSE	FALSE	Cortex	ORTHO905GF001965	1	278
FALSE	FALSE	TRUE	FALSE	Cortex	ORTHO905GF000861	1	279
FALSE	FALSE	FALSE	TRUE	Cortex	ORTHO905GF015822	1	280				Zm00001d031167		W
TRUE	FALSE	FALSE	FALSE	Cortex	ORTHO905GF005259	1	292	ATMYBCDC5
FALSE	FALSE	TRUE	FALSE	Cortex	ORTHO905GF000437	1	293
FALSE	FALSE	FALSE	TRUE	Cortex	ORTHO905GF021496	1	294				Zm00001d013003		W
TRUE	FALSE	FALSE	FALSE	Cortex	ORTHO905GF009332	1	307	SMOS1
FALSE	FALSE	TRUE	FALSE	Cortex	ORTHO905GF003646	1	308
FALSE	FALSE	FALSE	TRUE	Cortex	ORTHO905GF001853	1	309				Zm00001d032239		S
TRUE	FALSE	FALSE	FALSE	Cortex	ORTHO905GF000108	1	319	JKD
FALSE	FALSE	FALSE	TRUE	Cortex	ORTHO905GF030257	1	320				Zm00001d050893		W
TRUE	FALSE	FALSE	FALSE	Cortex	ORTHO905GF014426	1	327	AtWRKY15
FALSE	FALSE	TRUE	FALSE	Cortex	ORTHO905GF001885	1	328
FALSE	FALSE	FALSE	TRUE	Cortex	ORTHO905GF002305	1	329				Zm00001d002452	Zm00001d017712	W	W
FALSE	FALSE	TRUE	FALSE	Cortex	ORTHO905GF000442	1	340
TRUE	FALSE	FALSE	FALSE	Cortex	ORTHO905GF004551	1	351	ZRF1b
FALSE	FALSE	TRUE	FALSE	Cortex	ORTHO905GF015670	1	352
FALSE	FALSE	FALSE	TRUE	Cortex	ORTHO905GF015924	1	353				Zm00001d039893		S
FALSE	TRUE	FALSE	FALSE	Cortex	ORTHO905GF008422	1	365
FALSE	FALSE	TRUE	FALSE	Cortex	ORTHO905GF004060	1	379
FALSE	FALSE	FALSE	TRUE	Cortex	ORTHO905GF003263	1	380				Zm00001d039764		W
FALSE	FALSE	TRUE	FALSE	Cortex	ORTHO905GF002400	1	390
TRUE	FALSE	FALSE	FALSE	Cortex	ORTHO905GF016367	1	401	AtZAT12
FALSE	FALSE	TRUE	FALSE	Cortex	ORTHO905GF002802	1	402
FALSE	FALSE	TRUE	FALSE	Cortex	ORTHO905GF015717	1	424
TRUE	FALSE	FALSE	FALSE	Cortex	ORTHO905GF025640	1	432	ATMYB12
FALSE	FALSE	TRUE	FALSE	Cortex	ORTHO905GF045875	1	433
FALSE	FALSE	FALSE	TRUE	Cortex	ORTHO905GF010929	1	434				Zm00001d018203		W
TRUE	FALSE	FALSE	FALSE	Cortex	ORTHO905GF000510	1	448	DREB2
FALSE	FALSE	TRUE	FALSE	Cortex	ORTHO905GF001284	1	449
FALSE	FALSE	FALSE	TRUE	Cortex	ORTHO905GF015654	1	450				Zm00001d025727		W
FALSE	TRUE	FALSE	FALSE	Cortex	ORTHO905GF001227	1	462
TRUE	FALSE	FALSE	FALSE	Cortex	ORTHO905GF004415	1	472	AtSTOP1
FALSE	TRUE	FALSE	FALSE	Cortex	ORTHO905GF024246	1	473		stable	unspecific
FALSE	FALSE	TRUE	FALSE	Cortex	ORTHO905GF020645	1	474
FALSE	FALSE	FALSE	TRUE	Cortex	ORTHO905GF002430	1	475				Zm00001d020834		W
TRUE	FALSE	FALSE	FALSE	Cortex	ORTHO905GF018269	1	486	RVE4
FALSE	FALSE	TRUE	FALSE	Cortex	ORTHO905GF001125	1	487
TRUE	FALSE	FALSE	FALSE	Cortex	ORTHO905GF000931	1	496	OSH1
FALSE	FALSE	TRUE	FALSE	Cortex	ORTHO905GF015888	1	497
TRUE	FALSE	FALSE	FALSE	Cortex	ORTHO905GF010898	1	506	AT1G74840
FALSE	TRUE	FALSE	FALSE	Cortex	ORTHO905GF001646	1	507
FALSE	FALSE	TRUE	FALSE	Cortex	ORTHO905GF045877	1	508
FALSE	FALSE	TRUE	FALSE	Cortex	ORTHO905GF015687	1	515
FALSE	FALSE	TRUE	FALSE	Cortex	ORTHO905GF001472	1	525
FALSE	TRUE	FALSE	FALSE	Cortex	ORTHO905GF015743	1	538
FALSE	FALSE	TRUE	FALSE	Cortex	ORTHO905GF000020	1	539
TRUE	FALSE	FALSE	FALSE	Cortex	ORTHO905GF038429	1	549	AtbZIP1
FALSE	FALSE	TRUE	FALSE	Cortex	ORTHO905GF005791	1	550
FALSE	FALSE	FALSE	TRUE	Cortex	ORTHO905GF013063	1	551				Zm00001d003414		W
FALSE	FALSE	TRUE	FALSE	Cortex	ORTHO905GF016913	1	568
FALSE	FALSE	FALSE	TRUE	Cortex	ORTHO905GF005638	1	569				Zm00001d047050		W
TRUE	FALSE	FALSE	FALSE	Cortex	ORTHO905GF003455	1	581	FTM3
FALSE	TRUE	FALSE	FALSE	Cortex	ORTHO905GF006448	1	582
FALSE	FALSE	TRUE	FALSE	Cortex	ORTHO905GF051910	1	583
TRUE	FALSE	FALSE	FALSE	Cortex	ORTHO905GF000980	1	593	ORS1
FALSE	TRUE	FALSE	FALSE	Cortex	ORTHO905GF017594	1	594
FALSE	FALSE	FALSE	TRUE	Cortex	ORTHO905GF017169	1	595				Zm00001d043569		W
TRUE	FALSE	FALSE	FALSE	Cortex	ORTHO905GF002317	1	607	DROP1
FALSE	FALSE	TRUE	FALSE	Cortex	ORTHO905GF002061	1	608
TRUE	FALSE	FALSE	FALSE	Cortex	ORTHO905GF037135	1	618	NAC084
FALSE	FALSE	TRUE	FALSE	Cortex	ORTHO905GF002847	1	619
TRUE	FALSE	FALSE	FALSE	Cortex	ORTHO905GF001471	1	630	HDT3
FALSE	FALSE	FALSE	TRUE	Cortex	ORTHO905GF015254	1	631				Zm00001d005692		W
FALSE	FALSE	FALSE	TRUE	Cortex	ORTHO905GF001681	1	638				Zm00001d035512		W
TRUE	FALSE	FALSE	FALSE	Cortex	ORTHO905GF001740	1	647	TED 5
FALSE	TRUE	FALSE	FALSE	Cortex	ORTHO905GF011557	1	648
FALSE	FALSE	TRUE	FALSE	Cortex	ORTHO905GF045838	1	649
FALSE	FALSE	FALSE	TRUE	Cortex	ORTHO905GF001266	1	650				Zm00001d028608		W
TRUE	FALSE	FALSE	FALSE	Cortex	ORTHO905GF003301	1	661	TFIIIA
FALSE	FALSE	TRUE	FALSE	Cortex	ORTHO905GF014726	1	662
FALSE	FALSE	FALSE	TRUE	Cortex	ORTHO905GF005622	1	663				Zm00001d006565		W
TRUE	FALSE	FALSE	FALSE	Cortex	ORTHO905GF007382	1	673	MYBC1
FALSE	FALSE	TRUE	FALSE	Cortex	ORTHO905GF016706	1	674
FALSE	FALSE	FALSE	TRUE	Cortex	ORTHO905GF015359	1	675				Zm00001d052192		W
FALSE	FALSE	TRUE	FALSE	Cortex	ORTHO905GF015875	1	685
FALSE	FALSE	FALSE	TRUE	Cortex	ORTHO905GF001174	1	691				Zm00001d033848		W
FALSE	FALSE	TRUE	FALSE	Cortex	ORTHO905GF010421	1	698
TRUE	FALSE	FALSE	FALSE	Cortex	ORTHO905GF015215	1	707	ERF104
FALSE	FALSE	TRUE	FALSE	Cortex	ORTHO905GF003404	1	708
FALSE	FALSE	FALSE	TRUE	Cortex	ORTHO905GF019243	1	709				Zm00001d027928		W
FALSE	FALSE	FALSE	TRUE	Cortex	ORTHO905GF070711	1	724				Zm00001d021422		S
FALSE	FALSE	TRUE	FALSE	Cortex	ORTHO905GF048058	1	732
TRUE	FALSE	FALSE	FALSE	Cortex	ORTHO905GF036310	1	743	ATWRI1
FALSE	FALSE	FALSE	TRUE	Cortex	ORTHO905GF002893	1	744				Zm00001d013777		N
FALSE	FALSE	TRUE	FALSE	Cortex	ORTHO905GF014062	1	753
FALSE	TRUE	FALSE	FALSE	Cortex	ORTHO905GF001919	1	765
TRUE	FALSE	FALSE	FALSE	Cortex	ORTHO905GF004730	1	776	AtbZIP63
FALSE	TRUE	FALSE	FALSE	Cortex	ORTHO905GF000849	1	777
FALSE	FALSE	FALSE	TRUE	Cortex	ORTHO905GF003124	1	778				Zm00001d021236		W
TRUE	FALSE	FALSE	FALSE	Cortex	ORTHO905GF015124	1	788	CRF4
FALSE	FALSE	FALSE	TRUE	Cortex	ORTHO905GF068503	1	789				Zm00001d012527		N
FALSE	TRUE	FALSE	FALSE	Cortex	ORTHO905GF010453	1	799
TRUE	FALSE	FALSE	FALSE	Cortex	ORTHO905GF001033	1	835	ERF018
FALSE	TRUE	FALSE	FALSE	Cortex	ORTHO905GF003849	1	836
TRUE	FALSE	FALSE	FALSE	Cortex	ORTHO905GF018204	1	844	TMO3
TRUE	FALSE	FALSE	FALSE	Cortex	ORTHO905GF003460	1	852	KUA1
TRUE	FALSE	FALSE	FALSE	Cortex	ORTHO905GF005070	1	860	KAN1
TRUE	FALSE	FALSE	FALSE	Cortex	ORTHO905GF009959	1	868	VNI2
FALSE	TRUE	FALSE	FALSE	Cortex	ORTHO905GF018508	1	911
FALSE	TRUE	FALSE	FALSE	Cortex	ORTHO905GF023040	1	924
FALSE	TRUE	FALSE	FALSE	Cortex	ORTHO905GF002813	1	926
FALSE	TRUE	FALSE	FALSE	Cortex	ORTHO905GF002315	1	929
FALSE	TRUE	FALSE	FALSE	Cortex	ORTHO905GF014790	1	933
FALSE	TRUE	FALSE	FALSE	Cortex	ORTHO905GF019048	1	939
FALSE	TRUE	FALSE	FALSE	Cortex	ORTHO905GF016844	1	945
FALSE	TRUE	FALSE	FALSE	Cortex	ORTHO905GF020821	1	947
FALSE	TRUE	FALSE	FALSE	Cortex	ORTHO905GF010759	1	960
FALSE	TRUE	FALSE	FALSE	Cortex	ORTHO905GF009122	1	969
FALSE	TRUE	FALSE	FALSE	Cortex	ORTHO905GF004903	1	970
FALSE	TRUE	FALSE	FALSE	Cortex	ORTHO905GF003574	1	971
FALSE	TRUE	FALSE	FALSE	Cortex	ORTHO905GF002527	1	977
FALSE	TRUE	FALSE	FALSE	Cortex	ORTHO905GF000356	1	980
FALSE	TRUE	FALSE	FALSE	Cortex	ORTHO905GF002871	1	981		stable	specific
