# Supplementary material for: A single-cell and spatial wheat root atlas with cross-species annotations delineates conserved tissue-specific marker genes and regulators
Source: Cell Rep. 2025 Feb 1;44(2):115240. doi: 10.1016/j.celrep.2025.115240 (PMC11860762; doi:10.1016/j.celrep.2025.115240)
Supplement: Table S12. The VND4 regulator and its target genes across Arabidopsis, wheat, maize, and rice, related to Figure 5 [file mmc13.xlsx]

## Sheet: Table Legend
Table S12. VND4 regulator and its target genes across Arabidopsis, wheat, maize and rice, related to Figure 5

## Sheet: Table S12
Species	VND4	TGs	Orthologous group ID
Arabidopsis	AT1G12260	AT4G16360	ORTHO905GF071745
Arabidopsis	AT1G12260	AT1G12080	ORTHO905GF038805
Arabidopsis	AT1G12260	AT3G46890	ORTHO905GF038783
Arabidopsis	AT1G12260	AT2G25190	ORTHO905GF038608
Arabidopsis	AT1G12260	AT3G05180	ORTHO905GF038561
Arabidopsis	AT1G12260	AT5G38310	ORTHO905GF038487
Arabidopsis	AT1G12260	AT5G06930	ORTHO905GF038390
Arabidopsis	AT1G12260	AT2G22122	ORTHO905GF038379
Arabidopsis	AT1G12260	AT1G70550	ORTHO905GF038331
Arabidopsis	AT1G12260	AT3G20460	ORTHO905GF038297
Arabidopsis	AT1G12260	AT5G64690	ORTHO905GF037888
Arabidopsis	AT1G12260	AT1G75550	ORTHO905GF037868
Arabidopsis	AT1G12260	AT2G20500	ORTHO905GF037471
Arabidopsis	AT1G12260	AT1G58070	ORTHO905GF037427
Arabidopsis	AT1G12260	AT5G16360	ORTHO905GF037248
Arabidopsis	AT1G12260	AT5G55507	ORTHO905GF037174
Arabidopsis	AT1G12260	AT4G39320	ORTHO905GF037069
Arabidopsis	AT1G12260	AT4G14650	ORTHO905GF037063
Arabidopsis	AT1G12260	AT5G46115	ORTHO905GF036807
Arabidopsis	AT1G12260	AT5G09480	ORTHO905GF036806
Arabidopsis	AT1G12260	AT4G30670	ORTHO905GF036747
Arabidopsis	AT1G12260	AT5G14890	ORTHO905GF036634
Arabidopsis	AT1G12260	AT3G22415	ORTHO905GF036613
Arabidopsis	AT1G12260	AT2G24040	ORTHO905GF036525
Arabidopsis	AT1G12260	AT3G48185	ORTHO905GF036438
Arabidopsis	AT1G12260	AT3G27355	ORTHO905GF036397
Arabidopsis	AT1G12260	AT2G18720	ORTHO905GF036260
Arabidopsis	AT1G12260	AT5G11990	ORTHO905GF036149
Arabidopsis	AT1G12260	AT5G51585	ORTHO905GF025702
Arabidopsis	AT1G12260	AT5G36260	ORTHO905GF025444
Arabidopsis	AT1G12260	AT4G33960	ORTHO905GF025325
Arabidopsis	AT1G12260	AT1G10800	ORTHO905GF022140
Arabidopsis	AT1G12260	AT3G22070	ORTHO905GF022138
Arabidopsis	AT1G12260	AT2G24945	ORTHO905GF022060
Arabidopsis	AT1G12260	AT1G70270	ORTHO905GF022034
Arabidopsis	AT1G12260	AT1G14190	ORTHO905GF021974
Arabidopsis	AT1G12260	AT5G42325	ORTHO905GF021948
Arabidopsis	AT1G12260	AT3G16210	ORTHO905GF021937
Arabidopsis	AT1G12260	AT5G14510	ORTHO905GF020008
Arabidopsis	AT1G12260	AT1G24600	ORTHO905GF019915
Arabidopsis	AT1G12260	AT2G40480	ORTHO905GF019899
Arabidopsis	AT1G12260	AT5G07080	ORTHO905GF019894
Arabidopsis	AT1G12260	AT1G75717	ORTHO905GF019641
Arabidopsis	AT1G12260	AT3G49330	ORTHO905GF018275
Arabidopsis	AT1G12260	AT5G48740	ORTHO905GF018133
Arabidopsis	AT1G12260	AT3G11640	ORTHO905GF018127
Arabidopsis	AT1G12260	AT1G53163	ORTHO905GF018067
Arabidopsis	AT1G12260	AT1G04990	ORTHO905GF018035
Arabidopsis	AT1G12260	AT5G60650	ORTHO905GF016322
Arabidopsis	AT1G12260	AT2G28410	ORTHO905GF016322
Arabidopsis	AT1G12260	AT3G53950	ORTHO905GF016276
Arabidopsis	AT1G12260	AT1G26610	ORTHO905GF015208
Arabidopsis	AT1G12260	AT1G26590	ORTHO905GF015208
Arabidopsis	AT1G12260	AT1G03820	ORTHO905GF015198
Arabidopsis	AT1G12260	AT4G36520	ORTHO905GF015158
Arabidopsis	AT1G12260	AT1G75090	ORTHO905GF014400
Arabidopsis	AT1G12260	AT4G13160	ORTHO905GF014343
Arabidopsis	AT1G12260	AT3G05858	ORTHO905GF013779
Arabidopsis	AT1G12260	AT5G26730	ORTHO905GF013682
Arabidopsis	AT1G12260	AT3G24535	ORTHO905GF013546
Arabidopsis	AT1G12260	AT3G17640	ORTHO905GF013148
Arabidopsis	AT1G12260	AT4G24910	ORTHO905GF013121
Arabidopsis	AT1G12260	AT3G16760	ORTHO905GF013102
Arabidopsis	AT1G12260	AT5G06470	ORTHO905GF013081
Arabidopsis	AT1G12260	AT1G66690	ORTHO905GF013047
Arabidopsis	AT1G12260	AT3G55420	ORTHO905GF013036
Arabidopsis	AT1G12260	AT2G04850	ORTHO905GF011940
Arabidopsis	AT1G12260	AT2G34670	ORTHO905GF011749
Arabidopsis	AT1G12260	AT3G56810	ORTHO905GF011724
Arabidopsis	AT1G12260	AT3G08490	ORTHO905GF011723
Arabidopsis	AT1G12260	AT2G01070	ORTHO905GF011673
Arabidopsis	AT1G12260	AT2G24230	ORTHO905GF011528
Arabidopsis	AT1G12260	AT3G15410	ORTHO905GF011228
Arabidopsis	AT1G12260	AT5G42710	ORTHO905GF011168
Arabidopsis	AT1G12260	AT5G49800	ORTHO905GF010971
Arabidopsis	AT1G12260	AT5G23400	ORTHO905GF010948
Arabidopsis	AT1G12260	AT5G14720	ORTHO905GF010900
Arabidopsis	AT1G12260	AT1G50670	ORTHO905GF010833
Arabidopsis	AT1G12260	AT5G57670	ORTHO905GF010823
Arabidopsis	AT1G12260	AT3G10080	ORTHO905GF010659
Arabidopsis	AT1G12260	AT1G62981	ORTHO905GF010294
Arabidopsis	AT1G12260	AT4G22900	ORTHO905GF010294
Arabidopsis	AT1G12260	AT4G23680	ORTHO905GF010278
Arabidopsis	AT1G12260	AT1G23460	ORTHO905GF010223
Arabidopsis	AT1G12260	AT1G70500	ORTHO905GF010223
Arabidopsis	AT1G12260	AT2G19780	ORTHO905GF010125
Arabidopsis	AT1G12260	AT5G38900	ORTHO905GF009965
Arabidopsis	AT1G12260	AT4G09890	ORTHO905GF009793
Arabidopsis	AT1G12260	AT1G55760	ORTHO905GF009778
Arabidopsis	AT1G12260	AT3G54290	ORTHO905GF009599
Arabidopsis	AT1G12260	AT5G54240	ORTHO905GF009490
Arabidopsis	AT1G12260	AT4G33640	ORTHO905GF009437
Arabidopsis	AT1G12260	AT5G12300	ORTHO905GF009412
Arabidopsis	AT1G12260	AT4G04025	ORTHO905GF009343
Arabidopsis	AT1G12260	AT3G59680	ORTHO905GF009161
Arabidopsis	AT1G12260	AT5G36290	ORTHO905GF009063
Arabidopsis	AT1G12260	AT5G60720	ORTHO905GF008689
Arabidopsis	AT1G12260	AT1G03010	ORTHO905GF008473
Arabidopsis	AT1G12260	AT1G25500	ORTHO905GF008377
Arabidopsis	AT1G12260	AT1G69680	ORTHO905GF008124
Arabidopsis	AT1G12260	AT1G31720	ORTHO905GF007872
Arabidopsis	AT1G12260	AT4G03415	ORTHO905GF007491
Arabidopsis	AT1G12260	AT4G26580	ORTHO905GF007312
Arabidopsis	AT1G12260	AT1G13635	ORTHO905GF007214
Arabidopsis	AT1G12260	AT4G28330	ORTHO905GF007102
Arabidopsis	AT1G12260	AT1G79620	ORTHO905GF006895
Arabidopsis	AT1G12260	AT3G19460	ORTHO905GF006869
Arabidopsis	AT1G12260	AT2G13820	ORTHO905GF006860
Arabidopsis	AT1G12260	AT1G74330	ORTHO905GF006850
Arabidopsis	AT1G12260	AT5G35960	ORTHO905GF006809
Arabidopsis	AT1G12260	AT4G28770	ORTHO905GF006507
Arabidopsis	AT1G12260	AT2G41610	ORTHO905GF006199
Arabidopsis	AT1G12260	AT5G17190	ORTHO905GF006146
Arabidopsis	AT1G12260	AT1G47410	ORTHO905GF005936
Arabidopsis	AT1G12260	AT1G67510	ORTHO905GF005877
Arabidopsis	AT1G12260	AT3G06035	ORTHO905GF005832
Arabidopsis	AT1G12260	AT5G02640	ORTHO905GF005819
Arabidopsis	AT1G12260	AT2G24140	ORTHO905GF005757
Arabidopsis	AT1G12260	AT1G51160	ORTHO905GF005746
Arabidopsis	AT1G12260	AT1G54790	ORTHO905GF005595
Arabidopsis	AT1G12260	AT3G61750	ORTHO905GF005585
Arabidopsis	AT1G12260	AT1G68820	ORTHO905GF005565
Arabidopsis	AT1G12260	AT5G57070	ORTHO905GF005530
Arabidopsis	AT1G12260	AT5G37590	ORTHO905GF005479
Arabidopsis	AT1G12260	AT5G39865	ORTHO905GF005331
Arabidopsis	AT1G12260	AT2G26730	ORTHO905GF005223
Arabidopsis	AT1G12260	AT1G01240	ORTHO905GF005157
Arabidopsis	AT1G12260	AT5G01970	ORTHO905GF005153
Arabidopsis	AT1G12260	AT3G14170	ORTHO905GF005108
Arabidopsis	AT1G12260	AT2G35760	ORTHO905GF005107
Arabidopsis	AT1G12260	AT2G44770	ORTHO905GF005101
Arabidopsis	AT1G12260	AT1G63520	ORTHO905GF004938
Arabidopsis	AT1G12260	AT2G05910	ORTHO905GF004937
Arabidopsis	AT1G12260	AT1G33470	ORTHO905GF004901
Arabidopsis	AT1G12260	AT4G34950	ORTHO905GF004879
Arabidopsis	AT1G12260	AT3G11800	ORTHO905GF004867
Arabidopsis	AT1G12260	AT3G03341	ORTHO905GF004797
Arabidopsis	AT1G12260	AT1G78260	ORTHO905GF004786
Arabidopsis	AT1G12260	AT1G58007	ORTHO905GF004721
Arabidopsis	AT1G12260	AT5G22850	ORTHO905GF004639
Arabidopsis	AT1G12260	AT4G02170	ORTHO905GF004593
Arabidopsis	AT1G12260	AT1G76250	ORTHO905GF004506
Arabidopsis	AT1G12260	AT3G51220	ORTHO905GF004207
Arabidopsis	AT1G12260	AT2G17940	ORTHO905GF004207
Arabidopsis	AT1G12260	AT2G17300	ORTHO905GF004104
Arabidopsis	AT1G12260	AT4G27435	ORTHO905GF004068
Arabidopsis	AT1G12260	AT1G52910	ORTHO905GF004068
Arabidopsis	AT1G12260	AT3G51325	ORTHO905GF003956
Arabidopsis	AT1G12260	AT5G38610	ORTHO905GF003847
Arabidopsis	AT1G12260	AT4G18260	ORTHO905GF003806
Arabidopsis	AT1G12260	AT1G06470	ORTHO905GF003746
Arabidopsis	AT1G12260	AT5G61340	ORTHO905GF003729
Arabidopsis	AT1G12260	AT2G38480	ORTHO905GF003600
Arabidopsis	AT1G12260	AT4G37080	ORTHO905GF003448
Arabidopsis	AT1G12260	AT3G14595	ORTHO905GF003409
Arabidopsis	AT1G12260	AT2G15760	ORTHO905GF003325
Arabidopsis	AT1G12260	AT5G02060	ORTHO905GF003286
Arabidopsis	AT1G12260	AT2G01190	ORTHO905GF003087
Arabidopsis	AT1G12260	AT3G45870	ORTHO905GF003078
Arabidopsis	AT1G12260	AT1G07380	ORTHO905GF003076
Arabidopsis	AT1G12260	AT4G18550	ORTHO905GF003072
Arabidopsis	AT1G12260	AT1G63430	ORTHO905GF003047
Arabidopsis	AT1G12260	AT5G26330	ORTHO905GF002972
Arabidopsis	AT1G12260	AT4G36470	ORTHO905GF002931
Arabidopsis	AT1G12260	AT1G61260	ORTHO905GF002907
Arabidopsis	AT1G12260	AT2G46620	ORTHO905GF002843
Arabidopsis	AT1G12260	AT5G45020	ORTHO905GF002825
Arabidopsis	AT1G12260	AT3G55890	ORTHO905GF002790
Arabidopsis	AT1G12260	AT3G03440	ORTHO905GF002779
Arabidopsis	AT1G12260	AT5G55950	ORTHO905GF002735
Arabidopsis	AT1G12260	AT3G42950	ORTHO905GF002702
Arabidopsis	AT1G12260	AT3G52900	ORTHO905GF002577
Arabidopsis	AT1G12260	AT2G36355	ORTHO905GF002577
Arabidopsis	AT1G12260	AT2G27740	ORTHO905GF002577
Arabidopsis	AT1G12260	AT3G09980	ORTHO905GF002577
Arabidopsis	AT1G12260	AT3G11780	ORTHO905GF002553
Arabidopsis	AT1G12260	AT1G16860	ORTHO905GF002514
Arabidopsis	AT1G12260	AT4G12450	ORTHO905GF002510
Arabidopsis	AT1G12260	AT1G71360	ORTHO905GF002471
Arabidopsis	AT1G12260	AT5G50450	ORTHO905GF002468
Arabidopsis	AT1G12260	AT1G30890	ORTHO905GF002458
Arabidopsis	AT1G12260	AT2G20760	ORTHO905GF002427
Arabidopsis	AT1G12260	AT1G61667	ORTHO905GF002421
Arabidopsis	AT1G12260	AT3G50620	ORTHO905GF002416
Arabidopsis	AT1G12260	AT5G65240	ORTHO905GF002398
Arabidopsis	AT1G12260	AT1G66810	ORTHO905GF002321
Arabidopsis	AT1G12260	AT5G11420	ORTHO905GF002263
Arabidopsis	AT1G12260	AT5G02630	ORTHO905GF002254
Arabidopsis	AT1G12260	AT5G42210	ORTHO905GF002243
Arabidopsis	AT1G12260	AT1G32740	ORTHO905GF002225
Arabidopsis	AT1G12260	AT5G03510	ORTHO905GF002205
Arabidopsis	AT1G12260	AT2G28490	ORTHO905GF002203
Arabidopsis	AT1G12260	AT3G08890	ORTHO905GF002060
Arabidopsis	AT1G12260	AT3G19310	ORTHO905GF001996
Arabidopsis	AT1G12260	AT1G73760	ORTHO905GF001969
Arabidopsis	AT1G12260	AT2G03200	ORTHO905GF001887
Arabidopsis	AT1G12260	AT4G02100	ORTHO905GF001880
Arabidopsis	AT1G12260	AT4G14740	ORTHO905GF001861
Arabidopsis	AT1G12260	AT3G27350	ORTHO905GF001832
Arabidopsis	AT1G12260	AT5G01070	ORTHO905GF001828
Arabidopsis	AT1G12260	AT1G54200	ORTHO905GF001776
Arabidopsis	AT1G12260	AT5G12050	ORTHO905GF001776
Arabidopsis	AT1G12260	AT1G63220	ORTHO905GF001752
Arabidopsis	AT1G12260	AT5G53590	ORTHO905GF001596
Arabidopsis	AT1G12260	AT5G06670	ORTHO905GF001544
Arabidopsis	AT1G12260	AT1G31300	ORTHO905GF001531
Arabidopsis	AT1G12260	AT2G30550	ORTHO905GF001514
Arabidopsis	AT1G12260	AT3G15890	ORTHO905GF001440
Arabidopsis	AT1G12260	AT3G56050	ORTHO905GF001373
Arabidopsis	AT1G12260	AT3G07810	ORTHO905GF001323
Arabidopsis	AT1G12260	AT3G61380	ORTHO905GF001251
Arabidopsis	AT1G12260	AT4G00440	ORTHO905GF001251
Arabidopsis	AT1G12260	AT1G29890	ORTHO905GF001219
Arabidopsis	AT1G12260	AT2G43230	ORTHO905GF001195
Arabidopsis	AT1G12260	AT3G59350	ORTHO905GF001195
Arabidopsis	AT1G12260	AT3G18280	ORTHO905GF001184
Arabidopsis	AT1G12260	AT3G44220	ORTHO905GF001114
Arabidopsis	AT1G12260	AT1G79420	ORTHO905GF001090
Arabidopsis	AT1G12260	AT1G27690	ORTHO905GF001090
Arabidopsis	AT1G12260	AT1G78020	ORTHO905GF001089
Arabidopsis	AT1G12260	AT1G56720	ORTHO905GF001037
Arabidopsis	AT1G12260	AT3G59110	ORTHO905GF001037
Arabidopsis	AT1G12260	AT1G09440	ORTHO905GF001037
Arabidopsis	AT1G12260	AT1G75280	ORTHO905GF000996
Arabidopsis	AT1G12260	AT1G10750	ORTHO905GF000991
Arabidopsis	AT1G12260	AT1G23340	ORTHO905GF000991
Arabidopsis	AT1G12260	AT5G01170	ORTHO905GF000982
Arabidopsis	AT1G12260	AT4G12980	ORTHO905GF000813
Arabidopsis	AT1G12260	AT1G26850	ORTHO905GF000743
Arabidopsis	AT1G12260	AT5G57270	ORTHO905GF000640
Arabidopsis	AT1G12260	AT5G07800	ORTHO905GF000604
Arabidopsis	AT1G12260	AT5G25100	ORTHO905GF000603
Arabidopsis	AT1G12260	AT3G53010	ORTHO905GF000551
Arabidopsis	AT1G12260	AT3G18670	ORTHO905GF000526
Arabidopsis	AT1G12260	AT3G16900	ORTHO905GF000511
Arabidopsis	AT1G12260	AT5G13810	ORTHO905GF000486
Arabidopsis	AT1G12260	AT2G41330	ORTHO905GF000486
Arabidopsis	AT1G12260	AT5G25310	ORTHO905GF000440
Arabidopsis	AT1G12260	AT1G14890	ORTHO905GF000413
Arabidopsis	AT1G12260	AT4G24780	ORTHO905GF000387
Arabidopsis	AT1G12260	AT5G64030	ORTHO905GF000386
Arabidopsis	AT1G12260	AT3G62160	ORTHO905GF000332
Arabidopsis	AT1G12260	AT1G72230	ORTHO905GF000313
Arabidopsis	AT1G12260	AT2G26390	ORTHO905GF000151
Arabidopsis	AT1G12260	AT2G17590	ORTHO905GF000061
Maize	Zm00001d002828	Zm00001d003347	ORTHO905GF071328
Maize	Zm00001d002828	Zm00001d050404	ORTHO905GF071253
Maize	Zm00001d002828	Zm00001d019093	ORTHO905GF071177
Maize	Zm00001d002828	Zm00001d042386	ORTHO905GF070958
Maize	Zm00001d002828	Zm00001d004918	ORTHO905GF070829
Maize	Zm00001d002828	Zm00001d032971	ORTHO905GF070783
Maize	Zm00001d002828	Zm00001d043938	ORTHO905GF070601
Maize	Zm00001d002828	Zm00001d048471	ORTHO905GF070422
Maize	Zm00001d002828	Zm00001d035310	ORTHO905GF070396
Maize	Zm00001d002828	Zm00001d008716	ORTHO905GF070370
Maize	Zm00001d002828	Zm00001d042243	ORTHO905GF069901
Maize	Zm00001d002828	Zm00001d039383	ORTHO905GF069897
Maize	Zm00001d002828	Zm00001d047420	ORTHO905GF069786
Maize	Zm00001d002828	Zm00001d031635	ORTHO905GF069713
Maize	Zm00001d002828	Zm00001d025660	ORTHO905GF069669
Maize	Zm00001d002828	Zm00001d029371	ORTHO905GF069655
Maize	Zm00001d002828	Zm00001d048611	ORTHO905GF069312
Maize	Zm00001d002828	Zm00001d002788	ORTHO905GF069305
Maize	Zm00001d002828	Zm00001d040061	ORTHO905GF069253
Maize	Zm00001d002828	Zm00001d027816	ORTHO905GF069125
Maize	Zm00001d002828	Zm00001d007600	ORTHO905GF069123
Maize	Zm00001d002828	Zm00001d028401	ORTHO905GF069084
Maize	Zm00001d002828	Zm00001d016054	ORTHO905GF069051
Maize	Zm00001d002828	Zm00001d022597	ORTHO905GF069033
Maize	Zm00001d002828	Zm00001d034369	ORTHO905GF068989
Maize	Zm00001d002828	Zm00001d025977	ORTHO905GF068950
Maize	Zm00001d002828	Zm00001d022211	ORTHO905GF068939
Maize	Zm00001d002828	Zm00001d018565	ORTHO905GF068624
Maize	Zm00001d002828	Zm00001d046634	ORTHO905GF068395
Maize	Zm00001d002828	Zm00001d025338	ORTHO905GF068043
Maize	Zm00001d002828	Zm00001d017454	ORTHO905GF067958
Maize	Zm00001d002828	Zm00001d008756	ORTHO905GF067815
Maize	Zm00001d002828	Zm00001d022085	ORTHO905GF067762
Maize	Zm00001d002828	Zm00001d014965	ORTHO905GF067728
Maize	Zm00001d002828	Zm00001d009762	ORTHO905GF067711
Maize	Zm00001d002828	Zm00001d033917	ORTHO905GF067681
Maize	Zm00001d002828	Zm00001d025951	ORTHO905GF030248
Maize	Zm00001d002828	Zm00001d015036	ORTHO905GF028773
Maize	Zm00001d002828	Zm00001d003364	ORTHO905GF027988
Maize	Zm00001d002828	Zm00001d004744	ORTHO905GF027625
Maize	Zm00001d002828	Zm00001d034782	ORTHO905GF026430
Maize	Zm00001d002828	Zm00001d030915	ORTHO905GF022981
Maize	Zm00001d002828	Zm00001d022617	ORTHO905GF022879
Maize	Zm00001d002828	Zm00001d016950	ORTHO905GF022828
Maize	Zm00001d002828	Zm00001d004602	ORTHO905GF021549
Maize	Zm00001d002828	Zm00001d006179	ORTHO905GF021529
Maize	Zm00001d002828	Zm00001d029499	ORTHO905GF020853
Maize	Zm00001d002828	Zm00001d045369	ORTHO905GF020579
Maize	Zm00001d002828	Zm00001d015977	ORTHO905GF018983
Maize	Zm00001d002828	Zm00001d012239	ORTHO905GF018979
Maize	Zm00001d002828	Zm00001d027266	ORTHO905GF018957
Maize	Zm00001d002828	Zm00001d032578	ORTHO905GF018949
Maize	Zm00001d002828	Zm00001d040126	ORTHO905GF018675
Maize	Zm00001d002828	Zm00001d030038	ORTHO905GF018466
Maize	Zm00001d002828	Zm00001d020641	ORTHO905GF017625
Maize	Zm00001d002828	Zm00001d006029	ORTHO905GF017524
Maize	Zm00001d002828	Zm00001d040839	ORTHO905GF017492
Maize	Zm00001d002828	Zm00001d023459	ORTHO905GF017426
Maize	Zm00001d002828	Zm00001d022351	ORTHO905GF017388
Maize	Zm00001d002828	Zm00001d030103	ORTHO905GF017369
Maize	Zm00001d002828	Zm00001d017474	ORTHO905GF017312
Maize	Zm00001d002828	Zm00001d033966	ORTHO905GF017215
Maize	Zm00001d002828	Zm00001d027932	ORTHO905GF017207
Maize	Zm00001d002828	Zm00001d015032	ORTHO905GF017162
Maize	Zm00001d002828	Zm00001d035171	ORTHO905GF017130
Maize	Zm00001d002828	Zm00001d048796	ORTHO905GF017009
Maize	Zm00001d002828	Zm00001d035763	ORTHO905GF016958
Maize	Zm00001d002828	Zm00001d038357	ORTHO905GF016928
Maize	Zm00001d002828	Zm00001d038599	ORTHO905GF016846
Maize	Zm00001d002828	Zm00001d015900	ORTHO905GF016815
Maize	Zm00001d002828	Zm00001d012206	ORTHO905GF016800
Maize	Zm00001d002828	Zm00001d033211	ORTHO905GF016788
Maize	Zm00001d002828	Zm00001d023568	ORTHO905GF016775
Maize	Zm00001d002828	Zm00001d011468	ORTHO905GF016765
Maize	Zm00001d002828	Zm00001d017441	ORTHO905GF016733
Maize	Zm00001d002828	Zm00001d047044	ORTHO905GF016671
Maize	Zm00001d002828	Zm00001d050039	ORTHO905GF016656
Maize	Zm00001d002828	Zm00001d034463	ORTHO905GF016558
Maize	Zm00001d002828	Zm00001d010698	ORTHO905GF016527
Maize	Zm00001d002828	Zm00001d023496	ORTHO905GF016454
Maize	Zm00001d002828	Zm00001d006106	ORTHO905GF015861
Maize	Zm00001d002828	Zm00001d021069	ORTHO905GF015861
Maize	Zm00001d002828	Zm00001d017807	ORTHO905GF015840
Maize	Zm00001d002828	Zm00001d028331	ORTHO905GF015816
Maize	Zm00001d002828	Zm00001d002530	ORTHO905GF015779
Maize	Zm00001d002828	Zm00001d014608	ORTHO905GF015772
Maize	Zm00001d002828	Zm00001d026597	ORTHO905GF015754
Maize	Zm00001d002828	Zm00001d001862	ORTHO905GF015754
Maize	Zm00001d002828	Zm00001d040399	ORTHO905GF015707
Maize	Zm00001d002828	Zm00001d012447	ORTHO905GF015679
Maize	Zm00001d002828	Zm00001d004543	ORTHO905GF015629
Maize	Zm00001d002828	Zm00001d024933	ORTHO905GF015629
Maize	Zm00001d002828	Zm00001d018149	ORTHO905GF015543
Maize	Zm00001d002828	Zm00001d014006	ORTHO905GF015499
Maize	Zm00001d002828	Zm00001d032672	ORTHO905GF015499
Maize	Zm00001d002828	Zm00001d005944	ORTHO905GF015436
Maize	Zm00001d002828	Zm00001d047701	ORTHO905GF015358
Maize	Zm00001d002828	Zm00001d022259	ORTHO905GF014830
Maize	Zm00001d002828	Zm00001d025966	ORTHO905GF014793
Maize	Zm00001d002828	Zm00001d049049	ORTHO905GF014785
Maize	Zm00001d002828	Zm00001d020872	ORTHO905GF014700
Maize	Zm00001d002828	Zm00001d004843	ORTHO905GF014690
Maize	Zm00001d002828	Zm00001d048621	ORTHO905GF014657
Maize	Zm00001d002828	Zm00001d024734	ORTHO905GF014655
Maize	Zm00001d002828	Zm00001d012882	ORTHO905GF014628
Maize	Zm00001d002828	Zm00001d037829	ORTHO905GF014598
Maize	Zm00001d002828	Zm00001d049096	ORTHO905GF014316
Maize	Zm00001d002828	Zm00001d002332	ORTHO905GF014121
Maize	Zm00001d002828	Zm00001d040066	ORTHO905GF014048
Maize	Zm00001d002828	Zm00001d033941	ORTHO905GF013963
Maize	Zm00001d002828	Zm00001d011225	ORTHO905GF013947
Maize	Zm00001d002828	Zm00001d010965	ORTHO905GF013943
Maize	Zm00001d002828	Zm00001d024943	ORTHO905GF013936
Maize	Zm00001d002828	Zm00001d032419	ORTHO905GF013908
Maize	Zm00001d002828	Zm00001d051635	ORTHO905GF013748
Maize	Zm00001d002828	Zm00001d043234	ORTHO905GF013715
Maize	Zm00001d002828	Zm00001d052190	ORTHO905GF013362
Maize	Zm00001d002828	Zm00001d018117	ORTHO905GF013362
Maize	Zm00001d002828	Zm00001d039946	ORTHO905GF013311
Maize	Zm00001d002828	Zm00001d034836	ORTHO905GF013235
Maize	Zm00001d002828	Zm00001d032501	ORTHO905GF013097
Maize	Zm00001d002828	Zm00001d020869	ORTHO905GF013095
Maize	Zm00001d002828	Zm00001d027673	ORTHO905GF012964
Maize	Zm00001d002828	Zm00001d048893	ORTHO905GF012946
Maize	Zm00001d002828	Zm00001d003376	ORTHO905GF012926
Maize	Zm00001d002828	Zm00001d006096	ORTHO905GF012879
Maize	Zm00001d002828	Zm00001d046778	ORTHO905GF012847
Maize	Zm00001d002828	Zm00001d045046	ORTHO905GF012762
Maize	Zm00001d002828	Zm00001d042028	ORTHO905GF012753
Maize	Zm00001d002828	Zm00001d026703	ORTHO905GF012738
Maize	Zm00001d002828	Zm00001d008255	ORTHO905GF012401
Maize	Zm00001d002828	Zm00001d004721	ORTHO905GF012390
Maize	Zm00001d002828	Zm00001d045155	ORTHO905GF012340
Maize	Zm00001d002828	Zm00001d038371	ORTHO905GF012329
Maize	Zm00001d002828	Zm00001d035766	ORTHO905GF012250
Maize	Zm00001d002828	Zm00001d039472	ORTHO905GF012222
Maize	Zm00001d002828	Zm00001d037808	ORTHO905GF012179
Maize	Zm00001d002828	Zm00001d023262	ORTHO905GF012087
Maize	Zm00001d002828	Zm00001d028550	ORTHO905GF012052
Maize	Zm00001d002828	Zm00001d015211	ORTHO905GF011995
Maize	Zm00001d002828	Zm00001d044753	ORTHO905GF011994
Maize	Zm00001d002828	Zm00001d028170	ORTHO905GF011940
Maize	Zm00001d002828	Zm00001d027431	ORTHO905GF011935
Maize	Zm00001d002828	Zm00001d034995	ORTHO905GF011931
Maize	Zm00001d002828	Zm00001d036008	ORTHO905GF011797
Maize	Zm00001d002828	Zm00001d033932	ORTHO905GF011776
Maize	Zm00001d002828	Zm00001d028909	ORTHO905GF011675
Maize	Zm00001d002828	Zm00001d014039	ORTHO905GF011674
Maize	Zm00001d002828	Zm00001d048914	ORTHO905GF011661
Maize	Zm00001d002828	Zm00001d041880	ORTHO905GF011614
Maize	Zm00001d002828	Zm00001d046182	ORTHO905GF011602
Maize	Zm00001d002828	Zm00001d027633	ORTHO905GF011520
Maize	Zm00001d002828	Zm00001d009810	ORTHO905GF011513
Maize	Zm00001d002828	Zm00001d042054	ORTHO905GF011465
Maize	Zm00001d002828	Zm00001d010309	ORTHO905GF011390
Maize	Zm00001d002828	Zm00001d047764	ORTHO905GF011316
Maize	Zm00001d002828	Zm00001d016363	ORTHO905GF011285
Maize	Zm00001d002828	Zm00001d045263	ORTHO905GF011241
Maize	Zm00001d002828	Zm00001d013154	ORTHO905GF011168
Maize	Zm00001d002828	Zm00001d046676	ORTHO905GF011153
Maize	Zm00001d002828	Zm00001d031619	ORTHO905GF011126
Maize	Zm00001d002828	Zm00001d034834	ORTHO905GF011103
Maize	Zm00001d002828	Zm00001d045540	ORTHO905GF011045
Maize	Zm00001d002828	Zm00001d022445	ORTHO905GF010954
Maize	Zm00001d002828	Zm00001d021642	ORTHO905GF010941
Maize	Zm00001d002828	Zm00001d016697	ORTHO905GF010659
Maize	Zm00001d002828	Zm00001d002087	ORTHO905GF010634
Maize	Zm00001d002828	Zm00001d022062	ORTHO905GF010479
Maize	Zm00001d002828	Zm00001d025566	ORTHO905GF010460
Maize	Zm00001d002828	Zm00001d026664	ORTHO905GF010440
Maize	Zm00001d002828	Zm00001d005654	ORTHO905GF010429
Maize	Zm00001d002828	Zm00001d028953	ORTHO905GF010394
Maize	Zm00001d002828	Zm00001d032776	ORTHO905GF010246
Maize	Zm00001d002828	Zm00001d015129	ORTHO905GF010223
Maize	Zm00001d002828	Zm00001d027938	ORTHO905GF010207
Maize	Zm00001d002828	Zm00001d032972	ORTHO905GF010010
Maize	Zm00001d002828	Zm00001d038104	ORTHO905GF009951
Maize	Zm00001d002828	Zm00001d009932	ORTHO905GF009893
Maize	Zm00001d002828	Zm00001d052837	ORTHO905GF009778
Maize	Zm00001d002828	Zm00001d033984	ORTHO905GF009747
Maize	Zm00001d002828	Zm00001d026706	ORTHO905GF009704
Maize	Zm00001d002828	Zm00001d006270	ORTHO905GF009698
Maize	Zm00001d002828	Zm00001d023270	ORTHO905GF009647
Maize	Zm00001d002828	Zm00001d048116	ORTHO905GF009592
Maize	Zm00001d002828	Zm00001d005775	ORTHO905GF009586
Maize	Zm00001d002828	Zm00001d020531	ORTHO905GF009586
Maize	Zm00001d002828	Zm00001d024630	ORTHO905GF009562
Maize	Zm00001d002828	Zm00001d043477	ORTHO905GF009555
Maize	Zm00001d002828	Zm00001d052433	ORTHO905GF009480
Maize	Zm00001d002828	Zm00001d011846	ORTHO905GF009412
Maize	Zm00001d002828	Zm00001d033094	ORTHO905GF009398
Maize	Zm00001d002828	Zm00001d034714	ORTHO905GF009383
Maize	Zm00001d002828	Zm00001d020808	ORTHO905GF009342
Maize	Zm00001d002828	Zm00001d006461	ORTHO905GF009325
Maize	Zm00001d002828	Zm00001d026632	ORTHO905GF009264
Maize	Zm00001d002828	Zm00001d033633	ORTHO905GF009144
Maize	Zm00001d002828	Zm00001d021739	ORTHO905GF009124
Maize	Zm00001d002828	Zm00001d001895	ORTHO905GF009028
Maize	Zm00001d002828	Zm00001d021010	ORTHO905GF008829
Maize	Zm00001d002828	Zm00001d043338	ORTHO905GF008820
Maize	Zm00001d002828	Zm00001d020583	ORTHO905GF008769
Maize	Zm00001d002828	Zm00001d016521	ORTHO905GF008747
Maize	Zm00001d002828	Zm00001d028392	ORTHO905GF008676
Maize	Zm00001d002828	Zm00001d008817	ORTHO905GF008668
Maize	Zm00001d002828	Zm00001d026548	ORTHO905GF008623
Maize	Zm00001d002828	Zm00001d015927	ORTHO905GF008615
Maize	Zm00001d002828	Zm00001d007865	ORTHO905GF008610
Maize	Zm00001d002828	Zm00001d022334	ORTHO905GF008599
Maize	Zm00001d002828	Zm00001d047540	ORTHO905GF008583
Maize	Zm00001d002828	Zm00001d026137	ORTHO905GF008547
Maize	Zm00001d002828	Zm00001d043093	ORTHO905GF008531
Maize	Zm00001d002828	Zm00001d008268	ORTHO905GF008492
Maize	Zm00001d002828	Zm00001d013326	ORTHO905GF008323
Maize	Zm00001d002828	Zm00001d033924	ORTHO905GF008323
Maize	Zm00001d002828	Zm00001d049501	ORTHO905GF008253
Maize	Zm00001d002828	Zm00001d029208	ORTHO905GF008247
Maize	Zm00001d002828	Zm00001d045339	ORTHO905GF008145
Maize	Zm00001d002828	Zm00001d010304	ORTHO905GF008111
Maize	Zm00001d002828	Zm00001d020623	ORTHO905GF008023
Maize	Zm00001d002828	Zm00001d005819	ORTHO905GF008023
Maize	Zm00001d002828	Zm00001d012167	ORTHO905GF007961
Maize	Zm00001d002828	Zm00001d047990	ORTHO905GF007911
Maize	Zm00001d002828	Zm00001d013249	ORTHO905GF007909
Maize	Zm00001d002828	Zm00001d025771	ORTHO905GF007825
Maize	Zm00001d002828	Zm00001d036013	ORTHO905GF007708
Maize	Zm00001d002828	Zm00001d006910	ORTHO905GF007503
Maize	Zm00001d002828	Zm00001d022190	ORTHO905GF007503
Maize	Zm00001d002828	Zm00001d016691	ORTHO905GF007475
Maize	Zm00001d002828	Zm00001d044390	ORTHO905GF007473
Maize	Zm00001d002828	Zm00001d022073	ORTHO905GF007426
Maize	Zm00001d002828	Zm00001d034758	ORTHO905GF007423
Maize	Zm00001d002828	Zm00001d021614	ORTHO905GF007396
Maize	Zm00001d002828	Zm00001d052495	ORTHO905GF007391
Maize	Zm00001d002828	Zm00001d043728	ORTHO905GF007312
Maize	Zm00001d002828	Zm00001d048301	ORTHO905GF007289
Maize	Zm00001d002828	Zm00001d029983	ORTHO905GF007278
Maize	Zm00001d002828	Zm00001d031275	ORTHO905GF007214
Maize	Zm00001d002828	Zm00001d018382	ORTHO905GF007076
Maize	Zm00001d002828	Zm00001d010732	ORTHO905GF006991
Maize	Zm00001d002828	Zm00001d018393	ORTHO905GF006910
Maize	Zm00001d002828	Zm00001d029012	ORTHO905GF006895
Maize	Zm00001d002828	Zm00001d022529	ORTHO905GF006876
Maize	Zm00001d002828	Zm00001d026641	ORTHO905GF006855
Maize	Zm00001d002828	Zm00001d001790	ORTHO905GF006855
Maize	Zm00001d002828	Zm00001d034871	ORTHO905GF006765
Maize	Zm00001d002828	Zm00001d026598	ORTHO905GF006557
Maize	Zm00001d002828	Zm00001d048117	ORTHO905GF006545
Maize	Zm00001d002828	Zm00001d028025	ORTHO905GF006545
Maize	Zm00001d002828	Zm00001d028002	ORTHO905GF006544
Maize	Zm00001d002828	Zm00001d024292	ORTHO905GF006524
Maize	Zm00001d002828	Zm00001d001966	ORTHO905GF006511
Maize	Zm00001d002828	Zm00001d006347	ORTHO905GF006500
Maize	Zm00001d002828	Zm00001d031853	ORTHO905GF006472
Maize	Zm00001d002828	Zm00001d020655	ORTHO905GF006457
Maize	Zm00001d002828	Zm00001d048890	ORTHO905GF006393
Maize	Zm00001d002828	Zm00001d026194	ORTHO905GF006358
Maize	Zm00001d002828	Zm00001d042985	ORTHO905GF006354
Maize	Zm00001d002828	Zm00001d009365	ORTHO905GF006335
Maize	Zm00001d002828	Zm00001d018911	ORTHO905GF006250
Maize	Zm00001d002828	Zm00001d007835	ORTHO905GF006250
Maize	Zm00001d002828	Zm00001d008628	ORTHO905GF006240
Maize	Zm00001d002828	Zm00001d022364	ORTHO905GF006229
Maize	Zm00001d002828	Zm00001d019670	ORTHO905GF006217
Maize	Zm00001d002828	Zm00001d039426	ORTHO905GF006210
Maize	Zm00001d002828	Zm00001d047901	ORTHO905GF006199
Maize	Zm00001d002828	Zm00001d048286	ORTHO905GF006191
Maize	Zm00001d002828	Zm00001d044030	ORTHO905GF006168
Maize	Zm00001d002828	Zm00001d034841	ORTHO905GF006167
Maize	Zm00001d002828	Zm00001d025894	ORTHO905GF006160
Maize	Zm00001d002828	Zm00001d028576	ORTHO905GF006132
Maize	Zm00001d002828	Zm00001d039387	ORTHO905GF006076
Maize	Zm00001d002828	Zm00001d047503	ORTHO905GF006059
Maize	Zm00001d002828	Zm00001d029102	ORTHO905GF006059
Maize	Zm00001d002828	Zm00001d053830	ORTHO905GF005993
Maize	Zm00001d002828	Zm00001d043543	ORTHO905GF005934
Maize	Zm00001d002828	Zm00001d008529	ORTHO905GF005931
Maize	Zm00001d002828	Zm00001d037787	ORTHO905GF005885
Maize	Zm00001d002828	Zm00001d004635	ORTHO905GF005877
Maize	Zm00001d002828	Zm00001d024047	ORTHO905GF005877
Maize	Zm00001d002828	Zm00001d032685	ORTHO905GF005861
Maize	Zm00001d002828	Zm00001d029675	ORTHO905GF005842
Maize	Zm00001d002828	Zm00001d007045	ORTHO905GF005832
Maize	Zm00001d002828	Zm00001d043327	ORTHO905GF005821
Maize	Zm00001d002828	Zm00001d007067	ORTHO905GF005795
Maize	Zm00001d002828	Zm00001d037590	ORTHO905GF005791
Maize	Zm00001d002828	Zm00001d026425	ORTHO905GF005693
Maize	Zm00001d002828	Zm00001d010315	ORTHO905GF005687
Maize	Zm00001d002828	Zm00001d031883	ORTHO905GF005646
Maize	Zm00001d002828	Zm00001d044329	ORTHO905GF005635
Maize	Zm00001d002828	Zm00001d021878	ORTHO905GF005619
Maize	Zm00001d002828	Zm00001d038143	ORTHO905GF005595
Maize	Zm00001d002828	Zm00001d009506	ORTHO905GF005585
Maize	Zm00001d002828	Zm00001d043854	ORTHO905GF005585
Maize	Zm00001d002828	Zm00001d048239	ORTHO905GF005567
Maize	Zm00001d002828	Zm00001d008312	ORTHO905GF005488
Maize	Zm00001d002828	Zm00001d036543	ORTHO905GF005447
Maize	Zm00001d002828	Zm00001d043965	ORTHO905GF005438
Maize	Zm00001d002828	Zm00001d023371	ORTHO905GF005364
Maize	Zm00001d002828	Zm00001d047424	ORTHO905GF005350
Maize	Zm00001d002828	Zm00001d042511	ORTHO905GF005337
Maize	Zm00001d002828	Zm00001d026012	ORTHO905GF005333
Maize	Zm00001d002828	Zm00001d002549	ORTHO905GF005333
Maize	Zm00001d002828	Zm00001d017622	ORTHO905GF005333
Maize	Zm00001d002828	Zm00001d032681	ORTHO905GF005332
Maize	Zm00001d002828	Zm00001d047211	ORTHO905GF005306
Maize	Zm00001d002828	Zm00001d015084	ORTHO905GF005291
Maize	Zm00001d002828	Zm00001d046945	ORTHO905GF005278
Maize	Zm00001d002828	Zm00001d047893	ORTHO905GF005250
Maize	Zm00001d002828	Zm00001d022440	ORTHO905GF005214
Maize	Zm00001d002828	Zm00001d046492	ORTHO905GF005206
Maize	Zm00001d002828	Zm00001d022561	ORTHO905GF005147
Maize	Zm00001d002828	Zm00001d032339	ORTHO905GF005145
Maize	Zm00001d002828	Zm00001d045085	ORTHO905GF005142
Maize	Zm00001d002828	Zm00001d040334	ORTHO905GF005126
Maize	Zm00001d002828	Zm00001d039468	ORTHO905GF005109
Maize	Zm00001d002828	Zm00001d040541	ORTHO905GF005105
Maize	Zm00001d002828	Zm00001d002796	ORTHO905GF005101
Maize	Zm00001d002828	Zm00001d042303	ORTHO905GF005073
Maize	Zm00001d002828	Zm00001d015259	ORTHO905GF005037
Maize	Zm00001d002828	Zm00001d009182	ORTHO905GF005023
Maize	Zm00001d002828	Zm00001d010902	ORTHO905GF005011
Maize	Zm00001d002828	Zm00001d053952	ORTHO905GF005007
Maize	Zm00001d002828	Zm00001d048802	ORTHO905GF004963
Maize	Zm00001d002828	Zm00001d048281	ORTHO905GF004937
Maize	Zm00001d002828	Zm00001d028653	ORTHO905GF004904
Maize	Zm00001d002828	Zm00001d047797	ORTHO905GF004904
Maize	Zm00001d002828	Zm00001d011602	ORTHO905GF004902
Maize	Zm00001d002828	Zm00001d042641	ORTHO905GF004901
Maize	Zm00001d002828	Zm00001d036650	ORTHO905GF004791
Maize	Zm00001d002828	Zm00001d039066	ORTHO905GF004783
Maize	Zm00001d002828	Zm00001d042899	ORTHO905GF004733
Maize	Zm00001d002828	Zm00001d009707	ORTHO905GF004722
Maize	Zm00001d002828	Zm00001d044184	ORTHO905GF004722
Maize	Zm00001d002828	Zm00001d005343	ORTHO905GF004666
Maize	Zm00001d002828	Zm00001d046897	ORTHO905GF004665
Maize	Zm00001d002828	Zm00001d010814	ORTHO905GF004609
Maize	Zm00001d002828	Zm00001d002342	ORTHO905GF004560
Maize	Zm00001d002828	Zm00001d032902	ORTHO905GF004548
Maize	Zm00001d002828	Zm00001d020903	ORTHO905GF004545
Maize	Zm00001d002828	Zm00001d037084	ORTHO905GF004535
Maize	Zm00001d002828	Zm00001d032157	ORTHO905GF004523
Maize	Zm00001d002828	Zm00001d021875	ORTHO905GF004518
Maize	Zm00001d002828	Zm00001d031833	ORTHO905GF004431
Maize	Zm00001d002828	Zm00001d042686	ORTHO905GF004415
Maize	Zm00001d002828	Zm00001d017072	ORTHO905GF004385
Maize	Zm00001d002828	Zm00001d029457	ORTHO905GF004384
Maize	Zm00001d002828	Zm00001d024294	ORTHO905GF004372
Maize	Zm00001d002828	Zm00001d037237	ORTHO905GF004289
Maize	Zm00001d002828	Zm00001d018028	ORTHO905GF004289
Maize	Zm00001d002828	Zm00001d052268	ORTHO905GF004289
Maize	Zm00001d002828	Zm00001d025278	ORTHO905GF004285
Maize	Zm00001d002828	Zm00001d039251	ORTHO905GF004279
Maize	Zm00001d002828	Zm00001d021181	ORTHO905GF004234
Maize	Zm00001d002828	Zm00001d004495	ORTHO905GF004207
Maize	Zm00001d002828	Zm00001d045582	ORTHO905GF004175
Maize	Zm00001d002828	Zm00001d038224	ORTHO905GF004160
Maize	Zm00001d002828	Zm00001d028043	ORTHO905GF004159
Maize	Zm00001d002828	Zm00001d030094	ORTHO905GF004148
Maize	Zm00001d002828	Zm00001d043737	ORTHO905GF004147
Maize	Zm00001d002828	Zm00001d052566	ORTHO905GF004140
Maize	Zm00001d002828	Zm00001d046953	ORTHO905GF004135
Maize	Zm00001d002828	Zm00001d017473	ORTHO905GF004132
Maize	Zm00001d002828	Zm00001d004751	ORTHO905GF004105
Maize	Zm00001d002828	Zm00001d027624	ORTHO905GF004091
Maize	Zm00001d002828	Zm00001d038101	ORTHO905GF004079
Maize	Zm00001d002828	Zm00001d019597	ORTHO905GF004068
Maize	Zm00001d002828	Zm00001d028363	ORTHO905GF004044
Maize	Zm00001d002828	Zm00001d029141	ORTHO905GF003967
Maize	Zm00001d002828	Zm00001d004208	ORTHO905GF003956
Maize	Zm00001d002828	Zm00001d008965	ORTHO905GF003856
Maize	Zm00001d002828	Zm00001d026191	ORTHO905GF003849
Maize	Zm00001d002828	Zm00001d048833	ORTHO905GF003837
Maize	Zm00001d002828	Zm00001d018146	ORTHO905GF003828
Maize	Zm00001d002828	Zm00001d028171	ORTHO905GF003821
Maize	Zm00001d002828	Zm00001d040786	ORTHO905GF003812
Maize	Zm00001d002828	Zm00001d040787	ORTHO905GF003812
Maize	Zm00001d002828	Zm00001d007215	ORTHO905GF003811
Maize	Zm00001d002828	Zm00001d016662	ORTHO905GF003786
Maize	Zm00001d002828	Zm00001d042455	ORTHO905GF003780
Maize	Zm00001d002828	Zm00001d013319	ORTHO905GF003777
Maize	Zm00001d002828	Zm00001d002696	ORTHO905GF003724
Maize	Zm00001d002828	Zm00001d010380	ORTHO905GF003718
Maize	Zm00001d002828	Zm00001d007042	ORTHO905GF003698
Maize	Zm00001d002828	Zm00001d018290	ORTHO905GF003683
Maize	Zm00001d002828	Zm00001d005924	ORTHO905GF003683
Maize	Zm00001d002828	Zm00001d006308	ORTHO905GF003666
Maize	Zm00001d002828	Zm00001d030053	ORTHO905GF003663
Maize	Zm00001d002828	Zm00001d010174	ORTHO905GF003655
Maize	Zm00001d002828	Zm00001d012269	ORTHO905GF003655
Maize	Zm00001d002828	Zm00001d042146	ORTHO905GF003640
Maize	Zm00001d002828	Zm00001d026240	ORTHO905GF003628
Maize	Zm00001d002828	Zm00001d018967	ORTHO905GF003625
Maize	Zm00001d002828	Zm00001d017199	ORTHO905GF003624
Maize	Zm00001d002828	Zm00001d049761	ORTHO905GF003619
Maize	Zm00001d002828	Zm00001d038004	ORTHO905GF003600
Maize	Zm00001d002828	Zm00001d022518	ORTHO905GF003587
Maize	Zm00001d002828	Zm00001d009233	ORTHO905GF003570
Maize	Zm00001d002828	Zm00001d006939	ORTHO905GF003561
Maize	Zm00001d002828	Zm00001d008635	ORTHO905GF003499
Maize	Zm00001d002828	Zm00001d038558	ORTHO905GF003466
Maize	Zm00001d002828	Zm00001d010031	ORTHO905GF003461
Maize	Zm00001d002828	Zm00001d017729	ORTHO905GF003444
Maize	Zm00001d002828	Zm00001d030544	ORTHO905GF003436
Maize	Zm00001d002828	Zm00001d014297	ORTHO905GF003405
Maize	Zm00001d002828	Zm00001d032603	ORTHO905GF003375
Maize	Zm00001d002828	Zm00001d034591	ORTHO905GF003361
Maize	Zm00001d002828	Zm00001d017730	ORTHO905GF003337
Maize	Zm00001d002828	Zm00001d016744	ORTHO905GF003328
Maize	Zm00001d002828	Zm00001d043275	ORTHO905GF003316
Maize	Zm00001d002828	Zm00001d037097	ORTHO905GF003288
Maize	Zm00001d002828	Zm00001d035689	ORTHO905GF003247
Maize	Zm00001d002828	Zm00001d011787	ORTHO905GF003247
Maize	Zm00001d002828	Zm00001d005396	ORTHO905GF003196
Maize	Zm00001d002828	Zm00001d039719	ORTHO905GF003188
Maize	Zm00001d002828	Zm00001d029886	ORTHO905GF003120
Maize	Zm00001d002828	Zm00001d044175	ORTHO905GF003076
Maize	Zm00001d002828	Zm00001d021659	ORTHO905GF003048
Maize	Zm00001d002828	Zm00001d002835	ORTHO905GF003047
Maize	Zm00001d002828	Zm00001d052873	ORTHO905GF003045
Maize	Zm00001d002828	Zm00001d043036	ORTHO905GF003000
Maize	Zm00001d002828	Zm00001d034546	ORTHO905GF002972
Maize	Zm00001d002828	Zm00001d048333	ORTHO905GF002969
Maize	Zm00001d002828	Zm00001d038408	ORTHO905GF002964
Maize	Zm00001d002828	Zm00001d031993	ORTHO905GF002943
Maize	Zm00001d002828	Zm00001d032897	ORTHO905GF002935
Maize	Zm00001d002828	Zm00001d034037	ORTHO905GF002874
Maize	Zm00001d002828	Zm00001d022082	ORTHO905GF002851
Maize	Zm00001d002828	Zm00001d011958	ORTHO905GF002825
Maize	Zm00001d002828	Zm00001d003012	ORTHO905GF002782
Maize	Zm00001d002828	Zm00001d017282	ORTHO905GF002782
Maize	Zm00001d002828	Zm00001d040107	ORTHO905GF002779
Maize	Zm00001d002828	Zm00001d008455	ORTHO905GF002779
Maize	Zm00001d002828	Zm00001d021900	ORTHO905GF002766
Maize	Zm00001d002828	Zm00001d002568	ORTHO905GF002763
Maize	Zm00001d002828	Zm00001d033853	ORTHO905GF002742
Maize	Zm00001d002828	Zm00001d052103	ORTHO905GF002702
Maize	Zm00001d002828	Zm00001d002956	ORTHO905GF002694
Maize	Zm00001d002828	Zm00001d021615	ORTHO905GF002688
Maize	Zm00001d002828	Zm00001d016683	ORTHO905GF002577
Maize	Zm00001d002828	Zm00001d037756	ORTHO905GF002576
Maize	Zm00001d002828	Zm00001d046454	ORTHO905GF002541
Maize	Zm00001d002828	Zm00001d050191	ORTHO905GF002514
Maize	Zm00001d002828	Zm00001d024364	ORTHO905GF002514
Maize	Zm00001d002828	Zm00001d032620	ORTHO905GF002507
Maize	Zm00001d002828	Zm00001d028073	ORTHO905GF002504
Maize	Zm00001d002828	Zm00001d048137	ORTHO905GF002504
Maize	Zm00001d002828	Zm00001d048460	ORTHO905GF002497
Maize	Zm00001d002828	Zm00001d023830	ORTHO905GF002493
Maize	Zm00001d002828	Zm00001d003993	ORTHO905GF002468
Maize	Zm00001d002828	Zm00001d031892	ORTHO905GF002451
Maize	Zm00001d002828	Zm00001d019750	ORTHO905GF002451
Maize	Zm00001d002828	Zm00001d048627	ORTHO905GF002435
Maize	Zm00001d002828	Zm00001d050915	ORTHO905GF002432
Maize	Zm00001d002828	Zm00001d005969	ORTHO905GF002430
Maize	Zm00001d002828	Zm00001d029417	ORTHO905GF002416
Maize	Zm00001d002828	Zm00001d011843	ORTHO905GF002415
Maize	Zm00001d002828	Zm00001d050394	ORTHO905GF002406
Maize	Zm00001d002828	Zm00001d047878	ORTHO905GF002406
Maize	Zm00001d002828	Zm00001d011013	ORTHO905GF002389
Maize	Zm00001d002828	Zm00001d012979	ORTHO905GF002296
Maize	Zm00001d002828	Zm00001d002806	ORTHO905GF002291
Maize	Zm00001d002828	Zm00001d029872	ORTHO905GF002288
Maize	Zm00001d002828	Zm00001d036654	ORTHO905GF002284
Maize	Zm00001d002828	Zm00001d045470	ORTHO905GF002273
Maize	Zm00001d002828	Zm00001d043276	ORTHO905GF002242
Maize	Zm00001d002828	Zm00001d028187	ORTHO905GF002241
Maize	Zm00001d002828	Zm00001d053672	ORTHO905GF002227
Maize	Zm00001d002828	Zm00001d020205	ORTHO905GF002221
Maize	Zm00001d002828	Zm00001d005645	ORTHO905GF002221
Maize	Zm00001d002828	Zm00001d044332	ORTHO905GF002221
Maize	Zm00001d002828	Zm00001d034373	ORTHO905GF002210
Maize	Zm00001d002828	Zm00001d013108	ORTHO905GF002210
Maize	Zm00001d002828	Zm00001d010976	ORTHO905GF002183
Maize	Zm00001d002828	Zm00001d017885	ORTHO905GF002163
Maize	Zm00001d002828	Zm00001d036787	ORTHO905GF002144
Maize	Zm00001d002828	Zm00001d002186	ORTHO905GF002106
Maize	Zm00001d002828	Zm00001d022353	ORTHO905GF002103
Maize	Zm00001d002828	Zm00001d047814	ORTHO905GF002064
Maize	Zm00001d002828	Zm00001d043921	ORTHO905GF002061
Maize	Zm00001d002828	Zm00001d039004	ORTHO905GF002061
Maize	Zm00001d002828	Zm00001d038012	ORTHO905GF002060
Maize	Zm00001d002828	Zm00001d028785	ORTHO905GF002060
Maize	Zm00001d002828	Zm00001d045927	ORTHO905GF002030
Maize	Zm00001d002828	Zm00001d030551	ORTHO905GF002004
Maize	Zm00001d002828	Zm00001d003671	ORTHO905GF001996
Maize	Zm00001d002828	Zm00001d021324	ORTHO905GF001954
Maize	Zm00001d002828	Zm00001d043653	ORTHO905GF001927
Maize	Zm00001d002828	Zm00001d043729	ORTHO905GF001918
Maize	Zm00001d002828	Zm00001d013222	ORTHO905GF001888
Maize	Zm00001d002828	Zm00001d047951	ORTHO905GF001877
Maize	Zm00001d002828	Zm00001d052144	ORTHO905GF001865
Maize	Zm00001d002828	Zm00001d052318	ORTHO905GF001859
Maize	Zm00001d002828	Zm00001d029965	ORTHO905GF001840
Maize	Zm00001d002828	Zm00001d014226	ORTHO905GF001776
Maize	Zm00001d002828	Zm00001d012712	ORTHO905GF001773
Maize	Zm00001d002828	Zm00001d046016	ORTHO905GF001764
Maize	Zm00001d002828	Zm00001d015776	ORTHO905GF001763
Maize	Zm00001d002828	Zm00001d026642	ORTHO905GF001752
Maize	Zm00001d002828	Zm00001d019002	ORTHO905GF001738
Maize	Zm00001d002828	Zm00001d031732	ORTHO905GF001731
Maize	Zm00001d002828	Zm00001d021221	ORTHO905GF001731
Maize	Zm00001d002828	Zm00001d027461	ORTHO905GF001713
Maize	Zm00001d002828	Zm00001d040302	ORTHO905GF001711
Maize	Zm00001d002828	Zm00001d044188	ORTHO905GF001675
Maize	Zm00001d002828	Zm00001d039648	ORTHO905GF001673
Maize	Zm00001d002828	Zm00001d027649	ORTHO905GF001663
Maize	Zm00001d002828	Zm00001d043830	ORTHO905GF001658
Maize	Zm00001d002828	Zm00001d045130	ORTHO905GF001654
Maize	Zm00001d002828	Zm00001d015550	ORTHO905GF001633
Maize	Zm00001d002828	Zm00001d020358	ORTHO905GF001630
Maize	Zm00001d002828	Zm00001d028368	ORTHO905GF001613
Maize	Zm00001d002828	Zm00001d032475	ORTHO905GF001596
Maize	Zm00001d002828	Zm00001d043458	ORTHO905GF001586
Maize	Zm00001d002828	Zm00001d043579	ORTHO905GF001586
Maize	Zm00001d002828	Zm00001d039300	ORTHO905GF001582
Maize	Zm00001d002828	Zm00001d037771	ORTHO905GF001582
Maize	Zm00001d002828	Zm00001d010416	ORTHO905GF001582
Maize	Zm00001d002828	Zm00001d007445	ORTHO905GF001549
Maize	Zm00001d002828	Zm00001d018246	ORTHO905GF001544
Maize	Zm00001d002828	Zm00001d044982	ORTHO905GF001544
Maize	Zm00001d002828	Zm00001d013582	ORTHO905GF001531
Maize	Zm00001d002828	Zm00001d002668	ORTHO905GF001529
Maize	Zm00001d002828	Zm00001d052324	ORTHO905GF001528
Maize	Zm00001d002828	Zm00001d009557	ORTHO905GF001523
Maize	Zm00001d002828	Zm00001d025667	ORTHO905GF001519
Maize	Zm00001d002828	Zm00001d020399	ORTHO905GF001491
Maize	Zm00001d002828	Zm00001d031648	ORTHO905GF001489
Maize	Zm00001d002828	Zm00001d049857	ORTHO905GF001489
Maize	Zm00001d002828	Zm00001d038810	ORTHO905GF001488
Maize	Zm00001d002828	Zm00001d014983	ORTHO905GF001482
Maize	Zm00001d002828	Zm00001d029028	ORTHO905GF001481
Maize	Zm00001d002828	Zm00001d002257	ORTHO905GF001476
Maize	Zm00001d002828	Zm00001d033751	ORTHO905GF001467
Maize	Zm00001d002828	Zm00001d008604	ORTHO905GF001463
Maize	Zm00001d002828	Zm00001d028125	ORTHO905GF001451
Maize	Zm00001d002828	Zm00001d034479	ORTHO905GF001438
Maize	Zm00001d002828	Zm00001d009594	ORTHO905GF001428
Maize	Zm00001d002828	Zm00001d027708	ORTHO905GF001419
Maize	Zm00001d002828	Zm00001d041186	ORTHO905GF001408
Maize	Zm00001d002828	Zm00001d027802	ORTHO905GF001398
Maize	Zm00001d002828	Zm00001d028770	ORTHO905GF001373
Maize	Zm00001d002828	Zm00001d052336	ORTHO905GF001370
Maize	Zm00001d002828	Zm00001d025273	ORTHO905GF001364
Maize	Zm00001d002828	Zm00001d002066	ORTHO905GF001356
Maize	Zm00001d002828	Zm00001d042634	ORTHO905GF001343
Maize	Zm00001d002828	Zm00001d019507	ORTHO905GF001322
Maize	Zm00001d002828	Zm00001d048795	ORTHO905GF001317
Maize	Zm00001d002828	Zm00001d049103	ORTHO905GF001311
Maize	Zm00001d002828	Zm00001d038066	ORTHO905GF001286
Maize	Zm00001d002828	Zm00001d051439	ORTHO905GF001284
Maize	Zm00001d002828	Zm00001d017575	ORTHO905GF001284
Maize	Zm00001d002828	Zm00001d032618	ORTHO905GF001270
Maize	Zm00001d002828	Zm00001d010579	ORTHO905GF001262
Maize	Zm00001d002828	Zm00001d006059	ORTHO905GF001259
Maize	Zm00001d002828	Zm00001d021006	ORTHO905GF001259
Maize	Zm00001d002828	Zm00001d014961	ORTHO905GF001252
Maize	Zm00001d002828	Zm00001d029849	ORTHO905GF001251
Maize	Zm00001d002828	Zm00001d032457	ORTHO905GF001237
Maize	Zm00001d002828	Zm00001d039144	ORTHO905GF001219
Maize	Zm00001d002828	Zm00001d015326	ORTHO905GF001201
Maize	Zm00001d002828	Zm00001d021136	ORTHO905GF001195
Maize	Zm00001d002828	Zm00001d017294	ORTHO905GF001189
Maize	Zm00001d002828	Zm00001d019100	ORTHO905GF001138
Maize	Zm00001d002828	Zm00001d003850	ORTHO905GF001129
Maize	Zm00001d002828	Zm00001d015174	ORTHO905GF001127
Maize	Zm00001d002828	Zm00001d041709	ORTHO905GF001122
Maize	Zm00001d002828	Zm00001d010137	ORTHO905GF001063
Maize	Zm00001d002828	Zm00001d025564	ORTHO905GF001059
Maize	Zm00001d002828	Zm00001d048732	ORTHO905GF001040
Maize	Zm00001d002828	Zm00001d040691	ORTHO905GF001037
Maize	Zm00001d002828	Zm00001d004630	ORTHO905GF001004
Maize	Zm00001d002828	Zm00001d047840	ORTHO905GF001002
Maize	Zm00001d002828	Zm00001d052118	ORTHO905GF000999
Maize	Zm00001d002828	Zm00001d024430	ORTHO905GF000997
Maize	Zm00001d002828	Zm00001d044534	ORTHO905GF000991
Maize	Zm00001d002828	Zm00001d044947	ORTHO905GF000971
Maize	Zm00001d002828	Zm00001d046667	ORTHO905GF000970
Maize	Zm00001d002828	Zm00001d025343	ORTHO905GF000969
Maize	Zm00001d002828	Zm00001d013635	ORTHO905GF000959
Maize	Zm00001d002828	Zm00001d010255	ORTHO905GF000953
Maize	Zm00001d002828	Zm00001d040803	ORTHO905GF000938
Maize	Zm00001d002828	Zm00001d046055	ORTHO905GF000923
Maize	Zm00001d002828	Zm00001d020692	ORTHO905GF000919
Maize	Zm00001d002828	Zm00001d029975	ORTHO905GF000916
Maize	Zm00001d002828	Zm00001d024386	ORTHO905GF000899
Maize	Zm00001d002828	Zm00001d011451	ORTHO905GF000885
Maize	Zm00001d002828	Zm00001d028742	ORTHO905GF000876
Maize	Zm00001d002828	Zm00001d034621	ORTHO905GF000851
Maize	Zm00001d002828	Zm00001d047737	ORTHO905GF000851
Maize	Zm00001d002828	Zm00001d034620	ORTHO905GF000851
Maize	Zm00001d002828	Zm00001d036726	ORTHO905GF000849
Maize	Zm00001d002828	Zm00001d028830	ORTHO905GF000832
Maize	Zm00001d002828	Zm00001d028167	ORTHO905GF000813
Maize	Zm00001d002828	Zm00001d009771	ORTHO905GF000769
Maize	Zm00001d002828	Zm00001d021285	ORTHO905GF000768
Maize	Zm00001d002828	Zm00001d032893	ORTHO905GF000748
Maize	Zm00001d002828	Zm00001d003072	ORTHO905GF000738
Maize	Zm00001d002828	Zm00001d033800	ORTHO905GF000734
Maize	Zm00001d002828	Zm00001d038380	ORTHO905GF000731
Maize	Zm00001d002828	Zm00001d028751	ORTHO905GF000712
Maize	Zm00001d002828	Zm00001d043075	ORTHO905GF000696
Maize	Zm00001d002828	Zm00001d009222	ORTHO905GF000683
Maize	Zm00001d002828	Zm00001d015569	ORTHO905GF000683
Maize	Zm00001d002828	Zm00001d035741	ORTHO905GF000658
Maize	Zm00001d002828	Zm00001d014507	ORTHO905GF000657
Maize	Zm00001d002828	Zm00001d049008	ORTHO905GF000647
Maize	Zm00001d002828	Zm00001d011959	ORTHO905GF000626
Maize	Zm00001d002828	Zm00001d022460	ORTHO905GF000623
Maize	Zm00001d002828	Zm00001d017268	ORTHO905GF000605
Maize	Zm00001d002828	Zm00001d024141	ORTHO905GF000603
Maize	Zm00001d002828	Zm00001d023434	ORTHO905GF000596
Maize	Zm00001d002828	Zm00001d012763	ORTHO905GF000588
Maize	Zm00001d002828	Zm00001d043504	ORTHO905GF000588
Maize	Zm00001d002828	Zm00001d049541	ORTHO905GF000576
Maize	Zm00001d002828	Zm00001d028998	ORTHO905GF000568
Maize	Zm00001d002828	Zm00001d044648	ORTHO905GF000552
Maize	Zm00001d002828	Zm00001d007195	ORTHO905GF000552
Maize	Zm00001d002828	Zm00001d018954	ORTHO905GF000545
Maize	Zm00001d002828	Zm00001d008210	ORTHO905GF000545
Maize	Zm00001d002828	Zm00001d034129	ORTHO905GF000537
Maize	Zm00001d002828	Zm00001d005579	ORTHO905GF000507
Maize	Zm00001d002828	Zm00001d047150	ORTHO905GF000491
Maize	Zm00001d002828	Zm00001d052792	ORTHO905GF000489
Maize	Zm00001d002828	Zm00001d052793	ORTHO905GF000489
Maize	Zm00001d002828	Zm00001d018080	ORTHO905GF000489
Maize	Zm00001d002828	Zm00001d051403	ORTHO905GF000465
Maize	Zm00001d002828	Zm00001d030304	ORTHO905GF000448
Maize	Zm00001d002828	Zm00001d018618	ORTHO905GF000446
Maize	Zm00001d002828	Zm00001d008295	ORTHO905GF000424
Maize	Zm00001d002828	Zm00001d041082	ORTHO905GF000423
Maize	Zm00001d002828	Zm00001d018938	ORTHO905GF000419
Maize	Zm00001d002828	Zm00001d050899	ORTHO905GF000404
Maize	Zm00001d002828	Zm00001d044495	ORTHO905GF000355
Maize	Zm00001d002828	Zm00001d038397	ORTHO905GF000343
Maize	Zm00001d002828	Zm00001d048090	ORTHO905GF000341
Maize	Zm00001d002828	Zm00001d046455	ORTHO905GF000332
Maize	Zm00001d002828	Zm00001d018696	ORTHO905GF000325
Maize	Zm00001d002828	Zm00001d037194	ORTHO905GF000313
Maize	Zm00001d002828	Zm00001d033517	ORTHO905GF000304
Maize	Zm00001d002828	Zm00001d053899	ORTHO905GF000303
Maize	Zm00001d002828	Zm00001d052273	ORTHO905GF000303
Maize	Zm00001d002828	Zm00001d017770	ORTHO905GF000298
Maize	Zm00001d002828	Zm00001d035616	ORTHO905GF000298
Maize	Zm00001d002828	Zm00001d040364	ORTHO905GF000291
Maize	Zm00001d002828	Zm00001d052734	ORTHO905GF000283
Maize	Zm00001d002828	Zm00001d021231	ORTHO905GF000283
Maize	Zm00001d002828	Zm00001d028304	ORTHO905GF000281
Maize	Zm00001d002828	Zm00001d042905	ORTHO905GF000275
Maize	Zm00001d002828	Zm00001d042906	ORTHO905GF000275
Maize	Zm00001d002828	Zm00001d041063	ORTHO905GF000265
Maize	Zm00001d002828	Zm00001d029119	ORTHO905GF000250
Maize	Zm00001d002828	Zm00001d026370	ORTHO905GF000243
Maize	Zm00001d002828	Zm00001d011625	ORTHO905GF000233
Maize	Zm00001d002828	Zm00001d026010	ORTHO905GF000231
Maize	Zm00001d002828	Zm00001d044566	ORTHO905GF000221
Maize	Zm00001d002828	Zm00001d011096	ORTHO905GF000218
Maize	Zm00001d002828	Zm00001d022262	ORTHO905GF000213
Maize	Zm00001d002828	Zm00001d052340	ORTHO905GF000211
Maize	Zm00001d002828	Zm00001d010131	ORTHO905GF000206
Maize	Zm00001d002828	Zm00001d002958	ORTHO905GF000199
Maize	Zm00001d002828	Zm00001d023575	ORTHO905GF000193
Maize	Zm00001d002828	Zm00001d043070	ORTHO905GF000183
Maize	Zm00001d002828	Zm00001d032407	ORTHO905GF000178
Maize	Zm00001d002828	Zm00001d003584	ORTHO905GF000136
Maize	Zm00001d002828	Zm00001d004371	ORTHO905GF000060
Maize	Zm00001d002828	Zm00001d016130	ORTHO905GF000043
Maize	Zm00001d002828	Zm00001d025921	ORTHO905GF000013
Maize	Zm00001d002828	Zm00001d012241	ORTHO905GF000012
Rice	LOC_Os04g45340	LOC_Os02g52830	ORTHO905GF051976
Rice	LOC_Os04g45340	LOC_Os01g36660	ORTHO905GF051715
Rice	LOC_Os04g45340	LOC_Os06g30950	ORTHO905GF051017
Rice	LOC_Os04g45340	LOC_Os01g36460	ORTHO905GF049532
Rice	LOC_Os04g45340	LOC_Os06g13060	ORTHO905GF048611
Rice	LOC_Os04g45340	LOC_Os02g32814	ORTHO905GF047700
Rice	LOC_Os04g45340	LOC_Os01g48130	ORTHO905GF047184
Rice	LOC_Os04g45340	LOC_Os01g21440	ORTHO905GF047013
Rice	LOC_Os04g45340	LOC_Os06g39470	ORTHO905GF046895
Rice	LOC_Os04g45340	LOC_Os03g10820	ORTHO905GF046099
Rice	LOC_Os04g45340	LOC_Os08g20020	ORTHO905GF027363
Rice	LOC_Os04g45340	LOC_Os07g01910	ORTHO905GF027108
Rice	LOC_Os04g45340	LOC_Os05g04000	ORTHO905GF026782
Rice	LOC_Os04g45340	LOC_Os08g33750	ORTHO905GF023038
Rice	LOC_Os04g45340	LOC_Os04g45510	ORTHO905GF022700
Rice	LOC_Os04g45340	LOC_Os08g40080	ORTHO905GF022636
Rice	LOC_Os04g45340	LOC_Os04g43910	ORTHO905GF022286
Rice	LOC_Os04g45340	LOC_Os04g32820	ORTHO905GF020424
Rice	LOC_Os04g45340	LOC_Os01g02010	ORTHO905GF018675
Rice	LOC_Os04g45340	LOC_Os07g48140	ORTHO905GF018644
Rice	LOC_Os04g45340	LOC_Os02g49850	ORTHO905GF018623
Rice	LOC_Os04g45340	LOC_Os10g33450	ORTHO905GF017399
Rice	LOC_Os04g45340	LOC_Os05g06720	ORTHO905GF017392
Rice	LOC_Os04g45340	LOC_Os02g09630	ORTHO905GF017336
Rice	LOC_Os04g45340	LOC_Os11g10870	ORTHO905GF017250
Rice	LOC_Os04g45340	LOC_Os03g18400	ORTHO905GF017239
Rice	LOC_Os04g45340	LOC_Os07g01660	ORTHO905GF016900
Rice	LOC_Os04g45340	LOC_Os12g07550	ORTHO905GF016775
Rice	LOC_Os04g45340	LOC_Os02g46690	ORTHO905GF016750
Rice	LOC_Os04g45340	LOC_Os08g01330	ORTHO905GF016656
Rice	LOC_Os04g45340	LOC_Os03g15460	ORTHO905GF016597
Rice	LOC_Os04g45340	LOC_Os09g03090	ORTHO905GF016593
Rice	LOC_Os04g45340	LOC_Os01g04290	ORTHO905GF015472
Rice	LOC_Os04g45340	LOC_Os03g61630	ORTHO905GF015460
Rice	LOC_Os04g45340	LOC_Os09g36790	ORTHO905GF015266
Rice	LOC_Os04g45340	LOC_Os01g73040	ORTHO905GF014818
Rice	LOC_Os04g45340	LOC_Os07g39810	ORTHO905GF014803
Rice	LOC_Os04g45340	LOC_Os01g41010	ORTHO905GF014335
Rice	LOC_Os04g45340	LOC_Os12g41600	ORTHO905GF013624
Rice	LOC_Os04g45340	LOC_Os11g07670	ORTHO905GF013288
Rice	LOC_Os04g45340	LOC_Os04g54390	ORTHO905GF013097
Rice	LOC_Os04g45340	LOC_Os11g39130	ORTHO905GF012946
Rice	LOC_Os04g45340	LOC_Os06g11130	ORTHO905GF012407
Rice	LOC_Os04g45340	LOC_Os01g16714	ORTHO905GF012401
Rice	LOC_Os04g45340	LOC_Os09g35860	ORTHO905GF012243
Rice	LOC_Os04g45340	LOC_Os03g15940	ORTHO905GF012052
Rice	LOC_Os04g45340	LOC_Os03g09850	ORTHO905GF011940
Rice	LOC_Os04g45340	LOC_Os12g09620	ORTHO905GF011533
Rice	LOC_Os04g45340	LOC_Os05g07790	ORTHO905GF011513
Rice	LOC_Os04g45340	LOC_Os01g42470	ORTHO905GF011195
Rice	LOC_Os04g45340	LOC_Os03g56430	ORTHO905GF011168
Rice	LOC_Os04g45340	LOC_Os10g35040	ORTHO905GF011137
Rice	LOC_Os04g45340	LOC_Os08g41890	ORTHO905GF011126
Rice	LOC_Os04g45340	LOC_Os03g26450	ORTHO905GF010869
Rice	LOC_Os04g45340	LOC_Os10g32980	ORTHO905GF010246
Rice	LOC_Os04g45340	LOC_Os04g01500	ORTHO905GF010202
Rice	LOC_Os04g45340	LOC_Os03g15630	ORTHO905GF010137
Rice	LOC_Os04g45340	LOC_Os10g27280	ORTHO905GF010010
Rice	LOC_Os04g45340	LOC_Os02g13980	ORTHO905GF009856
Rice	LOC_Os04g45340	LOC_Os09g25490	ORTHO905GF009586
Rice	LOC_Os04g45340	LOC_Os01g54620	ORTHO905GF009555
Rice	LOC_Os04g45340	LOC_Os04g30800	ORTHO905GF008506
Rice	LOC_Os04g45340	LOC_Os06g39260	ORTHO905GF008428
Rice	LOC_Os04g45340	LOC_Os01g67090	ORTHO905GF007961
Rice	LOC_Os04g45340	LOC_Os07g43070	ORTHO905GF007503
Rice	LOC_Os04g45340	LOC_Os03g06710	ORTHO905GF006817
Rice	LOC_Os04g45340	LOC_Os07g48550	ORTHO905GF006705
Rice	LOC_Os04g45340	LOC_Os03g11210	ORTHO905GF006545
Rice	LOC_Os04g45340	LOC_Os01g61500	ORTHO905GF006354
Rice	LOC_Os04g45340	LOC_Os01g38620	ORTHO905GF006259
Rice	LOC_Os04g45340	LOC_Os09g02650	ORTHO905GF006217
Rice	LOC_Os04g45340	LOC_Os02g47660	ORTHO905GF005807
Rice	LOC_Os04g45340	LOC_Os06g45380	ORTHO905GF005278
Rice	LOC_Os04g45340	LOC_Os07g34020	ORTHO905GF005274
Rice	LOC_Os04g45340	LOC_Os12g08720	ORTHO905GF005186
Rice	LOC_Os04g45340	LOC_Os09g19890	ORTHO905GF005157
Rice	LOC_Os04g45340	LOC_Os12g24580	ORTHO905GF005147
Rice	LOC_Os04g45340	LOC_Os05g04960	ORTHO905GF005011
Rice	LOC_Os04g45340	LOC_Os01g47050	ORTHO905GF004989
Rice	LOC_Os04g45340	LOC_Os01g65550	ORTHO905GF004901
Rice	LOC_Os04g45340	LOC_Os07g41600	ORTHO905GF004834
Rice	LOC_Os04g45340	LOC_Os03g29920	ORTHO905GF004834
Rice	LOC_Os04g45340	LOC_Os05g40010	ORTHO905GF004784
Rice	LOC_Os04g45340	LOC_Os01g43420	ORTHO905GF004722
Rice	LOC_Os04g45340	LOC_Os08g36020	ORTHO905GF004644
Rice	LOC_Os04g45340	LOC_Os03g18890	ORTHO905GF004638
Rice	LOC_Os04g45340	LOC_Os12g08160	ORTHO905GF004236
Rice	LOC_Os04g45340	LOC_Os04g02650	ORTHO905GF004207
Rice	LOC_Os04g45340	LOC_Os07g27810	ORTHO905GF004068
Rice	LOC_Os04g45340	LOC_Os05g35190	ORTHO905GF004067
Rice	LOC_Os04g45340	LOC_Os02g32840	ORTHO905GF004041
Rice	LOC_Os04g45340	LOC_Os08g39490	ORTHO905GF003980
Rice	LOC_Os04g45340	LOC_Os04g16970	ORTHO905GF003956
Rice	LOC_Os04g45340	LOC_Os06g05980	ORTHO905GF003746
Rice	LOC_Os04g45340	LOC_Os02g39490	ORTHO905GF003528
Rice	LOC_Os04g45340	LOC_Os01g09280	ORTHO905GF003460
Rice	LOC_Os04g45340	LOC_Os10g21810	ORTHO905GF003405
Rice	LOC_Os04g45340	LOC_Os05g19030	ORTHO905GF003312
Rice	LOC_Os04g45340	LOC_Os01g43520	ORTHO905GF003076
Rice	LOC_Os04g45340	LOC_Os04g58700	ORTHO905GF003047
Rice	LOC_Os04g45340	LOC_Os01g09880	ORTHO905GF002903
Rice	LOC_Os04g45340	LOC_Os03g54050	ORTHO905GF002874
Rice	LOC_Os04g45340	LOC_Os09g14700	ORTHO905GF002811
Rice	LOC_Os04g45340	LOC_Os06g11310	ORTHO905GF002799
Rice	LOC_Os04g45340	LOC_Os02g41780	ORTHO905GF002782
Rice	LOC_Os04g45340	LOC_Os12g32950	ORTHO905GF002715
Rice	LOC_Os04g45340	LOC_Os10g22570	ORTHO905GF002700
Rice	LOC_Os04g45340	LOC_Os12g29430	ORTHO905GF002604
Rice	LOC_Os04g45340	LOC_Os04g33450	ORTHO905GF002577
Rice	LOC_Os04g45340	LOC_Os12g04020	ORTHO905GF002475
Rice	LOC_Os04g45340	LOC_Os05g50080	ORTHO905GF002321
Rice	LOC_Os04g45340	LOC_Os01g45730	ORTHO905GF002321
Rice	LOC_Os04g45340	LOC_Os08g05870	ORTHO905GF002288
Rice	LOC_Os04g45340	LOC_Os02g10190	ORTHO905GF002227
Rice	LOC_Os04g45340	LOC_Os02g49230	ORTHO905GF002163
Rice	LOC_Os04g45340	LOC_Os05g48850	ORTHO905GF002061
Rice	LOC_Os04g45340	LOC_Os10g25090	ORTHO905GF002004
Rice	LOC_Os04g45340	LOC_Os01g50720	ORTHO905GF001918
Rice	LOC_Os04g45340	LOC_Os03g60300	ORTHO905GF001859
Rice	LOC_Os04g45340	LOC_Os12g01560	ORTHO905GF001859
Rice	LOC_Os04g45340	LOC_Os03g03550	ORTHO905GF001713
Rice	LOC_Os04g45340	LOC_Os01g13000	ORTHO905GF001582
Rice	LOC_Os04g45340	LOC_Os03g38050	ORTHO905GF001555
Rice	LOC_Os04g45340	LOC_Os09g23360	ORTHO905GF001491
Rice	LOC_Os04g45340	LOC_Os02g02320	ORTHO905GF001482
Rice	LOC_Os04g45340	LOC_Os08g09240	ORTHO905GF001476
Rice	LOC_Os04g45340	LOC_Os12g10320	ORTHO905GF001470
Rice	LOC_Os04g45340	LOC_Os02g44860	ORTHO905GF001450
Rice	LOC_Os04g45340	LOC_Os05g49200	ORTHO905GF001428
Rice	LOC_Os04g45340	LOC_Os02g06380	ORTHO905GF001356
Rice	LOC_Os04g45340	LOC_Os01g48440	ORTHO905GF001326
Rice	LOC_Os04g45340	LOC_Os02g13150	ORTHO905GF001221
Rice	LOC_Os04g45340	LOC_Os05g50510	ORTHO905GF001219
Rice	LOC_Os04g45340	LOC_Os05g13580	ORTHO905GF001182
Rice	LOC_Os04g45340	LOC_Os06g49320	ORTHO905GF001131
Rice	LOC_Os04g45340	LOC_Os11g42790	ORTHO905GF001040
Rice	LOC_Os04g45340	LOC_Os11g48060	ORTHO905GF001038
Rice	LOC_Os04g45340	LOC_Os01g68540	ORTHO905GF001023
Rice	LOC_Os04g45340	LOC_Os04g33490	ORTHO905GF000989
Rice	LOC_Os04g45340	LOC_Os06g33200	ORTHO905GF000923
Rice	LOC_Os04g45340	LOC_Os05g49350	ORTHO905GF000885
Rice	LOC_Os04g45340	LOC_Os05g28830	ORTHO905GF000851
Rice	LOC_Os04g45340	LOC_Os03g18980	ORTHO905GF000832
Rice	LOC_Os04g45340	LOC_Os08g41280	ORTHO905GF000813
Rice	LOC_Os04g45340	LOC_Os01g41660	ORTHO905GF000659
Rice	LOC_Os04g45340	LOC_Os07g44450	ORTHO905GF000638
Rice	LOC_Os04g45340	LOC_Os01g70190	ORTHO905GF000626
Rice	LOC_Os04g45340	LOC_Os12g05900	ORTHO905GF000596
Rice	LOC_Os04g45340	LOC_Os03g64030	ORTHO905GF000551
Rice	LOC_Os04g45340	LOC_Os03g55420	ORTHO905GF000537
Rice	LOC_Os04g45340	LOC_Os06g12790	ORTHO905GF000303
Rice	LOC_Os04g45340	LOC_Os02g20850	ORTHO905GF000303
Rice	LOC_Os04g45340	LOC_Os03g53860	ORTHO905GF000219
Rice	LOC_Os04g45340	LOC_Os12g07580	ORTHO905GF000193
Rice	LOC_Os04g45340	LOC_Os06g46000	ORTHO905GF000146
Rice	LOC_Os04g45340	LOC_Os02g15230	ORTHO905GF000043
Rice	LOC_Os04g45340	LOC_Os01g65510	ORTHO905GF000012
Wheat	TraesCS7D03G0019800	TraesCS7B03G0907100	ORTHO905GF062492
Wheat	TraesCS7D03G0019800	TraesCS3D03G1190400	ORTHO905GF062484
Wheat	TraesCS7D03G0019800	TraesCS3B03G0552700	ORTHO905GF020932
Wheat	TraesCS7D03G0019800	TraesCSU03G0029500	ORTHO905GF020673
Wheat	TraesCS7D03G0019800	TraesCS4B03G0998900	ORTHO905GF020656
Wheat	TraesCS7D03G0019800	TraesCS1A03G0257800	ORTHO905GF019220
Wheat	TraesCS7D03G0019800	TraesCS1D03G0150300	ORTHO905GF018977
Wheat	TraesCS7D03G0019800	TraesCS1B03G1150600	ORTHO905GF018907
Wheat	TraesCS7D03G0019800	TraesCS5D03G0163100	ORTHO905GF017272
Wheat	TraesCS7D03G0019800	TraesCS6D03G0305400	ORTHO905GF016961
Wheat	TraesCS7D03G0019800	TraesCS6B03G0447600	ORTHO905GF016961
Wheat	TraesCS7D03G0019800	TraesCS2D03G0603700	ORTHO905GF016870
Wheat	TraesCS7D03G0019800	TraesCS2A03G0644800	ORTHO905GF016870
Wheat	TraesCS7D03G0019800	TraesCS2B03G0725600	ORTHO905GF016870
Wheat	TraesCS7D03G0019800	TraesCS3A03G0597900	ORTHO905GF016765
Wheat	TraesCS7D03G0019800	TraesCS3D03G0552400	ORTHO905GF016765
Wheat	TraesCS7D03G0019800	TraesCS5B03G0429600	ORTHO905GF016752
Wheat	TraesCS7D03G0019800	TraesCS3B03G0018300	ORTHO905GF015923
Wheat	TraesCS7D03G0019800	TraesCS2A03G0778400	ORTHO905GF015791
Wheat	TraesCS7D03G0019800	TraesCS6D03G0214400	ORTHO905GF015523
Wheat	TraesCS7D03G0019800	TraesCS1D03G0402900	ORTHO905GF015499
Wheat	TraesCS7D03G0019800	TraesCS6B03G0800300	ORTHO905GF014119
Wheat	TraesCS7D03G0019800	TraesCS7A03G0552300	ORTHO905GF013985
Wheat	TraesCS7D03G0019800	TraesCS7B03G0369400	ORTHO905GF013985
Wheat	TraesCS7D03G0019800	TraesCS7D03G0534100	ORTHO905GF013985
Wheat	TraesCS7D03G0019800	TraesCS7D03G0781700	ORTHO905GF013981
Wheat	TraesCS7D03G0019800	TraesCS6A03G0256500	ORTHO905GF013908
Wheat	TraesCS7D03G0019800	TraesCS3A03G0077400	ORTHO905GF013311
Wheat	TraesCS7D03G0019800	TraesCS3B03G0103000	ORTHO905GF013311
Wheat	TraesCS7D03G0019800	TraesCS4B03G0219900	ORTHO905GF013288
Wheat	TraesCS7D03G0019800	TraesCS4D03G0180600	ORTHO905GF013288
Wheat	TraesCS7D03G0019800	TraesCS2D03G1181000	ORTHO905GF013097
Wheat	TraesCS7D03G0019800	TraesCS2A03G1222400	ORTHO905GF013097
Wheat	TraesCS7D03G0019800	TraesCS2B03G0540400	ORTHO905GF012783
Wheat	TraesCS7D03G0019800	TraesCS5D03G0526200	ORTHO905GF012401
Wheat	TraesCS7D03G0019800	TraesCS2A03G0214700	ORTHO905GF012383
Wheat	TraesCS7D03G0019800	TraesCS4D03G0631800	ORTHO905GF011940
Wheat	TraesCS7D03G0019800	TraesCS4B03G0706600	ORTHO905GF011940
Wheat	TraesCS7D03G0019800	TraesCS4A03G0086500	ORTHO905GF011940
Wheat	TraesCS7D03G0019800	TraesCS5A03G0744900	ORTHO905GF011888
Wheat	TraesCS7D03G0019800	TraesCS4A03G0214800	ORTHO905GF011316
Wheat	TraesCS7D03G0019800	TraesCS4D03G0492600	ORTHO905GF011316
Wheat	TraesCS7D03G0019800	TraesCS6D03G0282300	ORTHO905GF010833
Wheat	TraesCS7D03G0019800	TraesCS6D03G0066700	ORTHO905GF010659
Wheat	TraesCS7D03G0019800	TraesCS6B03G0096600	ORTHO905GF010659
Wheat	TraesCS7D03G0019800	TraesCS2A03G1125500	ORTHO905GF010385
Wheat	TraesCS7D03G0019800	TraesCS2B03G1274400	ORTHO905GF010385
Wheat	TraesCS7D03G0019800	TraesCS2D03G1074800	ORTHO905GF010385
Wheat	TraesCS7D03G0019800	TraesCS1D03G0371000	ORTHO905GF010246
Wheat	TraesCS7D03G0019800	TraesCS1A03G0402200	ORTHO905GF010246
Wheat	TraesCS7D03G0019800	TraesCS1B03G0493300	ORTHO905GF010246
Wheat	TraesCS7D03G0019800	TraesCS4B03G0790400	ORTHO905GF010207
Wheat	TraesCS7D03G0019800	TraesCS5D03G0536900	ORTHO905GF009586
Wheat	TraesCS7D03G0019800	TraesCS3D03G0666000	ORTHO905GF009555
Wheat	TraesCS7D03G0019800	TraesCS3A03G0722200	ORTHO905GF009555
Wheat	TraesCS7D03G0019800	TraesCS3B03G0828300	ORTHO905GF009555
Wheat	TraesCS7D03G0019800	TraesCS7B03G0411000	ORTHO905GF008829
Wheat	TraesCS7D03G0019800	TraesCS7D03G0569000	ORTHO905GF008829
Wheat	TraesCS7D03G0019800	TraesCS2B03G1082100	ORTHO905GF008547
Wheat	TraesCS7D03G0019800	TraesCS1B03G0738300	ORTHO905GF008111
Wheat	TraesCS7D03G0019800	TraesCS1D03G0612500	ORTHO905GF008111
Wheat	TraesCS7D03G0019800	TraesCS3B03G1062300	ORTHO905GF007961
Wheat	TraesCS7D03G0019800	TraesCS3A03G0935200	ORTHO905GF007961
Wheat	TraesCS7D03G0019800	TraesCS3D03G0867400	ORTHO905GF007961
Wheat	TraesCS7D03G0019800	TraesCS2A03G1014100	ORTHO905GF007899
Wheat	TraesCS7D03G0019800	TraesCS3A03G0654600	ORTHO905GF007561
Wheat	TraesCS7D03G0019800	TraesCS3D03G0599100	ORTHO905GF007561
Wheat	TraesCS7D03G0019800	TraesCS2B03G0454200	ORTHO905GF007503
Wheat	TraesCS7D03G0019800	TraesCS2D03G0354800	ORTHO905GF007503
Wheat	TraesCS7D03G0019800	TraesCS2A03G0337300	ORTHO905GF007503
Wheat	TraesCS7D03G0019800	TraesCS7A03G1064600	ORTHO905GF007475
Wheat	TraesCS7D03G0019800	TraesCS3B03G1336100	ORTHO905GF007471
Wheat	TraesCS7D03G0019800	TraesCS3A03G1145800	ORTHO905GF007471
Wheat	TraesCS7D03G0019800	TraesCS5A03G0929100	ORTHO905GF007286
Wheat	TraesCS7D03G0019800	TraesCS5B03G0979500	ORTHO905GF007286
Wheat	TraesCS7D03G0019800	TraesCS6A03G0429300	ORTHO905GF007256
Wheat	TraesCS7D03G0019800	TraesCS6B03G0520600	ORTHO905GF007256
Wheat	TraesCS7D03G0019800	TraesCS5A03G1303900	ORTHO905GF006960
Wheat	TraesCS7D03G0019800	TraesCS4D03G0434100	ORTHO905GF006895
Wheat	TraesCS7D03G0019800	TraesCS4D03G0740600	ORTHO905GF006625
Wheat	TraesCS7D03G0019800	TraesCS4B03G0831200	ORTHO905GF006625
Wheat	TraesCS7D03G0019800	TraesCS2A03G0226600	ORTHO905GF006045
Wheat	TraesCS7D03G0019800	TraesCS2B03G0314800	ORTHO905GF006045
Wheat	TraesCS7D03G0019800	TraesCS2D03G0233300	ORTHO905GF006045
Wheat	TraesCS7D03G0019800	TraesCS3B03G0439100	ORTHO905GF005893
Wheat	TraesCS7D03G0019800	TraesCS3A03G0365400	ORTHO905GF005893
Wheat	TraesCS7D03G0019800	TraesCS2A03G1052500	ORTHO905GF005877
Wheat	TraesCS7D03G0019800	TraesCS2B03G1177400	ORTHO905GF005877
Wheat	TraesCS7D03G0019800	TraesCS2B03G0407500	ORTHO905GF005832
Wheat	TraesCS7D03G0019800	TraesCS2A03G0290300	ORTHO905GF005832
Wheat	TraesCS7D03G0019800	TraesCS2D03G0305400	ORTHO905GF005832
Wheat	TraesCS7D03G0019800	TraesCS1A03G0938000	ORTHO905GF005585
Wheat	TraesCS7D03G0019800	TraesCS1D03G0913700	ORTHO905GF005585
Wheat	TraesCS7D03G0019800	TraesCS1B03G1107900	ORTHO905GF005585
Wheat	TraesCS7D03G0019800	TraesCS3D03G0398800	ORTHO905GF005488
Wheat	TraesCS7D03G0019800	TraesCS7D03G1116900	ORTHO905GF005278
Wheat	TraesCS7D03G0019800	TraesCS7A03G1171500	ORTHO905GF005278
Wheat	TraesCS7D03G0019800	TraesCS7B03G1041300	ORTHO905GF005278
Wheat	TraesCS7D03G0019800	TraesCS2A03G0470800	ORTHO905GF005274
Wheat	TraesCS7D03G0019800	TraesCS7A03G0992800	ORTHO905GF005173
Wheat	TraesCS7D03G0019800	TraesCS2D03G0800700	ORTHO905GF005166
Wheat	TraesCS7D03G0019800	TraesCS2D03G0195700	ORTHO905GF005147
Wheat	TraesCS7D03G0019800	TraesCS7B03G0148900	ORTHO905GF005142
Wheat	TraesCS7D03G0019800	TraesCS7A03G0353100	ORTHO905GF005142
Wheat	TraesCS7D03G0019800	TraesCS4A03G0204700	ORTHO905GF004904
Wheat	TraesCS7D03G0019800	TraesCS4B03G0570200	ORTHO905GF004904
Wheat	TraesCS7D03G0019800	TraesCS4D03G0504200	ORTHO905GF004904
Wheat	TraesCS7D03G0019800	TraesCS5B03G0675400	ORTHO905GF004545
Wheat	TraesCS7D03G0019800	TraesCS5A03G0650500	ORTHO905GF004545
Wheat	TraesCS7D03G0019800	TraesCS6A03G0237200	ORTHO905GF004452
Wheat	TraesCS7D03G0019800	TraesCS6B03G0326100	ORTHO905GF004452
Wheat	TraesCS7D03G0019800	TraesCS6D03G0193900	ORTHO905GF004452
Wheat	TraesCS7D03G0019800	TraesCS2B03G0452300	ORTHO905GF004435
Wheat	TraesCS7D03G0019800	TraesCS2A03G0334100	ORTHO905GF004435
Wheat	TraesCS7D03G0019800	TraesCS3D03G0381600	ORTHO905GF004279
Wheat	TraesCS7D03G0019800	TraesCS2D03G0011500	ORTHO905GF004207
Wheat	TraesCS7D03G0019800	TraesCS4A03G0099000	ORTHO905GF004159
Wheat	TraesCS7D03G0019800	TraesCS4B03G0680700	ORTHO905GF004159
Wheat	TraesCS7D03G0019800	TraesCS7A03G0884400	ORTHO905GF004075
Wheat	TraesCS7D03G0019800	TraesCS3A03G0967800	ORTHO905GF004068
Wheat	TraesCS7D03G0019800	TraesCS3B03G1112700	ORTHO905GF004068
Wheat	TraesCS7D03G0019800	TraesCS4D03G0795800	ORTHO905GF004032
Wheat	TraesCS7D03G0019800	TraesCS4A03G0812200	ORTHO905GF003992
Wheat	TraesCS7D03G0019800	TraesCS7B03G0624300	ORTHO905GF003964
Wheat	TraesCS7D03G0019800	TraesCS7A03G0905300	ORTHO905GF003887
Wheat	TraesCS7D03G0019800	TraesCS4A03G0653600	ORTHO905GF003777
Wheat	TraesCS7D03G0019800	TraesCS4D03G0123200	ORTHO905GF003777
Wheat	TraesCS7D03G0019800	TraesCS4B03G0146200	ORTHO905GF003777
Wheat	TraesCS7D03G0019800	TraesCS3A03G0938200	ORTHO905GF003766
Wheat	TraesCS7D03G0019800	TraesCS3D03G0870400	ORTHO905GF003766
Wheat	TraesCS7D03G0019800	TraesCS5D03G0270100	ORTHO905GF003620
Wheat	TraesCS7D03G0019800	TraesCS5D03G0812800	ORTHO905GF003408
Wheat	TraesCS7D03G0019800	TraesCS5B03G0893700	ORTHO905GF003408
Wheat	TraesCS7D03G0019800	TraesCS5A03G0850600	ORTHO905GF003408
Wheat	TraesCS7D03G0019800	TraesCS3D03G0921200	ORTHO905GF003358
Wheat	TraesCS7D03G0019800	TraesCS1D03G0759800	ORTHO905GF003310
Wheat	TraesCS7D03G0019800	TraesCS1B03G0911600	ORTHO905GF003310
Wheat	TraesCS7D03G0019800	TraesCS2A03G1151900	ORTHO905GF003293
Wheat	TraesCS7D03G0019800	TraesCS2B03G1307900	ORTHO905GF003293
Wheat	TraesCS7D03G0019800	TraesCS3B03G0665600	ORTHO905GF003076
Wheat	TraesCS7D03G0019800	TraesCS2A03G1317100	ORTHO905GF003047
Wheat	TraesCS7D03G0019800	TraesCS2D03G1280200	ORTHO905GF003047
Wheat	TraesCS7D03G0019800	TraesCS2B03G1519600	ORTHO905GF003047
Wheat	TraesCS7D03G0019800	TraesCS7D03G0849400	ORTHO905GF002984
Wheat	TraesCS7D03G0019800	TraesCS7A03G0886600	ORTHO905GF002984
Wheat	TraesCS7D03G0019800	TraesCS7B03G0727400	ORTHO905GF002984
Wheat	TraesCS7D03G0019800	TraesCS5B03G0815700	ORTHO905GF002926
Wheat	TraesCS7D03G0019800	TraesCS7A03G0589200	ORTHO905GF002862
Wheat	TraesCS7D03G0019800	TraesCS6D03G0640800	ORTHO905GF002817
Wheat	TraesCS7D03G0019800	TraesCS6A03G0757500	ORTHO905GF002817
Wheat	TraesCS7D03G0019800	TraesCS6B03G0900800	ORTHO905GF002817
Wheat	TraesCS7D03G0019800	TraesCS2D03G0861600	ORTHO905GF002782
Wheat	TraesCS7D03G0019800	TraesCS2B03G1012300	ORTHO905GF002782
Wheat	TraesCS7D03G0019800	TraesCS2A03G0922100	ORTHO905GF002782
Wheat	TraesCS7D03G0019800	TraesCS4B03G0135300	ORTHO905GF002688
Wheat	TraesCS7D03G0019800	TraesCS5A03G0671000	ORTHO905GF002524
Wheat	TraesCS7D03G0019800	TraesCS5D03G0640600	ORTHO905GF002524
Wheat	TraesCS7D03G0019800	TraesCS5B03G0710400	ORTHO905GF002524
Wheat	TraesCS7D03G0019800	TraesCS2D03G0968000	ORTHO905GF002514
Wheat	TraesCS7D03G0019800	TraesCS1A03G0776200	ORTHO905GF002457
Wheat	TraesCS7D03G0019800	TraesCS5D03G0230100	ORTHO905GF002435
Wheat	TraesCS7D03G0019800	TraesCS5B03G0226300	ORTHO905GF002435
Wheat	TraesCS7D03G0019800	TraesCS5A03G0212800	ORTHO905GF002435
Wheat	TraesCS7D03G0019800	TraesCS5A03G0586500	ORTHO905GF002406
Wheat	TraesCS7D03G0019800	TraesCS5A03G1009900	ORTHO905GF002210
Wheat	TraesCS7D03G0019800	TraesCS5B03G1056100	ORTHO905GF002210
Wheat	TraesCS7D03G0019800	TraesCS5D03G0955500	ORTHO905GF002210
Wheat	TraesCS7D03G0019800	TraesCS1D03G0143400	ORTHO905GF002183
Wheat	TraesCS7D03G0019800	TraesCS4A03G0221600	ORTHO905GF002183
Wheat	TraesCS7D03G0019800	TraesCS4D03G0486100	ORTHO905GF002183
Wheat	TraesCS7D03G0019800	TraesCS4B03G0552200	ORTHO905GF002183
Wheat	TraesCS7D03G0019800	TraesCS2D03G0571000	ORTHO905GF002066
Wheat	TraesCS7D03G0019800	TraesCS4D03G0581100	ORTHO905GF001931
Wheat	TraesCS7D03G0019800	TraesCS1D03G0865900	ORTHO905GF001918
Wheat	TraesCS7D03G0019800	TraesCS3B03G0735900	ORTHO905GF001918
Wheat	TraesCS7D03G0019800	TraesCS1D03G0865400	ORTHO905GF001918
Wheat	TraesCS7D03G0019800	TraesCS2A03G1305300	ORTHO905GF001752
Wheat	TraesCS7D03G0019800	TraesCS2D03G1267100	ORTHO905GF001752
Wheat	TraesCS7D03G0019800	TraesCS3A03G0839000	ORTHO905GF001737
Wheat	TraesCS7D03G0019800	TraesCS3D03G0770000	ORTHO905GF001737
Wheat	TraesCS7D03G0019800	TraesCS3B03G0962700	ORTHO905GF001737
Wheat	TraesCS7D03G0019800	TraesCS7B03G0453200	ORTHO905GF001731
Wheat	TraesCS7D03G0019800	TraesCS1A03G0914900	ORTHO905GF001658
Wheat	TraesCS7D03G0019800	TraesCS1D03G0894000	ORTHO905GF001658
Wheat	TraesCS7D03G0019800	TraesCS6D03G0538900	ORTHO905GF001486
Wheat	TraesCS7D03G0019800	TraesCS6A03G0649500	ORTHO905GF001486
Wheat	TraesCS7D03G0019800	TraesCS6B03G0116500	ORTHO905GF001482
Wheat	TraesCS7D03G0019800	TraesCS6A03G0080100	ORTHO905GF001482
Wheat	TraesCS7D03G0019800	TraesCS4D03G0432900	ORTHO905GF001481
Wheat	TraesCS7D03G0019800	TraesCS4A03G0283000	ORTHO905GF001481
Wheat	TraesCS7D03G0019800	TraesCS5B03G0186400	ORTHO905GF001472
Wheat	TraesCS7D03G0019800	TraesCS7A03G1312200	ORTHO905GF001452
Wheat	TraesCS7D03G0019800	TraesCS1B03G1171700	ORTHO905GF001428
Wheat	TraesCS7D03G0019800	TraesCS1D03G0956000	ORTHO905GF001428
Wheat	TraesCS7D03G0019800	TraesCS2A03G0933900	ORTHO905GF001405
Wheat	TraesCS7D03G0019800	TraesCS6B03G0086200	ORTHO905GF001252
Wheat	TraesCS7D03G0019800	TraesCS6D03G0059200	ORTHO905GF001252
Wheat	TraesCS7D03G0019800	TraesCS2B03G0484900	ORTHO905GF001220
Wheat	TraesCS7D03G0019800	TraesCS2D03G0379800	ORTHO905GF001220
Wheat	TraesCS7D03G0019800	TraesCS1D03G0986000	ORTHO905GF001219
Wheat	TraesCS7D03G0019800	TraesCS1B03G1211300	ORTHO905GF001219
Wheat	TraesCS7D03G0019800	TraesCS1A03G1026800	ORTHO905GF001219
Wheat	TraesCS7D03G0019800	TraesCS4D03G0693700	ORTHO905GF001200
Wheat	TraesCS7D03G0019800	TraesCS4B03G0772900	ORTHO905GF001200
Wheat	TraesCS7D03G0019800	TraesCS3A03G0209900	ORTHO905GF001200
Wheat	TraesCS7D03G0019800	TraesCS5D03G0691100	ORTHO905GF001195
Wheat	TraesCS7D03G0019800	TraesCS5A03G0724900	ORTHO905GF001195
Wheat	TraesCS7D03G0019800	TraesCS1D03G0300000	ORTHO905GF001182
Wheat	TraesCS7D03G0019800	TraesCS1B03G0920200	ORTHO905GF001179
Wheat	TraesCS7D03G0019800	TraesCS5D03G0370700	ORTHO905GF001172
Wheat	TraesCS7D03G0019800	TraesCS7D03G0953000	ORTHO905GF001131
Wheat	TraesCS7D03G0019800	TraesCS1D03G0645100	ORTHO905GF000996
Wheat	TraesCS7D03G0019800	TraesCS2D03G0676600	ORTHO905GF000969
Wheat	TraesCS7D03G0019800	TraesCS2A03G0734000	ORTHO905GF000969
Wheat	TraesCS7D03G0019800	TraesCS3B03G0705000	ORTHO905GF000968
Wheat	TraesCS7D03G0019800	TraesCS3D03G0576000	ORTHO905GF000968
Wheat	TraesCS7D03G0019800	TraesCS3A03G0635100	ORTHO905GF000968
Wheat	TraesCS7D03G0019800	TraesCS1D03G0940600	ORTHO905GF000899
Wheat	TraesCS7D03G0019800	TraesCS1D03G0979500	ORTHO905GF000885
Wheat	TraesCS7D03G0019800	TraesCS4D03G0042800	ORTHO905GF000877
Wheat	TraesCS7D03G0019800	TraesCS4D03G0176200	ORTHO905GF000871
Wheat	TraesCS7D03G0019800	TraesCS5D03G1067600	ORTHO905GF000851
Wheat	TraesCS7D03G0019800	TraesCS5A03G1115100	ORTHO905GF000851
Wheat	TraesCS7D03G0019800	TraesCS5B03G1183000	ORTHO905GF000851
Wheat	TraesCS7D03G0019800	TraesCS1D03G0561600	ORTHO905GF000851
Wheat	TraesCS7D03G0019800	TraesCS3A03G0482500	ORTHO905GF000821
Wheat	TraesCS7D03G0019800	TraesCS6A03G0672900	ORTHO905GF000821
Wheat	TraesCS7D03G0019800	TraesCS6D03G0563400	ORTHO905GF000821
Wheat	TraesCS7D03G0019800	TraesCS5D03G0900300	ORTHO905GF000770
Wheat	TraesCS7D03G0019800	TraesCS5B03G0992400	ORTHO905GF000770
Wheat	TraesCS7D03G0019800	TraesCS5A03G0942400	ORTHO905GF000770
Wheat	TraesCS7D03G0019800	TraesCS3D03G0775000	ORTHO905GF000763
Wheat	TraesCS7D03G0019800	TraesCS1B03G0692600	ORTHO905GF000763
Wheat	TraesCS7D03G0019800	TraesCS1D03G0568600	ORTHO905GF000763
Wheat	TraesCS7D03G0019800	TraesCSU03G0020100	ORTHO905GF000638
Wheat	TraesCS7D03G0019800	TraesCS3D03G0952300	ORTHO905GF000626
Wheat	TraesCS7D03G0019800	TraesCS4B03G0269000	ORTHO905GF000596
Wheat	TraesCS7D03G0019800	TraesCS4D03G0229600	ORTHO905GF000596
Wheat	TraesCS7D03G0019800	TraesCS4A03G0528300	ORTHO905GF000596
Wheat	TraesCS7D03G0019800	TraesCS5B03G0346600	ORTHO905GF000596
Wheat	TraesCS7D03G0019800	TraesCS7A03G0821400	ORTHO905GF000576
Wheat	TraesCS7D03G0019800	TraesCS1D03G0186800	ORTHO905GF000545
Wheat	TraesCS7D03G0019800	TraesCS5B03G1001800	ORTHO905GF000537
Wheat	TraesCS7D03G0019800	TraesCS5D03G0909200	ORTHO905GF000537
Wheat	TraesCS7D03G0019800	TraesCS5A03G0953300	ORTHO905GF000537
Wheat	TraesCS7D03G0019800	TraesCS6B03G0808900	ORTHO905GF000465
Wheat	TraesCS7D03G0019800	TraesCS6A03G0667800	ORTHO905GF000465
Wheat	TraesCS7D03G0019800	TraesCS4A03G0673100	ORTHO905GF000445
Wheat	TraesCS7D03G0019800	TraesCS4B03G0123900	ORTHO905GF000445
Wheat	TraesCS7D03G0019800	TraesCS4D03G0105300	ORTHO905GF000445
Wheat	TraesCS7D03G0019800	TraesCS2D03G0422600	ORTHO905GF000445
Wheat	TraesCS7D03G0019800	TraesCS2A03G0385200	ORTHO905GF000445
Wheat	TraesCS7D03G0019800	TraesCS5B03G1017400	ORTHO905GF000445
Wheat	TraesCS7D03G0019800	TraesCS3B03G0945700	ORTHO905GF000443
Wheat	TraesCS7D03G0019800	TraesCS3A03G0824200	ORTHO905GF000443
Wheat	TraesCS7D03G0019800	TraesCS3D03G0757800	ORTHO905GF000443
Wheat	TraesCS7D03G0019800	TraesCS3D03G0758100	ORTHO905GF000443
Wheat	TraesCS7D03G0019800	TraesCS1B03G0776200	ORTHO905GF000442
Wheat	TraesCS7D03G0019800	TraesCS1A03G0682100	ORTHO905GF000442
Wheat	TraesCS7D03G0019800	TraesCS3A03G0807400	ORTHO905GF000424
Wheat	TraesCS7D03G0019800	TraesCS3D03G0743800	ORTHO905GF000424
Wheat	TraesCS7D03G0019800	TraesCS4D03G0592500	ORTHO905GF000341
Wheat	TraesCS7D03G0019800	TraesCS4B03G0669200	ORTHO905GF000341
Wheat	TraesCS7D03G0019800	TraesCS4A03G0112800	ORTHO905GF000341
Wheat	TraesCS7D03G0019800	TraesCS3D03G0236100	ORTHO905GF000332
Wheat	TraesCS7D03G0019800	TraesCS7D03G0430200	ORTHO905GF000303
Wheat	TraesCS7D03G0019800	TraesCS1D03G0080800	ORTHO905GF000298
Wheat	TraesCS7D03G0019800	TraesCS3B03G1510000	ORTHO905GF000298
Wheat	TraesCS7D03G0019800	TraesCS3A03G1265700	ORTHO905GF000298
Wheat	TraesCS7D03G0019800	TraesCS3A03G1266000	ORTHO905GF000298
Wheat	TraesCS7D03G0019800	TraesCS6B03G0800700	ORTHO905GF000251
Wheat	TraesCS7D03G0019800	TraesCS1D03G0456200	ORTHO905GF000147
Wheat	TraesCS7D03G0019800	TraesCS1B03G0588300	ORTHO905GF000147
Wheat	TraesCS7D03G0019800	TraesCS1A03G0483700	ORTHO905GF000147
Wheat	TraesCS7D03G0019800	TraesCS3D03G0736600	ORTHO905GF000146
Wheat	TraesCS7D03G0019800	TraesCS1A03G0768600	ORTHO905GF000146
Wheat	TraesCS7D03G0019800	TraesCS5A03G0987200	ORTHO905GF000146
Wheat	TraesCS7D03G0019800	TraesCS3B03G0918900	ORTHO905GF000146
Wheat	TraesCS7D03G0019800	TraesCS1D03G0735500	ORTHO905GF000146
Wheat	TraesCS7D03G0019800	TraesCS5D03G0935000	ORTHO905GF000146
Wheat	TraesCS7D03G0019800	TraesCS1B03G0879400	ORTHO905GF000146
Wheat	TraesCS7D03G0019800	TraesCS5B03G1033300	ORTHO905GF000146
Wheat	TraesCS7D03G0019800	TraesCS6A03G0613700	ORTHO905GF000090
Wheat	TraesCS7D03G0019800	TraesCS1A03G0313300	ORTHO905GF000043
Wheat	TraesCS7D03G0019800	TraesCS1D03G0304200	ORTHO905GF000043
Wheat	TraesCS7D03G0019800	TraesCS3A03G0659600	ORTHO905GF000043
Wheat	TraesCS7D03G0019800	TraesCS3B03G0748500	ORTHO905GF000043
Wheat	TraesCS7D03G0019800	TraesCS7A03G0969300	ORTHO905GF000041
